# Supplementary material for: Epigenetic and transcriptional dysregulation in CD4+ T cells in patients with atopic dermatitis
Source: PLoS Genet. 2022 May 16;18(5):e1009973. doi: 10.1371/journal.pgen.1009973 (PMC9135339; doi:10.1371/journal.pgen.1009973)
Supplement: S1 Table — (XLSX) [file pgen.1009973.s007.xlsx]

## Sheet: README
Epigenetic and Transcriptional Dysregulation in T cells of patients with Atopic Dermatitis
This document contains the information about the genetic risk variants and AD risk loci assessed in this study.
Comments, additions, or subtractions should be addressed to the corresponding author:
Leah Kottyan (Leah.Kottyan@cchmc.org)

## Sheet: Tag SNPs from GWAS
AD genetic risk variants with genome-wide singificance
rs6586497
rs3766212
rs4133213
rs4233366
rs2070901
rs2070902
rs7523907
rs35723976
rs4916313
rs7513829
rs10920121
rs2281845
rs3738262
rs3738263
rs7516023
rs6413915
rs7549337
rs10920126
rs4950928
rs946262
rs10920579
rs946263
rs2153101
rs882869
rs73930806
rs34757365
rs4851566
rs3755265
rs13021177
rs4143116
rs13030284
rs2255161
rs3769023
rs12469091
rs887061
rs968402
rs278379
rs73235153
rs6141
rs113881148
rs4690163
rs6814642
rs3822020
rs11936407
rs3806756
rs7682147
rs2434364
rs1837253
rs3806932
rs10073816
rs2021813
rs4357030
rs113823725
rs111547866
rs7720230
rs4705938
rs2631367
rs2631360
rs4608913
rs2706396
rs10072700
rs960757
rs10900809
rs2549008
rs1881457
rs1800925
rs1295685
rs2243204
rs2243208
rs720466
rs6937752
rs3219190
rs77689490
rs204995
rs204993
rs176095
rs17495612
rs16870123
rs9268480
rs9268528
rs14004
rs7192
rs2239803
rs7194
rs7195
rs5020946
rs35957722
rs71543454
rs3104367
rs9272346
rs9272387
rs9272389
rs9272468
rs9272474
rs9272625
rs6905282
rs9273370
rs9273382
rs1063355
rs9273501
rs9274106
rs9274390
rs1049057
rs9274669
rs1431402
rs1431403
rs1126504
rs1126506
rs1126509
rs1042153
rs931
rs928
rs1883414
rs3180067
rs3180068
rs6933844
rs4498353
rs617318
rs15598
rs17767770
rs2074655
rs13241786
rs1799806
rs10953305
rs6976053
rs4729871
rs11560367
rs73223431
rs6990915
rs2465985
rs2555572
rs1060242
rs1108
rs117628011
rs1471293
rs6577889
rs7831613
rs13439687
rs10491836
rs1243874
rs2737274
rs113149366
rs7871371
rs2797821
rs522676
rs2427984
rs2510234
rs2510235
rs73606601
rs1148181
rs1148182
rs72805630
rs74184516
rs71486610
rs2421016
rs3824808
rs11606947
rs11600918
rs7110576
rs11604451
rs4930319
rs10896045
rs10791824
rs9919758
rs12320971
rs1317648
rs2069408
rs773109
rs705700
rs705702
rs1081975
rs10876864
rs1131017
rs11171739
rs7297175
rs4759229
rs10876870
rs3741578
rs324013
rs10779025
rs2010604
rs6571694
rs10146691
rs2277461
rs3784099
rs28360855
rs1992145
rs9911368
rs11078780
rs3027167
rs143118603
rs9899533
rs9901637
rs11650713
rs76715413
rs534012
rs519512
rs521397
rs879606
rs3751903
rs2271309
rs3764351
rs407307
rs2952151
rs907087
rs903503
rs2934956
rs1565922
rs2952152
rs1476278
rs2517954
rs3809717
rs112327574
rs12946510
rs907091
rs907092
rs2313430
rs1453559
rs4795397
rs11557466
rs12150079
rs12936231
rs8067378
rs4065275
rs12603332
rs4795402
rs4795403
rs56199421
rs55927420
rs3902025
rs4458030
rs3859192
rs8077456
rs60137005
rs56326707
rs2227319
rs2227322
rs25645
rs1042658
rs2227333
rs1045929
rs12309
rs709592
rs709591
rs3935280
rs11078934
rs7503555
rs7210972
rs3087776
rs4968646
rs2286569
rs4968647
rs4968777
rs4343
rs7246866
rs905238
rs918546
rs1039442
rs2288884
rs11667001
rs4815617
rs4615
rs4988386

## Sheet: Independent loci
Most associated SNPs at independent AD risk loci
rs7512552
rs61813875
rs72702813
rs2228145
rs10199605
rs112111458
rs6419573
rs759382
rs6720763
rs17389644
rs10214237
rs1295686
rs848
rs12153855
rs4713555
rs6473227
rs10738626
rs6602364
rs12295535
rs10791824
rs7130588
rs7110818
rs7127307
rs2143950
rs2041733
rs16948048
rs2918307
rs4809219
rs909341

## Sheet: LD-expanded AD risk variants
LD-expanded variants
chr5:158748012
chr5:158748012
chr1:150247311
chr1:150249101
chr1:150249349
chr1:150250534
chr1:150250534
chr1:150252984
chr1:150252984
chr1:150255587
chr1:150255587
chr1:150255587
chr1:150257714
chr1:150257714
chr1:150257945
chr1:150257945
chr1:150258516
chr1:150258838
chr1:150262383
chr1:150262383
chr1:150264714
chr1:150265704
chr1:150267798
chr1:150272007
chr1:150274305
chr1:150278741
chr1:150282784
chr1:150282910
chr1:150283148
chr1:150283643
chr1:150283658
chr1:150289692
chr1:150340059
chr1:150389648
chr1:150404145
chr1:150420541
chr1:150430472
chr1:150433819
chr1:150434631
chr1:150435177
chr1:150438853
chr1:150440200
chr1:150463537
chr1:150467063
chr1:150467296
chr1:150467393
chr1:150470322
chr1:150470478
chr1:150470479
chr1:150472781
chr1:150475772
chr1:150475772
chr1:150507691
chr1:152161354
chr1:152161657
chr1:152161694
chr1:152161949
chr1:152162106
chr1:152162133
chr1:152162568
chr1:152163549
chr1:152164923
chr1:152165878
chr1:152166223
chr1:152167062
chr1:152167407
chr1:152167473
chr1:152168091
chr1:152168346
chr1:152168524
chr1:152168537
chr1:152168571
chr1:152168611
chr1:152168619
chr1:152168717
chr1:152168740
chr1:152168923
chr1:152169035
chr1:152169066
chr1:152169120
chr1:152169305
chr1:152169498
chr1:152169661
chr1:152169922
chr1:152170101
chr1:152170216
chr1:152170252
chr1:152171104
chr1:152171427
chr1:152171461
chr1:152171483
chr1:152171625
chr1:152171707
chr1:152172185
chr1:152172658
chr1:152173259
chr1:152173972
chr1:152175398
chr1:152175412
chr1:152175551
chr1:152175970
chr1:152176034
chr1:152176357
chr1:152176539
chr1:152176848
chr1:152176850
chr1:152176871
chr1:152177289
chr1:152177539
chr1:152178018
chr1:152178563
chr1:152178568
chr1:152179792
chr1:152180128
chr1:152180517
chr1:152180961
chr1:152181028
chr1:152181207
chr1:152181539
chr1:152181673
chr1:152182168
chr1:152182760
chr1:152183310
chr1:152183474
chr1:152183949
chr1:152184149
chr1:152184316
chr1:152184534
chr1:152184704
chr1:152184950
chr1:152185095
chr1:152185184
chr1:152185500
chr1:152185750
chr1:152185762
chr1:152185762
chr1:152185774
chr1:152185790
chr1:152185792
chr1:152185796
chr1:152190682
chr1:152190720
chr1:152190835
chr1:152190945
chr1:152191709
chr1:152191879
chr1:152192114
chr1:152192293
chr1:152192631
chr1:152192825
chr1:152193121
chr1:152193286
chr1:152193291
chr1:152193544
chr1:152193544
chr1:152193851
chr1:152193990
chr1:152194601
chr1:152195034
chr1:152195359
chr1:152195579
chr1:152195851
chr1:152197135
chr1:152197202
chr1:152197235
chr1:152197533
chr1:152198654
chr1:152199500
chr1:152200472
chr1:152200849
chr1:152200942
chr1:152201217
chr1:152201899
chr1:152202787
chr1:152203343
chr1:152203906
chr1:152206896
chr1:152206898
chr1:152208997
chr1:152209451
chr1:152209612
chr1:152209747
chr1:152210346
chr1:152210396
chr1:152210492
chr1:152210667
chr1:152210698
chr1:152211502
chr1:152211898
chr1:152212083
chr1:152212469
chr1:152212587
chr1:152213066
chr1:152213112
chr1:152213772
chr1:152214420
chr1:152214755
chr1:152214783
chr1:152216342
chr1:152217226
chr1:152218257
chr1:152218473
chr1:152220235
chr1:152220467
chr1:152221226
chr1:152222192
chr1:152222915
chr1:152223333
chr1:152223335
chr1:152223996
chr1:152224404
chr1:152225261
chr1:152225376
chr1:152225378
chr1:152226012
chr1:152226049
chr1:152226383
chr1:152226532
chr1:152226576
chr1:152227321
chr1:152227507
chr1:152227977
chr1:152228545
chr1:152228818
chr1:152228858
chr1:152228972
chr1:152229043
chr1:152229296
chr1:152229333
chr1:152229701
chr1:152229741
chr1:152230586
chr1:152230878
chr1:152231760
chr1:152231834
chr1:152232321
chr1:152232566
chr1:152232733
chr1:152232791
chr1:152233713
chr1:152234151
chr1:152234210
chr1:152235030
chr1:152235308
chr1:152236058
chr1:152236586
chr1:152236733
chr1:152237312
chr1:152238264
chr1:152239200
chr1:152239362
chr1:152239411
chr1:152239620
chr1:152240269
chr1:152240357
chr1:152240445
chr1:152240456
chr1:152241222
chr1:152241232
chr1:152241525
chr1:152244582
chr1:152244959
chr1:152245137
chr1:152245376
chr1:152245666
chr1:152245686
chr1:152246301
chr1:152246619
chr1:152246726
chr1:152246958
chr1:152247497
chr1:152247547
chr1:152247860
chr1:152248193
chr1:152248552
chr1:152248709
chr1:152249720
chr1:152249932
chr1:152249956
chr1:152250211
chr1:152250359
chr1:152251714
chr1:152251914
chr1:152253167
chr1:152253497
chr1:152253726
chr1:152253866
chr1:152253910
chr1:152253954
chr1:152254919
chr1:152254958
chr1:152255050
chr1:152255575
chr1:152255714
chr1:152256030
chr1:152256794
chr1:152256925
chr1:152257457
chr1:152257688
chr1:152257692
chr1:152258701
chr1:152259022
chr1:152259742
chr1:152260103
chr1:152260165
chr1:152260287
chr1:152260796
chr1:152260872
chr1:152260990
chr1:152261015
chr1:152261113
chr1:152261861
chr1:152261997
chr1:152262407
chr1:152264126
chr1:152265261
chr1:152265519
chr1:152265859
chr1:152266027
chr1:152266364
chr1:152266503
chr1:152267788
chr1:152268538
chr1:152268642
chr1:152268727
chr1:152268927
chr1:152269157
chr1:152269622
chr1:152270475
chr1:152270755
chr1:152271119
chr1:152271190
chr1:152271307
chr1:152272352
chr1:152272776
chr1:152273168
chr1:152273777
chr1:152274016
chr1:152276626
chr1:152276871
chr1:152276871
chr1:152276889
chr1:152276889
chr1:152277055
chr1:152277168
chr1:152277396
chr1:152277717
chr1:152278689
chr1:152279729
chr1:152279841
chr1:152279920
chr1:152279920
chr1:152280032
chr1:152280170
chr1:152280372
chr1:152280759
chr1:152280759
chr1:152280782
chr1:152280864
chr1:152280900
chr1:152281479
chr1:152281479
chr1:152283236
chr1:152283236
chr1:152283862
chr1:152283862
chr1:152283975
chr1:152283975
chr1:152284854
chr1:152284854
chr1:152284854
chr1:152285099
chr1:152285099
chr1:152285930
chr1:152285930
chr1:152286002
chr1:152286002
chr1:152286367
chr1:152286367
chr1:152293202
chr1:152293481
chr1:152294056
chr1:152294402
chr1:152294823
chr1:152296191
chr1:152296573
chr1:152296863
chr1:152297117
chr1:152297517
chr1:152298212
chr1:152298212
chr1:152300817
chr1:152300817
chr1:152301735
chr1:152301735
chr1:152302627
chr1:152302627
chr1:152302865
chr1:152303225
chr1:152304644
chr1:152305785
chr1:152306187
chr1:152306196
chr1:152306921
chr1:152307338
chr1:152307955
chr1:152308243
chr1:152308787
chr1:152309380
chr1:152309427
chr1:152309683
chr1:152311026
chr1:152311923
chr1:152430152
chr1:152431931
chr1:152432884
chr1:152433876
chr1:152434009
chr1:152435168
chr1:152436805
chr1:152437024
chr1:152437357
chr1:152437358
chr1:152437397
chr1:152437448
chr1:152437479
chr1:152437883
chr1:152437966
chr1:152439945
chr1:152440008
chr1:152440064
chr1:152440108
chr1:152440152
chr1:152440176
chr1:152440268
chr1:152440910
chr1:152441295
chr1:152441338
chr1:152441366
chr1:152441844
chr1:152442289
chr1:152442407
chr1:152442415
chr1:152442809
chr1:152443608
chr1:152443670
chr1:152443889
chr1:152443956
chr1:152444492
chr1:152444584
chr1:152444619
chr1:152444658
chr1:152444672
chr1:152444711
chr1:152445100
chr1:152445162
chr1:152445202
chr1:152445288
chr1:152445418
chr1:152445621
chr1:152446093
chr1:152446495
chr1:152448967
chr1:152450239
chr1:152453338
chr1:152454255
chr1:152454591
chr1:152455602
chr1:152460672
chr1:152462353
chr1:152475233
chr1:152476743
chr1:152479176
chr1:152480654
chr1:152492559
chr1:152493154
chr1:152496012
chr1:152506333
chr1:152506687
chr1:152528075
chr1:152529622
chr1:152532742
chr1:152536650
chr1:152550018
chr1:152551276
chr1:152551325
chr1:152555176
chr1:152555495
chr1:152587933
chr1:152587979
chr1:152588078
chr1:152588181
chr1:152588182
chr1:152588246
chr1:152588657
chr1:152588682
chr1:152588771
chr1:152588874
chr1:152589312
chr1:152589464
chr1:152589499
chr1:152589643
chr1:152589963
chr1:152590051
chr1:152590187
chr1:152590444
chr1:152590663
chr1:152590750
chr1:152590886
chr1:152591024
chr1:152591142
chr1:152591200
chr1:152591339
chr1:152591446
chr1:152591647
chr1:152591953
chr1:152592184
chr1:152592281
chr1:152592828
chr1:152592892
chr1:152592978
chr1:152593024
chr1:152593081
chr1:152593087
chr1:152593437
chr1:152593549
chr1:152598711
chr1:152603842
chr1:152653621
chr1:152653621
chr1:152757094
chr1:152954839
chr1:152955085
chr1:152969685
chr1:152989321
chr1:153001363
chr1:153020275
chr1:153042554
chr1:153042554
chr1:153050414
chr1:154395839
chr1:154405024
chr1:154406656
chr1:154407419
chr1:154407713
chr1:154409730
chr1:154410356
chr1:154410356
chr1:154411419
chr1:154411419
chr1:154414037
chr1:154414037
chr1:154414086
chr1:154414086
chr1:154414296
chr1:154414296
chr1:154415396
chr1:154415396
chr1:154415777
chr1:154416935
chr1:154416969
chr1:154417829
chr1:154418225
chr1:154418415
chr1:154418749
chr1:154418879
chr1:154419892
chr1:154420028
chr1:154420087
chr1:154420402
chr1:154420778
chr1:154421521
chr1:154421530
chr1:154425456
chr1:154426264
chr1:154426970
chr1:154426970
chr1:154428283
chr1:24068184
chr1:24083649
chr1:24083649
chr1:24085028
chr1:24085028
chr1:24518206
chr1:24519920
chr1:67684934
chr1:67695379
chr1:67697069
chr1:67697869
chr1:67699915
chr1:67702526
chr1:67705958
chr1:67705958
chr1:67705958
chr1:67707690
chr1:67708155
chr1:67709384
chr1:67710231
chr1:67710425
chr1:67711986
chr1:67712157
chr1:67713346
chr1:67716951
chr1:67722919
chr1:67726104
chr1:67731368
chr1:67732512
chr1:67734482
chr1:67735299
chr1:67735360
chr1:67735548
chr1:67735948
chr1:67737650
chr1:67740092
chr1:67740171
chr1:67741314
chr1:67741782
chr1:67741884
chr1:67742235
chr1:67742670
chr1:67743552
chr1:67744500
chr1:67744684
chr1:67745768
chr1:67745895
chr1:67747023
chr1:67747415
chr1:67747436
chr1:67750474
chr1:67752671
chr1:67763780
chr1:67764598
chr10:6038853
chr10:64396042
chr10:64396916
chr10:64396921
chr10:64397538
chr10:64398466
chr10:64401056
chr10:64401056
chr10:64402433
chr10:64402433
chr10:64402434
chr10:64402434
chr10:64403424
chr10:64403424
chr10:64406358
chr10:64408787
chr10:64410580
chr10:64415413
chr10:64418656
chr10:64421600
chr10:64423505
chr11:128182026
chr11:128185850
chr11:128186882
chr11:128187383
chr11:128187902
chr11:36418689
chr11:36418689
chr11:36420570
chr11:36420570
chr11:36423369
chr11:36423418
chr11:36424967
chr11:36426640
chr11:36426806
chr11:36427273
chr11:36427295
chr11:36427729
chr11:36428447
chr11:36428674
chr11:36429589
chr11:36430089
chr11:36430169
chr11:36430658
chr11:36430848
chr11:36431969
chr11:36432024
chr11:36432134
chr11:36432319
chr11:36432445
chr11:65551957
chr11:65559266
chr11:65559266
chr11:76270683
chr11:76271005
chr11:76281510
chr11:76281593
chr11:76291154
chr11:76292573
chr11:76292575
chr11:76293070
chr11:76293527
chr11:76293726
chr11:76293758
chr11:76293805
chr11:76294836
chr11:76295598
chr11:76296671
chr11:76298625
chr11:76299194
chr11:76299649
chr11:76299844
chr11:76301255
chr11:76301316
chr11:76301375
chr11:76302067
chr11:76302073
chr11:7962808
chr11:7963067
chr11:7964938
chr11:7967214
chr11:7967315
chr11:7968359
chr11:7968690
chr11:7970050
chr11:7970595
chr11:7977152
chr11:7977161
chr11:7977997
chr11:7989859
chr11:7992095
chr11:7993912
chr12:56372558
chr12:56379060
chr12:56379427
chr12:56384804
chr12:56389293
chr12:56389293
chr12:56393337
chr12:56393337
chr12:56393337
chr12:56394954
chr12:56394954
chr12:56394954
chr12:56401085
chr12:56407072
chr12:56435929
chr12:56435929
chr12:56469185
chr12:56470625
chr12:56473808
chr12:56477694
chr12:56477694
chr12:56477694
chr12:56478002
chr12:56478002
chr12:56478658
chr12:56478658
chr12:56623347
chr12:56623347
chr12:56625693
chr12:56625693
chr12:56627300
chr12:56627300
chr12:56627619
chr12:56627619
chr12:56627652
chr12:56627652
chr12:56628378
chr12:56628378
chr12:56630067
chr12:56630067
chr12:56630764
chr12:56630764
chr12:56634639
chr12:56634639
chr12:56634639
chr12:56635080
chr12:56635080
chr12:56635080
chr12:56636975
chr12:56636975
chr12:56638077
chr12:56638077
chr12:56638267
chr12:56638267
chr12:56640341
chr12:56640886
chr12:56643684
chr12:56643684
chr12:56644251
chr12:56644251
chr12:56644886
chr12:56644886
chr12:56646213
chr12:56646213
chr12:56647243
chr12:56647243
chr12:56647911
chr12:56647911
chr12:56648777
chr12:56649601
chr12:56649601
chr12:56653294
chr12:56653560
chr12:56653641
chr12:56653914
chr12:56656265
chr12:56657216
chr12:56657888
chr12:56658708
chr12:56659320
chr12:56660905
chr12:56660905
chr12:56660905
chr12:56664231
chr12:56664231
chr12:56667100
chr12:56667100
chr12:56667100
chr12:56667298
chr12:56667298
chr12:56667298
chr12:56667604
chr12:56667604
chr12:56667894
chr12:56667894
chr12:56670986
chr12:56671147
chr12:56671210
chr12:56672106
chr12:56673561
chr12:56674766
chr12:56676817
chr12:56677261
chr12:56677979
chr12:56678335
chr12:56679751
chr12:56679751
chr12:56679751
chr12:56679971
chr12:56679971
chr12:56680531
chr12:56680531
chr12:56680636
chr12:56680636
chr12:56682371
chr12:56682371
chr12:56682601
chr12:56682601
chr12:56683975
chr12:56683975
chr12:56684496
chr12:56684496
chr12:56684657
chr12:56684657
chr12:56684798
chr12:56684798
chr12:56686997
chr12:56687459
chr12:56687572
chr12:56688237
chr12:56689535
chr12:56689725
chr12:56690662
chr12:56691773
chr12:56693520
chr12:56694261
chr12:56694817
chr12:56695460
chr12:56695954
chr12:56696056
chr12:56696545
chr12:56696742
chr12:56697110
chr12:56697318
chr12:56697319
chr12:56698203
chr12:56698960
chr12:56699623
chr12:56699993
chr12:56700809
chr12:56701379
chr12:56701872
chr12:56702012
chr12:56702176
chr12:56706178
chr12:56706178
chr12:56706421
chr12:56706421
chr12:56706922
chr12:56706922
chr12:56708576
chr12:56708576
chr12:56708576
chr12:56715584
chr12:56717466
chr12:56717805
chr12:56718422
chr12:56718422
chr12:56719450
chr12:56719450
chr12:56722830
chr12:56722830
chr12:56723586
chr12:56723719
chr12:56724333
chr12:56725121
chr12:56725981
chr12:56726340
chr12:56726349
chr12:56726518
chr12:56727705
chr12:56727705
chr12:56728000
chr12:56728137
chr12:56728258
chr12:56729739
chr12:56730427
chr12:56730427
chr12:56731077
chr12:56731077
chr12:56733531
chr12:56733531
chr12:56735990
chr12:56735990
chr12:56737973
chr12:56737973
chr12:56738791
chr12:56738791
chr12:56738816
chr12:56738816
chr12:56739261
chr12:56739261
chr12:56739557
chr12:56739557
chr12:56739857
chr12:56739857
chr12:56740013
chr12:56740013
chr12:56740682
chr12:56740682
chr12:56741228
chr12:56741228
chr12:56743367
chr12:56744276
chr12:56744276
chr12:56744422
chr12:56744422
chr12:56744445
chr12:56744445
chr12:56745788
chr12:56745788
chr12:56746488
chr12:56746488
chr12:56746558
chr12:56746558
chr12:56747744
chr12:56747744
chr12:56750204
chr12:56750204
chr12:56750737
chr12:56750737
chr12:56750872
chr12:56750872
chr12:56752154
chr12:56752154
chr12:56752874
chr12:56752874
chr12:56753252
chr12:56753252
chr12:56753822
chr12:56753822
chr12:56754371
chr12:56754371
chr12:84775721
chr12:84846258
chr12:84854122
chr12:84886573
chr12:84912392
chr12:84917244
chr12:84931258
chr12:84953918
chr12:84965512
chr13:65436714
chr13:65492339
chr13:65492831
chr13:65493205
chr13:65493589
chr13:65494954
chr13:65495897
chr13:65497246
chr13:65497659
chr13:65498540
chr13:65498782
chr13:65498984
chr13:65499567
chr13:65500110
chr13:65500298
chr13:65500949
chr13:65501109
chr13:65501273
chr13:65501284
chr13:65501586
chr13:65501587
chr13:65503405
chr13:65503667
chr13:65503919
chr13:65504383
chr13:65504490
chr13:65504507
chr13:65504734
chr13:65504753
chr13:65504771
chr13:65505211
chr13:65505439
chr13:65506900
chr13:65509393
chr13:65513336
chr13:65513938
chr13:65515773
chr13:65516111
chr13:65516375
chr13:65517235
chr13:65517236
chr13:65519510
chr13:65519648
chr13:65520633
chr13:65520914
chr13:65524845
chr13:65524873
chr13:65528691
chr13:65528694
chr13:65529963
chr13:65530886
chr13:65532930
chr13:65534997
chr13:65535943
chr13:65536036
chr13:65537638
chr13:65539939
chr13:65540973
chr13:65541333
chr13:65541590
chr13:65543148
chr13:65544377
chr13:65548537
chr13:65548939
chr13:65551075
chr13:65555876
chr13:65557327
chr13:65560179
chr13:65564031
chr13:65567319
chr13:65568118
chr13:65568331
chr13:65569199
chr13:65569216
chr13:65571257
chr13:65574724
chr13:65575511
chr13:65575966
chr13:65577047
chr13:65582677
chr13:65583521
chr13:65583703
chr13:65584042
chr13:65584183
chr13:65584991
chr13:65586465
chr13:65586867
chr13:65588737
chr13:65590095
chr13:65594085
chr13:65594580
chr13:65595162
chr13:65595274
chr13:65595857
chr13:65596760
chr13:65596942
chr13:65597543
chr13:65597787
chr13:65598390
chr13:65598427
chr13:65598491
chr13:65598522
chr13:65598529
chr13:65598723
chr13:65599809
chr13:65600213
chr13:65601183
chr13:65601346
chr13:65601801
chr13:65604020
chr13:65606468
chr13:65607481
chr13:65608044
chr13:65609085
chr13:65609161
chr13:65610367
chr13:65611468
chr13:65611533
chr13:65617177
chr13:65617715
chr13:65618808
chr13:65619149
chr13:65622589
chr13:65625826
chr13:65627287
chr13:65627448
chr13:65629706
chr13:65631322
chr13:65632336
chr13:65636003
chr13:65637563
chr13:65641441
chr13:65641447
chr13:65643238
chr13:65648562
chr13:65648740
chr13:65651515
chr13:65652153
chr13:65655397
chr13:65655999
chr13:65657858
chr13:65662837
chr13:65665023
chr13:65665349
chr13:65666954
chr13:65668045
chr13:65669094
chr13:65718848
chr14:35505414
chr14:35505436
chr14:35505520
chr14:35506387
chr14:35507674
chr14:35509571
chr14:35510207
chr14:35510676
chr14:35511852
chr14:35512096
chr14:35512218
chr14:35512703
chr14:35512911
chr14:35512995
chr14:35513057
chr14:35513760
chr14:35514456
chr14:35514456
chr14:35514957
chr14:35514957
chr14:35519367
chr14:35524409
chr14:35528819
chr14:35529163
chr14:35531057
chr14:35532085
chr14:35534101
chr14:35535201
chr14:35536009
chr14:35537115
chr14:35539054
chr14:35539131
chr14:35540225
chr14:35540499
chr14:35540797
chr14:35541352
chr14:35542493
chr14:35543600
chr14:35544330
chr14:35551155
chr14:35551155
chr14:35556121
chr14:35556121
chr14:35556186
chr14:35556186
chr14:35558856
chr14:35559126
chr14:35566040
chr14:35566040
chr14:35566040
chr14:35567677
chr14:35567677
chr14:35567677
chr14:35569353
chr14:35569353
chr14:35570243
chr14:35570243
chr14:35572357
chr14:35572357
chr14:35572547
chr14:35572547
chr14:35577801
chr14:35578797
chr14:35581125
chr14:35581125
chr14:35586916
chr14:35586916
chr14:35591316
chr14:35591316
chr14:35591316
chr14:35592538
chr14:35592538
chr14:35592538
chr14:35592538
chr14:35594106
chr14:35594106
chr14:35594191
chr14:35594191
chr14:35599593
chr14:35601990
chr14:35604892
chr14:35605439
chr14:35615068
chr14:35615793
chr14:35619816
chr14:35621393
chr14:35625217
chr14:35626997
chr14:35638937
chr14:35646262
chr14:35654467
chr14:35677225
chr14:35682172
chr14:35688950
chr14:35690978
chr14:35696818
chr14:35703839
chr14:35704667
chr14:35705057
chr14:35709694
chr14:35737361
chr14:35737986
chr14:35747271
chr14:35747271
chr14:35755737
chr14:35761675
chr14:35761675
chr14:35762991
chr14:35771622
chr14:35775181
chr14:35800219
chr14:35807508
chr14:35852474
chr14:35852486
chr14:35853025
chr14:35853079
chr16:11223454
chr16:11223454
chr16:11229589
chr17:26106675
chr17:26117407
chr17:37902887
chr17:37905107
chr17:37910368
chr17:37912377
chr17:37916390
chr17:37916390
chr17:37921742
chr17:37921742
chr17:37922259
chr17:37922259
chr17:37928059
chr17:37929816
chr17:37938047
chr17:37938047
chr17:37939839
chr17:37940808
chr17:37960017
chr17:37962987
chr17:37970149
chr17:37975214
chr17:37976469
chr17:38004929
chr17:38005595
chr17:38006333
chr17:38006767
chr17:38020058
chr17:38020058
chr17:38020419
chr17:38020419
chr17:38020419
chr17:38023745
chr17:38024626
chr17:38024626
chr17:38024626
chr17:38025208
chr17:38025208
chr17:38026035
chr17:38026169
chr17:38026286
chr17:38026361
chr17:38027400
chr17:38027583
chr17:38028634
chr17:38029120
chr17:38030205
chr17:38031030
chr17:38031138
chr17:38031164
chr17:38031674
chr17:38031674
chr17:38031714
chr17:38031802
chr17:38031857
chr17:38031865
chr17:38032188
chr17:38032200
chr17:38032460
chr17:38032680
chr17:38033277
chr17:38035116
chr17:38035370
chr17:38035624
chr17:38035648
chr17:38035766
chr17:38036586
chr17:38038179
chr17:38038389
chr17:38038390
chr17:38038391
chr17:38039561
chr17:38040119
chr17:38040363
chr17:38040534
chr17:38040763
chr17:38042777
chr17:38043343
chr17:38043649
chr17:38044893
chr17:38045725
chr17:38048244
chr17:38049102
chr17:38049233
chr17:38050092
chr17:38051348
chr17:38055921
chr17:38056116
chr17:38057189
chr17:38057197
chr17:38061439
chr17:38062196
chr17:38062196
chr17:38062942
chr17:38062942
chr17:38062944
chr17:38062944
chr17:38062976
chr17:38062976
chr17:38064405
chr17:38064405
chr17:38064469
chr17:38064469
chr17:38064469
chr17:38064469
chr17:38064876
chr17:38064876
chr17:38066372
chr17:38066372
chr17:38067020
chr17:38067020
chr17:38069364
chr17:38069364
chr17:38073968
chr17:38073968
chr17:38073968
chr17:38080912
chr17:40485239
chr17:40492541
chr17:40528131
chr17:40534672
chr17:47328183
chr17:47379486
chr17:47398070
chr17:47402807
chr17:47404628
chr17:47418178
chr17:47421279
chr17:47422510
chr17:47423740
chr17:47423912
chr17:47424681
chr17:47439302
chr17:47439302
chr17:47439302
chr17:47440466
chr17:47448346
chr17:47450521
chr17:47453444
chr17:47454507
chr17:47454515
chr18:51777727
chr18:51778993
chr18:51779620
chr18:51779753
chr18:51779942
chr18:51780408
chr18:51780782
chr18:51782241
chr18:51782283
chr18:51782895
chr18:51783247
chr18:51783831
chr18:51784283
chr18:51784313
chr18:51785000
chr18:51786237
chr18:51786315
chr18:51786406
chr18:51786412
chr18:51787770
chr18:51789392
chr18:51789438
chr18:51789453
chr18:51789964
chr18:51790876
chr18:51791307
chr18:51791375
chr18:51791637
chr18:51792714
chr18:51793225
chr18:51795079
chr18:51795329
chr18:51795353
chr18:51795535
chr18:51796976
chr18:51796976
chr18:51796996
chr18:51796996
chr18:51797231
chr18:51797231
chr18:51797526
chr18:51797526
chr18:51797620
chr18:51797620
chr18:51799218
chr18:51804259
chr18:51804259
chr18:51805130
chr18:51805130
chr18:51805420
chr18:51805420
chr18:51807437
chr18:51807437
chr18:51807747
chr18:51807747
chr18:51809122
chr18:51809122
chr18:51810141
chr18:51810141
chr18:51810141
chr18:51810824
chr18:51810824
chr18:51811556
chr18:51811556
chr18:51812205
chr18:51812205
chr18:51813300
chr18:51813300
chr18:51814070
chr18:51814070
chr18:51815342
chr18:51815487
chr18:51816227
chr18:51816394
chr18:51816655
chr18:51816660
chr18:51817095
chr18:51817717
chr18:51819060
chr18:51819475
chr18:51819750
chr18:51819989
chr18:51824674
chr18:51825492
chr18:51826237
chr18:51826528
chr18:51829736
chr18:51830409
chr18:51830567
chr18:51833284
chr18:51833339
chr18:51833567
chr18:51834277
chr18:51835760
chr18:51836946
chr18:51838713
chr18:51841147
chr18:51842604
chr18:51842682
chr18:51843005
chr18:8662627
chr18:8663213
chr18:8665121
chr18:8665364
chr18:8666755
chr18:8666881
chr18:8667061
chr18:8667407
chr18:8668283
chr18:8669182
chr18:8669198
chr18:8669288
chr18:8669837
chr18:8670260
chr18:8670298
chr18:8670430
chr18:8671702
chr18:8672260
chr18:8672489
chr18:8672632
chr18:8673970
chr18:8674232
chr18:8677170
chr18:8679107
chr18:8682001
chr19:10547226
chr19:10548881
chr19:10567854
chr19:10567854
chr19:10567862
chr19:10567862
chr19:10570580
chr19:10570752
chr19:10573816
chr19:10574232
chr19:10574325
chr19:10576270
chr19:10576311
chr19:10577843
chr19:10577843
chr19:10580634
chr19:10582707
chr19:10584590
chr19:10585035
chr19:10585089
chr19:10585233
chr19:10585374
chr19:10585666
chr19:10586796
chr19:10586798
chr19:10587129
chr19:10591142
chr19:10816205
chr19:10816714
chr19:10817656
chr19:10821054
chr19:10821054
chr19:10822278
chr19:10822278
chr19:10827819
chr19:10827819
chr19:10827819
chr19:10840428
chr19:10847298
chr19:10856273
chr19:10866591
chr19:10866615
chr19:49215095
chr19:49218111
chr19:49218430
chr19:49218437
chr19:49218602
chr19:49219459
chr19:49219459
chr19:49220323
chr19:49220323
chr19:49220323
chr19:49225766
chr19:49225766
chr19:49227043
chr19:49227043
chr19:49227256
chr19:49227256
chr19:49227443
chr19:49227443
chr19:49228272
chr19:49228272
chr19:49229323
chr19:49229323
chr19:49229525
chr19:49229525
chr19:49232226
chr19:49232226
chr19:49236102
chr19:49237062
chr19:49239026
chr19:49239200
chr19:49239200
chr19:49241014
chr19:49241014
chr19:49241015
chr19:49241015
chr19:49241976
chr19:49241976
chr19:49246866
chr19:49246866
chr19:49246866
chr19:49248052
chr19:49248052
chr19:49248052
chr19:49248730
chr19:49248730
chr19:49248730
chr19:49250239
chr19:49250239
chr19:49252574
chr19:49252574
chr19:49252574
chr19:49254955
chr19:49254955
chr19:49254955
chr19:8785744
chr19:8786624
chr19:8786913
chr19:8786918
chr19:8786966
chr19:8787273
chr19:8787643
chr19:8787750
chr19:8787926
chr19:8787942
chr19:8788177
chr19:8788217
chr19:8788266
chr19:8788618
chr19:8788798
chr19:8789091
chr19:8789230
chr19:8789381
chr19:8789421
chr19:8789484
chr19:8789666
chr19:8789721
chr19:8789722
chr19:8789912
chr19:8789923
chr19:8790015
chr19:8790198
chr19:8791581
chr2:102917234
chr2:102917788
chr2:102917994
chr2:102918018
chr2:102918601
chr2:102918925
chr2:102919305
chr2:102919426
chr2:102920037
chr2:102921783
chr2:102922987
chr2:102924549
chr2:102924662
chr2:102924947
chr2:102926320
chr2:102926511
chr2:102926800
chr2:102926981
chr2:102927086
chr2:102927641
chr2:102927726
chr2:102929012
chr2:102929469
chr2:102930147
chr2:102930307
chr2:102930380
chr2:102930605
chr2:102930657
chr2:102930881
chr2:102930948
chr2:102931395
chr2:102931550
chr2:102931802
chr2:102931926
chr2:102932247
chr2:102932293
chr2:102933552
chr2:102933758
chr2:102933802
chr2:102935237
chr2:102935805
chr2:102936131
chr2:102936366
chr2:102936981
chr2:102937482
chr2:102938335
chr2:102939434
chr2:102939709
chr2:102939754
chr2:102939833
chr2:102940412
chr2:102940999
chr2:102941019
chr2:102941074
chr2:102941215
chr2:102941338
chr2:102941561
chr2:102941715
chr2:102941818
chr2:102941918
chr2:102942187
chr2:102942537
chr2:102943386
chr2:102943822
chr2:102943844
chr2:102943883
chr2:102945241
chr2:102945378
chr2:102945416
chr2:102945755
chr2:102946082
chr2:102946111
chr2:102947201
chr2:102948632
chr2:102948819
chr2:102948819
chr2:102948939
chr2:102948939
chr2:102949305
chr2:102949305
chr2:102951062
chr2:102951062
chr2:102951073
chr2:102951073
chr2:102951467
chr2:102951467
chr2:102951798
chr2:102951798
chr2:102951849
chr2:102951849
chr2:102951851
chr2:102951851
chr2:102951972
chr2:102951972
chr2:102953067
chr2:102953067
chr2:102954190
chr2:102966783
chr2:102968835
chr2:102968835
chr2:102970265
chr2:102970265
chr2:102971865
chr2:102971865
chr2:102981644
chr2:102982466
chr2:102982703
chr2:102982876
chr2:102984684
chr2:102985424
chr2:102985646
chr2:102985980
chr2:102986170
chr2:102986618
chr2:102987526
chr2:102987698
chr2:102989734
chr2:102991181
chr2:102991181
chr2:102992675
chr2:102992675
chr2:102993161
chr2:102993161
chr2:102994056
chr2:102994056
chr2:102994714
chr2:102994714
chr2:102995904
chr2:102996022
chr2:103002395
chr2:103003043
chr2:103007220
chr2:103007623
chr2:103008710
chr2:103014696
chr2:103016044
chr2:103019919
chr2:103024813
chr2:103025203
chr2:103026611
chr2:103026656
chr2:103027103
chr2:103029410
chr2:103033147
chr2:103035044
chr2:103037743
chr2:103038527
chr2:103038587
chr2:103039584
chr2:103039929
chr2:103040247
chr2:103040249
chr2:103042891
chr2:103043310
chr2:103045020
chr2:103045020
chr2:103046880
chr2:103046880
chr2:103048103
chr2:103048103
chr2:103048437
chr2:103048437
chr2:103048467
chr2:103048467
chr2:103049910
chr2:103049910
chr2:103050458
chr2:103050458
chr2:103050925
chr2:103050925
chr2:103052206
chr2:103052206
chr2:103052995
chr2:103052995
chr2:103054449
chr2:103054803
chr2:103055644
chr2:103057087
chr2:103058328
chr2:103060024
chr2:103060313
chr2:103062880
chr2:103063369
chr2:103064264
chr2:103065522
chr2:103065908
chr2:103068787
chr2:103068834
chr2:103070568
chr2:103070988
chr2:103073131
chr2:103073474
chr2:103073505
chr2:103074079
chr2:103074493
chr2:103075561
chr2:103076107
chr2:103076151
chr2:103076210
chr2:103076351
chr2:103077160
chr2:103077894
chr2:103078740
chr2:103079297
chr2:103079619
chr2:103079814
chr2:103080592
chr2:103082118
chr2:103082273
chr2:103082571
chr2:103083120
chr2:103083453
chr2:103085631
chr2:103085660
chr2:103086770
chr2:103091715
chr2:103092021
chr2:103092906
chr2:103093081
chr2:103093243
chr2:103094213
chr2:163110536
chr2:163124051
chr2:163260691
chr2:167983947
chr2:167985262
chr2:167989691
chr2:167989691
chr2:167992286
chr2:167992286
chr2:167994684
chr2:167997478
chr2:167999443
chr2:168000927
chr2:168002302
chr2:168002725
chr2:168003318
chr2:168003342
chr2:168004354
chr2:168005312
chr2:168005455
chr2:168006149
chr2:168006150
chr2:168007034
chr2:168010163
chr2:168017925
chr2:168020722
chr2:168020995
chr2:168021326
chr2:168024025
chr2:168029549
chr2:168029842
chr2:168030199
chr2:168031396
chr2:168032190
chr2:168042511
chr2:168042511
chr2:168046215
chr2:168046647
chr2:168049526
chr2:168051141
chr2:61068822
chr2:61070652
chr2:61071302
chr2:61071656
chr2:61072183
chr2:61072205
chr2:61072567
chr2:61074576
chr2:61074686
chr2:61075111
chr2:61075189
chr2:61075209
chr2:61075765
chr2:61075987
chr2:61076272
chr2:61076386
chr2:61077817
chr2:61078350
chr2:61078921
chr2:61078940
chr2:61078997
chr2:61079090
chr2:61080482
chr2:61081184
chr2:61081310
chr2:61081542
chr2:61082633
chr2:61082660
chr2:61085723
chr2:61091950
chr2:61092678
chr2:61095995
chr2:61096480
chr2:61096845
chr2:61101888
chr2:61104228
chr2:61104228
chr2:61104835
chr2:61104835
chr2:61112552
chr2:61112552
chr2:61115039
chr2:61116241
chr2:61118113
chr2:61118739
chr2:61122973
chr2:61124466
chr2:61126664
chr2:61128268
chr2:61130883
chr2:61132029
chr2:61133793
chr2:61134764
chr2:61138911
chr2:61141615
chr2:61161095
chr2:61163581
chr2:61171262
chr2:61173941
chr2:61178171
chr2:61178509
chr2:61178925
chr2:61179160
chr2:61184651
chr2:71095410
chr2:71096622
chr2:71097255
chr2:71100105
chr2:8466486
chr2:8468210
chr2:8470660
chr2:8471236
chr2:8471319
chr2:8472764
chr2:8472842
chr2:8474038
chr2:8475185
chr2:8475339
chr2:8476178
chr2:8477047
chr2:8477284
chr2:8477495
chr2:8478333
chr2:8478720
chr2:8480734
chr2:8481299
chr2:8486630
chr2:8487296
chr2:8488143
chr2:8491886
chr2:8494000
chr2:8495097
chr2:8496062
chr20:48432333
chr20:48446596
chr20:48450312
chr20:48450991
chr20:48451008
chr20:48451010
chr20:48451012
chr20:48454560
chr20:48460492
chr20:48465754
chr20:48469407
chr20:48469564
[truncated: 1,731 more rows]

## Sheet: All phenotype associations
Variation ID	Chromosome	Position	Reference Allele	Minor Allele	Risk Allele	Minor Allele Global Frequency	Odds Ratio	Phenotypes
rs10199605	2	8495097	G	A	G	0.24	0.93	Atopic_dermatitis_AMR, Asthma_childhood_onset_EUR, AtopicDermatitis_Amy_Eapen_curated, Atopic_dermatitis_EUR, Asthma_EUR, Atopic_dermatitis_EAS, Atopic_dermatitis_AFR
rs10214237	5	35883734	T	C	T	0.18	0.93	Multiple_sclerosis_EUR, Eosinophil_percentage_of_granulocytes_EUR, Primary_biliary_cholangitis_EUR, Atopic_dermatitis_EAS, Sum_eosinophil_basophil_counts_EUR, Neutrophil_percentage_of_granulocytes_EUR, Asthma_EUR, Mouth_ulcers_EUR, Atopic_dermatitis_AFR, Allergic_rhinitis_EUR, Asthma_adult_onset_EUR, Atopic_dermatitis_EUR, Atopic_dermatitis_AMR, Primary_biliary_cholangitis_EAS, Eosinophil_counts_…
rs10738626	9	22373457	C	C	T	0.4	0.81	Atopic_dermatitis_EUR, AtopicDermatitis_Amy_Eapen_curated, Chronic_lymphocytic_leukemia_EUR
rs10791824	11	65559266	A	G	A	0.49	1.12	Estimated_glomerular_filtration_rate_EAS, Asthma_childhood_onset_EUR, AtopicDermatitis_Amy_Eapen_curated, Atopic_dermatitis_EUR, Asthma_onset_childhood_vs_adult_EUR, Atopic_march_EUR, Creatinine_levels_EAS, Estimated_glomerular_filtration_rate_AFR, Asthma_EUR, Atopic_dermatitis_EAS, Allergic_disease_asthma_hay_fever_or_eczema_EUR, Atopic_dermatitis_AMR, Atopic_dermatitis_AFR
rs112111458	2	71100105	A	G	A	0.22	0.91	AtopicDermatitis_Amy_Eapen_curated, Atopic_dermatitis_EUR, Atopic_dermatitis_EAS, Atopic_dermatitis_AMR, Atopic_dermatitis_AFR
rs12153855	6	32074804	T	C	T	0.13	1.58	Psoriatic_arthritis_AMR, Age_related_macular_degeneration_EUR, AtopicDermatitis_Amy_Eapen_curated, Atopic_dermatitis_EUR
rs12295535	11	36432024	C	T	T	0.05	1.68	AtopicDermatitis_Amy_Eapen_curated
rs1295686	5	131995843	T	T	T	0.42	1.22	Asthma_EAS, Asthma_AMR, AtopicDermatitis_Amy_Eapen_curated, Allergy_EUR, Atopic_dermatitis_EUR, Psoriasis_vulgaris_EUR, Cutaneous_psoriasis_EUR, Alopecia_areata_EUR, Asthma_childhood_onset_EAS, IgE_levels_EUR, Psoriasis_EUR, Asthma_childhood_onset_AMR, Rosacea_symptom_severity_EUR, Psoriasis_EAS, Allergic_disease_asthma_hay_fever_or_eczema_EUR
rs16948048	17	47440466	A	G	G	0.29	1.05	Asthma_EAS, Diastolic_blood_pressure_EUR, Asthma_AMR, Asthma_childhood_onset_EUR, Eosinophil_percentage_of_granulocytes_EUR, Self_rated_health_EUR, Neutrophil_percentage_of_granulocytes_EUR, Systolic_blood_pressure_AFR, Asthma_EUR, Cigarettes_smoked_per_day_MTAG_EUR, Age_of_smoking_initiation_MTAG_EUR, Systolic_blood_pressure_EUR, Smoking_initiation_ever_regular_vs_never_regular__MTAG_EUR, Asthma…
rs17389644	4	123497697	G	A	A	0.12	1.21	Asthma_adult_onset_EUR, Asthma_childhood_onset_EUR, AtopicDermatitis_Amy_Eapen_curated, Mean_platelet_volume_EUR, Asthma_onset_childhood_vs_adult_EUR, Itch_intensity_from_mosquito_bite_EUR, Asthma_EUR, Allergic_sensitization_EUR
rs2041733	16	11229589	T	T	T	0.5	0.92	AtopicDermatitis_Amy_Eapen_curated, Atopic_dermatitis_EUR, Atopic_dermatitis_EAS, Atopic_dermatitis_AMR, Atopic_dermatitis_AFR
rs2143950	14	35572357	C	T	T	0.22	1.08	Bipolar_disorder_lithium_response_continuous_or_schizophrenia_EAS, AtopicDermatitis_Amy_Eapen_curated, Atopic_dermatitis_EUR, Bipolar_disorder_lithium_response_continuous_or_schizophrenia_EUR, Lymphocyte_counts_EUR, Atopic_dermatitis_EAS, Allergic_disease_asthma_hay_fever_or_eczema_EUR, Atopic_dermatitis_AMR, Atopic_dermatitis_AFR
rs2228145	1	154426970	A	C	C	0.29	1.08	Itch_intensity_from_mosquito_bite_EUR, Cerebrospinal_fluid_biomarker_levels_EAS, Rheumatoid_arthritis_AFR, Atopic_dermatitis_EAS, Protein_quantitative_trait_loci_EUR, Abdominal_aortic_aneurysm_EUR, Asthma_EUR, Chronic_inflammatory_diseases_ankylosing_spondylitis_Crohn_s_disease_psoriasis_primary_sclerosing_cholangitis_ulcerative_colitis__pleiotropy_EUR, C_reactive_protein_levels_EAS, Atopic_derma…
rs2918307	19	8789722	A	G	G	0.17	1.12	Asthma_childhood_onset_EUR, Birth_weight_EUR, Itch_intensity_from_mosquito_bite_adjusted_by_bite_size_EUR, AtopicDermatitis_Amy_Eapen_curated, Atopic_dermatitis_EUR, Itch_intensity_from_mosquito_bite_EUR, Birth_weight_EAS, Birth_weight_AMR, Atopic_dermatitis_EAS, Tonsillectomy_EUR, Atopic_dermatitis_AMR, Atopic_dermatitis_AFR, Birth_weight_AFR
rs4713555	6	32575524	G	T	G	0.3	0.91	Atopic_dermatitis_EUR, Atopic_dermatitis_AMR, Atopic_dermatitis_AFR, AtopicDermatitis_Amy_Eapen_curated
rs4809219	20	62303115	C	C	C	0.27	0.9	Asthma_or_allergic_disease_pleiotropy_EUR, Glioma_EUR, AtopicDermatitis_Amy_Eapen_curated, Colorectal_cancer_or_advanced_adenoma_EUR, Atopic_dermatitis_EUR, Glioblastoma_EUR, Atopic_dermatitis_AFR, Atopic_dermatitis_EAS, Allergic_disease_asthma_hay_fever_or_eczema_EUR, Atopic_dermatitis_AMR, Glioma_high_grade_EUR, Non_glioblastoma_glioma_EUR
rs61813875	1	152536650	C	G	G	0	1.61	Atopic_dermatitis_EUR, Atopic_dermatitis_AMR, Atopic_dermatitis_AFR, AtopicDermatitis_Amy_Eapen_curated
rs6419573	2	103027103	T	T	T	0.31	1.11	Leprosy_EAS, AtopicDermatitis_Amy_Eapen_curated, Inflammatory_bowel_disease_EUR, Atopic_dermatitis_EUR, Blood_protein_levels_EUR, Celiac_disease_EUR, Cerebrospinal_fluid_biomarker_levels_EAS, Lymphocyte_percentage_of_white_cells_EUR, Crohn_s_disease_EUR, Lymphocyte_counts_EUR, Celiac_disease_SAS, Atopic_dermatitis_EAS, Atopic_dermatitis_AMR, Atopic_dermatitis_AFR
rs6473227	8	81285892	C	A	C	0.47	0.93	Asthma_EAS, Allergic_rhinitis_EUR, Asthma_adult_onset_EUR, Asthma_AMR, Asthma_childhood_onset_EUR, Asthma_or_allergic_disease_pleiotropy_EUR, AtopicDermatitis_Amy_Eapen_curated, Allergy_EUR, Atopic_dermatitis_EUR, Asthma_EUR, Atopic_dermatitis_EAS, Asthma_and_hay_fever_EUR, Allergic_disease_asthma_hay_fever_or_eczema_EUR, Atopic_dermatitis_AMR, Atopic_dermatitis_AFR, Asthma_AFR
rs6602364	10	6038853	G	G	G	0.49	1.08	AtopicDermatitis_Amy_Eapen_curated, Atopic_dermatitis_EUR, Atopic_dermatitis_EAS, Atopic_dermatitis_AMR, Atopic_dermatitis_AFR
rs6720763	2	167992286	T	C	C	0.32	1.29	Atopic_dermatitis_EUR, AtopicDermatitis_Amy_Eapen_curated
rs7110818	11	76292575	C	T	T	0.39	1.28	Asthma_childhood_onset_EUR, Self_reported_allergy_EUR, Ulcerative_colitis_EUR, Crohn_s_disease_EUR, Eosinophil_percentage_of_granulocytes_EUR, Atopic_dermatitis_EAS, Sum_eosinophil_basophil_counts_EUR, Allergic_sensitization_EUR, Neutrophil_percentage_of_granulocytes_EUR, Atopic_march_EUR, Inflammatory_skin_disease_EUR, Alopecia_areata_EUR, Asthma_EUR, Chronic_inflammatory_diseases_ankylosing_spo…
rs7127307	11	128187383	T	C	C	0.49	0.94	Eosinophil_counts_EUR, White_blood_cell_count_basophil_EUR, AtopicDermatitis_Amy_Eapen_curated, Atopic_dermatitis_EUR, Basophil_percentage_of_granulocytes_EUR, Eosinophil_percentage_of_granulocytes_EUR, Eosinophil_percentage_of_white_cells_EUR, Basophil_percentage_of_white_cells_EUR, Atopic_dermatitis_EAS, Atopic_dermatitis_AMR, Atopic_dermatitis_AFR, Neutrophil_percentage_of_granulocytes_EUR
rs7130588	11	76270683	A	G	G	0.22	1.29	Asthma_EAS, Asthma_AMR, AtopicDermatitis_Amy_Eapen_curated, Atopic_dermatitis_EUR, Atopic_dermatitis_EAS, Asthma_AFR
rs72702813	1	152600854	G	T	T	0.01	2.06	AtopicDermatitis_Amy_Eapen_curated
rs7512552	1	150265704	T	T	T	0.27	0.93	Chronotype_EUR, AtopicDermatitis_Amy_Eapen_curated, Blood_protein_levels_EUR, Atopic_dermatitis_EUR, Morning_person_EUR, Cerebrospinal_fluid_biomarker_levels_EAS, Osteoarthritis_hip_EUR, Atopic_dermatitis_EAS, Allergic_disease_asthma_hay_fever_or_eczema_EUR, Atopic_dermatitis_AMR, Atopic_dermatitis_AFR
rs759382	2	103094213	G	G	G	0.31	1.22	Atopic_dermatitis_AMR, AtopicDermatitis_Amy_Eapen_curated, Cerebrospinal_fluid_biomarker_levels_EAS, Atopic_dermatitis_EAS
rs848	5	131996500	A	A	A	0.37	1.4	Asthma_EAS, Asthma_AMR, AtopicDermatitis_Amy_Eapen_curated, Allergy_EUR, Atopic_dermatitis_EUR, Psoriasis_vulgaris_EUR, Cutaneous_psoriasis_EUR, Alopecia_areata_EUR, Asthma_childhood_onset_EAS, IgE_levels_EUR, Psoriasis_EUR, Asthma_childhood_onset_AMR, Rosacea_symptom_severity_EUR, Psoriasis_EAS, Allergic_disease_asthma_hay_fever_or_eczema_EUR, Asthma_AFR
rs909341	20	62328742	C	T	T	0.26	1.32	Asthma_or_allergic_disease_pleiotropy_EUR, Glioma_EUR, AtopicDermatitis_Amy_Eapen_curated, Glioblastoma_EUR, Atopic_dermatitis_AFR, Non_glioblastoma_glioma_EUR
