# Supplementary material for: Epigenetic and transcriptional dysregulation in CD4+ T cells in patients with atopic dermatitis
Source: PLoS Genet. 2022 May 16;18(5):e1009973. doi: 10.1371/journal.pgen.1009973 (PMC9135339; doi:10.1371/journal.pgen.1009973)
Supplement: S2 Table — (XLSX) [file pgen.1009973.s008.xlsx]

## Sheet: README
Epigenetic and Transcriptional Dysregulation in T cells of patients with Atopic Dermatitis
This document contains high-level QC statistics for the ChIP-seq, ATAC-seq, and RNA-seq datasets.
Comments, additions, or subtractions should be addressed to the corresponding author:
Leah Kottyan (Leah.Kottyan@cchmc.org)

## Sheet: QC-ChIP-seq
Experiment	Experiment (internal ID)	Peak count	Number of sequenced reads	Number of aligned reads	Percent duplication	Number of reads used for calling peaks	Overall alignement rate	Fraction of reads in peaks (FRiP)
CTL1	ChIP-seq_NFKB1_AD020_None_E01948	11688	216265756	209987360	0.892225	22631483	0.9711	0.0109726
AD1	ChIP-seq_NFKB1_AD018_None_E01946	19983	248847853	241150101	0.907352	22342110	0.9692	0.0204228
CTL2	ChIP-seq_NFKB1_AD013_None_E01942	6571	200038725	193961575	0.885966	22118222	0.9697	0.00697162
AD2	ChIP-seq_NFKB1_AD023_None_E01949	14485	140699542	136596078	0.455182	74420033	0.971	0.0176657
CTL3	ChIP-seq_NFKB1_AD008_None_E01940	24951	286289015	277671213	0.936933	17511885	0.97	0.0313833
AD3	ChIP-seq_NFKB1_AD019_None_E01947	18738	244707593	237189140	0.9099	21370799	0.9694	0.0192513
CTL4	ChIP-seq_NFKB1_AD015_None_E01944	2121	145058672	141001304	0.833586	23464607	0.9722	0.00236853
AD4	ChIP-seq_NFKB1_AD003_None_E01937	4399	183142751	177771498	0.804152	34816249	0.9708	0.00433362
CTL5	ChIP-seq_NFKB1_AD012_None_E01941	10748	202088534	195766033	0.898006	19967043	0.9688	0.0111253
AD5	ChIP-seq_NFKB1_AD004_None_E01938	2815	167323645	162422035	0.722015	45150930	0.9708	0.00276781
CTL6	ChIP-seq_NFKB1_AD005_None_E01939	2231	158921630	154556913	0.778072	34300545	0.9727	0.00210698
AD6	ChIP-seq_NFKB1_AD017_None_E01945	14310	244074144	236769342	0.891817	25614444	0.9702	0.0135249

## Sheet: QC-ATAC-seq
Experiment	Experiment (internal ID)	Peak count	Number of sequenced paired end reads	Number of aligned reads	Percent duplication	Number of reads used for calling peaks	Overall alignement rate	Fraction of reads in peaks (FRiP)	TSS enrichment score
CTL1	ATAC-seq__AD_020_T_Cells_None_E01528	82668	38,945,843/38,945,843	34233719	0.27234	24910493	0.8797	0.36192	18.8547
AD1	ATAC-seq__AD_018_T_Cells_None_E01524	50305	25,203,323/25,203,323	22033602	0.215208	17291795	0.875	0.21736	13.5416
CTL2	ATAC-seq__AD_013_T_Cells_None_E01514	88003	28,443,752/28,443,752	25293973	0.303305	17622190	0.8898	0.45544	33.4694
AD2	ATAC-seq__AD_023_T_Cells_None_E01534	75446	45,100,806/45,100,806	39423887	0.26293	29058146	0.8748	0.348194	17.4202
CTL3	ATAC-seq__AD_008_T_Cells_None_E01504	62814	26,462,782/26,462,782	23096941	0.240884	17533260	0.8734	0.307517	22.8335
AD3	ATAC-seq__AD_019_T_Cells_None_E01526	79863	36,913,490/36,913,490	32514828	0.259581	24074601	0.8815	0.348392	19.3359
CTL4	ATAC-seq__AD_015_T_Cells_None_E01518	41017	30,988,612/30,988,612	27206573	0.190828	22014801	0.8785	0.12756	11.9497
AD4	ATAC-seq__AD_003_T_Cells_None_E01494	72168	30,692,129/30,692,129	27520743	0.282949	19733790	0.8973	0.400562	28.2838
CTL5	ATAC-seq__AD_012_T_Cells_None_E01512	74215	26,953,713/26,953,713	23839290	0.279477	17176745	0.8853	0.411192	28.5433
AD5	ATAC-seq__AD_004_T_Cells_None_E01496	89953	42,938,358/42,938,358	38579828	0.292232	27305568	0.8989	0.405839	22.7341
CTL6	ATAC-seq__AD_005_T_Cells_None_E01498	51086	34,646,539/34,646,539	30276508	0.256693	22504741	0.8745	0.204671	17.0877
AD6	ATAC-seq__AD_017_T_Cells_None_E01522	58713	36,564,341/36,564,341	32181437	0.221898	25040452	0.8808	0.212749	12.3597

## Sheet: QC-RNA-seq
Experiment	Experiment (internal ID)	Number of sequenced paired end reads	Number of aligned reads	Percent duplication	Number of reads used for calling peaks	Overall alignment rate
CTL1	AD020	25,456,763/25,394,266	24140965	0.278559	17416287	0.9486
AD1	AD018	25,667,809/25,622,647	24377239	0.23667	18607873	0.9489
CTL2	AD013	24,890,066/24,850,712	23595048	0.250593	17682287	0.9499
AD2	AD023	24,754,221/24,683,500	23396131	0.344379	15338985	0.9453
CTL3	AD008	25,184,650/25,137,204	23903567	0.258356	17727927	0.9494
AD3	AD019	25,205,453/25,130,259	23918132	0.283346	17141018	0.9502
CTL4	AD015	24,905,048/24,849,602	23711065	0.247238	17848800	0.9518
AD4	AD003	24,702,599/24,681,696	23358398	0.249455	17531534	0.9461
CTL5	AD012	25,177,235/25,123,239	23807534	0.2469	17929464	0.9454
AD5	AD004	25,699,470/25,655,015	24313592	0.25481	18118244	0.9465
CTL6	AD005	24,861,072/24,842,615	23547211	0.267355	17251737	0.949
AD6	AD017	25,398,314/25,369,905	24131278	0.27129	17584692	0.9513
