# Supplementary material for: Epigenetic and transcriptional dysregulation in CD4+ T cells in patients with atopic dermatitis
Source: PLoS Genet. 2022 May 16;18(5):e1009973. doi: 10.1371/journal.pgen.1009973 (PMC9135339; doi:10.1371/journal.pgen.1009973)
Supplement: S3 Table — (XLSX) [file pgen.1009973.s009.xlsx]

## Sheet: README
Epigenetic and Transcriptional Dysregulation in T cells of patients with Atopic Dermatitis
This document contains the RELI results that shows the statistical significance of the the data overlap between the AD variants and the ATAC/ChIP data.
Comments, additions, or subtractions should be addressed to the corresponding author:
Leah Kottyan (Leah.Kottyan@cchmc.org)
Sheets
ATAC_present	ATAC-seq peaks present in a given sample
NFKB1_ChIP_present	NFkB1 ChIP-seq peaks present in a given sample
The columns in all sheets are identical:
Dataset	Data set name.
Overlap	Overlap count (number of variants with intersecting genomic coordinates).
Total	Total number of AD variants.
Ratio	Ratio of overlap count divided by total count.
Mean	Expected mean of intersection count from 2000 permutation test.
Std_Dev	Standard deviation from 2000 permutation test.
Z_score	Z-score calculated from 2000 permutation test.
Enrichment	Enrichment from 2000 permutation test (Overlap divided by Mean)
P_val	p-value calculated from 2000 permutation test.
Corrected_P_val	Adjusted p-value using Bonferroni correction.
Null_Model	Null model used in this analysis.
LD_SNPs	Variants that overlaps with a given dataset
TagSNPs	The orignal varaint with the ovelpapping variant is in LD

## Sheet: ATAC_present
Dataset	Overlap	Total	Ratio	Mean	Std_Dev	Z_score	Enrichment	P_val	Corrected_P_val	Null_Model	LD_SNPs	TagSNPs
AD1_ATAC_PEAKS	12	29	0.413793	5.20579	1.98585	3.42131	2.30512	0.000311606	0.00436248	Null_Model_CommonSNP_OpenChrom_SNPmatch	rs1048990,rs10791824,rs10957979,rs11236797,rs112502960,rs1420106,rs17389644,rs2370615,rs28365850,rs4144896,rs4845373,rs5892724,rs6890853,rs77190366,rs9391734	rs10791824, rs7127307, rs12295535, rs6419573, rs2228145, rs12153855, rs7110818, rs6473227, rs17389644, rs10214237, rs2143950, rs16948048
CTL3_ATAC_PEAKS	13	29	0.448276	6.06893	2.079	3.33385	2.14206	0.00042827	0.00599578	Null_Model_CommonSNP_OpenChrom_SNPmatch	rs1048990,rs10791824,rs10957979,rs11236797,rs112502960,rs11776367,rs1295810,rs1420106,rs17389644,rs2058658,rs2370615,rs28365850,rs4144896,rs4845373,rs5892724,rs6890853,rs77190366,rs9391734,rs1861246	rs10791824, rs7127307, rs12295535, rs6419573, rs2228145, rs12153855, rs7110818, rs6473227, rs17389644, rs10214237, rs2143950, rs16948048, rs909341
AD6_ATAC_PEAKS	12	29	0.413793	5.69131	1.96306	3.2137	2.10848	0.000655186	0.0091726	Null_Model_CommonSNP_OpenChrom_SNPmatch	rs1048990,rs10791824,rs10957979,rs11236797,rs112502960,rs11776367,rs1420106,rs17389644,rs2370615,rs2427531,rs28365850,rs4739737,rs4845373,rs5892724,rs6890853,rs77190366,rs9391734	rs10791824, rs12295535, rs6419573, rs2228145, rs12153855, rs7110818, rs6473227, rs17389644, rs10214237, rs2143950, rs16948048, rs909341
AD3_ATAC_PEAKS	14	29	0.482759	7.11588	2.18233	3.15448	1.96743	0.000803916	0.0112548	Null_Model_CommonSNP_OpenChrom_SNPmatch	rs1048990,rs10791824,rs10957979,rs11236797,rs112502960,rs11776367,rs1420106,rs17389644,rs2058658,rs2370615,rs2427531,rs28365850,rs34455012,rs4144896,rs4739737,rs4845373,rs5892724,rs6684439,rs6890853,rs77190366,rs9391734,rs72669153,rs11902653,rs1741708	rs10791824, rs7127307, rs12295535, rs6419573, rs2228145, rs12153855, rs7110818, rs6473227, rs17389644, rs10214237, rs2143950, rs16948048, rs6720763, rs909341
CTL2_ATAC_PEAKS	14	29	0.482759	7.42557	2.1073	3.11984	1.88538	0.000904757	0.0126666	Null_Model_CommonSNP_OpenChrom_SNPmatch	rs1048990,rs10791824,rs10957979,rs11236797,rs112502960,rs11602467,rs11776367,rs1420106,rs17389644,rs2058658,rs2370615,rs2427531,rs28365850,rs4144896,rs4739737,rs4845373,rs5892724,rs6684439,rs6890853,rs77190366,rs9391734,rs3755268,rs1000309,rs1558650	rs10199605, rs10791824, rs7127307, rs12295535, rs6419573, rs2228145, rs12153855, rs7110818, rs6473227, rs17389644, rs10214237, rs2143950, rs16948048, rs909341
AD_ATAC_peaks_in_3_or_more	13	29	0.448276	6.66134	2.07851	3.04962	1.95156	0.00114565	0.0160391	Null_Model_CommonSNP_OpenChrom_SNPmatch	rs1048990,rs10791824,rs10957979,rs11236797,rs112502960,rs11602467,rs11776367,rs1291209,rs1295810,rs1420106,rs17389644,rs2058658,rs2370615,rs2427531,rs28365850,rs34455012,rs4144896,rs4739737,rs4845373,rs5892724,rs6684439,rs6890853,rs77190366,rs9391734	rs10791824, rs7127307, rs12295535, rs6419573, rs2228145, rs12153855, rs7110818, rs6473227, rs17389644, rs10214237, rs2143950, rs16948048, rs909341
CTL_ATAC_peaks_in_3_or_more	13	29	0.448276	6.54645	2.13169	3.02744	1.98581	0.00123319	0.0172647	Null_Model_CommonSNP_OpenChrom_SNPmatch	rs1048990,rs10791824,rs10957979,rs11236797,rs112502960,rs11776367,rs1420106,rs17389644,rs2370615,rs2427531,rs28365850,rs34455012,rs4144896,rs4739737,rs4845373,rs5892724,rs6890853,rs77190366,rs9391734	rs10791824, rs7127307, rs12295535, rs6419573, rs2228145, rs12153855, rs7110818, rs6473227, rs17389644, rs10214237, rs2143950, rs16948048, rs909341
CTL5_ATAC_PEAKS	13	29	0.448276	6.85315	2.11599	2.90495	1.89694	0.00183653	0.0257115	Null_Model_CommonSNP_OpenChrom_SNPmatch	rs1048990,rs10791824,rs10957979,rs11236797,rs112502960,rs11602467,rs11776367,rs1420106,rs17389644,rs2370615,rs2427531,rs28365850,rs34455012,rs4144896,rs4739737,rs4845373,rs5892724,rs6890853,rs77190366,rs9391734,rs6746271,rs1861246,rs2236510	rs10791824, rs7127307, rs12295535, rs6419573, rs2228145, rs12153855, rs7110818, rs6473227, rs17389644, rs10214237, rs2143950, rs16948048, rs909341
AD2_ATAC_PEAKS	13	29	0.448276	7.00799	2.12601	2.81842	1.85502	0.00241301	0.0337821	Null_Model_CommonSNP_OpenChrom_SNPmatch	rs1048990,rs10791824,rs10957979,rs11236797,rs112502960,rs11602467,rs11776367,rs1291209,rs1295810,rs1420106,rs17389644,rs2058658,rs2370615,rs2427531,rs28365850,rs34455012,rs4144896,rs4739737,rs4845373,rs5892724,rs6684439,rs6890853,rs77190366,rs9391734,rs1861246	rs10791824, rs7127307, rs12295535, rs6419573, rs2228145, rs12153855, rs7110818, rs6473227, rs17389644, rs10214237, rs2143950, rs16948048, rs909341
AD5_ATAC_PEAKS	13	29	0.448276	7.76823	2.21681	2.36005	1.67348	0.00913629	0.127908	Null_Model_CommonSNP_OpenChrom_SNPmatch	rs1048990,rs10791824,rs10957979,rs11236797,rs112502960,rs11602467,rs11776367,rs1291209,rs1295810,rs1420106,rs17389644,rs2058658,rs2370615,rs2427531,rs28365850,rs34455012,rs4144896,rs4739737,rs4845373,rs5892724,rs6684439,rs6890853,rs77190366,rs9391734,rs2041756,rs6746271,rs74688172	rs10791824, rs7127307, rs12295535, rs6419573, rs2228145, rs12153855, rs7110818, rs6473227, rs17389644, rs10214237, rs2143950, rs16948048, rs909341
CTL1_ATAC_PEAKS	12	29	0.413793	7.34865	2.11455	2.19969	1.63295	0.0139145	0.194804	Null_Model_CommonSNP_OpenChrom_SNPmatch	rs1048990,rs10957979,rs11236797,rs112502960,rs11776367,rs1420106,rs17389644,rs2370615,rs2427531,rs28365850,rs34455012,rs4144896,rs4739737,rs4845373,rs5892724,rs6890853,rs77190366,rs9391734,rs914559	rs7127307, rs12295535, rs6419573, rs2228145, rs12153855, rs7110818, rs6473227, rs17389644, rs10214237, rs2143950, rs16948048, rs909341
AD4_ATAC_PEAKS	11	29	0.37931	6.80919	2.09489	2.00049	1.61546	0.0227235	0.318129	Null_Model_CommonSNP_OpenChrom_SNPmatch	rs1048990,rs10957979,rs11236797,rs112502960,rs11602467,rs11776367,rs1291209,rs1295810,rs1420106,rs17389644,rs2058658,rs2370615,rs2427531,rs28365850,rs34455012,rs4739737,rs4845373,rs5892724,rs6890853,rs77190366,rs9391734,rs2041756,rs2270297,rs3755267,rs3755268,rs6746271,rs72669153	rs12295535, rs6419573, rs2228145, rs12153855, rs7110818, rs6473227, rs17389644, rs10214237, rs2143950, rs16948048, rs909341
CTL6_ATAC_PEAKS	9	29	0.310345	5.28172	1.9012	1.95576	1.70399	0.0252469	0.353457	Null_Model_CommonSNP_OpenChrom_SNPmatch	rs1048990,rs10957979,rs11236797,rs112502960,rs11776367,rs1420106,rs2370615,rs2427531,rs28365850,rs4144896,rs4845373,rs5892724,rs9391734	rs7127307, rs6419573, rs2228145, rs12153855, rs7110818, rs6473227, rs2143950, rs16948048, rs909341
CTL4_ATAC_PEAKS	7	29	0.241379	4.21079	1.81012	1.5409	1.6624	0.0616705	0.863386	Null_Model_CommonSNP_OpenChrom_SNPmatch	rs1048990,rs10957979,rs11236797,rs2370615,rs28365850,rs34455012,rs4845373,rs5892724,rs6890853,rs77190366,rs9391734	rs12295535, rs2228145, rs12153855, rs7110818, rs10214237, rs6473227, rs2143950

## Sheet: NFKB1_ChIP_present
Dataset	Overlap	Total	Ratio	Mean	Std_Dev	Z_score	Enrichment	P_val	Corrected_P_val	Null_Model	LD_SNPs	TagSNPs
AD2_NFkB1_ChIP-seq_PEAKS	5	29	0.172414	1.71129	1.22946	2.67493	2.92177	0.00373722	0.0523211	Null_Model_CommonSNP_OpenChrom_SNPmatch	rs10957975,rs1151623,rs11776367,rs12542061,rs1275330,rs1291209,rs1295810,rs1420106,rs2370615,rs3809449,rs4144896,rs6746271	rs909341, rs7127307, rs2143950, rs6419573, rs6473227
CTL5_NFkB1_ChIP-seq_PEAKS	2	29	0.0689655	0.450549	0.660153	2.34711	4.43902	0.00945989	0.132439	Null_Model_CommonSNP_OpenChrom_SNPmatch	rs13272105,rs9721474	rs10738626, rs6473227
AD6_NFkB1_ChIP-seq_PEAKS	2	29	0.0689655	0.601399	0.73889	1.89284	3.32558	0.0291895	0.408652	Null_Model_CommonSNP_OpenChrom_SNPmatch	rs13272105,rs9721474	rs10738626, rs6473227
CTL_NFkB1_ChIP_peaks_in_3_or_more_merged	1	29	0.0344828	0.244755	0.497026	1.51953	4.08571	0.0643149	0.900409	Null_Model_CommonSNP_OpenChrom_SNPmatch	rs9721474	rs10738626
AD5_NFkB1_ChIP-seq_PEAKS	1	29	0.0344828	0.267732	0.523687	1.39829	3.73507	0.0810125	1	Null_Model_CommonSNP_OpenChrom_SNPmatch	rs6746271	rs6419573
AD1_NFkB1_ChIP-seq_PEAKS	2	29	0.0689655	0.817183	0.882918	1.33967	2.44743	0.0901767	1	Null_Model_CommonSNP_OpenChrom_SNPmatch	rs9721474,rs10957975	rs10738626, rs6473227
CTL3_NFkB1_ChIP-seq_PEAKS	2	29	0.0689655	0.971029	0.943483	1.09061	2.05967	0.137722	1	Null_Model_CommonSNP_OpenChrom_SNPmatch	rs13272105,rs9721474	rs10738626, rs6473227
AD_NFkB1_ChIP_peaks_in_3_or_more_merged	1	29	0.0344828	0.417582	0.62406	0.933272	2.39474	0.17534	1	Null_Model_CommonSNP_OpenChrom_SNPmatch	rs10957975	rs6473227
CTL1_NFkB1_ChIP-seq_PEAKS	1	29	0.0344828	0.474525	0.692532	0.758773	2.10737	0.223994	1	Null_Model_CommonSNP_OpenChrom_SNPmatch	rs9721474	rs10738626
AD3_NFkB1_ChIP-seq_PEAKS	1	29	0.0344828	0.755245	0.830081	0.294857	1.32407	0.384052	1	Null_Model_CommonSNP_OpenChrom_SNPmatch	rs10957975	rs6473227
CTL4_NFkB1_ChIP-seq_PEAKS	0	29	0	0.132867	0.354018	0	0	0.5	1	Null_Model_CommonSNP_OpenChrom_SNPmatch
CTL2_NFkB1_ChIP-seq_PEAKS	0	29	0	0.325674	0.58637	0	0	0.5	1	Null_Model_CommonSNP_OpenChrom_SNPmatch
AD4_NFkB1_ChIP-seq_PEAKS	0	29	0	0.304695	0.549607	0	0	0.5	1	Null_Model_CommonSNP_OpenChrom_SNPmatch
CTL6_NFkB1_ChIP-seq_PEAKS	0	29	0	0.182817	0.423727	0	0	0.5	1	Null_Model_CommonSNP_OpenChrom_SNPmatch

## Sheet: SNPs inside ATAC-seq peaks
SNP inside ATAC-seq peak (LD SNP)	locus ID (Tag SNP)	AD consistent (present in 3 or more samples)	CTL consistent (present in 3 or more samples)
rs1048990	rs2143950	YES	YES
rs10791824	rs10791824	YES	YES
rs10957979	rs6473227	YES	YES
rs11236797	rs7110818	YES	YES
rs112502960	rs16948048	YES	YES
rs11602467	rs12295535	YES	NO
rs11776367	rs6473227	YES	YES
rs1291209	rs909341	YES	NO
rs1295810	rs909341	YES	NO
rs1420106	rs6419573	YES	YES
rs17389644	rs17389644	YES	YES
rs2058658	rs6419573	YES	NO
rs2370615	rs6473227	YES	YES
rs2427531	rs909341	YES	YES
rs28365850	rs2143950	YES	YES
rs34455012	rs7110818	YES	YES
rs4144896	rs7127307	YES	YES
rs4739737	rs6473227	YES	YES
rs4845373	rs2228145	YES	YES
rs5892724	rs6473227	YES	YES
rs6684439	rs2228145	YES	NO
rs6890853	rs10214237	YES	YES
rs77190366	rs12295535	YES	YES
rs9391734	rs12153855	YES	YES
