# Supplementary material for: Epigenetic and transcriptional dysregulation in CD4+ T cells in patients with atopic dermatitis
Source: PLoS Genet. 2022 May 16;18(5):e1009973. doi: 10.1371/journal.pgen.1009973 (PMC9135339; doi:10.1371/journal.pgen.1009973)
Supplement: S4 Table — (XLSX) [file pgen.1009973.s010.xlsx]

## Sheet: README
Epigenetic and Transcriptional Dysregulation in T cells of patients with Atopic Dermatitis
This document contains the HOMER TF motif enrichment results for peaks identified by MAnorm as stronger in control or cases as well as the peaks present in both controls and cases
Comments, additions, or subtractions should be addressed to the corresponding author:
Leah Kottyan (Leah.Kottyan@cchmc.org)
Sheets
Rank	This sheet contains the Rank of the motifs
Negative Log10 of the Pvalues	This sheet contains the -log10(pvalue) of the motifs
% of Target Sequences	This sheet contains the percentage of the input sequence containing a given motif

## Sheet: Rank
Motif Name	Consensus	AD1	AD1_enriched	AD2	AD2_enriched	AD3	AD3_enriched	AD4	AD4_enriched	AD5_enriched	AD6	AD6_enriched	CTL1	CTL1_enriched	CTL2	CTL2_enriched	CTL3	CTL3_enriched	CTL4	CTL4_enriched	CTL5	CTL5_enriched	CTL6	CTL6_enriched	shared_AD1_CTL1	shared_CTL2_AD2	shared_CTL3_AD3	shared_CTL4_AD4	shared_CTL5_AD5	shared_CTL6_AD6	BEST	STDEV	MEAN	MEDIAN
M09490_2.00:FOS:FOSB:FOSL1:FOSL2	NNATGASTCATH	1	2	1	2	1	1	1	1	1	1	1	1	1	1	1	8	74	1	68	1	63	13	73	1	1	1	1	1	1	1	23.9345	11.1724	1
M07550_2.00:CTCF	SYGCCMCCTRSTGGC	40	34	26	67	13	104	27	126	78	30	176	7	40	15	96	2	1	40	1	7	2	1	1	11	6	11	25	12	5	1	43.3156	34.6207	15
M07892_2.00:CTCF	RGYGCCCYCTRGTGG	38	31	21	73	18	122	31	125	81	34	171	9	50	26	99	1	4	46	8	8	6	2	3	13	4	14	22	13	11	1	43.4786	37.3793	21
M08838_2.00:JUN:JUNB:JUND	RTGACTCAB	4	1	2	1	4	3	4	4	4	4	2	4	4	4	3	26	82	4	74	3	66	37	84	3	5	3	4	4	4	1	26.0871	15.4138	4
M07893_2.00:CTCF	SYGCCMYCTGGTGGC	44	47	33	72	28	132	37	140	93	39	180	16	52	32	109	5	12	47	6	14	1	7	8	19	13	16	28	23	9	1	45.5189	43.5172	28
M10153_2.00:CTCF	NNNYNGCCACYAGRKGGCRC	45	25	29	55	21	140	33	132	98	38	161	12	44	30	112	6	7	51	2	10	4	5	4	18	11	21	29	19	10	2	44.4141	40.4138	25
M07917_2.00:CTCF	SYGCCMYCTRGTGGC	46	37	32	90	22	120	30	138	84	41	160	14	56	29	103	7	5	43	5	12	3	8	2	16	10	19	34	22	8	2	43.0205	41.2414	29
M07902_2.00:CTCF	RSYGCCCYCTRGTGG	43	39	30	98	23	146	35	170	91	36	187	10	45	25	100	3	2	41	10	11	8	3	5	14	8	13	24	16	12	2	51.008	43.0345	24
M09495_2.00:BATF:BATF3	ATGASTCATH	2	3	3	3	2	4	2	2	3	2	5	2	2	2	4	25	77	2	71	2	68	24	71	2	2	2	2	2	2	2	24.3979	13.5517	2
M09494_2.00:FOS:FOSB:FOSL1:FOSL2	NNVTGASTCATN	3	5	4	5	3	2	3	3	2	3	4	3	3	3	2	23	80	3	73	4	67	26	74	4	3	4	3	3	3	2	24.7365	14.4138	3
M07897_2.00:CTCF	ASYGCCMYCTRGTGG	53	46	31	91	25	139	38	180	73	37	179	11	49	27	111	4	3	45	11	15	5	4	6	17	7	17	31	15	13	3	49.9862	44.2414	27
M08802_2.00:FOS:FOSB:FOSL1:FOSL2	RTGACTCAB	5	4	5	4	5	5	6	5	5	5	3	5	5	5	5	31	84	6	75	5	73	42	87	6	9	5	6	5	7	3	26.6553	17.6897	5
M07895_2.00:CTCF	VBRGCGCCCCCTRGTGGC	49	42	48	71	52	163	39	161	106	57	195	38	80	51	131	18	23	66	3	31	20	20	22	42	21	27	47	46	18	3	48.2738	58.1724	46
M08022_2.00:CTCF	RGYGCCCYCTRGTGG	58	41	52	113	38	165	44	169	94	46	169	22	55	35	125	10	6	58	4	32	15	10	7	26	22	36	48	37	17	4	49.1408	53.5862	38
M08069_2.00:FOS:FOSB:FOSL1:FOSL2	DVTGASTCATB	6	9	6	9	6	7	5	7	7	6	8	6	7	6	7	30	85	5	76	6	72	31	85	5	12	6	5	6	6	5	25.7644	18.3448	7
M08837_2.00:JUN:JUNB:JUND	RTGACTCABY	7	8	7	6	7	6	7	6	8	7	7	8	6	7	8	39	86	7	77	9	71	41	80	7	17	7	7	7	14	6	25.4676	19.7931	7
M05838_2.00:JUN:JUNB:JUND	ATGACTCA	13	6	13	8	14	8	23	12	6	14	6	27	13	12	6	52	92	13	99	29	79	61	91	39	46	38	14	24	50	6	28.5746	31.3103	14
M07906_2.00:CTCF	DMYRSYGCCMYCTRGTGG	62	60	46	131	46	175	49	152	85	48	196	21	62	47	118	14	14	61	19	28	16	6	19	36	20	20	35	42	23	6	50.3069	56.931	46
M07889_2.00:CTCF	CGCCCYCTGGTGGC	52	53	49	85	37	121	47	187	109	59	201	20	57	39	104	15	17	53	7	19	9	16	13	29	23	26	42	32	26	7	49.0264	53.3448	39
M07864_2.00:CTCF	RGCGCCCYCTRGTGG	54	45	35	99	29	145	41	146	79	43	192	19	60	34	107	9	9	50	12	16	7	11	11	27	14	18	33	27	25	7	47.0934	48.1724	33
M01000_2.00:JUN:JUNB:JUND	NATGACTCAY	8	7	10	7	11	10	11	10	11	9	9	18	8	8	12	48	87	12	85	18	80	56	81	12	33	10	10	11	30	7	26.5415	24.8966	11
M09489_2.00:ATF3:JDP2	DATGASTCATHN	9	13	8	14	9	9	8	8	19	8	15	13	9	10	16	42	90	8	82	13	76	44	82	8	29	9	8	8	16	8	25.7718	23.5517	13
M08070_2.00:JUN:JUNB:JUND	DGRTGACTCAK	10	14	9	10	10	12	9	9	16	10	12	17	10	11	19	46	88	9	84	20	77	49	88	10	27	8	9	10	22	8	26.1575	25	12
M04033_2.00:ATF3:JDP2	ATGACTCAY	11	10	11	12	8	11	10	11	12	11	10	15	11	13	17	47	89	10	81	21	88	47	92	9	35	12	11	9	27	8	27.1521	25.8966	12
M07872_2.00:CTCF	RSYGCCMCCTGGTGG	57	55	37	96	34	147	48	139	83	42	167	23	67	36	102	11	8	56	15	17	18	9	10	30	18	24	40	31	20	8	43.1387	49.6552	36
M07924_2.00:CTCF	RGCGCCCYCTGGTGG	48	38	34	87	35	138	42	159	97	45	190	26	69	42	132	12	18	64	9	22	19	12	12	25	19	22	38	34	19	9	47.7505	51.9655	35
M07868_2.00:CTCF	SYGCCCYCTRGTGGC	47	44	44	106	36	133	43	147	95	51	182	33	59	40	110	13	10	57	14	23	11	17	9	35	16	33	41	40	21	9	44.3935	52.069	40
M08795_2.00:FOS:FOSB:FOSL1:FOSL2	VTGACTCAY	29	12	36	13	48	16	56	30	10	35	11	63	18	28	9	92	111	30	113	63	99	101	123	72	86	65	56	62	82	9	35.2667	54.1034	56
M08803_2.00:JUN:JUNB:JUND	DVTGACTCABH	12	11	12	11	12	14	13	14	14	12	14	25	12	9	11	51	94	11	78	25	81	54	83	15	41	15	12	14	36	9	25.8711	27.7931	14
M08814_2.00:FOS:FOSB:FOSL1:FOSL2	VTGACTCAB	36	27	69	35	73	19	75	34	9	55	16	79	25	58	10	103	122	38	117	88	115	109	140	93	102	88	73	79	96	9	37.4341	68.3793	73
M07912_2.00:CTCF	GYGCCCCCTGGTGGC	59	51	51	107	44	154	45	145	105	52	172	37	68	49	115	22	15	59	18	33	10	19	15	41	25	41	51	43	28	10	43.3614	57.7241	45
M07903_2.00:CTCF	CGCCMYCTRGTGG	73	80	67	158	49	135	61	227	115	62	224	29	61	45	123	24	11	71	26	35	17	27	21	54	38	45	65	50	47	11	55.7201	70.3448	54
M07827_2.00:FOS:FOSB:FOSL1:FOSL2	ATGACTCACYC	17	21	14	18	16	17	12	16	24	13	19	35	16	14	21	66	96	14	92	41	85	66	95	21	43	23	13	17	39	12	27.612	33.931	21
M07914_2.00:CTCF	GYGCCMYCTGGTGGC	56	35	43	97	43	155	50	137	100	50	189	30	70	44	114	20	16	67	17	24	12	18	16	31	30	39	43	38	24	12	44.9361	55.4483	43
M07916_2.00:CTCF	YRSYGCCMYCTRGTGGC	64	64	53	119	40	158	51	171	101	54	163	32	66	50	108	19	19	55	13	26	13	14	14	34	15	25	37	35	15	13	46.8216	56.1379	40
M08825_2.00:ATF3:JDP2	VTGACTCAB	35	36	71	30	68	24	67	35	18	40	18	71	28	46	13	104	114	36	114	86	108	105	114	80	92	84	76	70	95	13	33.2326	64.7586	70
M10001_2.00:FOS:FOSB:FOSL1:FOSL2	TGAGTCAT	31	15	54	27	67	26	70	40	13	44	17	73	37	48	15	102	116	33	109	77	109	106	116	81	90	79	71	71	93	13	33.5956	63.1034	70
M05836_2.00:JUN:JUNB:JUND	ATGACTCATH	14	24	16	19	15	18	21	13	20	15	22	31	14	16	20	72	93	15	100	37	92	68	104	23	59	32	15	21	44	13	29.4001	36.3103	21
M07890_2.00:CTCF	YGCCMYCTRGTGG	67	76	61	137	42	141	58	236	111	58	217	24	58	37	120	21	13	69	24	27	21	21	18	43	31	31	57	45	34	13	56.6333	65.4483	45
M04291_2.00:ATF3:JDP2	NRTGASTCAYN	21	17	24	17	30	13	28	21	17	21	13	42	17	19	18	78	107	19	105	49	96	80	112	47	61	52	30	33	58	13	31.3641	42.931	30
M09968_2.00:JUN:JUNB:JUND	TGACTCAN	50	49	77	39	89	35	98	44	15	74	27	98	42	73	14	110	121	44	124	101	117	117	129	109	112	108	101	99	114	14	36.1132	80.3448	98
M07867_2.00:CTCF	GCCMYCTRGTGGY	79	77	70	148	55	130	71	174	118	67	234	34	54	63	119	33	21	85	27	46	14	28	27	58	45	53	72	55	51	14	49.5242	72.6897	58
M08846_2.00:JUN:JUNB:JUND	RTGACTCAYCC	22	23	20	20	31	23	14	20	27	18	21	44	20	21	26	80	98	18	88	50	90	70	94	32	55	37	23	28	46	14	26.5794	39.9655	27
M07896_2.00:CTCF	RGCGCCCCCTGGTGG	55	33	40	78	41	136	46	162	99	56	200	28	76	53	140	16	20	68	16	30	23	15	20	33	24	34	45	41	31	15	47.2126	57.2069	41
M08828_2.00:FOS:FOSB:FOSL1:FOSL2	GRTGACTCAYC	18	16	18	21	20	15	17	15	25	17	20	41	15	17	23	65	99	17	93	42	86	65	101	28	51	29	20	18	38	15	27.6772	36.2069	21
M08797_2.00:JUN:JUNB:JUND	RRTGACTCAYC	16	18	19	15	19	20	20	17	22	16	23	40	19	18	25	68	95	23	91	45	89	71	86	22	48	30	17	26	41	15	26.2537	36.5172	23
M08806_2.00:JUN:JUNB:JUND	DRTGACTCATC	15	22	15	16	17	25	15	18	30	19	30	39	21	20	32	73	97	16	87	47	91	63	89	20	53	28	16	20	40	15	26.469	37.0345	25
M08781_2.00:FOSL2	RATGACTCATYM	23	26	17	23	24	27	16	19	34	20	25	43	24	22	30	75	101	22	94	51	84	74	100	24	60	35	21	25	45	16	26.9697	40.8276	26
M07919_2.00:CTCF	RGCGCCCYCTGGTGG	66	58	50	104	47	159	55	165	87	60	233	36	72	55	128	17	24	72	22	34	25	23	17	44	28	40	50	48	35	17	50.3828	63.931	50
M08821_2.00:FOS:FOSB:FOSL1:FOSL2	GRTGACTCAYYC	20	20	23	25	27	22	18	23	31	23	29	47	23	24	29	77	105	21	95	55	83	76	99	38	57	43	18	30	49	18	27.002	42.4138	29
M08805_2.00:FOS:FOSB:FOSL1:FOSL2	GRTGACTCAYYC	19	19	22	24	26	21	19	22	32	22	28	48	22	23	28	76	106	20	96	54	82	75	98	37	56	42	19	29	48	19	27.1715	41.8276	28
M07907_2.00:CTCF	BRGYGCCMYCTRGTGGCC	68	62	57	125	54	189	54	154	107	61	175	51	81	61	136	29	27	60	20	36	28	22	26	48	26	46	39	49	29	20	46.8038	66.2069	54
M07884_2.00:CTCF	GCGCCCCCTGGTGGC	76	57	59	100	59	167	62	155	116	69	184	54	77	62	130	35	25	81	21	43	26	29	24	55	39	56	60	59	42	21	42.9891	69.7241	59
M05835_2.00:FOSL2	ATGASTCA	91	61	112	43	120	40	127	53	21	111	41	118	65	98	27	122	135	78	131	124	125	130	160	129	125	126	126	123	126	21	38.513	99.5862	120
M09992_2.00:JUN:JUNB:JUND	TGACTCAN	65	59	96	42	100	42	108	46	23	86	38	105	46	79	22	114	125	54	130	110	122	120	150	118	115	114	106	106	118	22	36.1136	88.2414	105
M07866_2.00:CTCF	GCGCCCYCTGGTGGC	63	54	56	95	50	161	57	160	114	65	188	46	75	59	116	32	22	73	23	39	22	33	25	53	34	50	55	54	32	22	43.4264	65.7241	54
M08064_2.00:FOSL2	KGRTGACTCAB	24	30	25	26	32	28	22	24	33	24	26	52	26	31	35	82	104	24	97	60	94	81	105	40	62	44	26	36	54	22	27.2562	46.4483	33
M07838_2.00:JUN:JUNB:JUND	GRTGACTCAYC	26	28	28	22	33	30	24	25	36	25	33	58	27	33	36	83	102	25	98	62	93	84	96	45	66	47	27	39	55	22	26.2656	47.7931	36
M07898_2.00:CTCF	CGCCCCCTGGTGGC	72	63	60	89	56	152	59	200	113	72	168	45	71	60	121	27	28	82	29	38	24	34	23	50	36	48	61	51	53	23	43.9249	68.4483	59
M09988_2.00:FOS:FOSB:FOSL1:FOSL2	NSTGACTCAN	86	84	106	48	107	44	117	49	29	100	40	113	43	92	24	120	128	77	136	117	128	129	146	121	120	119	117	113	124	24	35.8167	95.7586	113
M08073_2.00:JUN:JUNB:JUND	ARRRRATGASTCAT	33	69	47	37	62	33	40	27	42	29	24	65	36	56	43	94	118	32	111	71	104	91	107	62	84	64	44	57	70	24	27.5843	60.4138	57
M06018_2.00:JUN:JUNB:JUND	RATGASTCAYC	25	29	27	29	39	31	25	26	26	26	31	57	31	38	34	85	110	26	101	61	103	83	110	46	64	49	32	44	61	25	28.2571	49.9655	38
M07920_2.00:CTCF	RSYGCCCYCTRGTGGCCA	71	66	65	130	64	169	66	153	119	68	205	53	94	69	133	34	30	70	28	40	31	25	31	51	32	57	52	60	33	25	46.3214	72.3793	64
M07870_2.00:CTCF	GCGCCCYCTGGTGGC	70	56	62	86	61	177	60	158	110	71	204	56	84	66	137	38	26	75	25	44	27	36	29	57	40	55	63	65	37	25	45.1597	71.5517	61
M08071_2.00:FOS:FOSB:FOSL1:FOSL2	RGTGACTCATV	27	32	38	28	45	32	26	29	35	27	34	61	29	41	37	84	108	27	103	65	97	85	102	49	72	54	36	47	57	26	26.4122	51.9655	41
M07925_2.00:CTCF	RGCGCCCCCTGGTGG	74	67	55	94	60	168	63	190	108	70	210	49	89	67	129	28	32	79	31	48	30	30	28	52	37	51	59	56	43	28	47.5238	72.3103	59
M08819_2.00:FOS:FOSB:FOSL1:FOSL2	GRTGACTCAYCC	30	40	42	31	53	37	32	32	41	32	39	68	35	57	44	91	112	28	104	68	100	90	106	59	83	61	46	52	65	28	26.1448	57.8621	52
M04008_2.00:NFE2:NFE2L1:NFE2L2:NFE2L3	ATGACTCAY	28	50	39	36	51	29	29	28	38	28	32	60	33	43	33	89	113	29	102	67	101	93	117	56	78	62	49	53	67	28	27.9145	56.3103	50
M04037_2.00:JUN:JUNB:JUND	ATGACKCAY	37	52	58	40	66	36	64	39	28	49	35	77	34	64	31	98	117	35	116	82	114	102	120	75	91	72	58	68	88	28	29.0287	67.1034	64
M07888_2.00:CTCF	CGCCCYCTGGTGGCC	75	65	68	83	63	174	72	199	121	76	191	62	79	68	141	37	29	86	30	53	35	39	32	60	42	58	66	63	52	29	45.8769	76.5172	65
M07909_2.00:CTCF	ASYGCCATCTAGTGG	103	94	84	175	69	217	81	198	112	78	177	50	86	70	124	36	31	91	55	56	29	35	37	65	54	68	74	66	69	29	49.4955	85.6552	70
M08067_2.00:JUN:JUNB:JUND	DRTGACTCATS	32	68	45	32	57	38	36	31	43	31	36	64	30	52	45	93	115	31	106	73	102	94	111	61	82	60	54	58	66	30	26.7253	60.2069	57
M07922_2.00:CTCF	CGCCCCCTGGTGG	83	86	72	123	70	149	73	222	122	77	242	55	85	65	135	40	34	89	33	52	36	40	30	66	49	63	75	64	56	30	51.3836	82.2759	70
M09507_2.00:CTCFL	CNNBRGCGCCCCCTGSTGGC	107	91	95	128	95	207	90	212	145	102	275	96	144	100	184	69	57	106	32	90	57	79	53	92	85	90	94	95	84	32	52.5321	108.759	95
M07915_2.00:CTCF	YRSYGCCMYCTRGTGGYMANW	88	98	85	154	76	188	82	193	129	80	181	66	101	83	185	44	41	100	48	66	37	32	40	67	47	80	69	73	62	32	47.7902	89.4828	80
M07835_2.00:JUN:JUNB:JUND	GATGACTCATH	34	48	41	38	58	34	34	33	37	33	37	67	32	54	40	96	109	34	107	69	105	96	122	64	88	69	53	61	68	32	27.7835	60.7241	54
M07886_2.00:CTCF	GCGCCCYCTGGTGGC	82	78	76	132	74	206	76	179	124	81	214	69	102	75	150	45	33	84	35	59	32	45	34	68	52	67	68	75	60	32	48.6528	85.3448	75
M07877_2.00:CTCF	RGCGCCCCCTGGTGG	77	71	66	118	65	186	69	185	104	75	221	59	97	72	145	41	36	80	37	57	34	38	33	63	44	59	62	67	59	33	48.0781	80	66
M07826_2.00:FOS:FOSB:FOSL1:FOSL2	GATGASTCACWSN	39	70	63	33	71	43	52	38	50	47	44	81	38	76	49	107	120	39	112	95	112	99	121	70	99	75	64	72	90	33	27.6215	71.3448	70
M07904_2.00:CTCF	GCGCCCYCTGGTGGC	81	81	73	127	75	192	78	173	123	82	215	70	100	74	149	43	35	83	34	58	33	43	35	69	50	66	70	74	63	33	46.8779	84.4483	74
M07833_2.00:FOS:FOSB:FOSL1:FOSL2	GGGTGASTCAT	41	43	64	34	72	39	53	36	48	53	42	78	39	71	50	106	119	37	115	94	111	104	118	73	98	74	67	69	85	34	27.9455	70.1034	69
M07882_2.00:CTCF	YGCCMYCTGGTG	116	130	103	212	94	194	106	321	131	110	284	76	90	91	157	59	38	119	57	87	43	78	36	97	95	97	112	93	94	36	65.548	114.483	97
M07885_2.00:CTCF	GCGCCCCCTGGTGGC	87	72	74	101	77	184	77	186	130	85	218	72	109	77	152	49	37	90	36	64	38	48	38	71	58	70	79	76	64	36	46.1184	86.8621	76
M04267_2.00:NFE2:NFE2L1:NFE2L2:NFE2L3	VATGASTCATB	42	75	75	41	78	41	65	37	47	63	43	88	41	78	48	109	124	42	118	98	123	110	148	76	103	93	77	77	97	37	30.6012	77.8276	77
M10003_2.00:FOS:FOSB:FOSL1:FOSL2	TGAGTCAK	122	109	140	61	136	47	145	68	40	136	47	136	88	123	38	145	149	116	142	134	135	157	213	154	150	148	152	137	153	38	42.4714	121.414	136
M07921_2.00:CTCF	CGCCMCCTGGTGGCC	106	88	92	140	80	244	91	267	142	99	197	84	113	87	176	58	54	104	38	89	51	58	49	79	81	78	91	81	78	38	55.1044	103.276	88
M07863_2.00:CTCF	YRGCGCCCCCTGGTGG	96	89	88	141	87	239	88	237	127	90	240	83	128	94	186	61	48	93	46	83	55	57	39	82	68	73	80	82	75	39	55.9639	101.897	87
M09989_2.00:FOS:FOSB:FOSL1:FOSL2	TGACTCAD	108	106	124	56	126	50	134	58	39	118	48	125	82	113	41	131	140	94	144	126	132	138	158	137	130	128	127	127	140	39	35.1042	109.655	126
M07923_2.00:CTCF	CGCCCYCTGGTGGCC	89	74	83	108	79	221	83	233	125	92	213	80	119	81	168	50	46	101	39	74	52	46	45	74	70	76	78	78	71	39	51.6296	94.7586	79
M10002_2.00:FOS:FOSB:FOSL1:FOSL2	TGACTCAB	141	122	147	111	145	55	152	79	44	142	54	143	99	129	39	156	155	141	159	143	152	163	202	159	156	153	161	145	158	39	40.3824	131.207	145
M07905_2.00:CTCF	YGCCCYCTRGTG	121	125	113	231	99	195	112	305	139	113	287	82	92	96	147	71	39	120	61	91	41	73	41	105	101	100	121	101	102	39	63.8418	118.069	102
M07874_2.00:CTCF	RGCGCCCCCTGGTGG	93	79	80	114	81	218	86	238	117	91	241	74	124	88	159	53	44	92	47	72	39	51	46	85	65	71	81	86	76	39	53.7166	96.2414	81
M07869_2.00:CTCF	GCGCCCCCTGGTGGC	94	85	79	116	83	198	84	217	143	88	232	86	120	80	161	54	40	98	40	70	40	59	42	78	67	77	87	84	72	40	50.1991	95.6552	84
M07817_2.00:JUN:JUNB:JUND	RTGASTCATCCYB	60	73	78	44	88	46	68	41	52	64	51	100	53	86	51	113	123	49	120	102	118	111	135	91	111	99	83	87	98	41	27.7521	82.5862	86
M07880_2.00:CTCF	GCCCCCTGGTGGCCR	90	100	91	126	84	197	93	253	147	89	236	75	107	90	187	57	53	109	41	80	42	52	50	86	77	87	98	83	83	41	53.6777	102.172	89
M10152_2.00:CTCF	NYGGCCASCAGGGGGCRSYV	102	90	100	122	101	228	99	285	146	104	211	101	141	101	201	74	59	110	42	96	56	77	59	95	79	91	96	98	89	42	54.743	112.172	99
M07913_2.00:CTCF	GCGCCCCCTGGTGGC	100	95	81	121	86	212	85	210	141	93	237	89	121	84	173	56	42	96	44	75	44	62	44	83	75	83	90	88	77	42	50.4626	99.5517	86
M01816_2.00:JUN:JUNB:JUND	ATGACGYAW	85	104	115	88	111	56	113	55	45	87	53	119	83	103	42	118	137	65	125	119	134	118	144	120	123	121	115	118	117	42	29.1409	101.138	115
M07815_2.00:JUN:JUNB:JUND	ATGACTCAYCC	51	83	82	45	85	49	74	42	51	66	52	99	48	85	53	111	126	48	119	104	119	107	108	96	107	94	82	91	103	42	26.3546	82.069	85
M07887_2.00:CTCF	RGCGCCCYCTGGTGGCCR	99	87	97	139	92	226	95	262	153	94	207	93	142	104	194	64	49	102	43	85	49	60	58	88	71	92	89	90	81	43	54.2448	107.069	92
M07865_2.00:CTCF	MYRGCGCCCCCTGGTG	117	123	105	188	104	213	103	257	133	106	259	92	106	102	171	79	45	111	54	93	45	72	43	99	89	89	104	94	92	43	55.2781	113.379	103
M07876_2.00:CTCF	GCGCCCCCTGGTGGC	98	99	90	134	91	222	94	215	152	103	245	95	131	93	177	62	43	99	50	81	53	67	51	90	80	86	88	96	80	43	51.3254	105.69	93
M07837_2.00:JUN:JUNB:JUND	RRRRRRATGASTCAT	61	112	86	46	93	45	80	43	59	73	46	102	47	97	57	115	134	62	123	112	126	112	147	94	110	103	95	102	107	43	29.828	89.2759	95
M07881_2.00:CTCF	CGCCCCCTGGTGGCC	95	96	89	124	82	241	92	251	132	97	222	87	105	89	167	55	52	103	45	78	58	55	47	84	76	81	84	80	79	45	53.8487	101.586	87
M01805_2.00:FOS:FOSB:FOSL1:FOSL2	NNATGACKCAH	69	82	101	47	106	48	104	52	46	83	45	109	63	95	46	116	130	52	129	114	121	115	133	119	117	112	107	109	115	45	30.2271	92.5862	106
M04341_2.00:JUN:JUNB:JUND	KATGACTCATM	80	126	104	51	96	51	87	45	58	84	56	108	51	106	54	119	129	76	121	116	137	114	137	106	113	111	102	105	111	45	28.5526	94.9655	105
M07899_2.00:CTCF	VYRGCGCCMYCTRGTGGCCA	97	92	98	182	103	224	101	242	149	98	228	94	126	105	208	67	51	105	49	79	46	53	54	87	63	96	92	92	73	46	55.9098	108.759	96
M08087_2.00:CTCF	TRGYGCCCCCTRGTGGCCA	105	93	102	166	102	229	97	234	151	105	229	90	137	109	211	63	50	107	52	84	47	50	56	77	69	98	85	89	74	47	55.4437	109	97
M07829_2.00:JUN:JUNB:JUND	NKRTGACTCATBCYY	78	105	93	49	97	52	79	47	53	79	50	106	73	99	58	117	132	63	126	113	124	116	145	102	114	102	93	100	109	47	27.6191	92.2069	99
M01001_2.00:JUN:JUNB:JUND	ATGACKCAH	84	102	116	53	119	53	120	54	49	96	49	120	78	108	47	121	136	74	137	120	127	123	142	125	124	122	120	121	120	47	30.933	102.069	120
M07918_2.00:CTCF	GCGCCCCCTGGTGG	104	97	87	143	90	199	89	203	128	101	256	85	130	82	151	60	47	108	58	76	54	64	48	89	73	82	86	85	87	47	48.6993	102.138	87
M07812_2.00:FOSL2	DRTGASTCATCCTB	101	103	110	52	109	60	100	48	65	95	59	115	87	116	62	125	139	87	132	122	131	119	164	108	122	117	116	111	116	48	28.1891	103.138	110
M10159_2.00:CTCF	CCRCNAGGKGGCRSTV	134	131	122	213	115	246	121	319	137	126	268	104	125	111	170	100	55	144	69	106	48	97	52	113	106	106	123	114	108	48	61.3431	130.448	115
M09632_2.00:RUNX1:RUNX2:RUNX3	AAACCACARM	172	129	165	50	166	86	158	61	150	173	106	166	161	172	93	165	167	174	184	165	146	198	139	175	193	164	174	166	195	50	37.9681	152.172	165
M04340_2.00:JUN:JUNB:JUND	GATGACKCATM	92	127	111	57	112	54	107	50	57	108	55	116	64	115	59	124	141	88	128	121	140	122	166	117	119	120	109	116	121	50	30.7048	104	115
M07900_2.00:CTCF	VBRGCGCCCCCTGGTGG	110	101	94	171	98	236	96	216	135	107	274	91	134	107	196	70	56	113	51	92	50	69	55	98	74	85	97	97	86	50	55.6882	112.379	97
M04342_2.00:JUN:JUNB:JUND	KATGASTCATM	109	150	114	70	114	57	109	51	62	109	58	123	74	117	60	128	133	97	133	125	138	121	168	116	121	118	114	119	119	51	29.7934	107.828	116
M09971_2.00:BATF:BATF3	GWDATGAGTC	142	136	143	135	140	58	144	75	56	146	69	141	93	130	52	146	145	133	158	138	141	154	154	146	154	144	147	142	152	52	32.9252	128.069	142
M07883_2.00:CTCF	BRGCGCCCCCTGGTGGC	111	114	99	187	105	277	102	274	155	112	260	103	145	110	198	81	61	112	53	97	60	86	60	100	87	95	99	104	91	53	60.9227	122	103
M09633_2.00:RUNX1:RUNX2:RUNX3	SAAACCACAG	191	145	172	54	167	89	162	62	157	181	104	168	165	177	113	168	161	187	193	170	149	217	165	182	203	170	180	179	206	54	39.6974	159.897	168
M00995_2.00:JUN:JUNB:JUND	ATGACKCAW	120	124	139	93	143	63	142	78	54	137	57	135	112	131	56	139	151	95	157	130	136	148	186	143	149	141	134	144	143	54	33.7169	123.448	136
M09924_2.00:FOSL2	TGASTCAYCN	206	175	219	234	176	78	222	95	55	174	62	188	135	165	55	217	249	185	174	199	216	266	359	243	258	230	274	223	234	55	71.0588	191.931	206
M07871_2.00:CTCF	GCCMCCTGGTGGCCR	114	113	108	168	108	223	105	289	172	116	243	97	136	112	213	86	60	131	56	99	62	87	62	101	100	107	105	103	99	56	56.1324	123.276	107
M05841_2.00:JUN:JUNB:JUND	GATGACTCATM	113	152	126	66	122	66	118	56	72	114	65	127	91	126	66	132	150	114	141	127	145	127	178	122	126	125	122	124	125	56	30.0444	115.103	124
M08188_2.00:ATF3:JDP2	GATGASTCAY	119	133	125	79	125	59	123	57	66	121	61	126	95	128	68	138	157	115	138	128	139	139	216	123	128	127	128	126	127	57	33.5899	117.724	126
M07901_2.00:CTCF	CCCYCTRGTGG	153	148	142	266	127	248	143	356	165	141	335	114	118	122	179	108	58	163	72	118	59	108	57	126	118	123	151	125	123	57	71.7801	147.103	126
M09369_2.00:RUNX1:RUNX2:RUNX3	AAACCACARM	186	143	171	58	168	94	161	66	144	186	105	169	163	174	106	166	170	179	185	168	142	210	156	180	194	169	176	177	204	58	37.7402	157.586	169
M07862_2.00:CTCF	VBRGCGCCCCCTGGTGGCCRN	115	108	109	169	117	269	111	297	161	115	246	110	148	118	252	87	64	118	59	103	65	89	64	104	94	101	100	108	100	59	62.1401	127.621	109
M04782_2.00:ELF1:ELF2:ELF4:ELK1:ELK3:ELK4:ERF:ERG:ETS1:ETS2:ETV1:ETV2:ETV3:ETV3L:ETV4:ETV5:FEV:FLI1:GABPA	NACCGGAAGYN	148	228	159	59	172	91	168	133	262	163	318	167	216	171	294	167	330	152	208	166	196	151	115	161	164	171	148	164	160	59	60.1987	179.379	166
M04024_2.00:NFE2:NFE2L1:NFE2L2:NFE2L3	ATGACTCAT	125	138	127	80	128	62	125	59	69	123	63	128	103	134	72	140	159	123	140	132	143	141	218	127	132	130	129	129	129	59	33.5096	120.966	128
M01842_2.00:JUN:JUNB:JUND	ATGACKCAH	147	135	160	161	155	73	164	96	60	152	66	160	138	150	61	160	179	145	160	159	164	184	224	168	168	158	178	161	161	60	38.8188	146.448	160
M09371_2.00:RUNX1:RUNX2:RUNX3	VAAACCACARM	205	155	192	60	180	92	167	69	159	203	115	177	164	191	117	175	173	199	195	181	160	230	155	194	215	190	197	189	214	60	42.0718	169.414	180
M07891_2.00:CTCF	RGCGCCCCCTGGTGGCCR	112	107	107	142	110	289	114	306	162	117	257	111	149	114	226	88	63	117	60	100	64	88	65	103	93	105	103	107	104	60	63.5042	127	107
M04289_2.00:ATF3:JDP2	VATGASTCATS	133	132	131	74	131	64	141	67	61	139	60	133	96	136	64	143	148	126	143	131	156	134	221	138	141	139	131	135	146	60	35.8707	123.931	133
M09990_2.00:FOS:FOSB:FOSL1:FOSL2	RTGASTCAY	126	137	128	81	129	61	126	60	70	122	64	129	104	135	73	141	160	122	139	133	144	142	219	128	133	131	130	130	130	60	33.5585	121.621	129
M09503_2.00:CTCF	AYAGTGCCMYCTRGTGGCCA	124	116	123	192	113	259	110	270	166	119	230	107	146	125	241	90	62	138	62	108	61	82	63	107	96	110	110	110	101	61	57.399	129	110
M07894_2.00:CTCF	SBRGCGCCCCCTGGTGG	128	121	117	190	116	272	115	249	148	120	298	112	147	119	218	95	66	125	66	105	69	92	61	111	97	104	108	112	105	61	59.5427	130.552	115
M04721_2.00:ELF1:ELF2:ELF4:ELK1:ELK3:ELK4:ERF:ERG:ETS1:ETS2:ETV1:ETV2:ETV3:ETV3L:ETV4:ETV5:FEV:FLI1:GABPA	RACAGGAAGTG	181	208	174	62	182	93	180	116	260	190	293	178	206	183	281	199	299	197	192	182	181	185	113	173	179	185	189	174	178	62	51.7406	186.655	182
M08869_2.00:CTCF	BRGCGCCCCCTGGTGGCCR	118	119	121	179	123	304	119	343	178	128	250	121	153	124	265	99	68	127	63	109	74	95	68	112	104	115	111	115	106	63	68.7839	138.31	119
M01495_2.00:ELF1:ELF2:ELF4:ELK1:ELK3:ELK4:ERF:ERG:ETS1:ETS2:ETV1:ETV2:ETV3:ETV3L:ETV4:ETV5:ETV6:FEV:FLI1:GABPA	NACCGGAARY	166	211	173	63	189	108	187	131	264	172	357	183	232	186	349	191	327	159	214	176	185	170	138	181	189	208	166	185	177	63	63.4431	194.379	185
M07828_2.00:FOS:FOSB:FOSL1:FOSL2	BKRTGACTCATCCYY	132	140	129	68	132	75	122	63	80	124	67	132	123	139	76	142	152	121	147	135	148	137	215	130	137	132	125	128	128	63	31.9235	123.414	130
M09484_2.00:BACH1:BACH2	TGACTCAGCA	131	154	141	145	141	80	138	83	63	140	84	145	111	133	63	137	142	142	145	129	150	135	169	139	136	129	135	132	132	63	26.8034	127.724	136
M01486_2.00:ELF1:ELF2:ELF4:ELK1:ELK3:ELK4:ERF:ERG:ETS1:ETS2:ETV1:ETV2:ETV3:ETV3L:ETV4:ETV5:FEV:FLI1:GABPA	NACCGGAARY	169	214	175	64	192	106	189	123	270	175	350	186	222	188	344	193	323	157	211	179	183	171	131	185	195	211	170	191	181	64	62.4526	194.759	186
M04285_2.00:ATF3:JDP2	SATGASTCATC	136	144	137	109	134	65	135	64	71	125	70	134	98	138	67	148	158	124	153	140	154	144	241	136	145	140	141	134	135	64	36.2658	128.276	136
M09960_2.00:NFE2:NFE2L1:NFE2L2:NFE2L3	ATGACTCAG	144	142	146	157	149	82	148	88	64	149	75	153	139	145	65	153	154	143	164	151	151	162	203	155	155	145	145	147	154	64	32.0795	138.897	148
M07875_2.00:CTCF	GCGCCCCCTGGTGGC	123	117	118	165	118	282	116	293	168	127	272	117	150	120	209	97	65	129	64	107	70	100	67	110	105	109	113	117	110	64	60.0158	133.034	117
M07911_2.00:CTCF	RGCGCCCCCTGGTGGCCR	129	115	120	176	124	303	128	322	180	129	263	122	159	127	250	105	69	132	65	115	78	98	69	114	108	116	118	120	112	65	65.3318	140.207	120
M04266_2.00:NFE2:NFE2L1:NFE2L2:NFE2L3	VATGASTCATB	130	146	132	103	133	67	129	65	77	130	71	131	108	140	74	147	169	128	149	141	153	149	230	131	139	133	132	133	134	65	33.9957	127.724	132
M04777_2.00:ELF1:ELF2:ELF4:ELK1:ELK3:ELK4:ERF:ERG:ETS1:ETS2:ETV1:ETV2:ETV3:ETV3L:ETV4:ETV5:FEV:FLI1:GABPA	VACMGGAARTS	156	201	161	65	173	99	169	114	251	170	295	171	225	169	287	177	355	166	197	172	194	165	124	167	166	174	156	168	165	65	57.8738	181.103	169
M07879_2.00:CTCF	GCGCCCCCTGGTGGC	127	118	119	173	121	305	124	295	171	132	271	124	152	121	221	101	67	134	67	111	75	103	66	115	109	113	119	122	113	66	61.9098	137.552	121
M04284_2.00:JUN:JUNB:JUND	SATGACTCATS	149	179	150	183	148	79	147	86	67	147	68	151	127	149	75	159	176	148	163	157	197	158	249	152	157	155	153	157	157	67	39.5069	146.31	152
M09938_2.00:BACH1:BACH2	CRTGAGTCATC	135	141	138	77	142	68	139	74	68	138	72	142	110	137	71	144	162	130	155	139	157	150	237	140	135	134	133	136	145	68	36.0901	129.276	138
M04753_2.00:ELF1:ELF2:ELF4:ELK1:ELK3:ELK4:ERF:ERG:ETS1:ETS2:ETV1:ETV2:ETV3:ETV3L:ETV4:ETV5:FEV:FLI1:GABPA	NACCGGAAGTR	160	223	162	69	171	110	171	157	261	168	360	173	238	173	315	172	348	156	194	167	206	159	128	162	163	166	150	163	167	69	64.1491	186.621	167
M04336_2.00:FOS:FOSB:FOSL1:FOSL2	GRTGASTCATM	152	182	152	191	147	77	151	87	74	148	74	154	129	153	69	161	174	149	162	158	180	174	274	157	158	157	168	154	155	69	41.7732	149	154
M04287_2.00:ATF3:JDP2	GATGASTCATC	137	164	133	149	135	69	130	70	92	131	76	137	114	144	84	149	163	135	148	149	165	143	209	135	140	138	137	138	136	69	30.3617	132.759	137
M07878_2.00:CTCF	GCGCCCCCTGGTGGC	143	139	130	186	130	337	137	333	183	145	307	130	162	132	247	112	70	146	70	123	87	113	70	124	116	124	124	131	122	70	70.1963	150.793	130
M04333_2.00:FOS:FOSB:FOSL1:FOSL2	SATGAWTCATC	154	173	149	193	159	74	154	99	76	150	73	161	143	152	70	163	172	151	161	162	177	195	334	160	160	161	175	155	159	70	48.907	153.966	159
M02836_2.00:ATF3:JDP2	ATGASTCAT	138	165	136	153	138	70	131	71	88	133	78	139	115	141	81	150	166	140	150	146	168	145	211	132	142	137	139	139	138	70	31.0488	133.793	139
M10154_2.00:CTCF	DNYWATASTGCCATCTAGTGG	217	205	170	315	156	368	166	280	205	180	317	148	154	162	260	135	71	237	134	156	95	136	76	156	152	159	186	159	156	71	69.8584	183.138	159
M02838_2.00:ATF3:JDP2	ATGACTCAT	139	166	134	151	139	71	132	72	89	134	79	140	116	142	82	151	164	139	151	147	169	146	212	133	143	136	140	140	139	71	30.8583	134.345	139
M08885_2.00:CTCFL	BRGCGCCCCCTGSYGGC	159	153	148	249	150	347	146	382	211	156	332	149	168	148	251	123	72	162	90	136	106	125	75	142	129	146	142	146	144	72	75.4953	168.517	148
M07654_2.00:ZNF223	YGCCCCCTDGTGGC	182	200	164	311	152	336	163	420	210	154	328	146	158	151	254	133	73	193	110	144	107	128	72	150	147	147	187	151	149	72	79.4885	180	152
M02861_2.00:ATF3:JDP2	ATGACTCAT	140	167	135	152	137	72	133	73	90	135	77	138	117	143	83	152	165	137	152	148	166	147	210	134	144	135	138	141	137	72	30.5608	134.414	138
M07873_2.00:CTCF	CNVBRGCGCCCCCTGGTGGCC	157	163	153	233	151	372	150	427	237	155	346	152	178	155	305	126	75	154	80	137	110	124	78	145	127	142	143	149	131	75	85.9016	174.31	151
M09372_2.00:RUNX1:RUNX2:RUNX3	VAAACCACARRV	221	149	196	75	188	116	178	84	167	218	133	196	177	208	143	192	189	217	203	203	167	255	175	208	230	201	212	205	229	75	41.9749	183.966	196
M00125_2.00:ATF3:JDP2	DRTGACGYVN	175	204	200	245	170	85	205	109	75	165	85	185	156	163	77	183	208	170	177	171	176	214	277	218	212	207	217	200	207	75	49.572	177.103	183
M08163_2.00:RUNX1:RUNX2:RUNX3	AAACCACAGAV	220	156	211	115	205	113	191	76	169	224	132	216	184	199	134	198	184	244	219	209	162	246	157	216	240	219	223	213	249	76	44.118	190.483	205
M09630_2.00:RUNX1:RUNX2:RUNX3	NWAACCACADNN	250	172	239	76	242	103	220	82	156	277	135	237	175	239	127	238	210	282	232	240	158	302	181	264	297	260	294	263	317	76	67.1032	216.138	238
M04330_2.00:JUN:JUNB:JUND	BATGASTCATS	146	160	145	136	144	76	140	80	103	144	81	147	122	147	79	157	168	147	156	155	155	153	240	144	151	152	144	148	148	76	32.5235	140.276	147
M07908_2.00:CTCF	NVYRGCGCCCCCTGGTGGCCR	155	170	151	237	157	388	149	409	226	157	329	156	188	157	361	129	76	160	79	142	116	131	90	148	134	149	146	150	142	76	86.2712	178.69	151
M08289_2.00:CTCF	RGCGCCCCCTGSYGG	170	169	155	255	158	308	155	398	192	160	380	150	169	156	255	134	81	205	108	153	98	140	77	151	146	154	157	152	151	77	75.8832	177.138	155
M01307_2.00:RUNX1:RUNX2:RUNX3	NWAACCGCAA	202	158	185	82	174	96	170	77	154	200	131	181	167	178	126	179	181	203	202	184	147	219	180	187	206	183	196	188	210	77	36.8254	170.552	181
M08966_2.00:CTCF	VBRGCGCCCCCTGGTGGCCR	151	168	154	252	160	438	153	419	248	158	339	155	186	159	350	127	78	155	83	150	113	132	97	149	138	151	149	153	133	78	92.0276	182.69	153
M01822_2.00:JUN:JUNB:JUND	ATGACTCAH	158	192	158	209	162	81	160	94	86	153	82	159	140	158	78	164	191	150	167	161	171	187	267	163	162	162	177	160	166	78	40.544	155.793	161
M08238_2.00:CTCF	GCGCCCCCTGSTGGC	161	159	156	239	153	391	159	411	220	159	376	157	183	160	278	130	79	171	89	145	120	126	79	147	131	150	155	156	150	79	84.5946	178.966	156
M07820_2.00:JUN:JUNB:JUND	KGATGACTCATNCYY	145	180	144	138	146	84	136	81	102	143	83	144	133	146	80	154	156	136	146	152	163	152	199	141	153	143	136	143	141	80	27.7745	137.931	143
M04283_2.00:JUN:JUNB:JUND	SATGASTCATC	150	196	157	181	154	83	156	89	82	151	80	158	132	154	85	162	183	164	165	160	190	164	262	158	161	160	183	158	162	80	39.1602	153.103	158
M07910_2.00:CTCF	CNVBRGCGCCCCCTGGTGGC	173	176	163	269	161	467	157	451	275	162	382	162	205	161	292	136	83	180	86	154	129	133	93	153	148	156	159	162	147	83	96.7425	192.241	161
M09536_2.00:ELF1:ELF2:ELF4:ELK1:ELK3:ELK4:ERF:ERG:ETS1:ETS2:ETV1:ETV2:ETV3:ETV3L:ETV4:ETV5:FEV:FLI1:GABPA	ACAGGAAGTG	179	221	180	84	184	105	179	121	266	201	321	193	228	185	269	201	347	206	206	178	182	183	119	176	180	182	172	173	187	84	55.6035	193.379	183
M03470_2.00:RUNX1:RUNX2:RUNX3	WAACCGCAA	207	161	191	112	179	97	173	85	176	211	152	187	174	193	156	187	196	213	204	186	170	228	188	204	218	188	203	206	208	85	34.278	181.138	188
M10004_2.00:JUN:JUNB:JUND	TGACTC	271	231	306	297	264	98	355	144	96	278	96	277	170	236	86	299	256	300	223	276	203	379	333	344	389	352	397	339	373	86	93.2395	264.414	277
M09344_2.00:NFKB1:NFKB2	GGGRCTTYCCC	292	110	277	146	261	377	271	119	194	300	86	319	652	264	163	241	143	379	325	329	295	456	763	326	307	266	307	286	403	86	145.168	298.517	292
M09356_2.00:NFKB1:NFKB2	GGGRCTTYCCC	293	111	278	147	262	378	272	120	195	301	87	317	653	265	164	242	144	378	326	330	296	457	764	327	308	267	308	287	404	87	145.114	299.345	293
M07821_2.00:BATF:BATF3	TGAGTCATAWCGARA	208	241	218	349	177	107	185	105	120	167	113	172	160	168	87	170	153	175	179	187	202	208	225	200	204	172	238	192	200	87	50.7182	182.138	179
M07816_2.00:JUN:JUNB:JUND	TGATGACTCATNYHY	198	227	186	241	164	87	172	102	160	164	92	170	157	175	98	174	200	200	172	180	174	213	265	172	186	175	207	172	175	87	40.712	174.414	174
M08832_2.00:BACH1:BACH2	RTGACTCAGCA	222	253	223	316	193	127	217	143	126	199	129	204	155	179	88	197	204	231	175	191	215	227	255	226	235	189	248	194	215	88	47.0471	199.172	204
M02832_2.00:NFE2:NFE2L1:NFE2L2:NFE2L3	VATGACTCATC	187	219	176	223	163	88	165	104	140	161	89	165	151	167	94	178	234	195	171	169	208	201	280	169	172	167	205	175	171	88	42.6141	171.966	171
M08006_2.00:RELA	GGGRATTTCCM	318	128	334	242	295	360	303	136	203	352	88	369	862	300	188	272	178	404	362	378	437	511	1109	358	366	314	334	342	434	88	202.871	354.379	334
M00760_2.00:JUN:JUNB:JUND	TGACKYMW	345	255	404	435	351	124	420	241	134	324	102	384	196	294	89	389	406	334	236	345	230	436	439	531	560	462	486	452	454	89	128.986	339.931	351
M09373_2.00:RUNX1:RUNX2:RUNX3	VAAACCACAGRV	264	184	245	172	228	176	218	90	181	263	159	236	198	238	146	225	227	281	242	227	195	296	194	249	273	238	262	236	263	90	45.4818	220.897	228
M01809_2.00:FOS:FOSB:FOSL1:FOSL2	GATGACGY	286	226	272	333	243	117	284	192	138	235	95	247	172	224	90	269	279	293	188	256	236	308	362	294	276	278	322	276	287	90	68.9994	244.069	269
M05545_2.00:IRF1:IRF2	CGAAASYGAAAS	244	247	226	257	195	90	229	118	188	227	140	214	192	215	166	213	193	284	251	228	200	276	291	217	209	196	256	207	244	90	45.5973	214.241	215
M09358_2.00:NFKB1:NFKB2	GGGAATTTCCC	319	120	304	159	313	436	302	127	227	323	90	365	633	308	228	293	177	429	396	356	311	503	1177	372	350	308	340	336	451	90	197.893	346.655	319
M08089_2.00:CTCFL	RSYGCCCCCTGGYG	216	240	197	331	169	421	186	547	230	178	503	163	180	166	280	158	91	239	122	164	130	166	103	165	169	165	214	169	170	91	108.397	214.897	170
M09626_2.00:RELA	WGGGGATTTCCC	351	151	354	218	321	392	316	142	244	367	91	393	802	359	220	296	194	477	399	429	457	588	1169	386	417	339	368	348	509	91	206.784	382.655	359
M03467_2.00:RUNX1:RUNX2:RUNX3	AAACCGCAAA	227	199	220	163	198	109	198	91	182	236	174	201	182	220	169	218	201	248	205	218	172	257	222	221	254	220	236	222	223	91	37.7761	202.966	218
M09959_2.00:NFE2:NFE2L1:NFE2L2:NFE2L3	TGCTGAGTCAY	252	230	242	307	216	128	231	129	158	219	127	223	171	203	91	220	250	253	176	229	263	258	244	232	243	223	267	217	235	91	49.3486	215.069	229
M09532_2.00:ELF1:ELF2:ELF4:ELK1:ELK3:ELK4:ERF:ERG:ETS1:ETS2:ETV1:ETV2:ETV3:ETV3L:ETV4:ETV5:FEV:FLI1:GABPA	ACAGGAAGTG	178	233	177	92	186	148	182	182	282	188	358	191	239	189	303	186	303	188	198	174	209	182	134	174	177	178	181	178	188	92	53.6288	199.241	186
M08065_2.00:BACH1:BACH2	SATGACTCAGCANW	334	352	307	482	252	258	282	240	164	270	235	260	176	242	92	255	231	317	182	266	285	314	270	309	285	273	313	262	278	92	68.1519	268.483	270
M11255_2.00:RUNX1:RUNX2:RUNX3	DNTGTGGTTD	330	206	319	167	331	151	286	92	170	376	154	325	199	301	162	343	257	352	308	311	205	398	258	379	436	368	385	369	435	92	94.7055	288.724	311
M09355_2.00:RELA	GGGAMTTTCCC	367	157	365	254	333	457	332	150	229	412	93	412	624	337	204	317	186	436	519	409	453	542	1226	404	428	348	363	358	500	93	203.442	386.724	365
M03465_2.00:RUNX1:RUNX2:RUNX3	AAACCGCAAA	224	197	210	180	201	111	200	93	189	241	206	199	181	221	165	212	212	238	199	216	178	247	220	222	250	218	224	224	220	93	34.8122	203.379	212
M11242_2.00:RELA	GGGAMTTTCCCN	381	174	410	268	363	562	335	148	298	403	94	462	872	389	232	345	203	463	497	434	480	619	1487	438	489	374	395	396	526	94	254.341	432.31	396
M09596_2.00:IRF1:IRF2	GAAASYGAAASY	247	229	225	211	209	95	233	107	175	220	97	220	194	214	144	200	185	233	212	230	226	269	301	233	219	194	239	218	250	95	47.0792	207.897	219
M08787_2.00:BACH1:BACH2	RTGACTCAGCA	320	314	324	486	276	286	307	284	163	281	238	286	179	245	95	270	248	337	183	278	316	324	304	306	300	272	335	277	299	95	68.4495	280.448	286
M02751_2.00:RUNX1:RUNX2:RUNX3	AACCRCAA	225	171	228	150	223	118	226	97	185	242	136	226	187	226	142	227	233	249	229	226	173	291	197	250	263	236	266	240	265	97	47.5364	211.276	226
M08185_2.00:BACH1:BACH2	TGACTCAGCA	258	324	266	426	226	210	255	205	184	228	203	232	166	223	97	222	245	264	181	234	232	267	254	257	246	235	276	229	239	97	54.4862	237.379	234
M05696_2.00:NFATC1:NFATC2:NFATC3:NFATC4	WKTTTCCGTN	753	865	745	376	763	371	605	290	991	916	98	670	221	1156	4919	816	1157	821	1533	713	471	1283	5433	706	928	777	676	805	1166	98	1183.28	1069.79	777
M09374_2.00:RUNX1:RUNX2:RUNX3	CWAACCACAGCC	240	188	232	170	232	144	210	98	202	272	142	230	203	233	153	233	228	271	241	224	179	279	205	251	260	239	242	245	283	98	44.6091	218.241	232
M05703_2.00:NFATC1:NFATC2:NFATC3:NFATC4	AKTTTCCGTT	786	985	803	404	811	345	616	332	939	1002	99	692	227	1163	4940	835	892	788	1295	723	479	1398	5089	709	927	823	695	822	1190	99	1135.83	1062.38	811
M11261_2.00:RUNX1:RUNX2:RUNX3	TGTGGTT	365	224	339	174	350	156	320	100	197	395	165	354	204	342	200	377	308	385	440	343	193	465	272	427	476	404	436	398	492	100	109.763	320.724	343
M05699_2.00:NFKB1:NFKB2	MGGTRCTTCCCCB	389	134	355	155	392	522	391	223	330	420	100	445	794	428	495	442	229	594	342	498	328	614	1008	475	419	430	464	450	596	100	186.144	429.724	428
M05546_2.00:IRF1:IRF2	CGAAAGYGAAAS	274	271	248	267	217	100	245	128	218	254	151	233	207	241	216	232	216	312	271	241	222	317	339	235	228	213	268	232	267	100	50.3256	236.655	235
M07930_2.00:CTCFL	GGCGCCCCCTGGYGG	213	193	179	280	165	385	175	421	283	184	454	164	197	164	273	155	100	226	127	163	133	156	109	164	159	163	199	167	164	100	87.0031	203.966	167
M08007_2.00:RELA	AGGGRATTTCCAV	383	191	398	319	354	405	328	211	207	399	101	429	851	345	193	304	206	434	356	417	563	539	856	394	400	338	384	384	473	101	166.638	384.897	384
M08230_2.00:STAT1	AGTTTCRKTT	259	244	227	235	204	101	211	108	177	216	137	219	202	210	174	214	190	265	221	231	192	288	307	215	200	199	244	210	242	101	45.0558	211.793	214
M11256_2.00:RUNX1:RUNX2:RUNX3	AACCACAV	336	216	340	196	348	190	310	101	179	390	220	345	210	325	175	358	251	366	312	335	189	422	248	410	440	403	406	380	468	101	96.1717	305.828	335
M09925_2.00:NFE2:NFE2L1:NFE2L2:NFE2L3	TGYYDAGTCATT	442	310	367	581	361	255	413	358	190	353	223	360	200	315	101	380	290	448	227	352	399	424	323	445	394	377	438	354	391	101	96.9565	347.276	360
M04763_2.00:ELF1:ELF2:ELF4:ELK1:ELK3:ELK4:ERF:ERG:ETS1:ETS2:ETV1:ETV2:ETV3:ETV3L:ETV4:ETV5:FEV:FLI1:GABPA	RACMGGAAATS	162	209	166	105	181	102	176	130	257	176	282	174	223	176	296	185	309	173	196	177	201	172	130	171	170	181	162	171	168	102	48.9589	185.552	176
M04755_2.00:ELF1:ELF2:ELF4:ELK1:ELK3:ELK4:ERF:ERG:ETS1:ETS2:ETV1:ETV2:ETV3:ETV3L:ETV4:ETV5:FEV:FLI1:GABPA	NRSCGGAAGTR	171	246	169	102	183	129	183	204	286	171	369	180	258	182	325	180	380	167	254	183	210	161	127	177	175	180	171	176	180	102	66.243	202.724	180
M10200_2.00:CTCFL	GCGCCCCCT	268	325	233	528	200	603	234	617	440	212	673	179	211	192	368	171	103	285	168	190	175	200	141	206	207	203	249	208	212	103	150.601	275.897	211
M09625_2.00:NFATC1:NFATC2:NFATC3:NFATC4	ATTTTCCATT	1099	946	1094	432	1102	356	697	327	1042	1144	103	849	233	1620	3537	1185	1203	1116	1615	942	369	2165	6053	958	1374	1227	952	1114	1622	103	1133.89	1257.79	1099
M11259_2.00:RUNX1:RUNX2:RUNX3	HAACCACAG	377	222	357	200	387	182	321	103	193	434	225	374	214	362	197	396	266	402	386	358	211	479	276	454	528	443	441	420	505	103	112.996	334.931	362
M10016_2.00:MAF:MAFA:MAFB:MAFG:MAFK	TGASTCAGCDY	305	232	258	368	240	204	261	207	136	239	145	239	189	229	105	237	255	289	180	236	243	309	306	258	256	249	297	246	252	105	54.7972	240.345	243
M11257_2.00:RUNX1:RUNX2:RUNX3	ACCACAAA	459	251	420	248	528	265	395	106	246	533	281	506	224	462	231	495	419	521	459	435	237	572	289	578	622	531	512	513	641	106	143.205	413.069	459
M01511_2.00:NFATC2	WTTTTCCGTT	703	1194	743	423	757	394	576	310	1225	901	107	667	243	1196	5528	764	1271	719	2049	710	501	1237	5449	720	855	760	648	778	1031	107	1269.14	1119.28	757
M08039_2.00:RELA	KGGAATTTCCC	413	183	415	283	386	494	361	163	272	470	108	451	997	420	233	361	205	485	600	483	552	657	1448	474	535	408	411	429	592	108	258.158	458.241	420
M05700_2.00:NFKB1:NFKB2	AGGTRCTTCCCCT	387	147	353	164	389	510	396	239	366	427	109	453	985	433	480	418	219	582	344	495	331	618	1037	468	425	428	463	457	615	109	202.711	439.241	427
M07999_2.00:RELA	AGGGRMTTTCCMVR	378	177	389	301	352	400	318	191	204	396	110	413	891	340	203	306	197	457	363	414	575	524	833	393	404	336	358	371	471	110	170.013	381.552	371
M09595_2.00:IRF4:IRF8	ACTGAAACCA	348	248	312	216	297	125	314	110	186	310	120	344	215	296	217	337	291	349	337	333	291	419	427	337	335	323	376	320	379	110	82.7434	293.517	314
M04802_2.00:ELF1:ELF2:ELF4:ELK1:ELK3:ELK4:ERF:ERG:ETS1:ETS2:ETV1:ETV2:ETV3:ETV3L:ETV4:ETV5:FEV:FLI1:GABPA	GACCGGAAGTR	194	272	181	110	199	126	193	231	316	198	405	195	276	202	455	190	386	190	240	188	231	176	149	189	185	187	185	183	189	110	79.0599	221.414	193
M08000_2.00:RELA	HAGGGRATTTCCAV	421	181	427	353	371	399	349	196	225	461	111	486	1094	372	206	327	199	479	384	456	607	617	1070	455	431	350	429	409	516	111	218.416	426.931	409
M09594_2.00:IRF1:IRF2	GAAAGTGAAAGT	280	259	255	272	225	112	252	111	199	253	147	231	191	235	178	230	188	302	288	250	218	300	332	228	224	214	260	234	255	111	51.7046	231.828	234
M11263_2.00:RUNX1:RUNX2:RUNX3	TGTGGT	499	262	468	208	493	225	455	112	250	538	219	475	236	472	248	529	431	522	737	504	212	630	347	628	735	584	633	568	746	112	180.729	447.103	475
M11237_2.00:RELA	GGGAATTTCC	395	203	405	326	378	530	345	176	273	465	112	448	781	374	234	356	218	515	574	468	562	569	1225	422	458	372	399	379	538	112	207.77	431.034	399
M11260_2.00:RUNX1:RUNX2:RUNX3	NNNHAACCACAGRSN	460	235	402	263	425	274	348	113	239	507	294	427	246	421	225	430	288	480	389	403	260	493	312	497	536	499	483	485	553	113	115.5	378.862	403
M04772_2.00:ELF1:ELF2:ELF4:ELK1:ELK3:ELK4:ERF:ERG:ETS1:ETS2:ETV1:ETV2:ETV3:ETV3L:ETV4:ETV5:FEV:FLI1:GABPA	VACAGGAARTG	188	212	189	120	207	114	201	149	292	214	310	205	241	212	291	219	447	222	200	202	198	204	143	193	201	205	200	193	196	114	62.2048	212.69	202
M08004_2.00:RELA	HAGGGRMTTTCCMRR	417	189	432	365	365	440	343	214	228	454	114	464	791	375	202	338	209	481	404	477	736	562	1019	443	435	347	391	402	513	114	187.299	418.966	404
M01496_2.00:ELF1:ELF2:ELF4:ELK1:ELK3:ELK4:ERF:ERG:ETS1:ETS2:ETV1:ETV2:ETV3:ETV3L:ETV4:ETV5:FEV:FLI1:GABPA	NASCGGAART	176	217	203	129	214	115	204	141	269	191	324	200	257	200	306	207	318	168	238	197	199	175	136	210	213	224	193	209	201	115	50.6373	208.069	203
M11254_2.00:RUNX1:RUNX2:RUNX3	TGTGGTBNV	535	282	484	265	570	230	449	115	219	589	289	493	231	481	215	545	396	605	618	513	227	667	320	633	728	600	650	608	745	115	180.812	458.69	493
M05701_2.00:NFATC1:NFATC2:NFATC3:NFATC4	AKTTTCCATT	868	824	957	425	926	316	684	324	1134	1172	116	814	230	1470	5249	1066	1492	921	1556	867	400	1732	5894	837	1262	987	841	1097	1468	116	1271.42	1238.93	926
M09539_2.00:ELF1:ELF2:ELF4:ELK1:ELK3:ELK4:ERF:ERG:ETS1:ETS2:ETV1:ETV2:ETV3:ETV3L:ETV4:ETV5:FEV:FLI1:GABPA	DCCGGAARYN	199	210	209	117	235	131	221	151	291	208	354	224	251	225	333	229	436	194	272	219	204	203	152	220	238	248	213	230	216	117	64.2105	228.724	220
M11262_2.00:RUNX1:RUNX2:RUNX3	TGTGGT	521	279	481	221	552	253	480	117	259	554	253	536	262	496	258	553	467	528	830	527	224	676	365	668	794	661	656	632	773	117	194.564	478.483	521
M05693_2.00:NFATC1:NFATC2:NFATC3:NFATC4	WKTTTCCATT	1114	982	1166	478	1201	362	849	317	1248	1432	117	1178	274	2024	7153	1393	1915	1133	3000	1125	464	2376	7151	1198	1581	1432	1085	1382	1903	117	1659.43	1621.83	1198
M01512_2.00:NFATC2	WTTTTCCATT	1303	1062	1363	500	1362	430	923	308	1348	1654	118	1356	272	2368	7076	1537	1872	1292	3651	1376	504	3397	6992	1400	1729	1753	1259	1585	2410	118	1663.53	1800	1363
M09351_2.00:RELA	MAGGGAATTTCCMV	394	202	429	369	379	404	346	221	238	458	119	470	878	400	195	341	238	470	429	460	666	635	1271	457	433	373	393	413	502	119	220.915	433.897	404
M01493_2.00:ELF1:ELF2:ELF4:ELK1:ELK3:ELK4:ERF:ERG:ETS1:ETS2:ETV1:ETV2:ETV3:ETV3L:ETV4:ETV5:FEV:FLI1:GABPA	NRCCGGAART	185	220	201	133	218	119	212	134	263	202	394	212	229	211	338	221	374	176	237	210	187	191	125	209	220	233	204	215	209	119	62.8992	216.621	211
M02711_2.00:RELA	GGGAATTTCC	443	213	424	386	390	550	373	218	310	481	121	473	706	388	224	371	222	545	665	512	589	576	1040	447	463	390	427	404	537	121	179.068	444.414	427
M02258_2.00:IRF9	ADCGAAACY	453	287	399	284	402	193	360	122	208	405	138	442	259	399	230	471	320	389	638	425	302	546	537	440	469	425	417	419	487	122	122.765	374.69	402
M09926_2.00:NFE2:NFE2L1:NFE2L2:NFE2L3	GTCATBHWDBNNB	736	382	671	747	608	276	782	489	191	585	164	662	235	501	122	729	420	717	324	634	423	842	693	773	851	753	944	758	798	122	231.575	579.655	662
M08001_2.00:RELA	NRGGGRMTTTCCMVR	397	185	406	327	358	445	325	213	212	394	122	433	723	352	212	320	211	472	370	462	617	553	805	436	418	351	383	386	495	122	152.385	392.517	386
M02440_2.00:NFATC1:NFATC2:NFATC3:NFATC4	WTTTTCCATT	1328	905	1348	489	1356	455	905	286	1112	1520	123	1306	284	2276	6983	1446	1992	1272	3895	1387	499	3297	6991	1256	1672	1665	1213	1518	2213	123	1666.89	1758.34	1348
M05540_2.00:IRF4:IRF8	NYGAAACTGAAACTR	288	316	263	276	244	123	240	135	253	261	208	246	208	252	245	239	217	333	270	243	247	295	361	254	221	227	261	242	253	123	47.9181	249	247
M08005_2.00:RELA	NAGGGRATTTCCAVN	415	195	435	366	383	418	356	230	222	443	124	477	873	378	207	340	221	493	405	467	658	583	960	442	434	362	396	412	508	124	181.195	420.793	412
M09975_2.00:BACH1:BACH2	ANSATGAGTCATGVT	308	304	275	373	229	160	230	124	206	222	141	250	173	259	160	275	341	318	178	259	310	310	368	253	266	262	303	255	254	124	64.9934	254	259
M08003_2.00:RELA	AGGGGATTTCCMVV	392	198	395	336	369	451	338	248	214	410	125	439	758	348	205	324	215	486	417	459	631	548	944	409	427	353	386	389	494	125	168.011	403.724	392
M08002_2.00:RELA	AGGGRMTTTCCMVVS	396	186	416	356	374	396	337	219	216	422	126	436	757	357	210	325	207	490	391	451	619	594	911	430	411	359	380	395	512	126	166.623	402.724	395
M02878_2.00:CTCF	WGCGCCMCCTAGTGGTM	296	250	260	377	219	559	247	549	375	271	421	217	193	240	562	181	131	327	154	211	161	216	126	246	226	228	273	233	237	126	118.73	275.379	240
M11182_2.00:HNF4G:NR1H4:NR2C1:NR2C2:NR2F1:NR2F2:NR2F6:NR4A1:NR4A2:NR4A3:NR5A1:NR5A2:NR6A1:PPARA:PPARD:PPARG:RARA:RARB:RARG:RORA:RORB:RORC:RXRA:RXRB:RXRG:THRA:THRB	TSBRGCGCCCCCTGGTGGCC	254	239	235	346	210	589	232	525	414	232	408	222	273	218	532	169	127	254	135	192	159	209	174	205	198	202	251	219	194	127	119.016	262.655	222
M08008_2.00:RELA	RGGGGATTTCCMVVS	435	190	419	362	399	435	362	232	209	456	128	474	793	370	199	344	237	529	365	500	747	604	1098	441	450	370	403	403	535	128	197.82	430.655	403
M02441_2.00:NFATC1:NFATC2:NFATC3:NFATC4	WTTTTCCATD	1471	1149	1542	517	1521	485	1022	316	1195	1919	130	1536	297	2609	6947	1716	2016	1499	3431	1598	540	4322	7045	1501	2224	2047	1439	1777	2919	130	1677.71	1956.21	1536
M04709_2.00:ELF1:ELF2:ELF4:ELK1:ELK3:ELK4:ERF:ERG:ETS1:ETS2:ETV1:ETV2:ETV3:ETV3L:ETV4:ETV5:FEV:FLI1:GABPA	VRCMGGAAGTR	218	258	213	144	239	143	236	245	281	231	407	228	256	230	340	249	527	220	307	223	214	206	132	234	248	247	225	231	241	132	75.6804	247.345	234
M02749_2.00:NFATC1:NFATC2:NFATC3:NFATC4	WTTTTCCAT	1566	1327	1693	503	1640	486	1149	340	1856	1976	134	1473	283	2911	6709	1941	2086	1632	3101	1619	473	4518	7300	1502	2152	1955	1544	1935	3721	134	1692.89	2052.59	1640
M05542_2.00:IRF4:IRF8	NCGAAACYGAAACYR	338	355	315	350	291	134	276	156	256	309	244	276	226	290	262	288	224	394	318	289	254	342	414	274	247	254	301	280	302	134	59.8417	284.793	288
M09528_2.00:ELF1:ELF2:ELF4:ELK1:ELK3:ELK4:ERF:ERG:ETS1:ETS2:ETV1:ETV2:ETV3:ETV3L:ETV4:ETV5:FEV:FLI1:GABPA	AACCGGAAGT	183	245	188	156	191	137	194	184	315	187	359	209	300	198	407	203	371	181	234	201	233	186	162	184	184	198	164	186	185	137	67.2338	218.103	191
M10157_2.00:CTCF	CABHWGRTGGCAG	402	298	341	409	279	631	369	625	411	325	479	271	209	292	442	257	138	487	170	275	186	294	176	321	331	297	430	314	321	138	120.478	337.241	321
M08782_2.00:NFE2:NFE2L1:NFE2L2:NFE2L3	NATGACT	477	290	467	441	473	200	552	338	173	430	156	491	247	401	138	574	349	494	267	502	288	589	441	617	646	612	644	636	579	138	158.077	431.448	467
M11231_2.00:NFKB1:NFKB2	GGRAATTCCCCN	491	187	447	313	450	742	408	243	322	549	139	557	1210	477	270	447	230	650	586	584	490	761	1713	560	561	447	501	467	684	139	308.243	534	490
M08831_2.00:NFE2:NFE2L1:NFE2L2:NFE2L3	NATGACT	478	291	466	442	474	201	553	339	174	431	157	492	248	402	139	573	350	495	268	503	287	590	442	618	647	613	645	637	580	139	158.062	432.241	466
M04767_2.00:ELF1:ELF2:ELF4:ELK1:ELK3:ELK4:ERF:ERG:ETS1:ETS2:ETV1:ETV2:ETV3:ETV3L:ETV4:ETV5:FEV:FLI1:GABPA	GACCGGAAGTV	189	234	187	178	202	142	195	188	303	194	345	197	249	196	329	208	361	201	213	196	235	196	170	198	191	192	192	190	191	142	52.6273	215.931	196
M09360_2.00:NFATC1:NFATC2:NFATC3:NFATC4	GASTCABWTTTTCCA	761	867	701	499	640	318	592	449	763	763	143	604	240	845	1329	753	1580	792	334	727	361	1204	4906	715	833	628	712	741	1175	143	839.398	861.207	727
M02445_2.00:NFATC1:NFATC2:NFATC3:NFATC4	ANTTTCCAYH	1366	1398	1605	593	1576	506	967	335	1428	1921	144	1516	332	2741	6711	1582	1602	1276	4496	1612	493	3401	7117	1498	1988	1926	1454	1743	2328	144	1657.06	1919.14	1576
M10276_2.00:ZBTB7A	AGGGGGCGC	495	342	317	602	278	729	305	623	489	344	794	263	269	280	625	267	146	554	190	292	184	329	239	298	278	279	343	275	313	146	167.918	370.414	305
M00174_2.00:IRF3	RAANGGAAAC	486	326	448	337	467	264	429	209	277	524	146	469	271	483	330	517	409	469	780	497	306	628	642	494	552	494	514	479	642	146	141.506	444.448	469
M10155_2.00:CTCF	ACCAGGGGGC	430	349	337	639	325	873	353	775	450	347	865	293	306	322	909	264	147	478	166	294	188	286	231	325	304	326	374	316	300	147	208.983	399.034	325
M08793_2.00:NFE2:NFE2L1:NFE2L2:NFE2L3	VVATGACTCAGCA	462	401	436	592	367	426	409	355	245	401	313	364	217	329	148	392	263	461	222	380	393	417	352	414	378	396	493	360	380	148	89.73	371.241	380
M02446_2.00:NFATC1:NFATC2:NFATC3:NFATC4	WWTTTCCAYN	1054	1082	1309	564	1324	473	862	341	1141	1435	148	1277	357	2052	7008	1311	1905	1059	3836	1234	477	2394	7223	1285	1619	1487	1151	1454	1888	148	1668.91	1681.03	1285
M02443_2.00:NFATC1:NFATC2:NFATC3:NFATC4	WTTTTCCAYH	1326	1350	1564	600	1635	527	1010	342	1349	1838	149	1592	396	2832	7550	1629	1961	1212	4186	1584	518	3760	7072	1591	2077	1871	1460	1769	2535	149	1739.29	1975.34	1591
M04792_2.00:EHF:ELF1:ELF2:ELF4:ELK1:ELK3:ELK4:ERF:ERG:ETS1:ETS2:ETV1:ETV2:ETV3:ETV3L:ETV4:ETV5:FEV:FLI1:GABPA	RACCGGAAGTG	180	243	183	177	190	150	184	197	289	182	306	192	250	190	347	195	313	183	201	194	229	180	153	183	178	184	182	182	183	150	48.8594	206.897	184
M11236_2.00:REL:RELA	GGGGAATTTCCC	540	236	563	406	502	670	436	255	376	552	150	639	1253	512	276	496	322	727	700	593	1228	760	1361	571	557	471	497	542	675	150	284.958	581.586	542
M10493_2.00:ELF1:ELF2:ELF4:ELK1:ELK3:ELK4:ERF:ERG:ETS1:ETS2:ETV1:ETV2:ETV3:ETV3L:ETV4:ETV5:FEV:FLI1:GABPA	ACCGGAAGYV	209	225	214	160	237	153	223	178	302	217	448	218	307	228	467	236	449	227	256	221	191	211	151	212	222	234	210	216	218	151	80.7963	242.759	221
M03954_2.00:RELA	TGGGAWTTTCCCA	534	194	504	288	489	576	458	256	327	521	153	585	1684	484	320	494	277	621	582	585	482	741	2089	568	551	498	529	522	690	153	394.31	572.483	521
M05865_2.00:ELF1:ELF2:ELF4:ELK1:ELK3:ELK4:ERF:ERG:ETS1:ETS2:ETV1:ETV2:ETV3:ETV3L:ETV4:ETV5:FEV:FLI1:GABPA	ACCGGAAGTDN	163	257	167	194	178	178	177	183	287	166	389	176	279	170	343	173	295	153	235	173	239	155	161	166	165	173	154	165	163	153	61.7427	202.655	173
M08794_2.00:BATF:BATF3	KASTCATAATGAAASTV	353	439	350	628	310	311	326	287	200	334	303	322	267	303	154	334	280	373	321	326	430	381	335	347	341	330	369	298	349	154	79.6051	334.517	330
M02710_2.00:REL:RELA	GGGGMTTTCC	501	261	511	598	443	828	422	266	311	510	155	540	1047	455	237	404	253	558	1466	523	722	672	2351	496	529	413	444	451	585	155	426.429	584.552	501
M08826_2.00:BATF:BATF3	KASTCATAATGAAASTV	354	438	351	629	311	312	327	288	201	333	302	323	268	304	155	335	281	374	320	327	431	382	336	346	342	331	370	299	350	155	79.5447	335.172	331
M05864_2.00:ELF1:ELF2:ELF4:ELK1:ELK3:ELK4:ERF:ERG:ETS1:ETS2:ETV1:ETV2:ETV3:ETV3L:ETV4:ETV5:FEV:FLI1:GABPA	ACCGGAARTR	165	252	178	189	187	157	188	208	276	179	352	184	275	181	318	184	342	169	239	193	234	169	171	179	173	176	163	180	173	157	54.9389	208.069	184
M02985_2.00:ELF1:ELF2:ELF4:ELK1:ELK3:ELK4:ERF:ERG:ETS1:ETS2:ETV1:ETV2:ETV3:ETV3L:ETV4:ETV5:FEV:FLI1:GABPA	ACCGGAARTV	168	263	184	197	194	171	192	228	309	185	338	189	278	187	365	188	370	158	264	195	265	177	196	190	176	179	173	184	174	158	61.0226	218.517	190
M09967_2.00:JUN:JUNB:JUND	AGTCATAHTGAA	454	433	450	724	359	315	445	347	224	393	261	392	244	351	158	393	305	453	245	404	354	471	331	461	464	397	484	364	422	158	106.36	382.69	393
M04770_2.00:ELF1:ELF2:ELF4:ELK1:ELK3:ELK4:ERF:ERG:ETS1:ETS2:ETV1:ETV2:ETV3:ETV3L:ETV4:ETV5:FEV:FLI1:GABPA	NACCGGAARTV	164	267	168	185	175	162	174	189	284	169	330	175	270	180	319	176	286	161	253	175	238	167	179	170	167	168	158	170	169	158	52.5638	201.655	175
M11235_2.00:REL:RELA	GGGGMTTTCC	512	260	519	601	449	835	426	264	312	520	158	546	1093	460	236	409	252	566	1635	535	717	683	2409	504	539	421	453	456	595	158	449.143	598.793	512
M10485_2.00:EHF:ELF1:ELF2:ELF3:ELF4:ELF5:ELK1:ELK3:ELK4:ERF:ERG:ETS1:ETS2:ETV1:ETV2:ETV3:ETV3L:ETV4:ETV5:ETV6:ETV7:FEV:FLI1:GABPA:SPDEF	DVCAGGAAGTGS	256	283	241	195	268	216	248	226	353	257	519	248	310	258	341	279	512	295	317	239	225	236	159	252	265	268	253	256	269	159	76.9278	277.379	257
M01485_2.00:ELF1:ELF2:ELF4:ELK1:ELK3:ELK4:ERF:ERG:ETS1:ETS2:ETV1:ETV2:ETV3:ETV3L:ETV4:ETV5:FEV:FLI1:GABPA	ACCGGAAGT	167	249	182	198	185	202	181	254	324	177	441	182	317	184	426	182	343	165	274	185	244	160	190	178	171	177	160	181	172	160	77.4539	222.448	184
M03446_2.00:NFKB1:NFKB2	AGGGGAWTCCCCT	560	162	498	219	590	536	557	376	478	641	173	608	1245	623	713	612	314	930	447	671	339	902	904	690	713	644	647	598	871	162	239.22	595.207	608
M01477_2.00:ELF1:ELF2:ELF4:ELK1:ELK3:ELK4:ERF:ERG:ETS1:ETS2:ETV1:ETV2:ETV3:ETV3L:ETV4:ETV5:FEV:FLI1:GABPA	NRBCGGAARY	230	218	269	162	293	166	280	201	305	274	341	288	299	278	428	286	360	234	284	279	207	251	183	314	338	357	284	321	307	162	60.7382	277.138	284
M02259_2.00:IRF5:IRF6	NAYCGAWACY	493	323	457	292	466	237	439	168	240	447	162	543	289	427	283	509	432	492	872	522	338	582	479	538	514	522	511	521	540	162	147.113	435.793	466
M09535_2.00:ELF1:ELF2:ELF4:ELK1:ELK3:ELK4:ERF:ERG:ETS1:ETS2:ETV1:ETV2:ETV3:ETV3L:ETV4:ETV5:FEV:FLI1:GABPA	RACCGGAAGT	195	264	202	184	213	181	203	206	350	207	460	213	339	206	389	211	366	196	257	204	221	194	163	191	192	212	184	195	198	163	73.0759	234.345	206
M05550_2.00:IRF9	RCGAAACTGAAACTN	344	368	309	392	292	164	277	164	247	311	258	291	234	331	277	326	244	408	372	300	307	369	423	291	251	274	306	294	327	164	62.0424	301.759	300
M01487_2.00:ELF1:ELF2:ELF4:ELK1:ELK3:ELK4:ERF:ERG:ETS1:ETS2:ETV1:ETV2:ETV3:ETV3L:ETV4:ETV5:FEV:FLI1:GABPA	NACCGGAAGT	174	265	190	214	196	243	190	273	342	183	437	190	323	194	459	189	391	172	303	189	249	168	200	186	174	186	165	187	176	165	82.5922	234.759	190
M07814_2.00:JUN:JUNB:JUND	DMTGASTCATWTYGARANT	281	421	321	469	255	205	262	166	187	252	194	249	185	262	183	243	225	261	215	260	252	337	316	259	275	263	351	270	294	166	67.7419	265.966	260
M10881_2.00:IRF1:IRF2	NRGAAAGTGAAAST	449	295	381	323	328	185	374	224	231	361	166	342	245	344	222	357	246	407	301	377	245	454	385	368	356	317	390	344	396	166	75.8535	324.586	344
M01478_2.00:ELF1:ELF2:ELF4:ELK1:ELK3:ELK4:ERF:ERG:ETS1:ETS2:ETV1:ETV2:ETV3:ETV3L:ETV4:ETV5:FEV:FLI1:GABPA	NRCCGGAAGT	177	278	193	215	197	196	196	246	329	189	462	194	337	195	471	194	375	177	357	198	253	173	195	188	182	200	167	198	184	167	85.5648	238.483	196
M09631_2.00:RUNX1:RUNX2:RUNX3	ACCACATCCTGY	373	294	297	199	340	321	312	349	313	318	613	321	338	333	456	394	530	390	255	323	313	335	167	322	358	401	326	301	337	167	84.8143	342.379	326
M08829_2.00:BATF:BATF3	CTGAGTCATWTYGARASH	307	353	314	569	265	268	254	167	196	255	216	257	190	244	181	248	187	266	207	251	289	298	284	285	291	257	324	266	288	167	73.5153	268.172	265
M01482_2.00:ELF1:ELF2:ELF4:ELK1:ELK3:ELK4:ERF:ERG:ETS1:ETS2:ETV1:ETV2:ETV3:ETV3L:ETV4:ETV5:FEV:FLI1:GABPA	ACCGGAAGT	184	284	194	210	208	220	197	291	319	197	388	198	316	197	472	205	478	186	247	206	264	181	208	192	181	191	169	196	182	169	82.9731	240.034	205
M07621_2.00:ZNF30	CAGCCGCCCCGTCCG	4579	547	3621	2932	2655	1904	3375	2581	4959	2738	452	3413	3955	3596	2590	4565	1866	1909	169	4003	5604	4468	4734	3907	3613	3635	4198	3002	2961	169	1341.82	3190.72	3413
M10880_2.00:IRF1:IRF2	CTTTCACTTTCANT	349	336	311	358	257	170	323	220	217	320	231	268	254	287	227	297	254	396	343	285	259	399	367	283	287	264	329	281	338	170	55.4492	293.448	287
M00173_2.00:IRF9	ANCGAAACY	524	331	554	309	533	235	481	175	234	488	170	584	266	543	285	559	413	491	542	583	312	671	610	601	649	606	545	603	582	170	153.418	464.793	533
M04606_2.00:SP1:SP3:SP4:SP5:SP8:SP9	TARGCCACGCCCMCW	368	689	452	801	430	1003	464	1658	747	382	2725	399	1100	425	1516	372	171	339	346	418	829	360	327	387	382	442	408	401	365	171	533.692	645.034	418
M09238_2.00:IRF7	GAAASYGAAA	527	334	422	304	420	172	456	278	242	483	248	466	294	431	266	458	363	500	340	470	329	551	398	470	472	437	516	427	514	172	99.9577	399.586	427
M08019_2.00:STAT2	TTHAGTTTCRKTTTC	406	322	331	459	296	263	308	172	254	342	301	303	285	306	257	314	232	435	413	328	290	390	357	295	312	302	341	306	341	172	60.5217	319.345	308
M01494_2.00:EHF:ELF1:ELF2:ELF3:ELF4:ELF5:ELK1:ELK3:ELK4:ERF:ERG:ETS1:ETS2:ETV1:ETV2:ETV3:ETV3L:ETV4:ETV5:ETV6:ETV7:FEV:FLI1:GABPA:SPDEF	WNCCGGAAGT	215	256	234	207	253	232	241	202	325	230	501	240	312	254	401	251	339	216	298	246	220	222	172	244	259	269	232	254	233	172	65.1572	260.621	244
M07978_2.00:IRF4:IRF8	ANTSHGGAAMTGAVWCAD	317	289	305	417	280	179	297	299	213	291	193	292	213	277	172	329	287	325	224	307	343	363	264	284	321	303	321	302	328	172	55.0114	287.414	297
M09081_2.00:ELF1:ELF2:ELF4:ELK1:ELK3:ELK4:ERF:ERG:ETS1:ETS2:ETV1:ETV2:ETV3:ETV3L:ETV4:ETV5:ETV6:FEV:FLI1:GABPA	RRACMGGAAGYGRV	219	313	215	206	227	208	215	283	432	223	455	225	311	231	444	234	488	240	376	217	258	215	173	219	216	226	211	214	219	173	86.8457	265.966	225
M07759_2.00:ZNF611	GGAGCGCCYCYGCCSGSC	3380	821	2422	2014	2150	1993	1982	2007	2515	2223	504	2542	2054	2662	2463	3038	1980	1611	173	2875	3706	3449	2893	2726	2567	2497	2801	2542	2251	173	791.399	2304.86	2463
M09244_2.00:IRF7	GAAASYGAAA	528	333	421	303	421	173	457	279	241	482	249	467	295	432	267	459	362	499	341	469	330	552	399	471	473	436	515	428	515	173	99.9087	399.897	428
M04605_2.00:SP1:SP3:SP4:SP5:SP8:SP9	YAAGCCACGCCCMCH	403	862	495	1541	471	2113	503	1478	1253	432	2704	437	1558	470	1463	436	175	384	431	461	1062	377	351	451	410	516	466	459	407	175	613.068	778.241	466
M09370_2.00:RUNX1:RUNX2:RUNX3	MMAAACCACARACM	375	242	362	273	362	290	358	177	293	464	323	366	290	381	302	401	356	446	266	375	251	435	292	384	398	380	402	361	444	177	68.6053	346.517	362
M09052_2.00:ELF1:ELF2:ELF4:ELK1:ELK3:ELK4:ERF:ERG:ETS1:ETS2:ETV1:ETV2:ETV3:ETV3L:ETV4:ETV5:FEV:FLI1:GABPA	RGRCAGGAAGTGG	242	299	222	201	236	214	227	323	334	237	535	234	305	243	533	246	458	270	262	237	268	226	177	225	239	231	221	228	222	177	89.435	272.241	237
M01489_2.00:ELF1:ELF2:ELF4:ELK1:ELK3:ELK4:ERF:ERG:ETS1:ETS2:ETV1:ETV2:ETV3:ETV3L:ETV4:ETV5:FEV:FLI1:GABPA	NRCCGGAART	190	297	204	240	203	252	199	277	349	192	480	203	344	201	481	196	344	178	353	200	278	178	214	197	183	197	179	204	179	178	85.7609	248	203
M02257_2.00:IRF9	AACGAAACTA	508	303	491	298	486	227	460	225	232	413	178	565	265	465	264	551	400	440	315	550	305	652	526	534	548	519	537	491	521	178	130.926	423.069	465
M11228_2.00:NFKB1:NFKB2	GGGGATTCCC	562	178	465	271	507	526	476	351	388	597	185	594	1014	523	297	483	268	805	673	596	407	818	1295	536	558	564	585	500	739	178	236.567	543.483	526
M00157_2.00:ELF1:ELF2:ELF4:ELK1:ELK3:ELK4:ERF:ERG:ETS1:ETS2:ETV1:ETV2:ETV3:ETV3L:ETV4:ETV5:FEV:FLI1:GABPA	NACCGGAAGT	192	307	199	232	206	257	206	320	354	196	434	202	341	209	437	206	414	182	319	205	272	179	236	195	188	193	188	199	186	179	80.1346	250.138	206
M09944_2.00:NFE2:NFE2L1:NFE2L2:NFE2L3	CRTGACTCAGCAR	518	436	530	710	423	409	475	431	221	421	316	420	220	365	180	437	317	534	225	392	396	482	395	476	423	427	524	433	456	180	110.58	413.517	423
M06159_2.00:SP1:SP3:SP4:SP5:SP8:SP9	TTGGCCCCGCCCCCH	333	1177	392	1154	381	2070	410	1778	1074	329	3549	375	1666	386	1399	346	180	298	635	354	1040	328	343	365	370	402	354	373	342	180	744.285	765.621	381
M10511_2.00:ELF1:ELF2:ELF4:ELK1:ELK3:ELK4:ERF:ERG:ETS1:ETS2:ETV1:ETV2:ETV3:ETV3L:ETV4:ETV5:FEV:FLI1:GABPA	MACTTCCTKTB	302	311	284	229	327	180	289	269	323	315	401	307	288	310	348	336	417	310	333	293	277	301	198	313	327	345	295	317	308	180	48.1203	305.276	310
M08799_2.00:BATF:BATF3	MTGAGTCATAHYGAAAST	314	410	330	534	272	278	278	181	198	280	262	273	219	273	214	265	241	276	230	302	321	347	354	292	313	281	389	300	334	181	69.7661	295.207	280
M00158_2.00:EHF:ELF1:ELF2:ELF3:ELF4:ELF5:ETV6:ETV7:FEV	ANSCGGAAGT	237	270	265	222	277	247	265	275	345	249	410	272	321	275	360	274	384	230	282	267	223	237	182	266	288	291	241	273	264	182	48.9209	275.586	270
M06160_2.00:SP1:SP3:SP4:SP5:SP8:SP9	TWRGCCCCGCCCMCH	251	992	310	1048	286	2041	306	1435	855	262	3106	278	1410	286	1023	250	182	211	462	280	981	239	321	269	267	292	288	283	251	182	669.082	636.724	288
M09486_2.00:NFE2:NFE2L1:NFE2L2:NFE2L3	GATGACTCAGCA	468	467	440	623	356	411	401	337	236	414	351	356	201	343	182	383	271	441	210	361	383	411	309	413	387	354	470	352	388	182	91.8525	369.621	383
M04795_2.00:ELF1:ELF2:ELF4:ELK1:ELK3:ELK4:ERF:ERG:ETS1:ETS2:ETV1:ETV2:ETV3:ETV3L:ETV4:ETV5:FEV:FLI1:GABPA	RACCGGAAGTR	193	293	195	203	211	183	202	292	336	195	384	206	309	205	501	204	438	184	243	207	241	192	193	199	190	195	190	197	192	183	81.5018	240.448	203
M11229_2.00:NFKB1:NFKB2	GGGGACTTTCCA	555	276	591	510	549	611	499	381	413	606	183	628	1184	589	321	508	315	691	496	664	806	748	1148	600	600	505	557	571	658	183	214.091	578.034	571
M01484_2.00:EHF:ELF1:ELF2:ELF3:ELF4:ELF5:ETV6:ETV7:FEV	ANSCGGAAGT	231	266	264	220	275	234	267	263	335	250	412	274	322	272	335	276	367	232	269	268	217	235	184	267	293	293	247	271	262	184	46.6756	272.448	267
M10515_2.00:EHF:ELF1:ELF2:ELF3:ELF4:ELF5:ETV6:ETV7	CCCGGAARTA	228	317	229	227	251	249	242	250	370	240	529	241	350	256	468	247	491	215	379	238	228	220	185	227	242	255	227	238	247	185	87.6071	278.828	242
M04467_2.00:ZNF740	CYGCCCCCCCCAC	4773	1838	3590	3025	3249	2538	3952	4141	3509	2241	557	3522	3333	3901	4006	3029	2442	1933	186	4338	4716	3427	1779	3661	3707	4059	3281	3990	2823	186	1110.83	3156.76	3427
M02442_2.00:NFAT5	ATTTTCCATD	2273	1812	2542	630	2600	599	1582	456	1322	3361	186	2155	386	4517	5478	2839	2998	2598	3742	2362	687	6312	7275	3244	4252	3060	2709	3503	6761	186	1890.77	2835.9	2600
M02983_2.00:ELF1:ELF2:ELF4:ELK1:ELK3:ELK4:ERF:ERG:ETS1:ETS2:ETV1:ETV2:ETV3:ETV3L:ETV4:ETV5:FEV:FLI1:GABPA	ACCGGAAGTR	197	275	198	202	221	187	208	265	306	209	325	208	281	207	399	215	358	207	246	215	248	199	206	202	199	209	198	202	202	187	53.3539	234.276	208
M07615_2.00:ZNF641	ACCCCCCCA	4996	1682	4707	3362	4521	3490	6889	5185	5030	3231	520	6634	4445	6618	4360	4675	2502	2119	187	6660	5890	4728	2927	4605	4501	4541	4526	6700	4044	187	1738.83	4285.34	4526
M09531_2.00:ELF1:ELF2:ELF4:ELK1:ELK3:ELK4:ERF:ERG:ETS1:ETS2:ETV1:ETV2:ETV3:ETV3L:ETV4:ETV5:FEV:FLI1:GABPA	RCCGGAAGTD	196	296	205	230	212	250	207	268	367	193	472	207	367	204	517	209	405	189	562	208	273	188	238	196	187	204	191	201	190	187	105.685	263.172	208
M09057_2.00:ELF1:ELF2:ELF4:ELK1:ELK3:ELK4:ERF:ERG:ETS1:ETS2:ETV1:ETV2:ETV3:ETV3L:ETV4:ETV5:FEV:FLI1:GABPA	RGRCAGGAAGYGG	304	308	259	224	270	251	269	367	404	286	558	262	293	279	451	285	602	345	305	271	270	263	187	270	270	271	271	259	273	187	91.04	307.828	271
M08816_2.00:NFE2:NFE2L1:NFE2L2:NFE2L3	ATGACTCAGCARWW	572	553	521	782	460	465	495	476	255	508	320	441	212	376	189	478	335	587	226	419	571	520	430	512	477	433	554	445	472	189	127.11	451.172	472
M04470_2.00:ZNF740	CYGCCCCCCCCAC	3683	1513	2930	2663	2700	2577	3023	4428	4033	1934	549	2750	2978	3071	3710	2381	1523	1829	189	3430	4230	2620	1426	2542	2970	2768	2624	3152	2464	189	983.724	2644.48	2700
M01491_2.00:EHF:ELF1:ELF2:ELF3:ELF4:ELF5:ETV6:ETV7	DNSCGGAART	239	254	270	205	285	203	270	194	318	260	424	281	314	270	307	283	336	243	358	274	219	248	189	289	324	305	264	312	271	189	51.1776	276.172	271
M04708_2.00:ELF1:ELF2:ELF4:ELK1:ELK3:ELK4:ERF:ERG:ETS1:ETS2:ETV1:ETV2:ETV3:ETV3L:ETV4:ETV5:FEV:FLI1:GABPA	NRCCGGAWGYN	203	301	208	243	220	260	209	334	391	205	566	210	364	216	604	210	475	202	451	220	262	189	243	207	196	215	201	212	197	189	115.179	276.345	216
M04800_2.00:ELF1:ELF2:ELF4:ELK1:ELK3:ELK4:ERF:ERG:ETS1:ETS2:ETV1:ETV2:ETV3:ETV3L:ETV4:ETV5:FEV:FLI1:GABPA	NRCCGGAWGYR	201	306	207	253	215	279	216	363	433	204	619	211	395	217	659	202	439	191	385	214	297	190	242	201	205	206	202	211	199	190	124.939	281.448	215
M10015_2.00:MAF:MAFA:MAFB:MAFG:MAFK	TGCTGASTC	525	618	487	860	422	357	468	434	280	493	366	426	218	410	190	502	399	571	248	405	465	481	373	469	497	512	548	411	452	190	128.348	444.379	452
M04769_2.00:ELF1:ELF2:ELF4:ELK1:ELK3:ELK4:ERF:ERG:ETS1:ETS2:ETV1:ETV2:ETV3:ETV3L:ETV4:ETV5:FEV:FLI1:GABPA	RACCGGAAGTN	200	288	206	204	224	191	214	296	340	210	331	215	315	213	448	223	508	204	252	212	257	202	223	203	202	210	195	203	205	191	76.777	248.069	213
M09419_2.00:STAT3	CAYTTCCMGGAA	879	419	998	1397	1247	1505	879	481	415	973	473	1140	1134	850	432	1274	839	789	191	1017	701	1082	437	982	1221	983	957	984	972	191	326.9	884.517	972
M00758_2.00:ATF3:JDP2	BGATGACGN	484	350	535	635	514	292	646	495	223	468	254	602	298	426	191	588	538	514	279	501	351	598	609	650	602	645	692	597	546	191	145.99	487	514
M01492_2.00:EHF:ELF1:ELF2:ELF3:ELF4:ELF5:ELK1:ELK3:ELK4:ERF:ERG:ETS1:ETS2:ETV1:ETV2:ETV3:ETV3L:ETV4:ETV5:ETV6:ETV7:FEV:FLI1:GABPA:SPDEF	DNCCGGAAGT	266	273	293	244	330	283	294	271	339	294	514	312	358	313	461	331	457	269	409	303	240	275	191	319	345	360	292	335	311	191	69.2743	320.069	311
M09945_2.00:NFE2:NFE2L1:NFE2L2:NFE2L3	MTGCTGAGTCATK	498	400	433	599	380	346	416	399	215	388	327	381	195	346	192	408	282	537	217	357	403	478	350	456	426	410	475	394	419	192	96.5546	383.69	399
M09538_2.00:ELF5:SPI1:SPIB:SPIC	AGAGGAAGTG	327	300	292	225	273	329	300	380	361	322	488	298	330	285	279	310	307	376	228	306	275	315	192	299	306	313	311	290	309	192	52.7503	307.793	306
M04514_2.00:KLF15	GCCACGCCCCCH	295	1284	338	1054	336	1183	359	932	691	295	3742	294	736	326	1122	289	192	277	502	317	733	271	353	316	314	325	337	338	290	192	680.234	615.207	337
M01481_2.00:ELF1:ELF2:ELF4:ELK1:ELK3:ELK4:ERF:ERG:ETS1:ETS2:ETV1:ETV2:ETV3:ETV3L:ETV4:ETV5:FEV:FLI1:GABPA	NRCCGGAAGT	204	302	212	264	222	306	213	346	407	206	591	221	392	219	606	216	394	192	541	213	286	193	246	211	197	217	194	221	193	192	120.751	283.621	221
M03964_2.00:RUNX1:RUNX2:RUNX3	WAACCGCAAAA	441	345	386	328	407	285	377	195	294	514	403	407	282	424	261	470	445	538	278	440	327	492	330	415	470	414	415	423	449	195	82.2763	388.103	407
M10156_2.00:CTCF	ACTAGAGG	1053	579	695	1407	653	974	754	895	663	679	1135	582	326	603	703	578	195	1127	231	603	274	684	299	832	677	697	970	679	700	195	282.018	698.172	679
M01479_2.00:ELF1:ELF2:ELF4:ELK1:ELK3:ELK4:ERF:ERG:ETS1:ETS2:ETV1:ETV2:ETV3:ETV3L:ETV4:ETV5:FEV:FLI1:GABPA	NACCGGAAGT	212	332	224	286	233	355	224	397	466	215	609	229	480	234	697	228	462	198	492	222	308	197	281	214	210	221	206	226	203	197	134.627	305.552	229
M02930_2.00:KLF14:KLF16	KGCCACGCCCMCTT	514	1148	595	1695	581	2339	558	1310	1214	496	2172	501	2199	594	1930	511	198	437	568	557	2521	446	457	501	517	579	485	534	478	198	688.521	918.448	558
M09347_2.00:NFKB1:RELA:RELB	GGGGGMTTTCCM	531	237	548	359	575	735	516	370	456	531	198	641	1509	530	312	505	302	620	642	653	912	756	1363	598	595	506	538	514	725	198	281.633	595.759	538
M09352_2.00:NFKB1:RELA:RELB	GGGGGMTTTCCM	532	238	549	360	576	736	517	371	457	532	199	642	1510	531	313	506	301	619	643	654	913	757	1364	599	596	507	539	515	726	199	281.702	596.621	539
M09533_2.00:EHF:ELF1:ELF2:ELF3:ELF4:ELF5:ETV6:ETV7:FEV	AVCAGGAAGT	311	319	318	258	342	313	333	336	424	327	530	326	381	354	475	382	537	330	304	324	250	306	201	332	351	363	302	328	325	201	72.1424	344.207	328
M02432_2.00:LCOR	VAYCGAAACT	446	341	400	342	411	275	381	229	235	416	202	446	301	379	334	467	385	474	585	437	304	499	481	433	407	411	454	446	463	202	88.1802	392.552	411
M02879_2.00:SP1:SP3:SP4:SP8:SP9	YWAGCCACGCCCMCTTH	552	1940	632	1942	613	2197	602	1489	1744	559	2915	569	2382	616	2741	608	202	483	650	642	1164	487	451	573	542	633	586	602	550	202	772.758	1022.97	613
M10520_2.00:ELF1:ELF2:ELF4:ELK1:ELK3:ELK4:ERF:ERG:ETS1:ETS2:ETV1:ETV2:ETV3:ETV3L:ETV4:ETV5:FEV:FLI1:GABPA	CMGGAAGC	263	274	256	217	269	233	264	252	362	279	686	254	303	274	470	284	429	267	377	262	213	252	204	263	255	283	258	264	268	204	95.6516	294.31	264
M03007_2.00:ELF1:ELF2:ELF4:ELK1:ELK3:ELK4:ERF:ERG:ETS1:ETS2:ETV1:ETV2:ETV3:ETV3L:ETV4:ETV5:FEV:FLI1:GABPA	ACCGGAAGTN	223	361	238	330	241	407	238	442	464	225	807	245	516	251	816	235	418	209	554	247	425	205	326	229	217	237	219	243	221	205	165.979	337.552	245
M04799_2.00:ELF1:ELF2:ELF4:ELK1:ELK3:ELK4:ERF:ERG:ETS1:ETS2:ETV1:ETV2:ETV3:ETV3L:ETV4:ETV5:FEV:FLI1:GABPA	RACCGGAAGTR	210	292	216	228	234	245	219	318	352	213	431	227	324	222	577	231	456	210	314	225	283	207	245	213	208	222	208	220	211	207	88.7011	267.621	227
M02713_2.00:RELA	GGGGWTTTCC	511	207	482	314	494	613	447	282	332	536	226	572	842	517	295	452	262	618	691	539	569	716	839	593	591	476	500	527	662	207	166.189	507.069	517
M10499_2.00:ELF1:ELF2:ELF4:ELK1:ELK3:ELK4:ERF:ERG:ETS1:ETS2:ETV1:ETV2:ETV3:ETV3L:ETV4:ETV5:FEV:FLI1:GABPA	RCAGGAAGTGVKTGS	376	339	302	251	309	209	311	366	384	359	490	305	292	350	478	365	539	423	244	313	269	355	207	315	319	340	309	296	324	207	75.9464	335.828	319
M02992_2.00:ELF1:ELF2:ELF4:ELK1:ELK3:ELK4:ERF:ERG:ETS1:ETS2:ETV1:ETV2:ETV3:ETV3L:ETV4:ETV5:FEV:FLI1:GABPA	ACCGGAARTV	211	335	221	270	231	284	228	353	371	221	398	235	336	227	460	226	425	208	300	233	347	218	256	224	211	225	209	225	213	208	73.2752	272.448	231
M04468_2.00:ZNF740	CYGCCCCCCCCAC	3449	1986	2353	2647	2241	2580	2263	3639	2576	1893	834	2587	4033	2707	3382	2312	1221	1753	209	2652	3851	2415	1399	2549	2361	2541	2321	2779	2167	209	834.151	2403.45	2415
M09691_2.00:RELA	BGGRTTTYCCC	618	285	744	470	693	1115	530	276	601	716	209	799	1940	722	440	598	321	844	1394	778	716	935	4304	755	799	689	646	695	909	209	747.078	846.241	716
M10482_2.00:ELF1:ELF2:ELF4:ELK1:ELK3:ELK4:ERF:ERG:ETS1:ETS2:ETV1:ETV2:ETV3:ETV3L:ETV4:ETV5:FEV:FLI1:GABPA	CACTTCCKGK	234	268	244	226	274	211	249	235	346	259	399	242	318	261	419	273	453	259	291	245	266	244	226	245	262	259	230	252	246	211	58.9245	273.655	259
M04774_2.00:ELF1:ELF2:ELF4:ELK1:ELK3:ELK4:ERF:ERG:ETS1:ETS2:ETV1:ETV2:ETV3:ETV3L:ETV4:ETV5:FEV:FLI1:GABPA	NACCGGAARTS	214	327	217	259	230	288	225	331	372	226	415	238	390	232	552	224	483	212	294	232	395	212	266	223	214	216	215	227	217	212	90.8524	280.897	232
M00175_2.00:IRF4:IRF8	NWNCGAAACY	816	505	802	455	881	291	779	244	233	771	212	1168	333	794	293	917	800	747	3210	962	643	1146	1058	1147	1123	1022	912	1205	1131	212	554.673	848.276	802
M03706_2.00:KLF15	GCCACGCCCCCYH	490	1633	485	1377	480	1452	488	1087	987	473	3601	422	1793	473	1144	434	213	447	756	471	2029	404	471	420	448	472	457	468	426	213	718.672	837.966	473
M05859_2.00:SP1:SP3:SP4:SP5:SP8:SP9	DGCCMCGCCCMYW	248	1601	313	925	298	907	334	961	842	258	3405	279	648	295	915	258	297	214	567	283	996	250	434	281	292	307	305	313	259	214	637.391	596.034	307
M08880_2.00:KLF13:KLF9	GGCCACGCCCCCTCC	410	1260	444	1718	432	1630	435	1302	968	384	4865	386	1449	430	943	395	214	367	741	413	1134	372	376	405	409	456	412	435	377	214	890.952	812.483	432
M05887_2.00:NFKB1:NFKB2	VGGGRNTTYCCCB	1753	215	1873	351	2125	4021	1937	622	1312	2147	266	3747	7110	2431	1649	2216	675	1902	361	3428	5061	4546	7273	3880	3608	2591	2653	3914	4468	215	1869.15	2694.31	2216
M05536_2.00:IRF5	VCGAAACCGAAACY	448	328	396	458	355	215	319	272	299	357	305	336	263	355	268	362	247	421	338	374	372	380	384	373	318	316	367	347	364	215	56.3929	342.655	355
M08112_2.00:ELF1:ELF2:ELF4:ELK1:ELK3:ELK4:ERF:ERG:ETS1:ETS2:ETV1:ETV2:ETV3:ETV3L:ETV4:ETV5:FEV:FLI1:GABPA	RCCGGAAGTGG	226	351	230	277	238	422	235	345	447	229	672	243	427	237	546	240	390	229	414	235	298	223	260	231	234	232	216	235	226	216	113.249	303.034	238
M04469_2.00:ZNF740	CCRCCCCCCCCAC	4300	1859	2970	3678	2706	3097	2993	4675	3401	2119	581	2876	3316	2944	3673	2537	2141	1961	216	4033	5480	2651	1648	2561	2731	3300	2614	2943	2341	216	1083.28	2839.48	2876
M09062_2.00:ELF1:ELF2:ELF4:ELK1:ELK3:ELK4:ERF:ERG:ETS1:ETS2:ETV1:ETV2:ETV3:ETV3L:ETV4:ETV5:FEV:FLI1:GABPA	VRCAGGAAGKR	418	348	361	250	424	256	400	359	479	391	509	385	375	422	597	490	821	450	364	385	292	395	217	392	444	461	387	381	420	217	111.325	409.414	392
M10744_2.00:NKX2-1:NKX2-2:NKX2-3:NKX2-4:NKX2-5:NKX2-6:NKX2-8	TSCCACTTGA	829	773	789	616	978	639	854	642	730	917	349	1012	718	825	648	1093	1092	716	218	795	424	951	513	996	878	931	968	809	912	218	213.189	779.828	809
M04732_2.00:ELF1:ELF2:ELF4:ELK1:ELK3:ELK4:ERF:ERG:ETS1:ETS2:ETV1:ETV2:ETV3:ETV3L:ETV4:ETV5:FEV:FLI1:GABPA	NRCCGGAAGTR	238	364	247	345	248	401	237	410	471	234	735	244	468	253	798	252	469	225	460	242	358	224	293	230	225	241	218	253	227	218	148.865	331.379	252
M04768_2.00:ELF1:ELF2:ELF4:ELK1:ELK3:ELK4:ERF:ERG:ETS1:ETS2:ETV1:ETV2:ETV3:ETV3L:ETV4:ETV5:FEV:FLI1:GABPA	NACCGGAAGTR	236	380	240	332	245	410	244	429	482	233	640	251	459	249	870	245	442	218	587	244	382	221	308	239	223	243	229	247	224	218	155.291	336.276	247
M09943_2.00:NFE2:NFE2L1:NFE2L2:NFE2L3	YTGCTGAGTCASB	705	549	641	989	573	558	701	601	265	569	383	635	302	503	219	628	495	690	289	538	597	715	567	665	667	603	757	615	611	219	161.717	573.448	601
M04735_2.00:ELF1:ELF2:ELF4:ELK1:ELK3:ELK4:ERF:ERG:ETS1:ETS2:ETV1:ETV2:ETV3:ETV3L:ETV4:ETV5:FEV:FLI1:GABPA	VACCGGAAGTN	232	344	243	290	254	369	253	395	448	238	656	256	449	246	761	263	463	219	516	252	332	229	318	238	229	240	220	248	231	219	135.988	325.241	254
M05544_2.00:IRF4:IRF8	RYGAAACTGAAACTA	436	409	375	537	343	219	354	247	307	400	299	352	291	412	323	407	292	476	514	396	397	466	492	360	302	343	362	355	358	219	76.4538	373.241	360
M04538_2.00:KLF13:KLF9	CGCCACGCCCCCC	423	1739	456	1477	437	1278	462	1155	843	407	3656	401	1328	435	1204	403	220	411	743	427	1581	370	416	406	408	446	425	434	386	220	703.373	785.414	435
M08232_2.00:ZNF200	ACTTCC	384	315	391	287	462	390	394	303	386	411	363	449	384	446	450	464	328	351	220	443	325	438	329	482	468	489	405	464	455	220	67.2426	395.724	394
M02735_2.00:ELF1:ELF2:ELF4:ELK1:ELK3:ELK4:ERF:ERG:ETS1:ETS2:ETV1:ETV2:ETV3:ETV3L:ETV4:ETV5:FEV:FLI1:GABPA	ACCGGAAGT	233	374	236	291	249	320	251	389	382	244	446	252	365	255	518	253	511	221	328	255	348	231	298	240	233	242	222	239	228	221	85.3432	298.414	253
M01483_2.00:ELF1:ELF2:ELF4:ELK1:ELK3:ELK4:ERF:ERG:ETS1:ETS2:ETV1:ETV2:ETV3:ETV3L:ETV4:ETV5:FEV:FLI1:GABPA	NACCGGAAGT	253	399	262	374	258	543	259	469	563	243	845	264	672	269	855	259	510	223	842	254	410	225	360	242	241	250	228	261	225	223	200.62	381.31	262
M09976_2.00:BACH1:BACH2	GCTGAGTCAYGST	574	600	512	652	469	551	524	496	344	472	337	500	255	466	223	536	345	589	233	529	908	512	464	540	530	496	616	519	520	223	136.443	493.517	512
M08938_2.00:SP1:SP3:SP4:SP5:SP8:SP9	CCCCCCCCCGGCCCCGCCCCCB	646	1762	612	2948	667	2931	656	1039	3915	683	5280	622	2068	621	1504	625	223	703	1970	650	1936	559	392	623	633	669	609	653	565	223	1184.94	1267.72	656
M04720_2.00:ELF1:ELF2:ELF4:ELK1:ELK3:ELK4:ERF:ERG:ETS1:ETS2:ETV1:ETV2:ETV3:ETV3L:ETV4:ETV5:FEV:FLI1:GABPA	NACCGGAAGTR	235	354	237	306	250	342	239	374	422	245	445	255	447	250	780	254	568	224	423	249	484	234	305	236	232	229	231	244	230	224	129.407	321.517	250
M02997_2.00:ELF1:ELF2:ELF4:ELK1:ELK3:ELK4:ERF:ERG:ETS1:ETS2:ETV1:ETV2:ETV3:ETV3L:ETV4:ETV5:FEV:FLI1:GABPA	ACCGGAARTV	229	371	231	278	246	314	246	375	400	247	402	253	355	248	527	244	464	228	299	253	391	233	297	237	227	245	226	237	232	226	81.3542	294.31	248
M04559_2.00:SP1:SP3:SP4:SP5:SP6:SP8:SP9	NGCCACGCCCMCY	350	1605	370	899	360	854	393	1022	703	339	3301	340	705	367	1068	330	226	321	561	348	740	325	394	342	343	383	366	356	323	226	601.608	621.862	367
M09078_2.00:ELF1:ELF2:ELF4:ELK1:ELK3:ELK4:ERF:ERG:ETS1:ETS2:ETV1:ETV2:ETV3:ETV3L:ETV4:ETV5:FEV:FLI1:GABPA	GRGRCAGGAAGTGG	267	312	254	247	267	266	243	330	398	268	570	269	343	271	568	268	552	307	280	263	299	254	227	262	252	261	245	260	258	227	95.639	305.552	267
M11230_2.00:NFKB1:NFKB2	DGGGGAMTTTCCBN	643	269	648	522	627	830	523	361	455	671	227	694	1553	619	337	592	377	856	904	699	739	903	1335	722	705	547	600	640	736	227	278.836	666.69	643
M04742_2.00:EHF:ELF1:ELF2:ELF3:ELF4:ELF5:ELK1:ELK3:ELK4:ERF:ERG:ETS1:ETS2:ETV1:ETV2:ETV3:ETV3L:ETV4:ETV5:ETV6:ETV7:FEV:FLI1:GABPA:SPDEF	AAVCAGGAAGTR	303	340	291	260	314	280	315	307	459	335	753	287	342	312	453	354	477	319	290	288	246	311	228	303	309	324	300	292	304	228	98.3744	334.345	309
M09073_2.00:ELF1:ELF2:ELF4:ELK1:ELK3:ELK4:ERF:ERG:ETS1:ETS2:ETV1:ETV2:ETV3:ETV3L:ETV4:ETV5:FEV:FLI1:GABPA	CAGGAAGT	341	286	363	238	428	267	404	326	403	372	476	377	366	416	507	432	577	354	468	369	255	345	229	407	413	455	398	436	402	229	79.648	383.103	398
M02690_2.00:PAX2	HGTCACGB	722	363	834	665	921	413	1126	569	271	773	288	1015	361	745	229	926	489	702	735	873	591	885	680	1268	1324	1259	1339	1194	1135	229	332.831	782.586	745
M10893_2.00:IRF1:IRF2	DNGAAAGTGAAAGYRA	420	309	369	385	320	231	385	302	243	383	252	327	252	339	244	353	275	406	283	346	261	462	449	348	329	300	359	309	376	231	62.5405	331.621	329
M02991_2.00:ELF1:ERF:ETV6	MGCGGAAGTG	255	356	251	274	247	341	258	357	436	248	556	259	354	247	403	260	333	250	388	257	282	245	233	241	231	258	240	241	236	231	76.853	294.379	258
M10481_2.00:ELF1:ELF2:ELF4:ELK1:ELK3:ELK4:ERF:ERG:ETS1:ETS2:ETV1:ETV2:ETV3:ETV3L:ETV4:ETV5:FEV:FLI1:GABPA	CMGGAARTR	261	277	268	236	303	242	273	260	449	305	484	280	403	288	636	313	578	297	383	273	242	281	232	279	310	296	257	288	282	232	99.6181	319.862	282
M09046_2.00:ELF1:ELF2:ELF4:ELK1:ELK3:ELK4:ERF:ERG:ETS1:ETS2:ETV1:ETV2:ETV3:ETV3L:ETV4:ETV5:FEV:FLI1:GABPA	GRCCGGAAGTG	246	414	246	279	256	317	250	387	554	246	779	258	465	257	961	256	426	247	604	248	326	232	279	247	245	244	233	250	240	232	177.248	344.552	256
M10518_2.00:ELF1:ELF2:ELF4:ELK1:ELK3:ELK4:ERF:ERG:ETS1:ETS2:ETV1:ETV2:ETV3:ETV3L:ETV4:ETV5:FEV:FLI1:GABPA	ACWTCCT	457	388	527	310	643	380	555	444	418	512	668	595	451	551	675	629	1045	465	408	571	300	428	234	589	708	654	573	634	609	234	157.789	531.759	551
M07957_2.00:ELF1:ELF2:ELF4:ELK1:ELK3:ELK4:ERF:ERG:ETS1:ETS2:ETV1:ETV2:ETV3:ETV3L:ETV4:ETV5:FEV:FLI1:GABPA	CCGGAAGTGG	241	415	249	335	260	516	260	396	486	251	751	275	612	266	862	262	474	242	914	258	346	241	286	255	249	252	234	249	238	234	192.524	368.103	262
M10496_2.00:ELF1:ELF2:ELF4:ELK1:ELK3:ELK4:ERF:ERG:ETS1:ETS2:ETV1:ETV2:ETV3:ETV3L:ETV4:ETV5:FEV:FLI1:GABPA	AGGAAGT	475	357	560	312	646	384	583	461	460	519	650	580	458	569	811	636	882	452	616	556	323	460	235	652	748	698	589	664	617	235	149.2	550.103	569
M03006_2.00:ELF1:ELF2:ELF4:ELK1:ELK3:ELK4:ERF:ERG:ETS1:ETS2:ETV1:ETV2:ETV3:ETV3L:ETV4:ETV5:FEV:FLI1:GABPA	ACCGGAAGTR	260	395	271	410	287	504	279	497	474	267	651	289	500	284	957	290	543	235	596	284	491	253	388	272	257	275	252	269	257	235	164.413	378.862	287
M09497_2.00:MAF:MAFA:MAFB:MAFG:MAFK:NRL	TGAGTCAGCA	795	577	663	1094	649	710	675	632	278	663	464	661	369	544	235	626	557	790	285	661	890	703	426	699	657	707	846	617	681	235	185.753	626	661
M04540_2.00:KLF13:KLF9	NGCCACGCCCCCC	382	1405	412	982	409	945	433	951	684	364	3363	363	824	408	949	364	235	364	648	390	1052	340	403	377	374	398	407	383	348	235	596.206	653.69	407
M04711_2.00:ELF1:ELF2:ELF4:ELK1:ELK3:ELK4:ERF:ERG:ETS1:ETS2:ETV1:ETV2:ETV3:ETV3L:ETV4:ETV5:FEV:FLI1:GABPA	DACCGGAAGTD	249	337	253	320	263	338	256	405	476	265	579	267	394	263	716	277	452	245	351	264	315	243	282	248	236	246	235	258	243	235	113.17	319.862	265
M03004_2.00:EHF:ELF1:ELF2:ELF4:ELK1:ELK3:ELK4:ERF:ERG:ETS1:ETS2:ETV1:ETV2:ETV3:ETV3L:ETV4:ETV5:FEV:FLI1:GABPA	ACCGGAAGTN	245	383	252	318	266	363	266	394	389	256	467	270	433	267	696	271	502	236	371	269	376	240	315	260	244	253	237	257	245	236	104.345	322.103	269
M08398_2.00:KLF14:KLF16	GGCCCCGCCCMCYB	309	1543	336	881	308	880	344	885	802	285	4093	282	737	320	939	280	236	292	778	314	730	284	370	308	301	328	312	323	297	236	736.39	624.034	323
M02999_2.00:ELF1:ELF2:ELF4:ELK1:ELK3:ELK4:ERF:ERG:ETS1:ETS2:ETV1:ETV2:ETV3:ETV3L:ETV4:ETV5:FEV:FLI1:GABPA	ACCGGAAGTG	243	397	250	295	259	328	257	392	431	264	411	265	385	260	605	266	549	241	330	261	384	242	296	256	237	251	243	251	248	237	94.9688	313.69	264
M08843_2.00:NFE2:NFE2L1:NFE2L2:NFE2L3	ATGACTCAGCARWW	670	606	582	988	551	668	565	510	331	571	385	513	237	489	239	566	402	671	259	521	583	656	469	595	580	469	641	486	618	237	153.484	531.759	565
M08800_2.00:BACH1:BACH2	SSVTGACTCAGCA	673	525	601	729	602	575	588	535	337	573	374	562	280	528	238	623	497	748	277	578	560	615	411	645	613	597	734	589	574	238	133.579	544.172	575
M09075_2.00:ELF1:ELF2:ELF4:ELK1:ELK3:ELK4:ERF:ERG:ETS1:ETS2:ETV1:ETV2:ETV3:ETV3L:ETV4:ETV5:FEV:FLI1:GABPA	GRRCCGGAAGYGG	275	444	257	324	271	366	263	348	558	273	756	261	478	268	705	261	526	296	577	265	404	238	273	261	253	265	250	268	260	238	143.921	353.241	273
M10888_2.00:IRF4:IRF8	KAAAMWGAAAVYA	548	343	489	411	470	238	443	281	295	491	264	528	260	480	288	515	410	523	313	507	341	601	460	553	507	501	523	475	543	238	106.862	434.517	475
M11232_2.00:NFATC1:NFATC2:NFATC3:NFATC4	TGGAAAAWN	1348	894	1741	668	1927	747	1328	390	1581	1963	239	1660	498	2988	5500	1771	1804	1344	4076	1689	516	3545	7165	1839	2431	1987	1618	2076	2957	239	1517.22	2010	1741
M08873_2.00:SP1:SP3:SP4:SP8:SP9	YCHGGCCCCGCCCCCTTCCC	428	2049	430	1605	440	1812	453	1176	1489	417	3896	402	1219	453	1103	387	239	418	1510	410	1191	384	422	397	405	423	419	425	383	239	784.709	854.655	428
M08077_2.00:NFE2:NFE2L1:NFE2L2:NFE2L3	CASVATGACTCAGCA	884	706	715	1217	663	771	700	645	394	720	500	575	264	571	240	603	553	786	292	625	543	729	458	707	656	585	767	656	650	240	192.893	626.724	650
M05548_2.00:IRF7	HNGAAAGTGAAAGTR	507	428	397	475	344	240	397	301	317	441	286	350	277	396	316	379	329	533	426	360	309	473	518	353	337	344	426	332	429	240	75.4785	380	360
M08975_2.00:SP1:SP3:SP4:SP5:SP8:SP9	YCHGGCCCCGCCCCCTTCCC	429	2050	431	1606	441	1813	454	1175	1490	418	3897	403	1220	452	1101	388	240	419	1511	411	1190	385	421	398	406	424	420	426	384	240	784.691	855.276	429
M08299_2.00:KLF1:KLF12:KLF2:KLF3:KLF4:KLF5:KLF6:KLF7:KLF8	CCCGGCCCCGCCCCB	328	1334	348	1516	338	1158	363	754	779	328	3368	300	1003	334	835	316	242	316	948	322	693	305	397	323	328	356	352	333	315	242	630.139	642.483	348
M07818_2.00:JUN:JUNB:JUND	BGATGACKYMAYCYY	505	493	483	575	487	294	515	406	296	466	285	454	242	463	271	518	485	542	368	432	366	486	551	561	576	481	535	483	483	242	96.0883	451.793	483
M09324_2.00:ESR1:ESR2:NR1D1:NR1D2:NR1H2:NR1H3:NR1H4:NR2C1:NR2C2:NR2F1:NR2F2:NR2F6:NR4A1:NR4A2:NR4A3:NR5A1:NR5A2:NR6A1:PPARA:PPARD:PPARG:RARA:RARB:RARG:RORA:RORB:RORC:RXRA:RXRB:RXRG:THRA:THRB	GAAASTRGGTCA	626	387	571	657	601	423	619	492	321	563	312	625	379	572	242	700	691	585	609	638	580	607	432	670	654	700	673	584	655	242	127.734	557.517	601
M09282_2.00:ESR1:ESR2:NR1D1:NR1D2:NR1H2:NR1H3:NR1H4:NR2C1:NR2C2:NR2F1:NR2F2:NR2F6:NR4A1:NR4A2:NR4A3:NR5A1:NR5A2:NR6A1:PPARA:PPARD:PPARG:RARA:RARB:RARG:RORA:RORB:RORC:RXRA:RXRB:RXRG:THRB	GAAASTRGGTCA	625	386	573	656	600	424	620	491	320	562	311	624	378	573	243	699	690	584	608	637	579	606	431	669	653	699	672	583	654	243	127.539	556.897	600
M04512_2.00:KLF15	GCCACGCCCCCC	343	1727	366	1282	349	1280	375	898	721	326	3876	316	867	349	1113	312	243	322	892	338	1720	307	412	331	322	349	344	346	306	243	748.436	714.897	349
M09070_2.00:ELF1:ELF2:ELF4:ELK1:ELK3:ELK4:ERF:ERG:ETS1:ETS2:ETV1:ETV2:ETV3:ETV3L:ETV4:ETV5:FEV:FLI1:GABPA	ACCGGAAGTGR	257	385	267	334	284	521	274	384	507	266	754	284	457	282	727	287	448	252	549	270	359	256	290	268	261	276	246	265	256	246	139.291	354	284
M06118_2.00:SP1:SP3:SP5:SP6:SP8:SP9	GGCCMCGCCCMCYB	273	2053	332	1190	316	1343	350	1159	1124	276	4368	311	1133	335	1447	282	265	246	705	316	1530	272	473	307	315	322	314	337	284	246	857.109	757.862	332
M09488_2.00:BACH1:BACH2	ATGACTCAGCANWWT	701	1425	600	829	598	805	596	561	397	604	404	541	261	520	246	547	484	647	260	573	449	659	374	655	645	500	703	535	608	246	219.014	576.793	573
M10494_2.00:ELF1:ELF2:ELF4:ELK1:ELK3:ELK4:ERF:ERG:ETS1:ETS2:ETV1:ETV2:ETV3:ETV3L:ETV4:ETV5:FEV:FLI1:GABPA	VNACMGGAWRTTN	331	305	342	246	400	323	351	354	416	371	439	382	400	395	836	427	620	331	263	362	335	378	271	339	359	405	342	391	357	246	110.34	381.759	359
M04724_2.00:EHF:ELF1:ELF2:ELF3:ELF4:ELF5:ELK1:ELK3:ELK4:ERF:ERG:ETS1:ETS2:ETV1:ETV2:ETV3:ETV3L:ETV4:ETV5:ETV6:ETV7:FEV:FLI1:GABPA:SPDEF	AAMCAGGAAGTR	321	338	320	282	341	326	339	364	481	358	577	337	353	341	509	381	498	353	281	318	271	358	247	343	332	361	316	322	339	247	72.9616	355.414	339
M11219_2.00:NFATC1:NFATC2:NFATC3:NFATC4	DGGAAAAN	1306	673	1690	651	1803	965	1313	344	1395	1954	247	1837	646	2921	7048	1670	1261	1375	5831	1684	610	3197	7093	2097	2889	2097	1656	2326	2560	247	1755.07	2108.24	1684
M04564_2.00:GLIS1	BACCCCCCACGAMGC	3789	3158	2648	4658	3231	2489	3197	2679	3522	2573	762	3068	3407	2908	2492	2541	4121	2229	249	3968	4632	3774	2533	3637	3013	2655	2664	3204	3231	249	938.409	3001.1	3068
M09973_2.00:BATF:BATF3	AAATGACTG	825	633	739	941	713	415	761	644	406	800	361	714	348	654	249	762	638	845	306	766	663	815	600	730	811	810	989	689	772	249	189.736	668.931	714
M07958_2.00:ELF1:ELF2:ELF4:ELK1:ELK3:ELK4:ERF:ERG:ETS1:ETS2:ETV1:ETV2:ETV3:ETV3L:ETV4:ETV5:FEV:FLI1:GABPA	GRCCGGAAGTG	262	500	274	428	281	532	275	422	588	269	1153	283	623	276	967	278	479	251	869	272	459	249	355	265	264	256	254	267	261	249	234.033	410.759	278
M09412_2.00:STAT5A	TTTCCTRGAA	862	590	842	1265	1191	1153	802	544	249	874	683	972	1009	853	346	1071	725	948	728	906	1748	971	496	1050	985	974	813	849	908	249	288.156	876.103	874
M09491_2.00:MAF:MAFA:MAFB:MAFG:MAFK	TGCTGASTCAGC	542	472	494	614	416	477	514	482	300	419	367	450	296	409	263	466	368	588	250	406	503	489	512	480	494	477	506	438	457	250	88.2726	446.517	472
M03011_2.00:EHF:ELF1:ELF2:ELF3:ELF4:ELF5:ETV6:ETV7:SPI1:SPIC	ACCCGGAAGTD	299	372	301	285	332	425	324	362	511	313	903	320	467	327	513	352	437	308	446	299	322	304	250	305	326	346	286	310	316	250	123.315	367.621	324
M03955_2.00:RELA	KGGGAATTCCCM	665	330	690	609	664	711	551	391	591	725	251	755	1503	659	503	648	499	760	645	737	885	964	3198	676	745	664	593	660	802	251	516.924	761.172	664
M04756_2.00:EHF:ELF1:ELF2:ELF3:ELF4:ELF5:ETV6:ETV7:SPI1:SPIC	NABGMGGAAGTR	352	369	329	281	368	373	387	450	458	373	896	346	413	369	500	384	560	359	509	342	294	346	251	364	381	393	364	353	392	251	115.787	398.483	369
M02254_2.00:IRF5:IRF6	NAYCGAWACT	565	411	539	492	544	334	486	300	252	529	269	598	325	490	351	554	570	611	1047	605	456	709	585	539	549	528	587	538	606	252	153.79	516.172	539
M10479_2.00:ELF1:ELF2:ELF4:ELK1:ELK3:ELK4:ERF:ERG:ETS1:ETS2:ETV1:ETV2:ETV3:ETV3L:ETV4:ETV5:FEV:FLI1:GABPA	CTTCCTGT	586	373	557	300	698	393	513	378	451	689	733	629	508	649	733	742	1080	669	694	626	342	575	252	666	696	745	551	648	664	252	171.577	591.034	629
M08789_2.00:NFE2:NFE2L1:NFE2L2:NFE2L3	ATGACTCAGCARWT	696	793	586	836	606	697	611	543	351	611	375	525	253	494	259	587	427	692	258	555	555	690	470	653	603	497	704	531	644	253	151.055	555.241	586
M08189_2.00:NFE2:NFE2L1:NFE2L2:NFE2L3	TGACTCGGCA	766	846	646	1317	611	493	739	598	341	733	522	634	334	566	253	649	713	707	495	622	599	680	505	664	624	630	700	600	687	253	186.112	630.138	630
M02989_2.00:EHF:ELF1:ELF2:ELF3:ELF4:ELF5:ETV6:ETV7:SPI1:SPIC	ACCCGGAAGTD	326	427	323	305	353	472	357	365	575	332	925	338	515	356	565	373	487	314	548	325	319	322	253	324	336	367	299	319	332	253	133.336	394.897	338
M05549_2.00:IRF9	DCGAAACCGAAACTD	464	393	408	487	388	254	367	294	328	433	322	351	308	439	381	426	312	484	659	399	352	497	467	367	334	366	394	378	399	254	79.2337	394.862	388
M11222_2.00:NFATC1:NFATC2:NFATC3:NFATC4	GGAAAAWNTN	1436	1170	1948	672	2166	807	1277	350	1910	2017	255	1964	522	3571	7142	1984	2580	1433	4683	1877	652	4249	7254	2115	2924	2369	1667	2292	3709	255	1745.38	2310.17	1964
M10503_2.00:ELF1:ELF2:ELF4:ELK1:ELK3:ELK4:ERF:ERG:ETS1:ETS2:ETV1:ETV2:ETV3:ETV3L:ETV4:ETV5:FEV:FLI1:GABPA	CMGGAAGTSAB	282	281	261	261	282	281	268	298	357	290	498	266	327	281	502	307	473	283	297	277	280	283	257	278	272	299	255	272	291	255	67.526	305.483	282
M03725_2.00:ELF1:ELF2:ELF4:ELK1:ELK3:ELK4:ERF:ERG:ETS1:ETS2:ETV1:ETV2:ETV3:ETV3L:ETV4:ETV5:FEV:FLI1:GABPA	ACCGGAAGTG	290	608	299	548	318	737	317	609	599	298	1143	333	1130	324	1515	305	611	255	1222	321	636	285	440	297	295	298	289	318	289	255	335.679	514.793	321
M10890_2.00:IRF4:IRF8	RAARTGAAACTG	426	360	343	468	329	270	365	261	297	362	296	367	304	332	284	359	261	439	473	340	256	445	463	336	317	315	371	324	398	256	64.2258	350.379	340
M03001_2.00:ELF1:ELF2:ELF4:ELK1:ELK3:ELK4:ERF:ERG:ETS1:ETS2:ETV1:ETV2:ETV3:ETV3L:ETV4:ETV5:FEV:FLI1:GABPA	ACCGGAAGTR	276	484	288	490	294	596	292	548	505	283	684	315	752	305	1219	300	531	256	820	312	625	278	420	290	271	286	277	295	272	256	223.028	433.241	305
M00776_2.00:EGR1:EGR2:EGR3:EGR4	MCGCCCACGC	612	615	478	256	465	335	562	438	611	591	386	526	313	592	1340	593	844	695	2217	519	506	689	950	585	606	582	614	564	693	256	363.794	647.483	591
M05586_2.00:HNF4A:HNF4G:NR2E1	ADAAGTCAM	631	408	700	634	695	375	707	460	290	656	267	748	320	643	256	761	667	739	445	679	498	852	452	817	829	873	818	870	880	256	198.906	619.655	667
M02964_2.00:ELF1:ELF2:ELF4:ELK1:ELK3:ELK4:ERF:ERG:ETS1:ETS2:ETV1:ETV2:ETV3:ETV3L:ETV4:ETV5:FEV:FLI1:GABPA	ACCGGAAGTR	278	453	296	483	317	629	304	537	525	284	783	313	765	311	1506	315	609	257	1058	315	611	273	433	296	284	290	269	297	275	257	281.32	460.897	315
M06189_2.00:ELF1:ELF2:ELF4:ELK1:ELK3:ELK4:ERF:ERG:ETS1:ETS2:ETV1:ETV2:ETV3:ETV3L:ETV4:ETV5:ETV6:FEV:FLI1:GABPA	ACCGGAAGT	279	458	283	414	305	567	301	465	625	297	774	318	507	298	945	328	593	258	513	308	422	268	418	304	274	289	280	282	270	258	168.415	401.483	308
M09420_2.00:STAT5A:STAT5B	TTCCARGAAA	854	605	848	1170	1230	1262	773	522	258	911	573	995	1035	855	322	1028	685	987	801	927	2525	940	533	1030	1041	1028	811	882	866	258	394.838	906.793	882
M00177_2.00:IRF5	NANCGAAACY	755	456	765	440	870	353	715	258	285	699	273	932	359	769	383	889	773	731	3319	929	721	950	936	936	938	921	908	918	1066	258	543.398	801.621	769
M08978_2.00:SP1:SP3:SP4:SP5	CCCCSGCCCCGCCCCCYCCC	472	3235	461	2040	454	1530	470	999	2256	478	4966	423	932	451	1785	422	258	503	2062	421	918	413	491	424	415	452	460	440	417	258	1060.07	1001.66	470
M09529_2.00:EHF:ELF1:ELF2:ELF3:ELF4:ELF5:ELK1:ELK3:ELK4:ERF:ERG:ETS1:ETS2:ETV1:ETV2:ETV3:ETV3L:ETV4:ETV5:ETV6:ETV7:FEV:FLI1:GABPA:SPDEF	AVCCGGAAGT	269	407	298	438	319	657	313	445	649	287	1171	310	722	314	950	319	600	260	1054	298	530	259	389	280	283	282	279	307	285	259	250.483	447.379	314
M08920_2.00:SP1:SP3:SP4:SP5:SP6:SP8:SP9	CCCCSGCCCCGCCCCCYCCC	471	3234	460	2039	453	1529	471	998	2255	477	4965	424	933	450	1784	423	259	502	2061	420	917	412	490	423	414	453	459	439	416	259	1059.86	1001.07	471
M01490_2.00:EHF:ELF1:ELF2:ELF3:ELF4:ELF5:ETV6:ETV7:SPI1:SPIC	ANVMGGAAGT	366	320	449	289	492	352	448	314	419	409	489	502	432	479	618	493	423	360	530	458	276	410	259	505	553	605	482	528	489	259	93.4774	439.621	449
M08273_2.00:ZNF200	RCTTCCGGYBBS	283	503	281	436	300	540	295	478	858	282	1278	290	1136	302	1057	294	661	279	1323	287	474	261	400	271	299	295	259	305	276	259	324.181	482.862	300
M02679_2.00:EHF:ELF1:ELF2:ELF3:ELF4:ELF5:ELK1:ELK3:ELK4:ERF:ERG:ETS1:ETS2:ETV1:ETV2:ETV3:ETV3L:ETV4:ETV5:ETV6:ETV7:FEV:FLI1:GABPA:SPDEF	CCGGAAG	313	318	325	262	403	408	347	259	453	345	574	368	497	392	1017	405	705	336	987	344	281	316	269	366	395	419	333	385	366	259	185.909	420.276	366
M06164_2.00:KLF1:KLF12:KLF2:KLF3:KLF4:KLF5:KLF6:KLF7	GGCCACGCCCATBN	371	2097	544	3005	495	4275	507	2609	3271	402	5114	499	2991	518	1977	416	260	340	644	492	4032	366	520	450	486	518	469	546	382	260	1433.15	1330.9	518
M04780_2.00:ELF1:ELF2:ELF4:ELK1:ELK3:ELK4:ERF:ERG:ETS1:ETS2:ETV1:ETV2:ETV3:ETV3L:ETV4:ETV5:FEV:FLI1:GABPA	NRCCGGAAGYV	312	570	322	619	323	922	330	712	764	303	2233	329	1985	328	2134	303	588	288	1731	334	695	260	527	287	303	310	285	329	286	260	590.874	645.241	329
M02892_2.00:ZNF740	CCCCCCCCAC	1129	1078	1010	741	968	1080	1115	1416	2000	914	799	951	1362	999	2082	974	535	1024	261	1109	2392	970	605	952	978	1120	1040	876	1019	261	436.088	1086.17	1010
M09048_2.00:ELF1:ELF2:ELF4:ELK1:ELK3:ELK4:ERF:ERG:ETS1:ETS2:ETV1:ETV2:ETV3:ETV3L:ETV4:ETV5:FEV:FLI1:GABPA	RRARACAGGAARTRGS	439	417	382	340	397	261	378	372	531	424	524	361	372	383	790	460	582	505	295	415	416	433	310	381	377	416	381	399	389	261	99.0176	418.276	397
M04718_2.00:EHF:ELF1:ELF2:ELF3:ELF4:ELF5:ELK1:ELK3:ELK4:ERF:ERG:ETS1:ETS2:ETV1:ETV2:ETV3:ETV3L:ETV4:ETV5:ETV6:ETV7:FEV:FLI1:GABPA:SPDEF	AAMCAGGAAGTR	361	358	352	294	372	331	376	368	475	406	636	357	362	385	487	440	574	397	287	341	284	393	261	378	369	407	349	345	370	261	79.5711	383.276	369
M06188_2.00:ELF1:ELF2:ELF4:ELK1:ELK3:ELK4:ERF:ERG:ETS1:ETS2:ETV1:ETV2:ETV3:ETV3L:ETV4:ETV5:FEV:FLI1:GABPA	ACCGGAART	284	362	287	354	302	374	296	413	429	302	453	301	405	293	613	318	564	262	316	305	478	290	328	293	281	280	272	278	279	262	89.0472	345.241	302
M09067_2.00:ELF1:ELF2:ELF4:ELK1:ELK3:ELK4:ERF:ERG:ETS1:ETS2:ETV1:ETV2:ETV3:ETV3L:ETV4:ETV5:FEV:FLI1:GABPA	RRARACAGGAARTRGS	440	418	383	341	398	262	379	373	532	423	525	362	373	384	791	461	583	506	296	416	417	434	311	382	376	417	382	400	390	262	99.0446	419.138	398
M04760_2.00:ELF1:ELF2:ELF4:ELK1:ELK3:ELK4:ERF:ERG:ETS1:ETS2:ETV1:ETV2:ETV3:ETV3L:ETV4:ETV5:FEV:FLI1:GABPA	VACCGGAARTS	265	455	273	372	283	432	281	473	426	293	513	296	666	289	824	281	559	268	487	290	554	262	377	273	268	270	281	274	266	262	142.66	374.172	290
M02979_2.00:ELF1:ELF2:ELF4:ELK1:ELK3:ELK4:ERF:ERG:ETS1:ETS2:ETV1:ETV2:ETV3:ETV3L:ETV4:ETV5:FEV:FLI1:GABPA	ACCGGAAGTD	298	449	295	516	322	563	309	521	566	307	964	331	523	317	1047	339	585	263	783	331	550	293	410	311	286	294	282	311	295	263	203.625	436.586	331
M07952_2.00:ELF1:ELF2:ELF4:ELK1:ELK3:ELK4:ERF:ERG:ETS1:ETS2:ETV1:ETV2:ETV3:ETV3L:ETV4:ETV5:FEV:FLI1:GABPA	VRCCGGAAGTG	270	454	279	431	301	718	283	459	609	289	1024	299	916	291	1184	292	515	274	1373	286	539	264	386	275	269	277	263	279	281	263	300.988	461.379	292
M02988_2.00:EHF:ELF1:ELF2:ELF3:ELF4:ELF5:ETV6:ETV7:SPI1:SPIC	ACCCGGAAGTD	316	429	327	329	346	433	370	369	665	343	905	341	501	360	581	378	459	320	652	320	303	319	263	329	340	375	310	331	320	263	139.408	401.172	343
M05846_2.00:CTCF	CSCNMYAGCGCCCCCTW	811	626	622	1224	566	1674	548	1236	711	647	1223	531	418	567	739	514	264	929	345	590	439	568	438	565	565	560	637	520	640	264	306.652	679.897	568
M10508_2.00:ELF1:ELF2:ELF4:ELK1:ELK3:ELK4:ERF:ERG:ETS1:ETS2:ETV1:ETV2:ETV3:ETV3L:ETV4:ETV5:FEV:FLI1:GABPA	CACTTCCGGYBC	294	508	282	424	288	592	287	423	643	299	1138	295	815	297	968	308	541	287	1160	282	505	277	381	277	277	287	265	284	280	265	261.492	447.034	297
M11233_2.00:NFATC1:NFATC2:NFATC3:NFATC4	WNMNWTTTTCCW	2077	1644	2414	688	3095	800	1533	383	3362	2867	265	2553	594	6612	7661	2681	3766	1911	4493	2097	513	6815	6942	2763	3652	2860	2151	2771	6651	265	2124.81	2986.69	2681
M10478_2.00:ELF1:ELF2:ELF4:ELK1:ELK3:ELK4:ERF:ERG:ETS1:ETS2:ETV1:ETV2:ETV3:ETV3L:ETV4:ETV5:FEV:FLI1:GABPA	AAHAACAGGAAGTG	482	402	473	347	527	350	497	462	580	561	516	457	331	585	666	606	964	598	265	480	458	498	302	495	462	527	526	476	477	265	129.621	495.517	482
M07953_2.00:ELF1:ELF2:ELF4:ELK1:ELK3:ELK4:ERF:ERG:ETS1:ETS2:ETV1:ETV2:ETV3:ETV3L:ETV4:ETV5:FEV:FLI1:GABPA	VRCCGGAAGTG	277	488	285	485	307	705	299	483	734	296	1328	306	848	307	1253	298	545	278	1283	296	537	265	383	276	282	284	270	304	292	265	318.952	482.552	306
M08317_2.00:KLF10:KLF11	GCCMCGCCCCCNSCC	393	1741	377	951	375	848	430	818	741	374	3554	335	634	380	664	348	267	381	1470	370	764	351	483	350	352	376	392	374	346	267	654.062	663.414	381
M09530_2.00:ELF1:ELF2:ELF4:SPDEF	AVCAGGAWST	408	370	387	308	434	343	414	352	484	469	660	390	374	447	938	501	898	433	398	393	267	430	275	408	416	457	355	414	438	267	150.512	443.483	414
M09417_2.00:STAT5A:STAT5B	ATTTCYAAGAAA	830	539	886	1388	1288	1410	787	560	267	899	628	1003	1157	865	392	1048	682	992	668	987	2197	920	500	1013	1050	950	842	950	847	267	365.704	915.345	899
M04743_2.00:EHF:ELF1:ELF2:ELF3:ELF4:ELF5:ELK1:ELK3:ELK4:ERF:ERG:ETS1:ETS2:ETV1:ETV2:ETV3:ETV3L:ETV4:ETV5:ETV6:ETV7:FEV:FLI1:GABPA:SPDEF	RABSCGGAAGTG	315	457	303	352	312	463	336	415	553	316	1104	328	511	323	504	332	401	342	629	309	389	318	268	318	311	334	304	327	314	268	161.692	396.138	332
M09421_2.00:STAT5A:STAT5B	ATTTCYAAGAAA	831	540	887	1387	1289	1411	788	559	268	900	629	1004	1158	866	393	1049	683	993	669	988	2198	921	501	1014	1051	951	843	951	848	268	365.681	916.207	900
M08876_2.00:KLF1:KLF12:KLF2:KLF3:KLF4:KLF5:KLF6:KLF7:KLF8	CCCRGCCCCGCCCHBCCCC	398	1876	425	1563	394	1166	427	866	1084	397	4592	358	869	390	946	385	269	412	1356	364	864	353	391	354	385	392	409	366	362	269	845.594	772.862	398
M08113_2.00:ELF1:ELF2:ELF4:ELK1:ELK3:ELK4:ERF:ERG:ETS1:ETS2:ETV1:ETV2:ETV3:ETV3L:ETV4:ETV5:FEV:FLI1:GABPA	CCGGAAGTGGV	272	490	289	473	299	806	291	484	628	288	1843	308	694	318	1058	301	514	272	1269	291	427	270	405	288	290	288	283	308	274	270	359.288	483.483	308
M09979_2.00:ATF3:JDP2	ATKRCGTCAGS	513	416	541	491	519	340	528	455	383	467	270	539	356	498	282	522	494	467	354	463	324	574	703	541	579	538	582	510	507	270	98.9817	474.345	498
M08982_2.00:KLF1:KLF12:KLF2:KLF3:KLF4:KLF5:KLF6:KLF7:KLF8	CCCRGCCCCGCCCHBCCCC	399	1877	426	1564	395	1164	428	867	1085	398	4591	359	870	391	947	386	270	413	1354	365	865	354	390	355	386	391	410	367	361	270	845.247	773.379	399
M00198_2.00:LEF1:TCF7:TCF7L1:TCF7L2	ASATCAAAGR	1933	763	1758	453	1787	271	2052	743	4212	2302	831	1705	520	2770	5095	2696	4557	2111	626	1985	648	2451	1451	1881	2360	2444	2512	2684	2127	271	1191.4	1990.62	1985
M10345_2.00:KLF13:KLF9	AGGGCGGGTG	380	1245	393	1138	385	1352	398	757	834	369	2778	330	675	382	1011	355	272	403	1120	366	1004	365	450	356	355	385	400	363	355	272	521.999	654.345	393
M05100_2.00:BARX1:BARX2:BSX:DLX1:DLX2:DLX3:DLX4:DLX5:DLX6:EN1:EN2:EVX1:EVX2:GBX1:GBX2:GSX1:GSX2:HOXA1:HOXA2:HOXA3:HOXA4:HOXA5:HOXB1:HOXB2:HOXB3:HOXB4:HOXB5:HOXC4:HOXC5:HOXD1:HOXD3:HOXD4:MEOX1:MEOX2:MNX1:MSX1:MSX2:NANOG:NANOGP8:NKX1-1:NKX1-2:PDX1:VAX1:VAX2:VENTX	NTAAYGAY	905	496	950	1136	955	427	1099	692	338	840	396	885	388	767	272	990	900	841	309	950	684	1049	707	1025	1058	1087	1426	960	976	272	291.447	810.621	900
M08857_2.00:KLF1:KLF12:KLF2:KLF3:KLF4:KLF5:KLF6:KLF7	CYCCCDGCCCCGCCCYTCC	558	2133	508	2153	478	1387	510	1533	1282	541	4424	488	1038	514	1177	486	273	572	3083	489	992	450	454	465	465	487	488	493	440	273	932.987	977.966	510
M00200_2.00:LEF1:TCF7:TCF7L1:TCF7L2	ASATCAAAGR	1780	755	1723	429	1729	273	2031	714	4547	2247	777	1720	568	2736	5017	2643	4583	1939	639	1917	664	2446	1544	1774	2235	2361	2472	2655	2078	273	1205.21	1965.38	1917
M10187_2.00:BCL11A:BCL11B	GGAAGTGAA	718	425	754	506	792	382	685	436	379	740	319	820	452	721	372	749	628	645	273	756	364	800	546	816	843	849	752	814	911	273	193.041	629.207	718
M02969_2.00:ELF1:ELF2:ELF4:ELK1:ELK3:ELK4:ERF:ERG:ETS1:ETS2:ETV1:ETV2:ETV3:ETV3L:ETV4:ETV5:FEV:FLI1:GABPA	ACCGGAAGTD	310	466	308	550	334	604	322	574	598	314	1034	348	747	336	1176	350	621	273	889	336	634	303	453	317	298	309	290	325	312	273	237.231	473.483	336
M09049_2.00:EHF:ELF1:ELF2:ELF3:ELF4:ELF5:ELK1:ELK3:ELK4:ERF:ERG:ETS1:ETS2:ETV1:ETV2:ETV3:ETV3L:ETV4:ETV5:ETV6:ETV7:FEV:FLI1:GABPA:SPDEF	RAVCCGGAAGTGR	289	448	290	403	290	474	285	386	510	275	1220	285	493	283	667	295	509	294	856	281	502	274	278	300	289	312	275	285	277	274	210.113	400.862	294
M08962_2.00:KLF1:KLF12:KLF2:KLF3:KLF4:KLF5:KLF6:KLF7	CYCCCDGCCCCGCCCYTCC	559	2134	509	2154	479	1386	511	1534	1283	542	4425	489	1039	515	1178	485	274	573	3084	490	993	451	455	466	466	488	489	494	441	274	932.993	978.828	511
M08847_2.00:MAF:MAFA:MAFB:MAFG:MAFK:NRL	CTGASTCAGCA	1064	859	912	1937	903	732	1028	677	347	855	497	977	421	703	274	760	699	976	584	857	661	946	504	978	972	992	1183	782	1015	274	310.91	830.862	857
M11359_2.00:STAT5A	TTCYYAGAAAY	920	537	1051	1532	1431	1357	975	567	274	971	708	1206	818	977	420	1193	863	1064	1041	1034	3041	1153	571	1257	1167	1231	1012	972	1155	274	484.191	1051.66	1034
M10495_2.00:ELF1:ELF2:ELF4:ELK1:ELK3:ELK4:ERF:ERG:ETS1:ETS2:ETV1:ETV2:ETV3:ETV3L:ETV4:ETV5:FEV:FLI1:GABPA	BVKACCGGAWGTNRGW	355	366	316	296	335	398	331	432	522	337	726	347	409	363	751	399	603	344	275	350	373	332	287	330	347	355	332	341	343	275	116.822	389.483	347
M09515_2.00:EGR1:EGR2:EGR3:EGR4	YCCGCCCACGCN	458	558	371	275	382	358	412	393	661	444	436	355	376	411	1544	421	415	518	1095	379	630	453	588	369	379	415	434	393	431	275	250.802	494.966	415
M08811_2.00:MAF:MAFA:MAFB:MAFG:MAFK:NRL	CTGASTCAGCA	1063	858	911	1936	902	731	1027	676	348	854	496	976	422	702	275	759	698	975	583	856	660	945	503	977	971	991	1182	781	1014	275	310.577	830.069	856
M04754_2.00:ELF1:ELF2:ELF4:ELK1:ELK3:ELK4:ERF:ERG:ETS1:ETS2:ETV1:ETV2:ETV3:ETV3L:ETV4:ETV5:FEV:FLI1:GABPA	NRCCGGAAGTR	300	614	326	660	337	914	352	697	884	306	2055	339	2197	347	2427	323	626	275	2452	339	708	280	542	301	305	318	298	330	305	275	674.95	695.069	339
M09991_2.00:FOS:FOSB:FOSL1:FOSL2	ACTCACCA	692	389	606	484	559	327	720	564	343	758	276	657	368	625	301	710	913	815	571	693	481	861	891	711	694	690	918	569	791	276	188.088	619.897	657
M02994_2.00:ELF1:ELF2:ELF4:ELK1:ELK3:ELK4:ERF:ERG:ETS1:ETS2:ETV1:ETV2:ETV3:ETV3L:ETV4:ETV5:FEV:FLI1:GABPA	ACCGGAARTG	291	431	276	364	289	387	293	428	438	304	458	302	495	299	827	311	581	280	436	301	529	289	340	286	280	285	287	293	293	276	123.175	368.034	302
M00155_2.00:ELF5:SPI1:SPIB:SPIC	WDRVGGAAST	592	377	823	434	983	582	777	513	594	698	449	906	693	748	590	758	482	591	276	855	454	736	342	1072	1161	1025	973	967	962	276	238.673	703.897	698
M08879_2.00:KLF1:KLF12:KLF2:KLF3:KLF4:KLF5:KLF6:KLF7:KLF8	GCCCCGCCCCK	287	1146	346	853	304	1023	366	904	786	308	1987	297	488	319	756	291	276	290	689	310	633	287	380	312	330	320	339	326	303	276	379.51	526.069	330
M11217_2.00:NFATC1:NFATC2:NFATC3:NFATC4	GGAAAA	636	450	876	518	1011	643	751	311	754	923	277	980	428	1198	2526	811	708	710	4138	844	378	1106	2819	1141	1349	1088	884	1220	1138	277	814.056	1055.72	876
M04646_2.00:SP1:SP3:SP4:SP5:SP6:SP7:SP8:SP9	GCCACGCCCMCC	487	2990	580	3101	537	4211	585	2541	1833	490	5201	551	4159	554	3626	454	278	417	906	549	4104	407	622	544	510	576	507	592	450	278	1517.14	1460.76	576
M11221_2.00:NFATC1:NFATC2:NFATC3:NFATC4	GGAAAA	637	451	877	519	1010	644	752	312	753	924	278	981	429	1199	2527	812	706	711	4139	842	379	1107	2820	1142	1350	1090	885	1218	1139	278	814.141	1056.31	877
M09051_2.00:ELF1:ELF2:ELF4:ELK1:ELK3:ELK4:ERF:ERG:ETS1:ETS2:ETV1:ETV2:ETV3:ETV3L:ETV4:ETV5:FEV:FLI1:GABPA	ACCGGAAGTGV	285	426	286	371	315	560	290	403	527	292	787	314	456	316	944	321	450	291	641	304	368	297	314	302	279	304	278	291	296	278	162.438	389.931	314
M07780_2.00:ZNF2	AGCGCCCCC	913	757	638	1494	589	1236	647	1346	1179	692	2235	512	417	536	1335	546	289	1094	472	566	279	602	408	614	588	677	750	587	643	279	425.687	780.724	638
M11223_2.00:NFATC1:NFATC2:NFATC3:NFATC4	GGAAAA	638	452	878	520	1009	645	753	313	752	925	279	982	430	1200	2528	813	707	709	4140	843	377	1108	2821	1143	1351	1089	886	1219	1140	279	814.303	1056.9	878
M08229_2.00:STAT1	TTTCCBGGAA	777	468	822	1052	1120	1548	749	493	279	851	575	997	1074	793	331	993	649	846	704	853	1869	832	436	980	1062	938	781	877	834	279	327.551	847.69	834
M03953_2.00:RELA	TGGGTTTTTCCCA	678	280	662	444	714	899	637	379	412	767	283	807	2127	671	464	679	393	814	1080	896	899	928	2712	780	778	667	689	709	914	280	498.7	798.69	709
M02968_2.00:ELF1:ELF2:ELF4:ELK1:ELK3:ELK4:ERF:ERG:ETS1:ETS2:ETV1:ETV2:ETV3:ETV3L:ETV4:ETV5:FEV:FLI1:GABPA	ACCGGAAGTR	301	406	280	322	306	386	288	418	473	317	444	309	414	309	676	302	547	309	322	297	510	282	322	282	294	301	293	289	310	280	95.798	355.483	309
M11234_2.00:NFATC1:NFATC2:NFATC3:NFATC4	TTTCCAN	653	461	901	512	1001	648	778	315	778	932	280	1013	439	1225	2752	826	740	714	4079	846	388	1148	2926	1161	1363	1118	892	1225	1147	280	827.591	1077.97	892
M10517_2.00:ELF1:ELF2:ELF4:ELK1:ELK3:ELK4:ERF:ERG:ETS1:ETS2:ETV1:ETV2:ETV3:ETV3L:ETV4:ETV5:FEV:FLI1:GABPA	AGGAAGT	608	365	711	344	950	402	786	433	469	711	499	786	531	772	906	803	635	526	323	797	320	653	283	900	1196	1126	833	1001	815	283	249.155	671.862	711
M04558_2.00:SP1:SP3:SP4:SP5:SP6:SP8:SP9	NGCCACGCCCMCY	469	3865	562	3712	550	3990	554	2565	3064	460	5296	538	3641	586	3989	465	283	416	969	524	3882	405	602	507	498	569	519	586	437	283	1585.98	1534.59	562
M08911_2.00:SP2	CCCCCGGCCCCGCCCCCYSCCC	597	1775	533	2246	517	1653	532	796	2441	566	4534	516	1763	521	1019	525	284	662	3286	530	1590	517	445	515	524	550	517	487	497	284	995.115	1066.83	533
M08970_2.00:SP2	CCCCCGGCCCCGCCCCCYSCCC	598	1776	534	2247	518	1654	533	797	2442	567	4535	517	1762	522	1020	526	285	663	3287	531	1591	518	446	514	525	551	518	488	496	285	995.145	1067.62	534
M10502_2.00:ELF1:ELF2:ELF4:ELK1:ELK3:ELK4:ERF:ERG:ETS1:ETS2:ETV1:ETV2:ETV3:ETV3L:ETV4:ETV5:FEV:FLI1:GABPA	MGGAAGT	672	413	840	379	1070	406	887	517	495	816	729	947	558	864	918	939	1156	606	335	917	421	708	285	1114	1317	1362	978	1189	1057	285	305.65	789.483	840
M04987_2.00:ALX1:ALX3:ALX4:ARX:BARHL1:BARHL2:BARX1:BARX2:BSX:DRGX:EMX1:EMX2:EN1:EN2:ESX1:EVX1:EVX2:GBX1:GBX2:GSX1:GSX2:HESX1:HOXA1:HOXA2:HOXA3:HOXA4:HOXA5:HOXB1:HOXB2:HOXB3:HOXB4:HOXB5:HOXC4:HOXC5:HOXD1:HOXD3:HOXD4:LBX1:MEOX1:MEOX2:MIXL1:MNX1:MSX1:MSX2:NANOG:NANOGP8:NKX1-1:NKX1-2:PDX1:PHOX2A:PHOX2B:PROP1:PRRX1:PRRX2:RAX:RAX2:SHOX:SHOX2:TLX1:TLX3:UNCX:VAX1:VAX2:VENTX:VSX1:VSX2	HTAATGAB	1248	593	1151	1002	1187	552	1409	806	356	1031	417	1123	387	929	286	1235	929	1041	359	1242	561	1269	745	1371	1353	1419	1775	1177	1340	286	395.578	975.621	1041
M06190_2.00:ELF1:ELF2:ELF4:ELK1:ELK3:ELK4:ERF:ERG:ETS1:ETS2:ETV1:ETV2:ETV3:ETV3L:ETV4:ETV5:FEV:FLI1:GABPA	CCGGAAAT	332	762	356	882	384	1053	368	785	824	336	1356	388	1234	373	1490	368	743	286	2104	373	1186	327	589	363	353	319	319	362	329	286	454.596	653.241	373
M08995_2.00:PRDM1	YCACTTTCACTTTC	791	498	570	540	516	298	624	447	500	625	344	559	286	533	458	561	434	745	699	581	317	745	615	547	538	484	574	502	683	286	128.676	538.414	540
M07709_2.00:ZKSCAN5	TCACCTCCY	1383	1023	1291	1001	1114	1056	1249	1184	1036	1273	731	1149	665	1209	987	1344	1554	1236	286	1211	674	1313	888	1074	1129	1298	1137	1166	1239	286	256.819	1100	1149
M08854_2.00:PRDM1	YCACTTTCACTTTC	790	499	569	539	515	297	623	446	499	624	343	558	287	532	457	560	433	744	698	580	318	744	614	546	537	483	575	501	682	287	128.412	537.69	539
M09461_2.00:TCF12:TCF3:TCF4	ASATCAAAGGVA	1302	918	1092	509	1175	287	1201	629	1912	1388	495	1110	472	1462	3057	1598	2622	1436	784	1231	699	1592	1537	1162	1424	1342	1357	1527	1489	287	594.917	1269.28	1302
M02260_2.00:IRF5:IRF6	RCCGAAACYN	729	381	708	529	697	439	614	304	288	648	297	787	419	672	431	720	591	722	1787	798	713	775	767	776	737	721	719	750	782	288	270.961	665.552	713
M09063_2.00:ELF1:ELF2:ELF4:ELK1:ELK3:ELK4:ERF:ERG:ETS1:ETS2:ETV1:ETV2:ETV3:ETV3L:ETV4:ETV5:FEV:FLI1:GABPA	RRGSAGGAAGTGRR	517	531	414	321	468	370	451	503	603	509	700	430	406	467	641	520	956	586	595	424	353	461	288	444	456	474	404	410	479	288	128.871	489	467
M00814_2.00:HNF4A:HNF4G:NR2E1	NRAGTCANNN	1479	828	3089	2459	2929	706	3830	886	369	1769	511	2970	440	1885	289	2170	2276	1371	815	2343	862	2185	887	4339	4381	4351	4440	4207	3707	289	1409.48	2164.59	2170
M09346_2.00:NFATC1:NFATC2:NFATC3:NFATC4	AATTTTCCA	4459	3066	6767	1156	6896	1639	2152	425	4921	4814	290	4442	1279	6188	6575	6729	4944	4513	6025	4379	876	6197	6857	4521	6194	6769	4151	6721	6161	290	2194.63	4486.41	4814
M02421_2.00:HNF4A:HNF4G:NR2E1	VDGTCANNN	1968	1833	4466	4079	3919	1079	4365	1150	405	2267	732	4342	680	2329	290	2566	1931	1731	1817	3331	833	2857	1393	7114	6334	6665	6872	6365	4052	290	2100.83	3026.38	2329
M09357_2.00:NFATC1:NFATC2:NFATC3:NFATC4	AATTTTCCA	4458	3067	6768	1157	6897	1640	2151	424	4922	4813	291	4443	1280	6190	6574	6753	4945	4514	6026	4380	875	6200	6856	4522	6182	6631	4152	6722	6163	291	2190.38	4482.62	4813
M08095_2.00:ZBTB7A	BSCACTTCCGGSN	306	470	294	418	326	696	298	448	653	312	1536	324	887	321	894	333	571	311	1070	295	519	299	345	320	316	311	291	315	298	291	292.952	475.069	324
M10504_2.00:ELF1:ELF2:ELF4:ELK1:ELK3:ELK4:ERF:ERG:ETS1:ETS2:ETV1:ETV2:ETV3:ETV3L:ETV4:ETV5:FEV:FLI1:GABPA	CACTTCCGG	297	483	300	450	339	625	329	466	592	319	976	334	630	338	923	351	533	299	803	332	365	292	372	310	296	306	296	303	301	292	192.777	433.103	338
M11220_2.00:NFATC1:NFATC2:NFATC3:NFATC4	WNWTTTTCCT	2182	1786	2789	958	4150	844	1667	414	2849	3148	292	3152	1078	6887	6755	3920	3957	2259	4833	2451	549	6843	7308	2913	4125	4302	2623	3430	4631	292	1991.75	3210.17	2913
M10516_2.00:EHF:ELF1:ELF2:ELF3:ELF4:ELF5:ETV6:ETV7	CAGGAAAYD	497	346	522	293	636	325	543	329	463	558	546	573	404	600	686	616	655	541	771	536	293	501	295	629	719	740	629	671	614	293	140.974	535.552	546
M02937_2.00:KLF1:KLF12:KLF2:KLF3:KLF4:KLF5:KLF6:KLF7:KLF8	GRCCACGCCCWTHTH	850	1419	1001	1860	1057	3101	981	2157	2050	969	3282	1037	2837	1060	1759	963	293	827	712	1005	2527	858	572	1035	1013	1157	983	990	937	293	767.364	1354.9	1013
M05890_2.00:LEF1:TCF7:TCF7L1:TCF7L2	NWASATCAAAGRV	1531	845	1471	558	1543	293	1611	683	2478	1902	589	1548	462	1984	4331	2133	3665	1648	633	1615	570	2082	1630	1729	1961	1673	1878	1969	1786	293	890.271	1613.83	1630
M01475_2.00:ELF5:SPI1:SPIB:SPIC	ADGVGGAAGT	470	321	558	338	628	548	568	509	613	526	430	619	578	578	438	567	407	454	293	617	418	526	338	672	671	636	579	643	601	293	110.163	522.207	558
M09077_2.00:EHF:ELF1:ELF2:ELF3:ELF4:ELF5:ETV6:ETV7	RCAGGAARK	546	359	566	302	662	367	544	385	615	612	517	597	521	646	993	726	1009	657	685	579	367	549	294	626	701	767	570	657	698	294	171.431	590.241	597
M08871_2.00:KLF1:KLF12:KLF2:KLF3:KLF4:KLF5:KLF6:KLF7:KLF8	CCCGGCCMCRCCCH	412	1630	418	1061	405	929	425	850	889	377	4671	353	571	397	715	376	294	398	2103	372	692	356	424	359	384	412	455	392	356	294	859.598	740.552	412
M09395_2.00:LEF1:TCF7:TCF7L1:TCF7L2	TBYCTTTGATSTB	1460	928	1355	467	1465	295	1471	602	3498	1626	625	1456	518	1947	4902	1934	3890	1395	766	1506	675	1788	1639	1567	1637	1632	1719	1859	1761	295	1007.52	1599.41	1506
M08964_2.00:KLF1:KLF12:KLF2:KLF3:KLF4:KLF5:KLF6:KLF7	GCCMCACCCWCTYCM	496	1576	538	849	520	1095	536	1058	866	502	2339	443	801	510	908	477	296	459	891	486	874	388	413	462	508	524	562	492	412	296	420.146	699.345	520
M05773_2.00:LEF1:TCF7:TCF7L1:TCF7L2	ASATCAAAG	1420	1073	1303	525	1525	296	1527	729	3062	1814	595	1329	479	1927	4935	2032	4463	1676	748	1481	602	1775	1124	1466	1748	1620	1803	1856	1788	296	1040.91	1611.07	1525
M08092_2.00:SP2	GYCCCGCCCCCYCCC	360	2487	358	1308	345	976	415	1074	926	340	3134	332	530	353	887	322	298	347	1150	337	732	326	516	333	339	342	365	359	330	298	663.739	686.931	359
M00217_2.00:ZNF200	NWWCTCAATWN	1583	575	1614	1438	1631	528	1684	773	374	1352	461	1533	491	1223	298	1519	961	1141	380	1458	1278	1386	619	1717	1519	1718	1759	1358	1579	298	495.393	1170.69	1358
M10198_2.00:EGR1:EGR2:EGR3:EGR4	HGTGGGHGGG	807	822	716	299	836	379	999	612	817	842	422	732	407	783	2941	842	1913	799	5775	812	593	960	2426	908	1010	1083	1055	1084	1234	299	1057.69	1134.76	836
M09406_2.00:LEF1:TCF7:TCF7L1:TCF7L2	BCCTTTGATST	1362	787	1386	452	1444	299	1450	636	2254	1690	552	1370	527	1931	4479	1944	4835	1517	1101	1494	582	1736	1165	1391	1580	1526	1550	1985	1673	299	1001.55	1541.31	1450
M07926_2.00:BCL11A:BCL11B	BTTTCASTTCCTCTT	702	701	604	566	596	600	643	529	656	756	438	623	442	561	299	550	441	749	481	643	512	713	425	615	608	558	621	585	673	299	106.272	582.414	600
M00805_2.00:IRF1:IRF2	AAANYGAAAS	714	420	837	463	810	319	771	426	304	739	300	959	345	816	328	823	652	728	563	935	428	871	617	1020	995	955	798	947	986	300	243.265	685.138	739
M10254_2.00:SP2	YYGGCCCCGCCCCCC	374	2583	403	1585	376	1395	411	948	1162	365	3598	349	662	394	1632	342	300	386	1766	368	1705	343	456	349	360	384	375	377	351	300	803.352	831	386
M00999_2.00:CEBPA:CEBPB:CEBPE	RTTDCGCAAT	2205	1323	2507	3886	2118	1738	2657	2700	916	1645	1071	2682	2667	1674	300	2011	1143	1278	1137	2095	1529	1857	1339	2440	2318	2617	2529	1963	2117	300	731.11	1946.97	2011
M09667_2.00:EHF:ELF1:ELF2:ELF3:ELF4:ELF5:ELK1:ELK3:ELK4:ERF:ERG:ETS1:ETS2:ETV1:ETV2:ETV3:ETV3L:ETV4:ETV5:ETV6:ETV7:FEV:FLI1:GABPA:SPDEF	AAHCMGGAAGT	404	424	445	422	540	491	469	412	660	475	723	481	559	509	1066	533	793	425	381	441	412	452	300	491	493	521	418	463	442	300	147.149	505	469
M05757_2.00:LEF1:TCF7:TCF7L1:TCF7L2	ACATCAAAG	1469	1179	1388	533	1568	300	1798	698	2734	1962	618	1428	526	2014	4960	2275	4648	1709	911	1537	632	1833	1220	1504	1836	1687	2074	2132	1876	300	1047.68	1691.34	1568
M11360_2.00:STAT5A	NNATTTCTARGAA	998	644	1002	1533	1311	2047	947	608	301	979	635	1136	1079	1032	390	1167	700	1028	670	1069	2416	1048	506	1238	1147	968	935	1147	1071	301	437.311	1025.93	1028
M00156_2.00:EHF:ELF1:ELF2:ELF3:ELF4:ELF5:ETV6:ETV7	ANVMGGAART	536	347	669	317	789	460	654	377	441	556	406	767	464	678	814	738	607	451	339	719	301	627	313	864	1144	1045	748	939	760	301	226.667	616.207	627
M01972_2.00:ELF1:ELF2:ELF4:ELK1:ELK3:ELK4:ERF:ERG:ETS1:ETS2:ETV1:ETV2:ETV3:ETV3L:ETV4:ETV5:ETV6:FEV:FLI1:GABPA	CCGGAAGT	335	636	372	812	417	1470	380	881	724	351	2858	409	2262	405	1962	367	840	301	3105	388	1412	333	658	375	361	337	330	407	333	301	782.529	821.414	407
M09401_2.00:LEF1:TCF7:TCF7L1:TCF7L2	VVASATCAAAGGV	1195	877	1090	514	1184	301	1231	627	2776	1513	478	1229	476	1517	4027	1665	2827	1389	750	1308	568	1504	1341	1265	1516	1371	1430	1440	1621	301	776.307	1345.86	1308
M10475_2.00:ELF5:SPI1:SPIB:SPIC	ACTTCCTCT	474	329	442	348	408	501	463	485	487	485	450	468	469	429	385	475	338	509	302	466	374	467	317	458	424	458	479	432	439	302	58.4922	433.138	458
M09394_2.00:LEF1:TCF7:TCF7L1:TCF7L2	VVASATCAAAGGV	1194	876	1089	515	1183	302	1230	626	2777	1512	477	1228	475	1516	4026	1664	2826	1388	749	1307	567	1505	1340	1264	1515	1370	1429	1439	1620	302	776.281	1345.14	1307
M00159_2.00:ELF1:ELF2:ELF4:SPDEF	WNCCGGATNY	431	422	492	391	539	496	472	437	520	495	1306	494	537	507	1131	537	921	438	503	510	360	437	303	518	544	621	437	506	484	303	214.44	544.448	496
M02996_2.00:ELF1:ELF2:ELF4:ELK1:ELK3:ELK4:ERF:ERG:ETS1:ETS2:ETV1:ETV2:ETV3:ETV3L:ETV4:ETV5:FEV:FLI1:GABPA	ACCGGAAGTR	324	521	333	570	357	713	341	566	635	331	945	372	768	364	1217	369	586	303	938	351	683	323	443	340	323	333	318	351	322	303	234.649	494.483	364
M09037_2.00:E2F1:E2F2:E2F3:E2F4:E2F5:E2F6	RGGGGGCGGGAMNN	346	1906	347	1081	324	1193	364	799	799	321	2384	304	589	330	846	309	310	326	1243	319	1132	320	495	328	320	321	336	340	319	304	522.149	632.793	340
M04518_2.00:SP1:SP3:SP4:SP5:SP6:SP7:SP8:SP9	GCCACGCCCMCY	461	2955	540	2219	488	2862	527	2348	1463	449	4633	480	2941	511	2837	431	304	391	1045	514	2954	387	628	493	460	517	487	548	425	304	1178.83	1217.17	517
M10224_2.00:PRDM16	GATGAG	1402	790	1567	1017	1604	555	2033	737	467	1330	423	1567	506	1445	304	1776	1256	1724	1545	1547	1127	1672	1786	1799	1822	1956	1895	1900	1745	304	528.205	1355.07	1547
M01971_2.00:ELF1:ELF2:ELF4:ELK1:ELK3:ELK4:ERF:ERG:ETS1:ETS2:ETV1:ETV2:ETV3:ETV3L:ETV4:ETV5:FEV:FLI1:GABPA	CCGGAAGT	339	693	373	807	414	1463	382	890	714	350	2687	410	2213	407	2039	370	886	304	3018	389	1594	336	661	374	362	335	331	397	336	304	764.152	823.241	407
M08191_2.00:PRDM1	ACTTTCAC	785	481	683	466	696	339	719	417	444	757	304	791	340	724	539	795	576	818	1182	755	392	1075	822	782	785	711	754	716	850	304	211.509	672.345	719
M04791_2.00:EHF:ELF1:ELF2:ELF4:ELK1:ELK3:ELK4:ERF:ERG:ETS1:ETS2:ETV1:ETV2:ETV3:ETV3L:ETV4:ETV5:FEV:FLI1:GABPA	NACCGGAAGTG	322	598	335	604	366	758	340	611	645	330	1082	376	1284	361	1405	360	636	305	1268	353	756	312	594	335	333	332	320	349	318	305	324.664	551.31	361
M04539_2.00:KLF13:KLF9	NRCCACGCCCMCY	444	2318	525	1577	531	1914	521	1639	1470	457	4416	490	1783	527	2706	441	306	365	811	491	3274	376	548	473	503	509	502	537	394	306	1021.63	1063.72	525
M06185_2.00:ELF1:ELF2:ELF4:ELK1:ELK3:ELK4:ERF:ERG:ETS1:ETS2:ETV1:ETV2:ETV3:ETV3L:ETV4:ETV5:ETV6:ETV7:FEV:FLI1:GABPA	ACCGGAAGT	340	801	364	827	391	1647	389	760	1202	341	2685	404	3632	398	2319	363	865	306	3670	363	2427	313	774	341	349	329	325	365	335	306	1006.64	952.586	391
M05779_2.00:LEF1:TCF7:TCF7L1:TCF7L2	ASATCAAAG	1490	961	1366	588	1515	307	1628	685	1967	2043	601	1359	490	1820	3811	2033	4161	1584	679	1511	572	1826	975	1539	1817	1711	1974	1926	1802	307	864.555	1542.79	1539
M09242_2.00:IRF1:IRF2	RAAANTGAAASTGAAASTRA	615	655	531	1400	444	417	508	494	387	557	507	417	329	485	308	497	369	614	475	446	523	561	404	395	449	406	495	448	490	308	190.82	504.345	485
M08016_2.00:STAT3	CATTTCCYGGAAD	806	535	791	1629	1137	1359	669	487	308	903	701	850	939	730	406	955	936	780	477	913	1129	799	489	884	935	809	816	792	789	308	275.385	819.069	806
M09500_2.00:PRDM1	ACTTTCACTTTC	812	435	598	433	545	344	630	408	576	674	308	613	319	593	574	654	481	670	598	602	414	787	653	611	573	552	653	539	699	308	127.229	563.724	593
M01147_2.00:ATF2	NATGACGTMN	564	637	633	879	595	520	667	756	368	550	414	702	886	590	309	660	848	549	524	588	637	554	1027	657	662	650	694	649	567	309	150.7	632.276	637
M11258_2.00:RUNX1:RUNX2:RUNX3	TGTGGT	1037	512	1302	545	1502	585	1100	309	377	1251	481	1491	424	1320	405	1300	972	1049	3190	1305	446	1367	587	1704	2231	1991	1512	1702	1790	309	664.821	1165.07	1251
M05777_2.00:LEF1:TCF7:TCF7L1:TCF7L2	ASATCAAAG	1444	1088	1389	555	1570	309	1650	782	3146	1914	653	1373	494	2036	5116	2201	4601	1821	848	1538	644	1878	1261	1523	1802	1682	1901	2056	1787	309	1072.53	1691.79	1570
M11238_2.00:RELA	GGGRATTTC	976	375	1186	1144	1080	2825	852	443	668	1071	309	1353	2917	1018	492	938	615	1104	2756	1179	1881	1366	4039	1253	1257	933	1038	1092	1268	309	844.253	1290.62	1092
M05775_2.00:LEF1:TCF7:TCF7L1:TCF7L2	ASATCAAAG	1375	1013	1280	532	1448	310	1437	655	2610	1779	559	1247	434	1680	4685	2017	3909	1546	859	1398	587	1791	1022	1418	1713	1574	1692	1726	1711	310	940.541	1517.48	1437
M04371_2.00:MAF:MAFA:MAFB:MAFG:MAFK	YACGTCAGCA	1119	880	1025	1294	1041	871	1207	843	427	877	494	1115	606	832	310	996	993	956	438	1058	1919	1056	796	889	1064	1040	1360	904	1171	310	316.278	951.069	993
M09095_2.00:FOXC1:FOXC2:FOXD1:FOXD2:FOXD3:FOXD4:FOXD4L1:FOXD4L3:FOXD4L4:FOXD4L5:FOXD4L6:FOXE1:FOXF1:FOXG1:FOXI1:FOXI2:FOXI3:FOXJ2:FOXJ3:FOXK1:FOXK2:FOXL1:FOXL2:FOXS1	RRCCAATCAGAG	590	475	698	578	729	1015	677	928	904	638	1098	729	2468	801	1754	692	830	595	310	688	726	578	803	685	710	691	658	763	587	310	404.272	806.828	698
M01810_2.00:ATF3:JDP2	NATGACGTMA	616	680	684	972	668	566	746	689	430	614	373	653	412	636	311	665	605	599	507	608	801	609	879	723	716	647	717	704	610	311	138.886	635.862	647
M10250_2.00:SP2	GGGCGGGAC	347	1620	390	1363	370	1151	423	790	1079	346	3439	343	755	368	1191	349	311	346	1132	376	1202	350	591	376	354	381	372	357	347	311	651.961	717.897	376
M09109_2.00:FOXC1:FOXC2:FOXD1:FOXD2:FOXD3:FOXD4:FOXD4L1:FOXD4L3:FOXD4L4:FOXD4L5:FOXD4L6:FOXE1:FOXF1:FOXG1:FOXI1:FOXI2:FOXI3:FOXJ2:FOXJ3:FOXK1:FOXK2:FOXL1:FOXL2:FOXS1	RRCCAATCAGAG	591	476	699	579	730	1016	678	929	905	639	1099	730	2469	802	1755	693	829	596	311	689	725	579	804	686	709	692	659	764	586	311	404.338	807.552	699
M04764_2.00:ELF1:ELF2:ELF4:ELK1:ELK3:ELK4:ERF:ERG:ETS1:ETS2:ETV1:ETV2:ETV3:ETV3L:ETV4:ETV5:FEV:FLI1:GABPA	VACCGGAAGTG	329	519	328	527	347	581	342	606	529	338	659	370	959	358	1364	347	599	313	751	349	798	321	444	334	325	327	317	334	326	313	240.744	484.172	349
M05888_2.00:RFX1:RFX2:RFX3:RFX4:RFX6	BGTTGCCATGGYRAC	723	2405	829	1756	666	537	706	744	1652	717	1279	724	540	735	924	785	813	706	1028	670	314	662	992	719	715	704	740	717	705	314	419.39	869.207	723
M09642_2.00:STAT1	ATTTCCNGGAAATN	1034	675	988	1534	1243	1712	832	538	314	1127	876	1054	946	985	488	1064	823	1122	769	986	2091	1039	568	1136	1150	1021	946	963	1037	314	353.518	1002.1	988
M05059_2.00:BARX1:BARX2:BSX:DLX1:DLX2:DLX3:DLX4:DLX5:DLX6:EMX1:EMX2:EN1:EN2:EVX1:EVX2:GBX1:GBX2:GSX1:GSX2:HOXA1:HOXA2:HOXA3:HOXA4:HOXA5:HOXB1:HOXB2:HOXB3:HOXB4:HOXB5:HOXC4:HOXC5:HOXD1:HOXD3:HOXD4:ISX:MEOX1:MEOX2:MNX1:MSX1:MSX2:NANOG:NANOGP8:NKX1-1:NKX1-2:PDX1:PROP1:SHOX:SHOX2:UNCX:VAX1:VAX2:VENTX	DTAAYGAB	910	697	1167	1365	1082	416	1273	680	442	922	416	1150	529	982	314	1159	1199	880	560	1068	784	1190	749	1187	1130	1195	1288	1139	1124	314	307.754	930.931	1068
M09345_2.00:NFATC1:NFATC2:NFATC3:NFATC4	AAATTTTCCT	2806	1684	3080	758	4267	888	1678	401	3705	3764	314	3334	953	6882	7496	4184	3637	2684	5637	2862	671	6196	6974	3084	4239	4263	2657	3684	6878	314	2094.2	3436.55	3334
M04710_2.00:ELF1:ELF2:ELF4:ELK1:ELK3:ELK4:ERF:ERG:ETS1:ETS2:ETV1:ETV2:ETV3:ETV3L:ETV4:ETV5:FEV:FLI1:GABPA	NACCGGAAGTD	342	684	360	648	393	762	371	613	702	360	1240	387	1026	387	1546	398	714	315	1164	383	838	334	599	351	346	341	328	372	344	315	321.446	574.069	387
M04716_2.00:EHF:ELF1:ELF2:ELF3:ELF4:ELF5:ELK1:ELK3:ELK4:ERF:ERG:ETS1:ETS2:ETV1:ETV2:ETV3:ETV3L:ETV4:ETV5:ETV6:ETV7:FEV:FLI1:GABPA:SPDEF	NAMSCGGAAGTR	323	527	344	557	373	610	383	477	697	354	1106	371	910	371	654	414	460	328	1214	355	495	338	371	345	344	365	315	343	340	315	232.375	485.655	371
M09354_2.00:NFATC1:NFATC2:NFATC3:NFATC4	AAATTTTCCT	2807	1685	3079	759	4268	887	1679	402	3706	3763	315	3335	954	6881	7495	4183	3638	2685	5638	2863	672	6199	6927	3085	4238	4264	2658	3685	6879	315	2091.19	3435.48	3335
M10253_2.00:SP2	GNGGGGGGCGGGGCS	450	2257	437	1015	404	1027	432	784	868	408	3904	378	773	404	1062	390	316	445	1746	382	1189	386	417	388	388	420	431	422	387	316	754.471	769.31	431
M07813_2.00:NFE2:NFE2L1:NFE2L2:NFE2L3	VATGACTCAGCADWTTY	1111	1526	819	2371	975	1369	904	693	496	967	518	784	328	719	317	830	592	1008	327	782	804	912	559	959	822	688	956	789	928	317	400.83	857	819
M10471_2.00:EHF:ELF1:ELF2:ELF3:ELF4:ELF5:ETV6:ETV7:SPIC	YTACTTCCTG	416	441	376	367	429	450	405	430	630	437	758	425	420	442	911	521	608	475	476	395	340	418	319	401	372	429	377	376	406	319	125.771	456.897	425
M04517_2.00:SP1:SP3:SP4:SP5:SP6:SP7:SP8:SP9	RCCACGCCCMCY	409	3191	464	1425	446	1773	459	1430	1520	380	3869	432	1797	457	2262	391	319	355	1390	449	3164	371	590	399	403	448	451	472	372	319	993.797	1030.62	457
M09465_2.00:TCF12:TCF3:TCF4	ASWTCAAAGG	1461	818	1439	521	1378	322	1447	687	2132	1712	596	1332	425	1832	3860	1807	3105	1468	1036	1485	888	1880	1888	1416	1653	1481	1676	1693	1648	322	739.009	1485.72	1468
M04722_2.00:EHF:ELF1:ELF2:ELF3:ELF4:ELF5:ELK1:ELK3:ELK4:ERF:ERG:ETS1:ETS2:ETV1:ETV2:ETV3:ETV3L:ETV4:ETV5:ETV6:ETV7:FEV:FLI1:GABPA:SPDEF	NAMSCGGAAGTR	325	550	345	589	377	671	388	490	771	356	1381	379	1198	366	785	402	542	323	1951	359	452	331	387	338	348	364	327	350	331	323	373.102	544	379
M10488_2.00:ELF1:ELF2:ELF4:ELK1:ELK3:ELK4:ERF:ERG:ETS1:ETS2:ETV1:ETV2:ETV3:ETV3L:ETV4:ETV5:FEV:FLI1:GABPA	YSMRCCGGAAGTNM	337	534	349	553	364	593	372	551	627	349	1028	394	1345	377	774	366	622	343	1105	347	659	339	521	357	367	358	323	368	352	323	257.212	516.345	372
M08842_2.00:NFIL3	DRTTATGTAAY	1806	732	1673	2115	1563	627	1751	1892	874	1446	824	1632	908	1255	324	1733	1036	1284	533	1384	622	1516	1074	1772	1540	1714	1506	1416	1498	324	465.168	1312.07	1446
M10483_2.00:EHF:ELF1:ELF2:ELF3:ELF4:ELF5:ELK1:ELK3:ELK4:ERF:ERG:ETS1:ETS2:ETV1:ETV2:ETV3:ETV3L:ETV4:ETV5:ETV6:ETV7:FEV:FLI1:GABPA:SPDEF	ACTTCCGGG	364	819	384	703	448	1696	407	619	1254	378	2818	428	2767	441	1758	413	854	324	3023	391	929	341	646	371	371	395	353	388	371	324	796.606	843.241	428
M08965_2.00:KLF1:KLF12:KLF2:KLF3:KLF4:KLF5:KLF6:KLF7:KLF8	GCCCCRCCCWGCCCC	515	1614	499	983	483	961	563	1510	1521	513	2082	471	696	499	1088	488	324	513	1948	494	787	427	510	522	513	539	542	469	470	324	486.684	777.379	515
M11319_2.00:LEF1:TCF7:TCF7L1:TCF7L2	YCTTTGATS	1354	770	1317	504	1433	324	1612	657	2621	1573	468	1387	510	1877	4339	1835	4900	1725	996	1459	524	1669	1061	1483	1577	1600	1884	1880	1592	324	1010.85	1549.34	1483
M04757_2.00:EHF:ELF1:ELF2:ELF3:ELF4:ELF5:ETV6:ETV7:SPI1:SPIC	AACVAGGAAGTR	683	432	596	454	665	508	645	565	797	712	1491	656	629	666	650	735	659	684	406	636	420	660	324	649	666	703	636	616	591	324	196.667	639.103	649
M04552_2.00:KLF17	NGCCACGCCCTH	385	1410	502	909	447	1559	506	1179	1030	429	1646	418	938	443	823	411	325	395	1108	444	1005	374	484	429	443	444	490	441	381	325	389.789	682.69	447
M10514_2.00:ELF1:ELF2:ELF4:ELK1:ELK3:ELK4:ERF:ERG:ETS1:ETS2:ETV1:ETV2:ETV3:ETV3L:ETV4:ETV5:FEV:FLI1:GABPA	CWTCCKGT	476	396	439	325	567	365	450	439	423	471	425	535	483	526	647	570	647	468	432	493	409	507	325	490	499	553	467	482	486	325	77.7836	475.69	476
M05547_2.00:IRF7	HCGAAAVCGAAAVTA	561	430	470	530	410	348	434	325	408	599	326	405	398	500	430	484	440	628	714	481	336	523	565	425	396	418	530	416	467	325	92.153	461.966	434
M08262_2.00:ZNF669	GTCATCR	797	495	727	852	751	475	768	615	380	751	372	685	426	673	326	909	889	895	482	792	767	943	821	795	759	774	905	730	901	326	181.355	705.345	759
M08267_2.00:ZNF71	CAGTTTCRTTTTCC	567	447	486	560	508	549	442	360	326	515	440	495	410	488	339	523	389	540	775	540	435	555	545	506	439	468	450	447	523	326	86.5856	485.069	488
M04513_2.00:KLF15	GCCACGCCCCCC	485	1895	497	884	484	868	512	1092	931	459	1848	434	613	491	1894	435	326	424	753	464	911	400	478	460	461	510	491	499	448	326	447.87	705.069	491
M04803_2.00:SPI1:SPIB:SPIC	DAWGCGGAAGTR	473	412	477	471	418	598	494	531	692	511	893	465	960	417	327	449	334	466	498	447	408	426	382	467	437	439	435	454	432	327	139.788	490.103	454
M05541_2.00:IRF4:IRF8	NCGAAACCGAAACYR	500	403	474	580	463	332	403	328	417	484	426	391	351	478	433	472	382	511	708	423	517	529	555	453	373	435	413	421	414	328	79.7497	450.655	433
M04730_2.00:ELF1:ELF2:ELF4:ELK1:ELK3:ELK4:ERF:ERG:ETS1:ETS2:ETV1:ETV2:ETV3:ETV3L:ETV4:ETV5:FEV:FLI1:GABPA	NACCGGAAGTR	359	902	407	1014	438	1756	418	792	1093	368	3064	455	3818	434	3235	412	720	329	2690	408	3150	348	687	370	365	387	350	424	363	329	1065.96	1019.17	434
M06447_2.00:SMAD4	GCGBCDGKSHRT	1253	1379	1018	1986	849	1628	962	871	3167	1113	989	914	685	941	2091	1062	1013	1309	329	995	1812	1160	1973	960	875	963	1002	801	1207	329	552.12	1217.48	1013
M05781_2.00:LEF1:TCF7:TCF7L1:TCF7L2	CTTTGATST	1810	1041	1647	596	1776	330	1828	778	2978	2102	814	1652	727	2647	4418	2490	4663	2257	1026	1846	525	2186	1217	1795	2233	2149	2135	2487	2223	330	1016.97	1875.03	1828
M09056_2.00:ELF1:ELF2:ELF4:ELK1:ELK3:ELK4:ERF:ERG:ETS1:ETS2:ETV1:ETV2:ETV3:ETV3L:ETV4:ETV5:FEV:FLI1:GABPA	GVVRCCGGAAGTGV	356	665	359	620	396	763	386	516	831	355	1672	373	836	393	1123	374	722	348	1536	371	891	330	507	352	357	386	356	370	345	330	352.972	582.379	386
M08713_2.00:HIF1A	GKACGTGC	1102	803	1105	1021	1262	1065	1232	1140	937	1062	768	1111	1938	1214	1283	1128	1248	1086	331	1083	773	963	1091	1105	1082	1055	1129	1236	992	331	252.92	1080.86	1091
M03705_2.00:KLF15	RCCACRCCCMC	539	1557	551	699	523	957	539	810	838	527	1155	487	586	540	1234	516	331	496	919	559	1220	469	607	502	527	508	544	511	474	331	290.363	680.172	540
M02970_2.00:ELF1:ELF2:ELF4:ELK1:ELK3:ELK4:ERF:ERG:ETS1:ETS2:ETV1:ETV2:ETV3:ETV3L:ETV4:ETV5:FEV:FLI1:GABPA	ACCGGAAGTG	386	690	388	706	445	972	399	688	813	379	1469	463	1254	436	1421	425	587	332	899	431	1049	373	557	389	368	388	357	390	368	332	332.045	614.552	436
M02888_2.00:KLF14:KLF16	GCCACGCCCCC	463	2248	455	824	482	798	505	995	923	436	2982	415	620	471	1537	424	332	432	1670	457	989	391	502	412	429	475	476	473	424	332	617.012	760	475
M08750_2.00:HIF1A	GKACGTGC	1103	804	1106	1022	1263	1066	1233	1141	938	1063	769	1112	1939	1215	1284	1129	1249	1085	332	1084	774	961	1092	1106	1083	1054	1127	1237	993	332	252.957	1081.52	1092
M02636_2.00:CEBPA:CEBPB:CEBPE	RTKDCGCAAT	3324	2710	4164	5450	3830	2785	4313	3231	1241	2394	1717	4509	3772	2408	332	3250	2029	1678	1627	2960	3152	2802	1961	3763	3974	4180	3935	3252	3488	332	1123.4	3042.45	3231
M09353_2.00:REL:RELA	TGGMATTTCCCTWCH	957	523	1057	693	876	797	843	527	605	953	333	1033	1456	1004	415	841	471	1138	805	1057	1029	1249	1939	1112	1106	837	879	825	1257	333	330.696	917.828	879
M05771_2.00:LEF1:TCF7:TCF7L1:TCF7L2	ASATCAAAG	1579	1095	1600	568	1734	333	2048	731	2230	2293	817	1593	597	2081	4536	2548	4466	1739	1016	1670	677	2069	1106	1628	2042	1879	2344	2455	2027	333	979.884	1775.9	1734
M11355_2.00:STAT5A	NAWTTCYNGGAAATN	1052	629	1012	1302	1313	1831	939	592	333	1119	954	1042	1195	978	516	1088	851	1130	1195	1101	2707	1211	700	1116	1208	1027	1082	1000	1077	333	420.766	1079.31	1077
M10506_2.00:ELF1:ELF2:ELF4:ELK1:ELK3:ELK4:ERF:ERG:ETS1:ETS2:ETV1:ETV2:ETV3:ETV3L:ETV4:ETV5:FEV:FLI1:GABPA	CTTCCK	602	469	706	370	916	466	764	435	595	750	585	819	591	844	1830	821	897	593	1451	745	333	675	366	921	1220	1165	828	1011	838	333	330.59	779.517	750
M09350_2.00:REL:RELA	TGGMATTTCCCTWCH	956	522	1056	692	875	796	842	526	606	952	334	1032	1455	1003	414	840	470	1137	804	1056	1028	1250	1938	1111	1105	836	878	824	1256	334	330.574	917.034	878
M09080_2.00:EHF:ELF1:ELF2:ELF3:ELF4:ELF5:ELK1:ELK3:ELK4:ERF:ERG:ETS1:ETS2:ETV1:ETV2:ETV3:ETV3L:ETV4:ETV5:ETV6:ETV7:FEV:FLI1:GABPA:SPDEF	TRNCAGGAAGTRRVT	609	464	514	443	572	512	545	470	788	592	709	578	535	550	810	661	759	698	612	575	334	600	375	532	532	573	536	495	568	334	110.05	570.379	568
M08302_2.00:EGR1:EGR2:EGR3:EGR4	CGCCCCCGC	541	739	441	343	456	376	538	502	757	544	539	438	335	469	1251	500	519	646	850	439	406	533	564	459	495	495	547	466	534	335	178.076	542.138	502
M04796_2.00:ELF1:ELF2:ELF4:ELK1:ELK3:ELK4:ERF:ERG:ETS1:ETS2:ETV1:ETV2:ETV3:ETV3L:ETV4:ETV5:FEV:FLI1:GABPA	NACCGGAAGTR	363	751	378	815	439	1245	384	670	815	366	2197	444	2266	423	2525	400	819	335	1713	402	1602	344	674	383	364	371	360	408	367	335	647.266	780.103	423
M09205_2.00:PBX1:PBX2:PBX3:PBX4	YTYTGATTGGCTGG	577	423	694	718	783	1482	710	1192	1166	677	1212	691	2391	753	1893	713	679	547	336	729	1296	655	1270	675	765	764	739	795	631	336	442.351	895.034	729
M08083_2.00:PRDM1	TCACTTTCAC	907	545	673	496	725	361	705	440	546	863	336	754	349	806	817	814	1019	970	968	815	394	1064	793	767	757	748	786	682	877	336	204.847	716.448	757
M04335_2.00:FOS:FOSB:FOSL1:FOSL2	AATGACACG	1121	899	784	947	872	546	1269	1009	385	1108	377	986	538	821	336	1014	1152	915	566	956	802	908	699	1010	956	993	940	829	1065	336	240.882	855.276	915
M10621_2.00:GTF2I	VAGGAAGTGA	800	394	686	378	773	456	731	554	421	768	563	688	482	683	594	809	801	1025	493	732	390	794	337	751	831	757	715	702	876	337	175.037	654.621	702
M04525_2.00:SP2	MTAAGCCCCGCCCMCTT	940	3622	902	3888	1015	3129	957	2232	2641	862	4359	1010	3238	1033	3574	899	337	764	1733	876	4132	806	625	822	779	1001	893	821	944	337	1260.94	1683.93	957
M05719_2.00:RFX1:RFX2:RFX3:RFX4:RFX6	SGTTRCCATGGYAACV	953	1749	1113	2245	944	739	1068	982	3583	1079	1332	1016	936	1074	1004	1356	1245	1002	1166	955	337	917	1060	1017	996	805	1065	932	892	337	567.199	1157.31	1016
M09059_2.00:ELF1:ELF2:ELF4:ELK1:ELK3:ELK4:ERF:ERG:ETS1:ETS2:ETV1:ETV2:ETV3:ETV3L:ETV4:ETV5:FEV:FLI1:GABPA	GRCCGGAAGTGG	357	666	380	700	433	1037	392	618	827	348	1881	414	2144	403	1494	397	657	338	1974	401	2157	349	584	362	392	369	338	417	354	338	590.016	730.448	414
M00233_2.00:EGR1:EGR2:EGR3:EGR4	CGCCCMCGCD	892	954	751	339	768	429	933	557	846	950	442	779	346	826	1764	875	1178	1004	5071	805	492	1063	1168	934	1047	922	1097	928	1186	339	835.117	1011.93	922
M08323_2.00:KLF15	CCCCBGCYCCGCCCC	530	4693	476	1859	442	1137	504	1475	1118	504	4183	396	655	459	1009	446	340	498	2567	442	985	406	654	426	421	431	474	443	445	340	1084.75	979.931	498
M02444_2.00:NFATC1:NFATC2:NFATC3:NFATC4	NNTTTCCRNN	1430	2425	3019	1205	3455	1160	1830	520	3632	2254	340	3326	1077	6776	5932	2069	3184	1336	5477	2571	1473	3927	7293	3319	4085	3654	2533	4377	3879	340	1772.94	3019.24	3019
M04759_2.00:EHF:ELF1:ELF2:ELF3:ELF4:ELF5:ETV6:ETV7:SPI1:SPIC	AASGAGGAAGTR	664	491	574	401	610	545	612	587	708	668	1638	618	601	657	656	691	618	712	501	587	507	610	341	621	632	641	563	612	551	341	211.384	628.172	612
M09442_2.00:NFYC	BYRGCCAATCAGAR	405	390	529	572	503	857	478	1061	671	426	915	484	1264	565	1415	453	717	341	350	479	737	423	896	481	482	454	421	545	401	341	272.753	610.862	484
M01306_2.00:NFATC1:NFATC2:NFATC3:NFATC4	NWTTTTCCRT	4827	3533	7420	1167	7421	1582	4513	641	4989	7640	342	7391	995	7388	7339	7659	5050	4823	5491	6424	1825	7689	7577	7634	7512	7640	6305	7401	7619	342	2558.58	5442.66	6424
M06345_2.00:MEIS1:MEIS2:MEIS3:PKNOX1:PKNOX2:TGIF1:TGIF2:TGIF2LX:TGIF2LY	TGTCAAA	1291	774	1322	1069	1462	586	1792	1248	477	1305	469	1441	411	1135	342	1369	838	1110	433	1414	805	1402	603	1437	1641	1496	2099	1412	1311	342	458.441	1120.48	1291
M10486_2.00:EHF:ELF1:ELF2:ELF3:ELF4:ELF5:ELK1:ELK3:ELK4:ERF:ERG:ETS1:ETS2:ETV1:ETV2:ETV3:ETV3L:ETV4:ETV5:ETV6:ETV7:FEV:FLI1:GABPA:SPDEF	AGGAAG	623	460	707	381	951	476	774	452	650	765	670	813	712	848	1899	848	944	602	1178	751	344	694	369	870	1235	1179	821	999	861	344	317.901	788.828	765
M04719_2.00:EHF:ELF1:ELF2:ELF3:ELF4:ELF5:ELK1:ELK3:ELK4:ERF:ERG:ETS1:ETS2:ETV1:ETV2:ETV3:ETV3L:ETV4:ETV5:ETV6:ETV7:FEV:FLI1:GABPA:SPDEF	RAYGCGGAAGTR	424	517	434	495	451	616	452	511	720	474	1385	452	948	474	548	457	443	415	916	412	370	414	344	432	422	441	388	431	393	344	218.421	523.414	451
M04746_2.00:EHF:ELF1:ELF2:ELF3:ELF4:ELF5:ELK1:ELK3:ELK4:ERF:ERG:ETS1:ETS2:ETV1:ETV2:ETV3:ETV3L:ETV4:ETV5:ETV6:ETV7:FEV:FLI1:GABPA:SPDEF	AACCCGGAAGTR	369	497	374	477	413	626	424	475	758	387	832	398	448	414	771	455	665	369	890	386	371	361	346	380	383	409	345	375	369	345	157.294	474.724	409
M08162_2.00:RFX1:RFX2:RFX3:RFX4:RFX6	GTTGCCATGGMRAC	732	3029	835	1911	694	561	737	952	1869	743	1065	751	609	737	920	801	1075	700	1039	696	345	669	1385	727	733	713	743	747	727	345	526.514	939.483	743
M10879_2.00:IRF1:IRF2	GAAAAGYGAAACC	842	721	726	680	659	437	666	533	465	746	594	686	463	595	345	702	381	1001	424	741	642	814	750	678	714	665	691	665	678	345	144.977	644.966	678
M08255_2.00:ZNF519	CWCTTCCGGT	358	870	368	674	427	743	402	610	1001	363	1413	397	1164	415	1707	420	654	383	930	398	596	359	482	361	363	378	346	382	360	346	349.158	597.379	415
M08293_2.00:KLF1:KLF12:KLF2:KLF3:KLF4:KLF5:KLF6:KLF7:KLF8	CCCCGGCCMCRCCCH	480	2726	536	2007	475	1307	493	1194	1314	463	5158	459	917	492	1046	450	346	471	1789	482	1088	421	493	472	501	532	525	496	430	346	988.508	950.448	496
M09072_2.00:ELF1:ELF2:ELF4:ELK1:ELK3:ELK4:ERF:ERG:ETS1:ETS2:ETV1:ETV2:ETV3:ETV3L:ETV4:ETV5:FEV:FLI1:GABPA	GGSRCCGGAAGYGG	388	710	379	587	406	769	390	579	1413	385	1951	389	1041	419	1185	375	808	410	1114	384	566	362	476	400	380	399	347	406	375	347	385.122	613.552	406
M07845_2.00:PRDM1	TCACTTTCACTTTYH	960	916	725	594	625	364	799	576	614	823	427	655	347	690	839	685	694	1003	858	659	441	1041	1043	663	642	604	696	635	793	347	185.074	703.828	685
M09018_2.00:NFYA	YTCTGATTGGYTRV	432	379	543	562	563	997	485	936	773	450	967	515	1348	597	1869	479	686	363	347	473	758	443	720	520	522	514	472	551	460	347	324.656	645.655	522
M09359_2.00:NFATC1:NFATC2:NFATC3:NFATC4	AKTTTTCCA	4671	3469	6884	1412	6364	1766	2647	454	5320	6904	347	4679	835	6191	6573	6784	4778	5040	6013	4784	1076	6201	7593	6877	6104	6783	4578	6891	6164	347	2263.18	4764.9	5320
M09343_2.00:NFATC1:NFATC2:NFATC3:NFATC4	AKTTTTCCA	4670	3470	6883	1411	6363	1765	2646	453	5319	6902	348	4680	834	6187	6576	6783	4777	5054	6018	4783	1075	6195	7594	6898	6103	6816	4571	6890	6160	348	2264.95	4766.34	5319
M04744_2.00:EHF:ELF1:ELF2:ELF3:ELF4:ELF5:ELK1:ELK3:ELK4:ERF:ERG:ETS1:ETS2:ETV1:ETV2:ETV3:ETV3L:ETV4:ETV5:ETV6:ETV7:FEV:FLI1:GABPA:SPDEF	WAMCCGGAAGTR	362	631	385	637	415	766	431	523	748	370	1229	416	678	418	925	445	895	356	2402	387	653	352	474	385	391	379	348	387	359	348	409.592	591.276	418
M09019_2.00:NFYA	YTCTGATTGGYTRV	433	378	542	563	564	996	484	935	774	451	968	514	1349	598	1870	480	687	362	348	474	759	444	721	521	523	513	473	552	461	348	324.753	646.103	523
M09061_2.00:EHF:ELF1:ELF2:ELF4:ELK1:ELK3:ELK4:ERF:ERG:ETS1:ETS2:ETV1:ETV2:ETV3:ETV3L:ETV4:ETV5:FEV:FLI1:GABPA	GCVGGAAGYG	781	708	779	479	863	634	928	577	619	824	952	769	485	741	747	883	980	735	522	847	564	695	348	788	1192	1075	865	924	826	348	186.808	763.103	779
M07494_2.00:RFX1:RFX2:RFX3:RFX4	SGTTGCYA	937	969	934	937	841	514	1081	825	731	987	1072	869	504	926	476	932	1700	838	489	806	349	889	675	955	982	1051	1060	929	963	349	254.723	869.69	929
M10404_2.00:NFYA	CRGCCAATCAGMRS	411	376	493	551	505	856	492	1098	892	442	1206	497	1275	581	1964	448	632	368	349	484	703	447	702	503	487	463	447	530	405	349	353.271	641.621	497
M02646_2.00:LEF1:TCF7:TCF7L1:TCF7L2	SATCAAAGN	2117	995	2150	546	2350	349	2740	962	4499	2683	995	2234	509	3244	5491	4108	5872	2402	1017	2190	535	2550	1616	2563	2812	3547	3870	3679	2790	349	1447.51	2462.59	2402
M09082_2.00:EHF:ELF1:ELF2:ELF4:ELK1:ELK3:ELK4:ERF:ERG:ETS1:ETS2:ETV1:ETV2:ETV3:ETV3L:ETV4:ETV5:FEV:FLI1:GABPA	GCVGGAAGYG	782	707	780	480	864	633	929	578	618	825	949	768	486	740	748	884	979	736	523	848	565	696	349	789	1190	1076	866	925	825	349	186.446	763.379	780
M04793_2.00:ELF1:ELF2:ELF4:ELK1:ELK3:ELK4:ERF:ERG:ETS1:ETS2:ETV1:ETV2:ETV3:ETV3L:ETV4:ETV5:FEV:FLI1:GABPA	NACCGGAAGTR	372	791	401	940	458	1207	406	699	882	392	2696	456	2520	449	2598	415	852	350	1792	422	1482	367	851	390	390	382	373	418	374	350	710.573	831.897	449
M08601_2.00:RFX1:RFX2:RFX3:RFX4	GGTTGCYA	938	970	933	938	842	515	1082	826	732	988	1073	870	505	927	477	933	1701	839	490	807	350	890	676	956	981	1052	1061	930	961	350	254.636	870.448	930
M05860_2.00:EGR1:EGR2:EGR3:EGR4	NNCCGCCCACGCA	537	957	443	531	431	691	467	556	796	499	1487	421	548	448	1592	451	351	612	3285	436	1328	477	561	417	420	450	456	458	476	351	590.315	709.724	477
M08167_2.00:LEF1:TCF7:TCF7L1:TCF7L2	RAASATCAAAGGVA	1412	869	1193	595	1381	351	1302	635	2927	1622	526	1303	577	1791	4436	1743	3176	1519	956	1465	841	1728	1949	1300	1562	1450	1487	1586	1654	351	844.446	1494.34	1450
M04537_2.00:KLF13:KLF9	NRCCACGCCCMCY	506	2714	576	1798	587	1593	575	1552	1507	505	3790	542	1537	579	2946	468	352	431	1462	542	3822	425	616	523	546	567	553	570	446	352	1008.97	1125.17	575
M04247_2.00:BACH1:BACH2	AAANCATGASTCATSNTTT	861	848	787	787	652	640	657	637	579	703	456	713	360	766	511	894	750	1022	352	877	771	913	779	748	687	671	836	752	737	352	155.454	715.379	748
M08142_2.00:IRF1:IRF2	AAAVWGAAAGTGAAAGTAAAN	750	767	645	1853	532	469	644	647	410	653	910	524	352	549	469	569	435	724	526	546	547	673	459	484	597	533	608	562	572	352	264.429	621	562
M03261_2.00:MEIS1:MEIS2:MEIS3:PKNOX1:PKNOX2:TGIF1:TGIF2	WTGACAG	1710	1527	2135	2758	2319	998	3870	4255	533	1674	820	2182	561	1580	352	1691	1546	1402	790	1942	1272	1688	783	2351	2379	2144	3904	2347	1929	352	978.194	1842.83	1691
M06192_2.00:ELF1:ELF2:ELF4:ELK1:ELK3:ELK4:ERF:ERG:ETS1:ETS2:ETV1:ETV2:ETV3:ETV3L:ETV4:ETV5:ETV6:FEV:FLI1:GABPA	ACCGGAART	379	922	423	744	461	973	421	901	739	381	1563	472	2111	438	1628	406	762	361	1460	455	1073	368	761	403	402	400	361	430	353	353	461.776	708.655	455
M05538_2.00:IRF5	VCGAAACCGAAACT	554	384	572	618	553	359	440	400	425	530	409	564	399	563	380	548	353	685	511	499	551	631	539	563	457	511	494	498	506	353	85.5235	499.862	511
M02712_2.00:RELA	SGGGTTTTTCCS	1074	478	1191	774	1117	1684	1018	550	582	1219	353	1197	2288	1023	738	901	518	1311	1859	1251	2453	1460	4015	1320	1206	1003	1043	959	1329	353	722.572	1238.41	1117
M00521_2.00:MEIS1:MEIS2:MEIS3:PKNOX1:PKNOX2:TGIF1:TGIF2:TGIF2LX:TGIF2LY	NNTGACAGNY	1701	1384	2035	2184	2072	832	3613	2875	608	1588	944	2117	588	1571	353	1708	1559	1541	1074	1903	1271	1818	842	2473	2210	2038	3718	2209	2019	353	804.701	1753.38	1708
M05895_2.00:LEF1:TCF7:TCF7L1:TCF7L2	ATCAAAGGVN	1505	681	1497	488	1639	354	1804	834	2562	1762	682	1647	471	2049	3387	1937	3131	1583	915	1545	586	1840	1149	1853	1858	1908	2193	2028	2009	354	753.266	1582.66	1647
M03859_2.00:MEIS1:MEIS2:MEIS3:PKNOX1:PKNOX2:TGIF1:TGIF2:TGIF2LX:TGIF2LY	TGACAG	1712	1599	2146	2746	2303	1019	3920	4264	534	1661	810	2184	553	1576	354	1703	1575	1391	786	1936	1250	1696	786	2304	2341	2155	3854	2330	1943	354	976.39	1842.45	1703
M09008_2.00:KLF1:KLF12:KLF2:KLF3:KLF4:KLF5:KLF6:KLF7	CCCRGCCMCRCCCH	465	2223	475	1301	459	1096	474	1109	1330	435	4572	408	720	464	861	439	354	428	1647	407	791	375	472	421	430	479	503	462	385	354	849.012	827.069	472
M09038_2.00:E2F1:E2F2:E2F3:E2F4:E2F5:E2F6	GGGCGGGARG	849	2355	639	1293	609	1835	670	1330	1638	678	998	638	729	655	1878	715	754	812	355	656	2046	707	1031	680	637	660	664	686	729	355	508.335	962.966	715
M03860_2.00:MEIS1:MEIS2:MEIS3:PKNOX1:PKNOX2:TGIF1:TGIF2:TGIF2LX:TGIF2LY	TGACAG	1713	1598	2147	2747	2304	1020	3921	4265	535	1662	811	2185	554	1577	355	1702	1576	1392	787	1937	1251	1697	787	2303	2342	2156	3855	2331	1942	355	976.377	1843.17	1702
M04338_2.00:FOS:FOSB:FOSL1:FOSL2	AATGACACG	1016	659	941	949	915	662	1285	1354	355	1151	418	1186	600	925	410	1170	1446	998	547	1107	978	1057	964	1176	1113	1046	1089	1091	1105	355	282.968	955.621	1016
M08244_2.00:ZNF189	TGGAAAA	3972	3810	6897	1742	6598	1679	2457	457	4620	6768	355	4618	1101	5986	6651	4762	4306	4142	5967	4190	1031	6069	6879	4727	5944	6724	4128	6796	6034	355	2114.33	4462.41	4620
M07969_2.00:GATA1:GATA2:GATA3:GATA4:GATA5:GATA6	DSAGATAAGR	3689	3955	2075	355	4072	1196	4437	4197	4427	3795	1298	2822	926	6956	7021	6676	5373	4171	791	4538	1118	4367	2994	3086	4596	4625	4607	4446	4455	355	1794.15	3691.86	4171
M03959_2.00:RFX1:RFX2:RFX3:RFX4:RFX6	CGTTRCCATGGYAACG	981	2207	1047	2349	888	653	1029	976	3886	1006	1258	920	1123	986	999	1281	1127	961	1121	970	355	859	1086	969	963	856	1120	923	856	355	645.613	1163.97	986
M04804_2.00:SPI1:SPIB:SPIC	AAWGRGGAAGTR	575	473	503	394	455	507	534	558	710	596	975	566	686	493	421	531	392	629	400	534	380	515	356	552	531	548	498	507	511	356	120.497	528.621	515
M08462_2.00:NFATC1:NFATC2:NFATC3:NFATC4	TTTTCCA	3973	3811	6898	1743	6599	1680	2458	458	4619	6769	356	4619	1102	6055	6630	4761	4307	4143	5968	4191	1032	5938	6906	4724	5920	6725	4127	6797	5918	356	2109.29	4456.1	4619
M06534_2.00:MEIS1:MEIS2:MEIS3:PKNOX1:PKNOX2:TGIF1:TGIF2:TGIF2LX:TGIF2LY	TGACAG	1714	1597	2148	2748	2305	1021	3922	4266	536	1663	812	2183	555	1578	356	1701	1577	1393	788	1938	1252	1698	784	2302	2343	2154	3853	2332	1941	356	976.227	1843.45	1701
M09053_2.00:EHF:ELF1:ELF2:ELF3:ELF4:ELF5:ETV6:ETV7:FEV	RAACCAGGAAGTRGS	522	532	479	460	496	499	501	467	688	564	1270	508	473	537	522	538	561	569	579	475	356	494	378	478	511	536	448	477	481	356	154.656	531	501
M06346_2.00:MEIS1:MEIS2:MEIS3:PKNOX1:PKNOX2:TGIF1:TGIF2:TGIF2LX:TGIF2LY	TTGACA	1703	1556	2116	2757	2310	979	3868	4213	542	1676	801	2200	567	1582	357	1675	1518	1390	800	1956	1257	1673	795	2374	2410	2148	3881	2359	1946	357	974.115	1841.69	1676
M07949_2.00:EHF:ELF1:ELF2:ELF3:ELF4:ELF5:ELK1:ELK3:ELK4:ERF:ERG:ETS1:ETS2:ETV1:ETV2:ETV3:ETV3L:ETV4:ETV5:ETV6:ETV7:FEV:FLI1:GABPA:SPDEF	ACCCGGAAGTG	370	718	394	712	436	1354	419	585	1442	375	1542	411	1221	437	1237	419	748	380	3082	367	689	357	577	391	393	394	379	405	378	357	583.872	710.759	419
M04462_2.00:EGR1:EGR2:EGR3:EGR4	YCCGCCCACGCAC	765	2051	689	889	707	1634	671	787	2196	772	3552	684	1265	699	1918	653	357	955	3888	676	2692	724	515	660	644	686	651	677	647	357	908.16	1162.21	707
M04438_2.00:EGR1:EGR2:EGR3:EGR4	CCCGCCCACGCVC	556	1418	459	357	464	414	500	519	1046	522	705	419	370	454	1241	503	572	624	3088	433	728	519	711	431	453	490	504	471	522	357	526.469	672.172	504
M09071_2.00:EHF:ELF1:ELF2:ELF3:ELF4:ELF5:ETV6:ETV7:FEV	RAACCAGGAAGTRGS	523	533	480	461	497	500	502	468	689	565	1271	509	474	538	523	539	562	570	580	476	357	495	379	479	512	537	449	478	480	357	154.679	531.931	502
M09444_2.00:NFYB	CAGCCAATCAGAR	400	404	506	582	511	940	482	1031	807	452	1742	518	1508	583	1943	462	729	357	366	487	842	415	734	488	479	467	439	559	409	357	406.354	677.31	506
M10500_2.00:EHF:ELF1:ELF2:ELF3:ELF4:ELF5:ETV6:ETV7:FEV	BTTCCTGC	710	437	786	383	958	461	850	416	624	882	578	842	550	921	1221	952	1032	816	1096	813	426	770	358	990	1369	1265	980	1133	1082	358	282.734	817.276	842
M09961_2.00:NFE2:NFE2L1:NFE2L2:NFE2L3	CATGACTCAGCAVWCC	990	884	939	1255	840	827	822	725	390	832	610	800	402	736	358	807	728	802	419	845	536	805	480	920	826	741	815	831	917	358	201.698	754.552	807
M09445_2.00:NFYB	CAGCCAATCAGAR	401	405	507	583	512	941	483	1032	808	453	1743	519	1507	584	1944	463	730	358	367	488	843	416	735	489	480	466	440	558	410	358	406.266	678.103	507
M01806_2.00:ATF1:CREB1:CREM	RTGACGTVN	489	653	579	859	542	535	597	765	358	498	447	637	763	524	379	558	826	426	713	478	613	474	844	562	562	554	569	572	485	358	132.114	581.414	562
M08171_2.00:STAT1	TTTCCYRGAAA	1061	670	1118	2029	1541	2602	966	575	359	1231	970	1257	1865	1169	567	1360	990	1177	1092	1250	2104	1215	576	1249	1459	1243	1088	1173	1246	359	481.889	1213.86	1177
M06343_2.00:MEIS1:MEIS2:MEIS3:PKNOX1:PKNOX2:TGIF1:TGIF2:TGIF2LX:TGIF2LY	TGTCA	1706	1638	2122	2745	2297	993	3919	4224	541	1666	797	2202	560	1581	359	1680	1543	1382	798	1950	1239	1680	794	2333	2367	2167	3831	2346	1961	359	972.65	1842.1	1680
M02898_2.00:SP1:SP3:SP4:SP5:SP6:SP7:SP8:SP9	GCCACGCCCMCT	640	4869	747	1951	762	2643	762	1950	2786	655	2560	722	2356	777	3854	619	359	634	2094	743	4307	541	802	667	722	785	699	770	657	359	1239.93	1463.21	762
M04230_2.00:ATF1:CREB1:CREM	BRTGACATCACN	751	652	812	1088	771	459	846	921	560	780	598	956	640	746	377	979	1440	784	360	765	1033	916	1278	879	823	850	914	800	860	360	233.304	815.103	812
M09415_2.00:STAT3	CAYTTCCMGGAA	869	754	966	2059	1332	2715	858	540	360	1034	973	1103	1516	822	412	1076	960	853	836	1025	1386	967	525	1069	1174	971	897	988	1000	360	462.557	1035.86	971
M09506_2.00:EGR1:EGR2:EGR3:EGR4	CRCCCACGCA	733	750	526	361	536	447	587	480	962	680	527	556	380	555	2110	642	631	887	2046	552	592	722	809	535	570	542	592	540	656	361	402.655	707.103	587
M08233_2.00:ZIC1:ZIC2:ZIC3:ZIC4	CYCCTGCTGDG	1035	809	1041	1141	796	920	980	896	648	1004	1555	788	423	803	851	793	492	1472	1052	928	362	975	540	917	801	829	1174	779	1132	362	266.507	894.345	896
M07743_2.00:ZNF26	TGATGAC	1015	562	1158	930	1054	497	1258	666	435	1097	433	1172	481	1001	362	1364	1192	1170	471	1155	614	1438	1353	1491	1311	1389	1342	1086	1364	362	364.74	995.207	1097
M09643_2.00:STAT6	ABTTCYYRRGAA	1929	1618	1783	682	2123	877	1875	1220	1230	1947	362	1965	888	1974	4248	2385	2484	2028	1094	2468	2910	2466	4720	1974	1962	2116	2055	1990	3030	362	932.488	2013.9	1974
M03961_2.00:RFX1:RFX2:RFX3:RFX4:RFX6	SGTTGCCATGGCAACS	1112	1763	1250	2696	997	669	1178	1166	4823	1218	1906	1066	947	1129	1069	1392	1107	1108	958	1139	363	993	1272	1115	1078	1043	1215	1070	1086	363	784.298	1307.86	1112
M05035_2.00:MEIS1:MEIS2:MEIS3:PKNOX1:PKNOX2:TGIF1:TGIF2:TGIF2LX:TGIF2LY	DTGACAGB	1691	1467	1820	2256	1978	927	3641	4175	540	1706	742	1988	576	1472	363	1930	1335	1485	662	1887	1786	1618	770	2156	2014	2061	3566	2176	1818	363	900.781	1745.03	1786
M09060_2.00:EHF:ELF1:ELF2:ELF3:ELF4:ELF5:ETV6:ETV7	RAACVAGGAAGTRG	603	462	500	408	557	443	573	506	760	644	1479	554	631	601	611	645	624	639	463	547	385	587	363	550	555	593	509	544	503	363	193.48	580.655	555
M04397_2.00:PRDM1	YCACTTTCACTY	999	576	702	541	739	453	812	542	985	850	429	774	363	810	992	862	739	1098	1124	851	415	1001	1285	790	695	705	825	696	943	363	225.795	779.172	790
M00622_2.00:EGR1:EGR2:EGR3:EGR4	CGCCCACG	778	682	657	363	614	446	713	532	718	724	475	627	389	647	1035	703	619	782	720	663	472	737	629	701	746	743	769	678	755	363	137.344	659.207	682
M09645_2.00:STAT3	SVYTTCCNGGAARB	881	616	836	1588	1101	1449	757	553	363	919	759	888	1288	879	497	953	756	850	558	975	830	977	428	924	980	803	771	917	942	363	270.033	863.379	879
M08017_2.00:STAT3	CATTTCCYGGAANNB	819	660	850	1404	1091	1437	722	471	364	920	771	893	1007	749	374	1015	861	875	686	839	1469	906	487	885	1110	866	783	807	830	364	271.439	860.379	850
M09980_2.00:ATF3:JDP2	GMTGACGYAATV	607	589	649	826	638	601	621	674	514	577	364	693	438	609	436	634	1454	625	588	601	606	654	903	682	629	668	662	629	570	364	185.96	646.241	625
M09069_2.00:ELF1:ELF2:ELF4:ELK1:ELK3:ELK4:ERF:ERG:ETS1:ETS2:ETV1:ETV2:ETV3:ETV3L:ETV4:ETV5:FEV:FLI1:GABPA	GGMRCCGGAAGTGV	407	738	411	695	452	870	417	536	995	389	1391	447	1204	468	1327	429	822	405	1937	397	927	364	574	402	401	422	414	453	395	364	387.889	658.241	452
M05034_2.00:MEIS1:MEIS2:MEIS3:PKNOX1:PKNOX2:TGIF1:TGIF2:TGIF2LX:TGIF2LY	DTGACAGB	1692	1466	1821	2255	1977	926	3642	4174	539	1705	741	1989	575	1471	364	1929	1334	1484	661	1886	1785	1617	769	2155	2013	2060	3565	2175	1817	364	900.843	1744.38	1785
M07928_2.00:EGR1:EGR2:EGR3:EGR4	CYCCGCCCCCGCVCC	668	1974	611	1489	588	1970	629	730	1511	660	5062	586	1019	564	1061	576	364	857	4421	610	2429	641	547	566	574	616	599	567	621	364	1122.43	1141.72	629
M09066_2.00:EHF:ELF1:ELF2:ELF3:ELF4:ELF5:ETV6:ETV7	RAACVAGGAAGTRG	604	463	501	407	558	444	574	507	761	645	1480	555	632	602	612	646	625	640	464	548	386	586	364	551	556	594	510	543	504	364	193.556	581.448	556
M09243_2.00:IRF4:IRF8	RAAAGAGGAASTGAAACH	838	711	678	946	629	699	708	664	685	912	590	776	786	622	366	600	365	874	534	796	669	892	579	712	747	678	779	662	918	365	143.175	703.966	699
M08018_2.00:STAT3	CATTTCCYGGAANNB	820	661	851	1405	1092	1438	723	472	365	921	770	894	1008	750	375	1016	862	876	687	840	1470	907	488	886	1111	867	784	808	831	365	271.463	861.31	851
M04396_2.00:PRDM1	NCACTTTCMCTH	834	543	636	561	733	449	702	488	1025	810	365	673	377	729	995	765	869	913	1048	791	440	942	1294	694	655	696	670	630	910	365	215.984	732.31	702
M04805_2.00:SPI1:SPIB:SPIC	RAAWGMGGAAGTD	633	367	605	586	568	813	642	658	928	726	1320	665	1380	570	388	562	383	664	373	619	627	532	448	644	614	599	564	605	575	367	230.677	643.379	605
M03165_2.00:MEIS1:MEIS2:MEIS3:PKNOX1:PKNOX2:TGIF1:TGIF2	HTGACAG	1686	1547	2164	2834	2331	1014	3834	4370	545	1680	835	2179	564	1585	367	1681	1459	1379	824	1940	1360	1674	782	2387	2326	2109	3916	2319	1982	367	984.88	1850.79	1681
M10000_2.00:FOS:FOSB:FOSL1:FOSL2	ACTCATG	1126	745	942	847	980	748	1039	634	409	889	368	808	393	847	371	970	1208	1083	627	827	973	1065	1115	995	1158	934	1260	1030	1018	368	252.434	876.172	942
M08174_2.00:STAT4	YBVTTTCCYGGAAR	875	581	806	1462	1043	2011	760	546	378	897	917	952	1027	837	369	1004	766	894	555	836	761	836	447	935	1028	797	755	836	808	369	315.147	852.379	836
M01962_2.00:E2F1:E2F2:E2F3:E2F4:E2F5:E2F6	WTGGCGCCAW	1369	2159	1184	4222	1067	4008	1134	3841	5192	1001	3255	933	1360	987	4010	971	901	1507	369	1161	910	981	1502	1092	1042	1066	1271	1214	1099	369	1275.94	1752	1161
M09418_2.00:STAT6	SAKTTCTBWGGAAR	1914	2454	1672	676	1926	953	1680	1627	1127	1717	370	1599	599	1856	2852	2221	1901	1854	925	2234	2230	2315	3939	1701	1824	1921	1809	1826	2433	370	711.93	1798.45	1826
M04740_2.00:EHF:ELF1:ELF2:ELF3:ELF4:ELF5:ELK1:ELK3:ELK4:ERF:ERG:ETS1:ETS2:ETV1:ETV2:ETV3:ETV3L:ETV4:ETV5:ETV6:ETV7:FEV:FLI1:GABPA:SPDEF	WACCCGGAAGTR	390	772	409	751	457	1087	461	582	783	404	1708	461	1240	461	1142	491	807	370	2554	428	709	383	586	416	432	426	378	444	400	370	480	687.31	461
M03279_2.00:MEIS1:MEIS2:MEIS3:PKNOX1:PKNOX2:TGIF1:TGIF2	WTGACAG	1721	1632	2213	2999	2379	1026	4001	4489	549	1672	875	2241	562	1608	370	1699	1400	1401	886	2001	1281	1695	771	2413	2417	2182	4025	2343	2030	370	1024.61	1892.45	1699
M10403_2.00:NFYA	YTCTGATTGGCYRR	437	391	552	535	555	1124	479	941	677	494	1482	532	1662	604	2372	499	718	371	430	511	943	449	760	526	516	520	471	565	466	371	444.687	709.724	532
M08349_2.00:EGR1:EGR2:EGR3:EGR4	CGCCCCCDC	827	1029	721	445	712	419	969	690	969	883	764	711	371	732	1579	781	715	1014	1736	775	483	864	649	791	906	883	1067	786	1020	371	291.162	837.621	786
M10891_2.00:IRF4:IRF8	AGTTTCA	1778	639	2285	766	3219	704	1783	407	548	1951	371	3934	895	2359	1224	2268	1968	1443	4854	2867	690	2584	2497	3658	3909	3963	2606	3898	3109	371	1279.21	2178.52	2268
M04733_2.00:ELF1:ELF2:ELF4:ELK1:ELK3:ELK4:ERF:ERG:ETS1:ETS2:ETV1:ETV2:ETV3:ETV3L:ETV4:ETV5:FEV:FLI1:GABPA	ACCGGAAGTR	438	1022	469	1530	529	2449	473	1017	932	445	3941	553	4204	497	2907	481	916	372	2717	509	3134	402	1267	439	445	432	401	484	423	372	1145.46	1166.48	509
M04806_2.00:SPI1:SPIB:SPIC	RAAWGRGGAAGTR	866	511	705	655	642	701	738	786	941	872	1427	781	1577	662	427	704	372	843	412	777	595	717	498	781	729	719	674	701	702	372	251.564	741.897	705
M08996_2.00:EGR1:EGR2:EGR3:EGR4	CCCCGCCCMCGCMC	557	2033	496	720	509	925	549	681	1381	525	3010	458	532	475	1015	482	373	666	4431	505	1248	484	509	477	454	485	508	490	501	373	883.708	878.586	509
M04344_2.00:MAF:MAFA:MAFB:MAFG:MAFK:NRL	HGTCAGCAN	1241	729	1290	1432	1307	1072	1336	950	373	1074	689	1252	837	946	386	1086	902	1125	897	1169	987	1182	668	1275	1423	1318	1479	1266	1269	373	292.371	1067.59	1125
M09485_2.00:ATF1:CREB1:CREM	GATGACGTCA	627	737	670	1177	641	458	658	701	562	586	459	703	728	632	373	712	753	631	444	612	788	681	1289	741	676	716	679	674	633	373	182.714	680.724	674
M08345_2.00:GLIS1	CBCYSCGGGRGGCC	1475	2071	1155	2512	961	2013	1161	1572	1422	1309	1405	912	1276	1080	956	1055	646	1658	374	1192	1807	1280	1078	1029	1012	1002	1253	1026	1179	374	434.276	1271.41	1179
M09041_2.00:E2F1:E2F2:E2F3:E2F4:E2F5:E2F6	GRGGGCGGGAAR	427	2514	417	1163	401	916	446	840	776	415	1457	380	556	406	849	410	411	455	2010	381	1255	394	560	411	375	389	445	415	397	375	526.52	699	427
M00823_2.00:RFX5:RFX7	GTTGCTANGB	890	1693	1023	1636	947	667	1016	759	852	1009	959	939	963	975	763	992	2188	855	1076	943	375	841	677	971	1017	935	1010	1156	1114	375	335.806	1008.31	963
M08178_2.00:NFYB	RAAYSRRCCAATCAG	545	398	635	498	660	921	638	1012	956	601	1009	683	1930	705	1634	630	650	512	375	660	720	584	1117	592	634	655	584	685	569	375	336.904	751.448	650
M07971_2.00:PBX3	GBCRGCCAATCAGRR	447	506	516	613	504	991	496	1021	765	446	1324	496	1396	547	1149	474	747	375	434	496	893	431	754	485	496	480	443	533	411	375	281.942	643.759	504
M09550_2.00:GATA1:GATA2:GATA3:GATA4:GATA5:GATA6	SAGATAAGVV	2701	2927	1595	375	2418	849	2874	2413	4298	2611	908	2009	919	3815	5262	4149	4664	3152	620	2917	1519	2780	3897	2066	3068	3677	3068	2691	2761	375	1231.54	2655.28	2761
M01823_2.00:ATF2:CREB5	TKACGTCATN	657	672	717	1203	632	395	686	794	454	605	482	749	563	613	376	733	1122	565	439	628	923	701	1317	771	691	710	736	723	622	376	217.751	699.276	686
M04645_2.00:SP1:SP3:SP4:SP5:SP6:SP7:SP8:SP9	RCCACGCCCMCC	467	3082	523	1574	490	2217	519	1504	1908	440	3149	478	2140	504	2406	428	376	400	1009	506	3083	389	596	464	455	525	480	529	418	376	938.167	1071	519
M06163_2.00:KLF1:KLF12:KLF2:KLF3:KLF4:KLF5:KLF6:KLF7	GRCHACGCCC	414	694	446	565	412	556	490	633	644	386	1003	383	397	413	570	417	416	377	1273	394	557	429	475	419	447	445	543	455	413	377	194.926	519.517	446
M04262_2.00:ATF1:CREB1:CREM	BRTGACATCACV	794	808	809	1221	785	523	848	939	621	744	706	917	840	747	422	904	1471	763	378	717	1057	870	1125	831	810	834	851	823	816	378	214.635	826.69	816
M08173_2.00:STAT6	BWBTTCCTGAGAAVT	1970	2041	1740	821	2213	1035	1749	1702	1858	1938	378	1822	766	1948	4291	2434	3158	2195	918	2505	3177	2700	4500	2011	1976	2311	2073	1890	2705	378	916.212	2097.41	1976
M08963_2.00:SP1:SP3:SP4:SP5:SP8:SP9	CCCSGCCCCGCCCCCTCCCCCCCC	932	4200	890	2817	844	2264	876	1636	3781	964	5536	818	1828	870	1848	778	378	1149	4231	871	1806	849	573	807	868	865	849	827	872	378	1302.65	1580.24	876
M00500_2.00:MEIS1:MEIS2:MEIS3:PKNOX1:PKNOX2:TGIF1:TGIF2:TGIF2LX:TGIF2LY	NNTGACAGNH	1773	1397	2210	2335	2265	910	3702	3162	574	1643	861	2073	536	1594	378	1785	1237	1470	880	2027	1398	1731	740	2265	2299	2198	3590	2423	1947	378	846.72	1772.52	1773
M11225_2.00:NFAT5	AVTGGAAARTTMCM	1715	1520	1916	1391	1684	1092	1329	605	1412	1752	379	1665	2097	1693	1782	1539	1734	1671	3133	1816	1376	2406	5021	1588	1718	1483	1578	1500	1765	379	794.743	1736.55	1671
M09036_2.00:E2F1:E2F2:E2F3:E2F4:E2F5:E2F6	GGGGGCGGGAARD	520	3222	454	1495	419	1381	477	1096	1168	462	2200	395	639	444	1461	433	379	525	2618	430	2057	409	633	435	397	434	461	449	428	379	763.599	893.828	462
M09556_2.00:GATA1:GATA2:GATA3:GATA4:GATA5:GATA6	NBWGATAAGR	3763	3888	2145	380	3667	1465	4418	4222	4309	3468	1176	3138	860	6694	7141	6657	5619	3956	907	4411	1071	4396	4521	3185	4519	4655	4518	4099	3968	380	1761.31	3697.1	3968
M03335_2.00:IRF4:IRF8	HCGAAACCGAAACT	677	507	631	631	621	397	489	404	468	658	381	549	499	628	545	640	532	678	855	615	624	721	578	631	540	620	607	549	590	381	100.95	581.552	607
M05755_2.00:LEF1:TCF7:TCF7L1:TCF7L2	ACATCAAAG	1797	1176	1677	617	1907	381	2328	777	2553	2405	720	1670	610	2349	3904	2807	5059	1904	1099	1753	584	1987	928	1971	2325	2208	2669	2864	2427	381	1038.8	1912.28	1907
M09534_2.00:EHF:ELF1:ELF2:ELF3:ELF4:ELF5:ETV6:ETV7:SPI1:SPIC	ACVAGGAAGT	516	552	520	474	578	717	520	518	845	579	1601	574	990	596	624	599	550	517	590	520	381	514	396	537	559	562	468	536	529	381	225.29	602.138	550
M09646_2.00:STAT4	NYTTCCWGGAAR	1163	847	1060	1589	1301	1755	917	584	381	1223	870	1189	1310	1159	530	1186	966	1111	744	1162	1083	1209	517	1232	1256	1034	927	1207	1113	381	303.726	1056.03	1113
M04117_2.00:MYF5:MYOD1:MYOG	CAACAGCTGWCG	1232	1553	1104	2496	853	1418	1088	1994	917	1149	1870	865	1764	1006	1606	856	930	1321	382	1119	694	1034	732	873	916	915	1077	949	1067	382	443.311	1164.83	1067
M04292_2.00:ATF3:JDP2	NRTGACRTCAYN	709	607	762	1324	731	403	810	884	523	727	536	851	593	696	382	844	1470	732	410	712	1092	813	941	869	758	831	855	720	810	382	238.23	772.241	758
M04869_2.00:GATA1:GATA2:GATA3:GATA4:GATA5:GATA6	NWGATAASRN	3998	4102	2317	382	4486	1336	6590	4782	4204	3924	1216	3635	975	6829	6993	6706	5791	3751	742	6672	1758	4387	3792	3803	4486	6952	6700	6734	4254	382	2075.76	4217.14	4204
M09237_2.00:IRF1:IRF2	RAAARWGAAAGTGAAAGTRR	739	856	613	1453	500	470	571	595	395	651	599	530	382	546	424	605	387	704	631	515	496	699	465	448	533	491	527	523	577	382	199.827	583.621	533
M06193_2.00:ELF1:ELF2:ELF4:ELK1:ELK3:ELK4:ERF:ERG:ETS1:ETS2:ETV1:ETV2:ETV3:ETV3L:ETV4:ETV5:FEV:FLI1:GABPA	ACCGGAAGTVV	434	744	490	1174	535	2515	491	972	1416	448	2391	544	2878	506	3098	498	1091	382	3264	537	3065	420	931	517	474	449	452	504	465	382	967.801	1092.59	535
M02874_2.00:PRDM1	NCACTTTCACTTTCW	991	1009	800	694	654	383	853	573	699	859	451	750	539	788	986	777	701	1245	939	662	485	1109	892	687	680	659	805	734	926	383	195.748	770	750
M09245_2.00:IRF1:IRF2	RAAARWGAAAGTGAAAGTRR	740	857	614	1454	501	471	572	596	396	652	600	529	383	545	423	604	388	705	632	516	497	700	466	449	534	492	528	524	578	383	199.91	584.345	534
M10595_2.00:GATA1:GATA2:GATA3:GATA4:GATA5:GATA6	AVAGATAAGA	3965	3422	2186	384	3254	1130	4565	2701	3596	3044	1141	2726	875	4640	5630	6921	5399	4137	884	4057	1817	4101	4181	3041	4358	4707	4566	4217	3670	384	1565.95	3424.66	3670
M01808_2.00:ATF2:CREB5	NATGACGTMA	669	568	738	1146	647	389	727	696	445	635	457	763	692	607	384	746	1247	600	466	639	605	720	1160	759	723	765	756	746	666	384	203.949	695.207	692
M03456_2.00:RFX1:RFX2:RFX3:RFX4:RFX6	SGTTGCCATGGCAACS	961	2618	1039	2404	871	628	996	1000	3534	956	1496	861	715	958	1028	1199	1356	962	797	957	387	796	1073	919	887	851	1092	886	865	387	645.224	1141.1	958
M06073_2.00:EGR1:EGR2:EGR3:EGR4	NHMCGCCCACGCMM	526	1336	413	387	426	420	465	474	890	480	694	400	391	445	1388	444	490	553	1600	400	581	470	626	396	399	451	465	437	469	387	317.071	583.31	465
M06117_2.00:SP1:SP3:SP5:SP6:SP8:SP9	GCCMCGCCCAC	451	3017	592	1427	626	2221	615	2837	2479	497	4461	579	1710	635	4989	524	676	387	2637	595	3652	440	930	583	605	694	618	633	491	387	1312.61	1400.03	633
M04265_2.00:ATF1:CREB1:CREM	NRTGACGTCAYN	682	722	817	1285	740	462	798	954	633	721	592	815	637	710	400	864	1762	699	387	733	1072	789	1039	818	760	778	785	753	778	387	261.802	792.586	760
M10889_2.00:IRF4:IRF8	GAAARTA	2093	1097	2776	900	2159	865	1917	621	957	2109	387	2464	991	2643	1622	2158	1494	1823	1037	2455	982	2691	2553	2595	3194	2634	2103	2505	2372	387	772.351	1868.86	2103
M06344_2.00:MEIS1:MEIS2:MEIS3:PKNOX1:PKNOX2:TGIF1:TGIF2:TGIF2LX:TGIF2LY	TGTCAA	1631	1465	2115	3013	2244	967	3685	4142	583	1625	851	2082	569	1563	387	1636	1438	1322	865	1899	1253	1613	772	2213	2277	2048	3707	2309	1915	387	939.804	1799.62	1631
M03732_2.00:ELF1:ELF2:ELF4:ELK1:ELK3:ELK4:ERF:ERG:ETS1:ETS2:ETV1:ETV2:ETV3:ETV3L:ETV4:ETV5:ETV6:FEV:FLI1:GABPA	DACCGGAAGTG	445	941	453	956	526	1146	444	789	1047	439	2000	561	3383	495	2163	473	917	388	3443	485	2252	408	1194	418	442	440	422	465	421	388	860.609	964	495
M09424_2.00:STAT4	TTTCCYGGAA	844	459	845	971	1109	1599	735	388	439	806	693	1027	929	862	499	1070	792	908	647	893	645	904	406	922	1014	969	800	813	801	388	249.712	820.31	844
M09117_2.00:GATA1:GATA2:GATA3:GATA4:GATA5:GATA6	RSAGATAAGA	3226	3610	1884	388	2797	969	3683	2780	3513	2655	983	2080	784	4342	5568	4433	4761	4019	653	3746	1094	2966	3033	2470	3907	4360	3981	3158	3363	388	1357.91	2938.14	3158
M09123_2.00:GATA1:GATA2:GATA3:GATA4:GATA5:GATA6	RSAGATAAGA	3227	3611	1885	389	2798	968	3684	2781	3514	2656	984	2081	785	4343	5567	4432	4762	4018	654	3747	1095	2965	3034	2469	3908	4361	3982	3159	3364	389	1357.76	2938.72	3159
M00785_2.00:ZKSCAN5	NTCAHYTMCD	1415	501	1923	950	1956	720	2094	984	729	1563	638	2299	1325	2006	797	1910	1736	1225	390	1922	650	1753	714	2031	2484	2399	2204	2745	1845	390	681.754	1514.07	1736
M10886_2.00:IRF4:IRF8	AAGTTTC	1331	544	1174	608	1379	684	1284	594	880	1195	390	1282	707	1406	1265	1378	954	1347	2467	1204	1165	1647	1917	1315	1321	1162	1237	1267	1510	390	426.384	1193.59	1265
M04871_2.00:GATA1:GATA2:GATA3:GATA4:GATA5:GATA6	CWGATAASRV	2400	3164	1537	390	2461	1221	2537	2978	3399	2122	963	2055	1082	3448	5412	3472	4882	2635	589	2920	1795	2354	3503	1909	2963	3391	2690	2925	2542	390	1135.64	2542.72	2542
M11218_2.00:NFATC1:NFATC2:NFATC3:NFATC4	WGGAAAANN	2018	1583	3714	1180	4548	1372	2320	563	4716	3582	391	4399	2307	5715	6314	4141	4114	2163	4507	3486	735	4777	6983	3889	6774	4441	3318	4348	4626	391	1811.12	3552.55	3889
M04758_2.00:EHF:ELF1:ELF2:ELF3:ELF4:ELF5:ETV6:ETV7:SPI1:SPIC	GACCCGGAAGTD	391	638	428	571	485	842	466	539	1060	492	1266	482	682	482	1044	489	656	430	1608	448	556	397	494	486	451	459	433	442	447	391	288.74	609.103	486
M06252_2.00:MEIS1:MEIS2:MEIS3:PKNOX1:PKNOX2:TGIF1:TGIF2	TGTCA	1205	1519	2031	2324	2222	901	3175	3123	512	1343	911	2162	542	1450	391	1458	1125	939	1093	1674	1010	1359	834	2108	2322	2231	3184	2306	1667	391	786.08	1624.86	1458
M04300_2.00:ATF2:CREB5	NATGACATCAYY	823	855	943	1524	804	502	900	1174	746	834	680	1050	732	820	435	1026	1458	910	392	892	857	929	1133	983	973	936	875	885	927	392	242.669	896.483	892
M11226_2.00:NFAT5	KGKAWTTTTCCAB	2088	1558	2372	1321	1995	1075	1525	562	1451	2066	392	2142	1375	2228	2481	1908	2079	2039	4224	2123	2898	3498	4955	1980	2145	1763	1961	1808	2449	392	933.616	2084.86	2039
M11353_2.00:STAT1	TTCYRGGAAR	1367	596	1608	1679	1862	3530	1267	500	392	1471	871	1818	1468	1512	622	1842	893	1264	1332	1565	794	1687	627	1752	1766	1764	1392	1499	1537	392	609.744	1388.86	1471
M07956_2.00:ELF1:ELF2:ELF4:ELK1:ELK3:ELK4:ERF:ERG:ETS1:ETS2:ETV1:ETV2:ETV3:ETV3L:ETV4:ETV5:FEV:FLI1:GABPA	GGVRCCGGAAGTG	425	890	438	1026	491	1539	438	654	1756	425	1662	511	2404	513	1907	469	782	392	2354	445	1059	392	983	437	412	465	423	480	408	392	618.118	847.586	491
M08390_2.00:ZSCAN5C	GYTTTRTTGACTCAC	1220	392	1238	400	1386	824	1506	1099	804	1501	393	1301	1404	1523	1469	1628	968	1578	1235	1352	1627	1848	2023	1582	1495	1596	1624	1504	1803	392	421.86	1321.48	1469
M03733_2.00:ELF1:ELF2:ELF4:ELK1:ELK3:ELK4:ERF:ERG:ETS1:ETS2:ETV1:ETV2:ETV3:ETV3L:ETV4:ETV5:FEV:FLI1:GABPA	ACCGKAAGTG	481	1831	524	1416	586	2206	509	1152	1207	486	4784	605	3601	568	1917	510	817	393	2067	532	3191	441	1051	483	478	478	446	512	427	393	1099.73	1162.03	568
M10501_2.00:EHF:ELF1:ELF2:ELF3:ELF4:ELF5:ETV6:ETV7:SPI1:SPIC	AWAAGGAAGTW	734	494	696	396	861	518	747	604	981	847	561	839	699	813	866	1011	843	729	401	868	432	895	393	785	789	1012	838	852	988	393	190.334	741.103	789
M04296_2.00:CREB3L2:CREB3L4	GRTGACGTCAYC	776	823	796	1139	809	442	742	875	647	748	550	862	710	776	529	828	1161	785	393	747	712	846	1401	814	766	811	872	784	777	393	198.517	790.379	784
M08043_2.00:STAT3	YTTCCYGGAAR	968	560	969	1670	1287	1578	823	501	393	1058	856	1069	1282	931	544	1264	950	969	1169	1076	938	1025	499	1138	1154	966	834	922	1001	393	296.326	979.103	969
M04873_2.00:GATA1:GATA2:GATA3:GATA4:GATA5:GATA6	NWGATAAGRN	3787	4218	2165	393	3995	1522	4314	4113	3830	3391	1172	3100	1416	4722	5486	4620	5527	3244	695	4699	2574	3242	3132	2969	4216	4670	4160	4520	3986	393	1366.55	3444.07	3830
M04244_2.00:CREB3:CREB3L1	GRTGACRTCAYC	770	837	841	1247	760	468	824	919	687	777	593	916	918	798	547	892	1383	833	394	738	780	830	1503	897	791	910	874	856	817	394	229.31	841.379	830
M04988_2.00:BARHL1:BARHL2:BARX1:BARX2:BSX:DLX2:DLX3:EMX1:EMX2:ESX1:EVX1:EVX2:GBX1:GBX2:HESX1:HMX1:HMX2:HMX3:HOXA1:HOXA2:HOXA3:HOXA4:HOXA5:HOXB1:HOXB2:HOXB3:HOXB4:HOXB5:HOXC4:HOXC5:HOXD1:HOXD12:HOXD3:HOXD4:LBX1:LBX2:MEOX1:MEOX2:MNX1:MSX1:MSX2:NANOG:NANOGP8:NKX1-1:NKX1-2:PDX1:RAX:RAX2:TLX1:TLX3:VENTX	WTAATGAB	1532	713	1689	1211	1689	531	1938	926	490	1466	463	1711	557	1474	394	1894	1332	1421	397	1626	956	1653	801	1827	1952	2126	2222	1857	1772	394	577.084	1331.72	1474
M10150_2.00:KLF1:KLF12:KLF2:KLF3:KLF4:KLF5:KLF6:KLF7:KLF8	GCAGGGGGYGGGGCSG	699	3530	567	2142	541	1041	591	1016	1472	583	2465	547	1098	559	1120	528	395	660	1968	562	2658	536	558	529	500	530	595	532	588	395	792.096	1003.79	588
M01811_2.00:CEBPA:CEBPB:CEBPE	RTTDCGHAAY	3400	1411	4686	5644	3844	2111	4071	2616	829	2641	1297	4596	2716	2466	395	3323	1769	2241	1495	3828	3891	2554	1227	4178	4089	3849	4137	3730	4201	395	1317.47	3008.1	3323
M09966_2.00:JUN:JUNB:JUND	RTGACGTCA	648	595	805	993	726	509	792	726	620	705	493	793	857	698	473	802	953	693	395	700	846	823	1211	887	809	813	810	727	767	395	165.655	747.207	767
M03758_2.00:GATA1:GATA2:GATA3:GATA4:GATA5:GATA6	VWGATAAGR	4152	4042	2338	395	4339	1171	6739	4519	4651	4226	1387	3283	1153	6833	6788	6759	5599	3829	755	6911	1797	4253	3626	3785	6670	6859	4569	6875	4332	395	2071.78	4228.79	4253
M09414_2.00:STAT6	YTTCCTGAGAA	1878	1639	1607	795	1997	1025	1610	985	1601	1881	395	1868	922	1949	3977	2010	2743	2015	2454	2248	1507	2458	4587	1673	1733	1893	1741	1941	2602	395	848.015	1921.86	1878
M09236_2.00:IRF4:IRF8	RAAAGRGGAAGTGAAASTRR	901	685	728	1035	709	817	765	718	921	830	891	761	809	667	396	687	465	941	718	801	615	1003	638	697	770	639	772	668	796	396	140.422	753.207	761
M10300_2.00:SP1:SP3:SP4:SP5:SP8:SP9	NGGGGGCGGGGCB	466	3626	471	1329	481	1150	540	1238	1187	428	3050	431	603	476	1268	438	504	414	1901	438	1523	396	497	428	459	503	492	489	436	396	796.551	884.897	492
M08868_2.00:KLF1:KLF12:KLF2:KLF3:KLF4:KLF5:KLF6:KLF7:KLF8	CCCWGCCMCACCCW	624	2316	629	1940	616	1450	636	1516	1994	630	3560	593	983	624	1389	594	397	643	2867	613	1133	496	544	609	604	619	697	620	541	397	787.806	1050.93	629
M11243_2.00:RELA	GGGTTTTTCCV	1231	513	1157	965	1123	1784	914	512	638	1304	397	1417	4495	1070	767	948	565	1179	2789	1339	870	1631	3735	1207	1101	970	1044	956	1374	397	907.691	1310.17	1101
M08994_2.00:EGR1:EGR2:EGR3:EGR4	CCCCCRCCCACRCM	547	1055	458	397	477	519	498	570	949	517	761	406	431	456	1630	487	454	642	2551	452	656	502	570	446	438	464	478	460	493	397	444.597	647.034	493
M09246_2.00:IRF4:IRF8	RAAAGRGGAAGTGAAASTRR	899	686	729	1036	710	818	766	719	922	829	892	762	810	668	397	688	466	942	719	799	616	1004	639	698	769	640	773	669	795	397	140.207	753.793	762
M04461_2.00:EGR1:EGR2:EGR3:EGR4	CMCGCCCACGCAM	1046	2362	960	1620	1051	1792	992	1121	1435	1029	4553	960	1376	914	1353	783	398	1259	5036	947	2003	1021	549	796	917	1035	904	910	846	398	1033.33	1378.21	1029
M01476_2.00:EHF:ELF1:ELF2:ELF3:ELF4:ELF5:ETV6:ETV7	DNVMGGAART	788	487	1419	511	1648	776	1463	515	792	1013	586	1573	817	1482	1631	1330	941	762	452	1306	398	1090	462	1933	3206	2268	1620	2298	1628	398	669.687	1213.62	1090
M04253_2.00:ATF2	SATKACRTCAYS	946	1134	1123	1325	959	574	1043	949	709	885	710	1266	1006	964	398	1083	1763	944	601	904	1607	1085	1959	1160	1153	1170	1119	1103	1041	398	327.784	1058.03	1043
M08125_2.00:GATA1:GATA2:GATA3:GATA4:GATA5:GATA6	DNAGATAAGRN	4751	5083	2663	398	4663	1219	6820	4128	5149	4479	1383	3874	966	5992	6713	6265	5758	4545	1175	6666	1394	4638	4674	4230	6885	6331	6913	6886	4404	398	2050.84	4449.83	4663
M04875_2.00:GATA1:GATA2:GATA3:GATA4:GATA5:GATA6	SHGATAACRN	2260	3012	1472	399	2427	1050	2797	2990	3252	2356	881	2061	1214	3178	5110	3281	4650	2311	675	2999	1845	2481	3418	1946	2521	3778	2793	2831	2526	399	1082.48	2500.48	2521
M03010_2.00:ELF1:ELF2:ELF4:ELK1:ELK3:ELK4:ERF:ERG:ETS1:ETS2:ETV1:ETV2:ETV3:ETV3L:ETV4:ETV5:FEV:FLI1:GABPA	ACCGGAAGTD	455	1011	518	1746	583	2270	522	1059	1111	489	3017	603	4110	535	3239	557	815	399	2475	558	3632	459	780	510	485	470	432	509	464	399	1095.04	1165.97	558
M08172_2.00:STAT3	YTTCCCAGAAR	1197	817	1429	3056	1724	3962	1132	599	399	1323	1261	1580	1576	1272	536	1502	1324	1113	1357	1299	1913	1395	742	1389	1695	1491	1116	1392	1351	399	690.272	1411.79	1351
M09644_2.00:STAT6	TTCCKNAGAA	2375	2868	1929	738	2413	1043	2101	1357	1851	2396	400	2180	1336	2227	5194	3209	3368	2593	1400	3222	3026	3781	5786	2276	2144	2817	2249	2341	3938	400	1179.5	2502	2341
M10446_2.00:E2F1:E2F2:E2F3:E2F4:E2F5:E2F6	CGTTTCYN	707	591	1032	814	1248	733	1047	541	515	928	532	1324	517	1014	794	975	802	840	2458	1047	401	944	566	1480	1841	1262	1130	1541	1301	401	448.202	997.414	944
M10291_2.00:WT1	CGCCCCCGCS	721	1187	603	685	585	680	651	703	862	710	1996	567	401	552	907	595	505	898	2304	553	462	626	519	576	620	581	665	579	667	401	417.326	757.241	626
M09239_2.00:IRF9	GAAAGCGAAACT	921	565	703	714	720	541	696	588	401	752	465	809	415	762	578	756	521	803	591	937	984	802	581	746	792	746	765	732	803	401	147.825	696.172	732
M09413_2.00:STAT4	TTTCYYGGAAR	857	567	980	1058	1147	1425	896	486	452	845	775	1081	923	896	485	1105	735	869	527	941	670	829	401	906	976	952	1048	867	814	401	235.057	845.276	869
M07954_2.00:ELF1:ELF2:ELF4:ELK1:ELK3:ELK4:ERF:ERG:ETS1:ETS2:ETV1:ETV2:ETV3:ETV3L:ETV4:ETV5:FEV:FLI1:GABPA	GVRCCGGAAGTGGN	422	1094	451	995	513	2381	441	711	1864	438	3643	504	2658	486	1831	476	867	409	3263	450	1682	401	991	452	446	460	424	503	433	401	923.003	1023.76	503
M02980_2.00:ELF1:ELF2:ELF4:ELK1:ELK3:ELK4:ERF:ERG:ETS1:ETS2:ETV1:ETV2:ETV3:ETV3L:ETV4:ETV5:FEV:FLI1:GABPA	ACCGGAAGTD	452	1060	517	1745	579	2213	518	1050	1178	487	3132	600	4156	534	3123	565	752	401	2595	560	3748	458	785	511	481	473	428	505	462	401	1112.61	1174.76	565
M00488_2.00:MEIS1:MEIS2:MEIS3:PKNOX1:PKNOX2:TGIF1:TGIF2	NTGACAGSY	1931	1528	2333	2666	2498	1163	4187	3391	646	1792	1025	2485	714	1722	402	1918	1668	1588	1381	2224	1521	1836	816	2836	2983	2441	4067	2738	2160	402	942.283	2022.76	1918
M03452_2.00:RFX1:RFX2:RFX3:RFX4:RFX6	BGTTGCCATGGCAACS	994	2076	1082	2124	945	568	1103	953	4701	995	1205	927	907	1081	1109	1295	1126	982	1064	1004	402	839	1210	1037	942	872	1083	945	946	402	754.075	1190.24	1004
M03754_2.00:GATA1:GATA2:GATA3:GATA4:GATA5:GATA6	WGATAAGR	2533	3091	1596	402	2500	1022	3117	3010	3046	2442	880	2160	1128	3408	5348	3558	4532	2544	683	3293	1666	2673	3216	2102	2695	3818	3157	3007	2766	402	1119.26	2599.76	2695
M09240_2.00:IRF9	GAAAGCGAAACT	922	566	704	715	721	542	695	589	402	753	466	810	416	763	579	757	522	801	592	938	983	803	582	747	793	747	766	733	804	402	147.61	696.931	733
M10487_2.00:EHF:ELF1:ELF2:ELF3:ELF4:ELF5:ELK1:ELK3:ELK4:ERF:ERG:ETS1:ETS2:ETV1:ETV2:ETV3:ETV3L:ETV4:ETV5:ETV6:ETV7:FEV:FLI1:GABPA:SPDEF	RDAAGAGGAART	720	465	654	494	818	606	688	580	865	843	582	720	912	779	752	773	606	933	454	701	544	781	402	725	753	800	713	714	742	402	135.814	693.759	720
M07941_2.00:E2F1:E2F2:E2F3:E2F4:E2F5:E2F6	NGGGCGGGAAR	1142	2909	926	1892	824	1870	965	1617	2421	898	1120	848	1024	957	3263	961	1186	1255	402	875	1982	969	2558	890	876	875	939	1003	1090	402	697.232	1328.86	1003
M04657_2.00:KLF14:KLF16	NRCCACGCCCCCY	510	2856	555	2131	543	2306	550	1623	1715	476	3698	507	1929	529	2640	456	404	427	1621	526	3406	403	655	513	505	534	522	575	453	403	1005.2	1157.52	543
M08066_2.00:ATF1:CREB1:CREM	NVTGACGTCABN	690	586	752	1055	753	480	775	788	518	667	521	734	979	771	479	810	1173	753	403	690	863	857	1606	779	774	815	788	790	771	403	231.099	773.103	771
M02886_2.00:EGR1:EGR2:EGR3:EGR4	NHMCGCCCACGCAHH	1042	1992	996	957	1129	1360	1051	819	1421	980	2262	1047	1309	942	2609	954	403	1180	4103	1026	3117	1062	647	813	911	1053	844	907	935	403	793.482	1305.9	1042
M09537_2.00:SPI1:SPIB:SPIC	AAAGRGGAAGTG	663	510	642	585	656	539	668	650	581	666	939	682	1425	615	404	624	507	682	449	665	685	639	409	679	643	602	640	663	648	404	180.679	646.897	643
M06208_2.00:TRPS1	WGATAAG	2623	3042	1632	405	2524	1007	3094	2880	2928	2463	864	2150	1067	3506	5289	3614	4649	2711	674	3515	1782	2779	3209	2086	2681	3903	3273	3184	2912	405	1137.68	2636.07	2779
M05729_2.00:RFX5:RFX7	CGTTGCTAY	978	1481	880	1318	858	847	955	992	1612	817	1872	829	750	875	821	895	1503	951	776	816	405	792	686	860	872	855	962	859	757	405	307.11	961.172	860
M05050_2.00:HOXA10:HOXA4:HOXA5:HOXA6:HOXA7:HOXA9:HOXB4:HOXB5:HOXB6:HOXB7:HOXB8:HOXB9:HOXC10:HOXC4:HOXC5:HOXC6:HOXC8:HOXC9:HOXD10:HOXD4:HOXD8:HOXD9:MNX1:PDX1	WTAACGAC	1122	942	1101	1117	1204	621	1281	836	443	1057	508	1093	450	953	466	1127	946	1039	407	1202	621	1166	672	1144	1115	1182	1358	1052	1242	407	289.988	947.138	1057
M10510_2.00:ELF1:ELF2:ELF4:ELK1:ELK3:ELK4:ERF:ERG:ETS1:ETS2:ETV1:ETV2:ETV3:ETV3L:ETV4:ETV5:FEV:FLI1:GABPA	MCAGGAAA	996	997	1080	591	1430	605	1268	590	809	1171	1222	1315	726	1234	1527	1294	1357	1139	1534	1124	489	1054	407	1372	1620	1506	1282	1421	1271	407	339.583	1118.31	1222
M10476_2.00:ELF5:SPI1:SPIB:SPIC	TTTCACTTC	886	592	783	717	791	618	808	498	713	940	435	918	825	846	418	717	408	878	840	894	612	893	608	834	790	749	822	837	985	408	160.451	746.724	791
M00407_2.00:MEIS1:MEIS2:MEIS3:PKNOX1:PKNOX2:TGIF1:TGIF2	DTGACAGST	1885	1366	1993	1884	2080	819	3328	2355	596	1815	800	2097	687	1636	408	1975	1325	1595	841	1980	1139	1785	808	2300	2137	2112	3729	2187	2079	408	768.52	1715.21	1884
M08823_2.00:BACH1:BACH2	ACCRTGACTCAGCA	1296	1828	1075	1522	1148	1224	1158	1036	751	1096	909	1064	408	1067	439	1306	680	1281	494	1193	1392	1145	477	1044	1231	1031	1332	1121	1204	408	327.914	1067.31	1121
M01142_2.00:NFE2:NFE2L1:NFE2L2:NFE2L3	NNATGACDN	2043	1717	4093	3624	4350	1070	6551	1216	470	2234	692	4595	1898	2997	409	3998	3025	2013	5144	4507	3575	3956	2823	6397	7378	6837	6922	7409	4600	409	2138.31	3673.9	3624
M04032_2.00:ATF3:JDP2	GTGACGTCAT	680	650	734	1122	711	517	790	959	674	662	748	795	788	742	452	837	1327	679	411	673	1479	807	1174	861	742	814	776	745	716	411	231.459	795.345	745
M09629_2.00:RFX5:RFX7	CTGTTGCTAGGS	1014	1472	1185	1474	906	636	1236	1135	1156	1003	885	1084	1054	1079	741	967	1953	870	1293	944	411	962	937	1024	1087	1228	1069	1107	1060	411	275.898	1068	1060
M00781_2.00:SNAI1	DNCTGTCANN	1819	1581	2299	2460	2358	975	3889	3953	639	1770	920	2372	656	1682	411	1865	1452	1528	1170	2143	1389	1886	922	2552	2625	2426	3938	2528	2066	411	932.071	1940.48	1865
M04269_2.00:BATF:BATF3	GATGACGTCATC	780	990	821	1129	781	412	801	1028	670	761	534	922	879	815	519	891	1514	877	425	788	914	788	1726	878	807	793	896	845	820	412	267.399	855.31	820
M07614_2.00:ZNF180	CCCCASBCCCCDCCCCBCCCY	1207	3534	904	2787	866	1901	847	1318	2574	1181	5046	830	1126	831	1951	947	412	1513	5544	980	1452	1026	595	859	798	1005	963	846	956	412	1247.69	1544.79	1005
M09121_2.00:GATA1:GATA2:GATA3:GATA4:GATA5:GATA6	DSAGATAAGRR	3350	3518	2160	412	3823	984	4126	2861	4227	4008	953	2499	1243	4570	5504	4780	4448	3913	978	4374	1304	4329	3790	3014	4111	4559	4568	4069	4183	412	1406.6	3333.03	3913
M06206_2.00:GATA1:GATA2:GATA3:GATA4:GATA5:GATA6	WGATAAGR	2593	3225	1698	413	2428	1214	2802	2843	2997	2202	1011	2114	1081	3611	5359	3937	4917	3358	677	2976	1713	2675	3633	2105	3158	3795	3287	3138	2799	413	1166.18	2681.34	2802
M00066_2.00:RFX1:RFX2:RFX3:RFX4	NSGTTGCYAB	1148	1896	1163	1326	1037	647	1264	946	1077	1201	1397	1019	647	1216	800	1253	1837	1023	772	1091	413	1098	831	1083	1265	1270	1168	1176	1122	413	307.867	1109.86	1122
M04251_2.00:ATF2	NATGACRTCAYC	845	973	945	1635	769	479	932	1239	736	836	815	974	804	827	413	923	1455	862	418	858	1211	875	1234	979	900	901	919	889	895	413	261.137	915.207	895
M06555_2.00:PAX3:PAX7	WGTAACHGT	840	489	714	523	812	505	915	581	480	848	413	998	444	817	540	782	834	751	688	861	545	881	685	875	1003	818	831	838	875	413	173.141	730.552	812
M05297_2.00:ALX1:ALX3:ALX4:ARX:BARHL1:BARHL2:BARX1:BARX2:BSX:DRGX:EMX1:EMX2:EN1:EN2:ESX1:EVX1:EVX2:GBX1:GBX2:GSX1:GSX2:HESX1:HOXA1:HOXA2:HOXA3:HOXA4:HOXA5:HOXB1:HOXB2:HOXB3:HOXB4:HOXB5:HOXC4:HOXC5:HOXD1:HOXD3:HOXD4:LBX1:MEOX1:MEOX2:MIXL1:MNX1:MSX1:MSX2:NANOG:NANOGP8:NKX1-1:NKX1-2:PDX1:PHOX2A:PHOX2B:PROP1:PRRX1:PRRX2:RAX:RAX2:SHOX:SHOX2:TLX1:TLX3:UNCX:VAX1:VAX2:VENTX:VSX1:VSX2	HTAATGAB	1924	975	1972	1666	2144	679	2205	1143	485	1806	544	1924	512	1690	447	1852	1755	1751	415	2010	1086	1866	1145	2051	2083	2376	2988	1917	2064	415	677.726	1568.1	1806
M09050_2.00:EHF:ELF1:ELF2:ELF3:ELF4:ELF5:ELK1:ELK3:ELK4:ERF:ERG:ETS1:ETS2:ETV1:ETV2:ETV3:ETV3L:ETV4:ETV5:ETV6:ETV7:FEV:FLI1:GABPA:SPDEF	GAACCCGGAAGTGS	419	612	462	513	472	781	437	508	759	479	1147	483	590	487	912	512	678	462	1098	453	468	455	415	498	467	482	442	461	443	415	194.386	565.345	482
M07966_2.00:GATA1:GATA2:GATA3:GATA4:GATA5:GATA6	DSAGATAAGAA	4443	4539	2476	415	4353	1055	4571	3838	4168	4328	1081	3308	1167	6417	5517	6810	5621	4712	814	6647	1450	4568	4009	3711	6667	6876	6848	6679	4349	415	2026.5	4187.48	4353
M04725_2.00:EHF:ELF1:ELF2:ELF3:ELF4:ELF5:ELK1:ELK3:ELK4:ERF:ERG:ETS1:ETS2:ETV1:ETV2:ETV3:ETV3L:ETV4:ETV5:ETV6:ETV7:FEV:FLI1:GABPA:SPDEF	RAYGCGGAAGTR	483	580	488	642	476	649	487	555	857	518	1510	479	1413	505	672	492	544	444	1593	454	436	432	435	463	452	486	416	470	415	415	322.507	615.379	487
M10297_2.00:SP1:SP3:SP4:SP5:SP8:SP9	GGNDGGGGGCGGGG	727	2218	602	1256	577	971	659	1953	1618	588	1058	537	730	606	1647	568	590	563	416	576	1167	528	659	577	590	577	620	601	564	416	467.046	839.414	602
M09549_2.00:GATA1:GATA2:GATA3:GATA4:GATA5:GATA6	SAGATAAGRV	2721	2214	1773	416	2311	1001	2768	2388	3300	2548	854	2036	845	3960	5299	4249	4611	3421	763	3061	2386	2707	4277	2194	3344	3464	3019	2834	3195	416	1197.05	2688.24	2721
M04250_2.00:ATF2	NRTGACGTCAYN	675	780	718	1458	669	492	718	1067	597	661	631	740	659	661	416	747	1424	656	442	658	1926	702	1127	761	717	709	726	694	677	416	322.731	789.931	702
M06253_2.00:MEIS1:MEIS2:MEIS3:PKNOX1:PKNOX2:TGIF1:TGIF2	NTTGACAG	2019	1728	2657	2661	2985	988	4320	4382	698	2054	1218	2567	671	1967	417	2250	1852	1719	1005	2537	1781	2005	1015	3175	3185	2890	4521	2757	2258	417	1078.51	2216.62	2054
M11248_2.00:RFX1:RFX2:RFX3:RFX4:RFX6	GTTGCYAGGGAAAC	1128	1446	1040	1683	932	712	942	1004	2491	996	1001	968	702	1082	1051	995	1329	1046	1529	897	419	1017	1952	927	1069	1020	787	978	921	419	400.019	1105.66	1004
M09054_2.00:EHF:ELF1:ELF2:ELF3:ELF4:ELF5:ETV6:ETV7:SPI1:SPIC	GGAASSAGGAAGTGR	662	806	628	573	657	661	606	631	988	764	1483	616	832	680	818	716	761	766	809	647	488	591	419	605	630	679	581	631	668	419	187.34	703.31	661
M03761_2.00:TRPS1	GCGATAAS	2471	3267	1588	419	2442	1039	3052	3188	3049	2379	872	2127	1140	3363	5397	3445	4515	2501	736	3165	1707	2611	3398	2059	2576	3751	2959	2934	2741	419	1113.87	2582.45	2611
M02748_2.00:NFATC1:NFATC2:NFATC3:NFATC4	GGAAHTTTCC	1386	667	1549	952	1363	1106	1026	572	1133	1433	419	1794	3309	1662	1168	1267	724	1156	1672	1466	2034	1819	3718	1599	1444	1290	1257	1341	1771	419	690.018	1451.62	1363
M07963_2.00:GATA1:GATA2:GATA3:GATA4:GATA5:GATA6	RCAGATAAGRV	2687	2889	1669	420	2466	867	2976	3559	3658	2638	980	1975	1031	3624	5263	3983	4077	3055	765	2688	1901	2661	3270	2048	2796	3422	3085	2521	2925	420	1110.1	2617.21	2688
M06170_2.00:KLF1:KLF12:KLF8	GRCCACGCCCA	494	3573	665	2640	637	4410	665	3173	3087	528	5340	644	2760	685	2559	564	496	420	1546	644	3175	448	741	616	679	685	657	706	510	420	1402.07	1508.52	679
M08014_2.00:STAT1	TTTCCYGGAAA	1092	747	1136	2149	1441	2562	1001	600	420	1193	1304	1309	1409	1107	525	1291	767	1172	782	1197	1258	1163	522	1214	1372	1200	988	1191	1127	420	439.367	1146.17	1172
M02255_2.00:IRF7	GAARCGAAAR	1467	777	1846	818	1756	676	2003	909	839	1659	420	2143	1445	1794	1208	1869	1545	1295	1001	1825	1208	1867	1219	2114	2209	1794	1902	1995	2072	420	507.264	1506.03	1659
M05275_2.00:BARX1:BARX2:BSX:EMX1:EMX2:EN1:EN2:EVX1:EVX2:GBX1:GBX2:GSX1:GSX2:HMX1:HMX2:HMX3:HOXA1:HOXA2:HOXA3:HOXA4:HOXA5:HOXA6:HOXA7:HOXB1:HOXB2:HOXB3:HOXB4:HOXB5:HOXB6:HOXB7:HOXB8:HOXC4:HOXC5:HOXC6:HOXD1:HOXD3:HOXD4:HOXD8:ISX:MEOX1:MEOX2:MNX1:NKX1-1:NKX1-2:NOTO:OTP:PDX1:TLX2:VAX1:VAX2:VENTX	HTAAYGAY	1620	1163	1772	1594	1731	722	1773	1250	526	1560	531	1541	547	1357	496	1488	1558	1310	420	1643	796	1534	1140	1603	1758	1717	2078	1598	1751	420	477.498	1330.24	1541
M09499_2.00:AC023509.3:ATF2:ATF7	NGRTGACGTCAY	684	554	737	999	780	498	797	753	519	670	540	889	1115	744	462	851	1131	721	421	687	1025	879	1626	863	827	868	791	744	758	421	240.917	790.793	758
M04867_2.00:GATA1:GATA2:GATA3:GATA4:GATA5:GATA6	BWGATAASGN	2578	3223	1635	421	2556	1206	2962	3549	3172	2382	1079	2225	1033	3839	5349	3325	4559	2227	715	3155	1953	2683	3576	2178	3001	3552	2805	3518	2755	421	1121.28	2662.45	2755
M08907_2.00:KLF15	CCCCCCCCHBCYCCTCCCC	712	4412	651	2788	604	1169	690	1782	2919	707	4538	588	669	651	2170	581	421	851	2900	674	2332	592	665	596	582	618	681	613	547	421	1174.48	1300.1	674
M02982_2.00:ELF1:ELF2:ELF4:ELK1:ELK3:ELK4:ERF:ERG:ETS1:ETS2:ETV1:ETV2:ETV3:ETV3L:ETV4:ETV5:FEV:FLI1:GABPA	ACCGGAAGTR	479	1452	553	1872	593	2839	526	1011	1216	500	3612	621	4366	576	2729	563	937	422	3364	568	4184	463	1410	533	518	493	458	554	475	422	1233.77	1306.45	576
M04299_2.00:ATF2:CREB5	NRTGACGTCAYN	685	794	755	1394	680	452	763	897	570	673	608	801	743	691	449	789	1466	674	422	682	1314	727	1014	828	743	761	759	725	728	422	246.069	778.862	743
M08987_2.00:KLF15	CCCCCCCCHBCYCCTCCCC	713	4413	652	2789	603	1170	691	1783	2920	708	4539	589	670	652	2168	582	422	852	2901	675	2333	593	666	597	583	617	680	614	548	422	1174.52	1300.79	675
M09235_2.00:IRF4:IRF8	RAAAGAGGAASTGAAASY	1024	720	862	1148	889	1697	977	831	953	1161	853	1151	1333	711	441	754	424	1115	676	1030	777	1156	631	843	1040	771	1042	804	1215	424	265.877	932.034	889
M01789_2.00:CEBPD	TTDCGCAAT	4609	3695	6351	5415	4653	3635	6354	4192	1478	3413	2960	7652	4824	3172	425	4465	1869	2278	1333	4363	2965	4128	1576	6946	6269	6613	6783	6678	4619	425	1938.65	4265.97	4363
M08326_2.00:SP2	CCCCGCCCC	456	2885	463	1304	435	768	531	1196	1045	455	2380	435	445	440	983	443	610	464	4254	426	1757	442	583	434	441	438	505	474	458	426	889.929	894.828	464
M05226_2.00:ALX1:ALX3:ALX4:ARX:BARHL1:BARHL2:BARX1:BARX2:BSX:DLX1:DLX2:DLX3:DLX4:DLX5:DLX6:DRGX:EMX1:EMX2:EN1:EN2:ESX1:EVX1:EVX2:GBX1:GBX2:GSX1:GSX2:HESX1:HMX1:HMX2:HMX3:HOXA1:HOXA2:HOXA3:HOXB1:HOXB2:HOXB3:HOXD1:HOXD3:ISX:LBX1:LBX2:LHX1:LHX2:LHX3:LHX4:LHX5:LHX9:MEOX1:MEOX2:MIXL1:MNX1:MSX1:MSX2:NANOG:NANOGP8:NKX1-1:NKX1-2:NOBOX:OTP:PDX1:PHOX2A:PHOX2B:PROP1:PRRX1:PRRX2:RAX:RAX2:SEBOX:SHOX:SHOX2:UNC…	NTAAYGAB	1458	940	1619	2625	1650	752	1799	1333	513	1344	633	1648	644	1393	445	1429	1465	1195	427	1671	971	1488	773	1611	1690	1802	2217	1514	1540	427	529.015	1330.66	1458
M07970_2.00:GATA1:GATA2:GATA3:GATA4:GATA5:GATA6	SAGATAAGRA	4273	4144	2449	427	4695	1321	6576	3615	4536	4623	1005	3723	1169	6388	6977	6363	5461	4520	1056	6682	1691	4765	4483	4261	6911	6771	5890	6593	6693	427	2076.78	4415.9	4536
M04324_2.00:ATF3:JDP2	GATGACATCATC	889	1238	879	1113	820	428	894	1080	626	801	691	1000	703	893	474	972	1674	983	450	818	786	932	1204	1016	877	928	840	906	878	428	248.074	889.414	889
M10292_2.00:WT1	GCGGGGGCGGGG	563	3097	472	775	498	660	541	748	950	555	2616	440	441	458	891	504	428	603	3768	465	1046	480	485	487	483	541	541	481	539	428	829.642	846.759	541
M08104_2.00:NFYA	KCTGATTGGYY	550	529	688	658	682	1188	653	1446	1377	598	1641	705	1850	755	1900	663	824	449	428	624	1358	531	1216	658	756	646	604	719	566	428	424.442	871.103	682
M11371_2.00:STAT5A:STAT5B	DATTTCCTGGAAWTY	1654	849	1464	1443	1792	1900	1396	861	428	1486	1007	1752	1721	1488	753	1561	903	1544	1165	1476	1701	1568	1075	1686	1704	1556	1516	1455	1426	428	359.588	1390.69	1486
M09349_2.00:NFATC1:NFATC2:NFATC3:NFATC4	TKTCWBTTTTTCCWT	5020	5106	4656	1137	6605	1036	4471	1117	4420	4881	428	4653	962	6189	5430	6278	5384	4414	2654	6650	1350	6198	5462	4319	6193	6347	6767	6637	6162	428	2046.97	4514.69	5020
M08840_2.00:CEBPG	RGMTGATGCAAT	2383	3489	1943	1987	2205	1085	2307	1848	4489	1782	1273	2319	1056	1845	805	2178	2666	1768	619	1522	429	2055	1760	2041	1945	2295	2081	1832	1919	429	796.377	1928.48	1943
M05219_2.00:ALX1:ALX3:ALX4:ARX:BARX1:BARX2:BSX:DLX1:DLX2:DLX3:DLX4:DLX5:DLX6:DRGX:EMX1:EMX2:EN1:EN2:ESX1:EVX1:EVX2:GBX1:GBX2:GSX1:GSX2:HESX1:HMX1:HMX3:HOXA1:HOXA2:HOXA3:HOXA4:HOXA5:HOXB1:HOXB2:HOXB3:HOXB4:HOXB5:HOXC4:HOXC5:HOXD1:HOXD3:HOXD4:ISX:LHX2:LHX3:LHX4:LHX6:LHX8:LHX9:LMX1A:LMX1B:MEOX1:MIXL1:MNX1:MSX1:MSX2:NKX1-1:NKX1-2:NOBOX:NOTO:OTP:PDX1:PHOX2A:PHOX2B:PROP1:PRRX1:PRRX2:RAX:RAX2:SEBOX:SHOX…	NTAAYGAB	1124	956	1395	1893	1217	674	1358	1006	472	1121	562	1300	796	1148	429	1232	1260	959	479	1379	1774	1292	895	1299	1344	1356	1478	1292	1310	429	363.373	1131.03	1232
M06186_2.00:EHF:ELF1:ELF2:ELF3:ELF4:ELF5:ELK1:ELK3:ELK4:ERF:ERG:ETS1:ETS2:ETV1:ETV2:ETV3:ETV3L:ETV4:ETV5:ETV6:ETV7:FEV:FLI1:GABPA:SPDEF	AACAGGAAGT	724	559	735	439	880	622	674	571	853	804	719	923	826	900	1664	1073	1634	776	435	793	649	896	429	792	859	882	678	773	851	429	279.477	807.345	792
M11252_2.00:RUNX1:RUNX2:RUNX3	CCACACCAYDG	950	442	792	430	931	534	804	479	491	1115	862	953	596	913	583	1023	970	1305	1317	918	553	1055	725	1053	1122	1007	972	954	1194	430	257.079	863.552	931
M10170_2.00:GLIS3	WYSCCCCCWGCTG	1072	797	852	1786	736	900	789	1290	1034	929	1268	679	552	692	964	744	430	1315	500	784	521	817	534	797	707	738	1019	738	888	430	288.369	857.655	797
M04271_2.00:BATF:BATF3	GATGACGTCAYC	730	709	756	1044	717	431	767	1020	679	693	554	831	863	739	463	839	1322	754	443	715	871	779	1464	812	738	787	768	765	730	431	218.64	785.621	756
M03337_2.00:IRF7	MCGAAAGCGAAAVT	894	621	732	733	658	489	681	514	503	798	432	649	572	701	617	786	551	940	773	744	527	798	697	647	682	720	718	691	717	432	118.615	675.345	691
M02450_2.00:RFX1:RFX2:RFX3:RFX4:RFX6	BGTTGCYANG	1094	2301	1326	2408	1349	804	1427	899	1116	1233	1622	1234	1043	1410	913	1303	2726	1099	1475	1154	433	998	868	1431	1418	1462	1387	1430	1238	433	473.792	1331.07	1303
M02447_2.00:RFX1:RFX2:RFX3:RFX4:RFX6	GTTGCYADGG	1027	2571	1258	2525	1126	764	1241	955	1027	1270	795	1276	1109	1205	775	1266	2751	963	1143	1167	434	1023	929	1305	1352	1331	1247	1435	1344	434	517.459	1262.55	1205
M04290_2.00:ATF3:JDP2	NRTGACGTCAYS	743	735	815	1376	708	495	834	1060	678	715	605	874	704	709	434	854	1372	733	486	730	1117	774	1191	877	800	817	796	759	750	434	225.62	811.759	759
M09167_2.00:DUX1_HUMAN:DUX3_HUMAN:DUX4	TAAYCTAATCA	2163	434	1759	524	2141	1330	2264	1463	2004	2238	567	2511	4126	2369	3484	2754	1638	2461	1535	2787	924	3737	5585	2572	3320	2840	2528	2499	3309	434	1121.33	2340.21	2369
M11354_2.00:STAT1	TTCYGGGAAA	1233	674	1356	1481	1735	3590	1105	505	434	1311	842	1578	1640	1334	582	1517	924	1161	922	1410	1586	1485	592	1475	1594	1555	1244	1282	1406	434	578.827	1294.93	1334
M09386_2.00:LEF1:TCF7:TCF7L1:TCF7L2	TBCCTTTGATGTGGTT	1360	1488	1301	605	1157	434	1248	727	2606	1418	588	1283	611	1466	2389	1514	2101	1414	706	1483	618	1414	1282	1378	1611	1335	1427	1571	1691	434	515.492	1318.14	1378
M10195_2.00:EGR1:EGR2:EGR3:EGR4	GCGGGGGCGG	757	1439	559	607	561	595	622	646	841	734	1409	563	435	556	880	656	598	807	2014	565	1074	670	575	579	594	574	613	573	680	435	338	750.897	613
M05000_2.00:HOXA10:HOXA4:HOXA5:HOXA6:HOXA7:HOXA9:HOXB4:HOXB5:HOXB6:HOXB7:HOXB8:HOXB9:HOXC10:HOXC4:HOXC5:HOXC6:HOXC8:HOXC9:HOXD10:HOXD4:HOXD8:HOXD9:MNX1:PDX1	WTAACGAC	1168	875	1148	1338	1138	765	1251	1104	555	1047	652	1139	436	1000	494	1162	876	1035	505	1103	640	1206	613	1269	1149	1092	1267	1073	1187	436	271.256	975.414	1092
M07758_2.00:ZNF425	SGCCCTC	808	1401	607	1544	571	1509	607	994	1273	643	2020	545	437	542	904	540	461	864	1797	554	723	640	553	580	563	565	628	566	645	437	429.614	830.483	628
M09034_2.00:E2F1:E2F2:E2F3:E2F4:E2F5:E2F6	RGGGCGGGARRRR	1250	3790	972	1612	911	1566	1131	1573	2977	978	1118	909	746	994	3443	1078	1129	1228	437	1003	1375	1134	1358	944	997	929	1122	1028	1202	437	760.636	1342.55	1122
M09555_2.00:GATA1:GATA2:GATA3:GATA4:GATA5:GATA6	AGATAASR	7012	4766	4174	437	6204	2162	6154	5690	4903	6383	1986	6916	1582	6226	7521	6249	5785	7017	866	6244	1546	6236	4960	6830	6141	6205	6143	6196	6201	437	2063.97	5128.79	6154
M04373_2.00:MAF:MAFA:MAFB:MAFG:MAFK	YAHGTCAGCA	1432	1362	1409	1249	1432	1235	1549	1466	437	1210	789	1431	1382	1213	493	1373	1842	1189	581	1436	2940	1437	998	1272	1465	1438	1688	1323	1447	437	450.664	1328.21	1382
M00188_2.00:RFX1:RFX2:RFX3:RFX4:RFX6	CNTRGYAACV	1045	1612	1275	2005	1237	630	1376	686	870	1150	912	1251	865	1311	809	1173	3278	1160	1616	1118	438	1119	696	1408	1395	1399	1397	1409	1284	438	515.874	1238.76	1237
M02645_2.00:ELF1:ELF2:ELF4:ELK1:ELK3:ELK4:ERF:ERG:ETS1:ETS2:ETV1:ETV2:ETV3:ETV3L:ETV4:ETV5:FEV:FLI1:GABPA	VCGGATAYH	492	1471	564	1268	622	2401	561	1100	1503	537	2857	643	1846	610	4624	513	1170	460	3069	657	1628	439	710	542	541	575	477	622	459	439	993.068	1136.59	622
M02678_2.00:SPI1:SPIB:SPIC	AGAGGAA	667	440	873	457	1094	571	880	463	787	888	512	1070	989	961	1128	903	789	701	1969	860	792	860	511	1057	1168	1274	976	1039	1119	440	311.863	889.586	880
M04288_2.00:ATF3:JDP2	GATGACRTCATC	822	1090	847	1214	833	441	890	1072	727	787	663	990	920	858	557	930	1753	922	467	770	1020	867	1202	914	854	890	864	912	855	441	243.501	894.172	867
M07699_2.00:ZNF766	GGTTTMT	1036	728	989	667	1170	751	973	441	585	1104	548	1199	641	1113	730	1133	978	1147	1255	1136	1043	1158	637	1149	1275	1193	1071	1122	1314	441	249.986	975.379	1071
M09065_2.00:ELF5:SPI1:SPIB:SPIC	RRAAAGAGGAAGTGV	934	641	778	737	746	845	838	702	769	1020	1350	785	1437	708	549	722	643	949	441	821	601	764	468	760	824	792	853	718	724	441	210.544	790.31	764
M10513_2.00:ELF1:ELF2:ELF4:ELK1:ELK3:ELK4:ERF:ERG:ETS1:ETS2:ETV1:ETV2:ETV3:ETV3L:ETV4:ETV5:FEV:FLI1:GABPA	VACCGGAAGTV	503	802	568	1005	597	1864	525	931	1191	516	2765	636	3930	577	3432	549	1167	442	2775	569	2573	472	1348	543	550	540	462	578	488	442	989.065	1134.41	578
M09628_2.00:RFX1:RFX2:RFX3:RFX4:RFX6	KGTTGCCATGGCAAC	1038	2122	1135	1808	917	658	1045	1178	2853	992	1364	942	1407	1083	1186	1241	1365	1034	812	1000	442	898	1288	930	944	845	1121	853	915	442	459.085	1152.28	1038
M08161_2.00:NFKB1:RELA:RELB	GRATTCCCCNN	1281	604	1284	1250	1316	2072	1054	628	756	1337	443	1559	4162	1404	657	1226	671	1543	2894	1425	3144	1515	4387	1562	1401	1206	1211	1353	1495	443	957.7	1546.21	1337
M03298_2.00:POU2F2	WTATGCAAATK	1524	443	1870	746	2039	1451	1761	742	820	1968	687	1877	1964	2097	2387	1659	985	1599	1218	1776	706	1865	1826	2071	2307	2039	1958	1942	1957	443	552.343	1596	1826
M10298_2.00:SP1:SP3:SP4:SP5:SP8:SP9	VGGGGCGGGGC	581	2036	589	837	569	789	676	1336	899	540	1202	550	443	553	853	556	639	555	883	543	1334	543	530	572	581	611	693	599	627	443	340.945	748.931	599
M08298_2.00:KLF1:KLF12:KLF2:KLF3:KLF4:KLF5:KLF6:KLF7	GGCCCCGCCCH	509	1455	599	750	584	1010	632	1197	1285	506	1180	570	546	599	1202	527	641	443	593	563	1902	483	604	557	625	626	685	611	545	443	352.79	759.621	604
M00437_2.00:MEIS1:MEIS2:MEIS3:PKNOX1:PKNOX2:TGIF1:TGIF2	NTGACAGSY	2014	1905	2801	3289	2828	1208	4497	3809	750	2023	1108	3056	902	1951	443	2165	1766	1742	1642	2429	1824	1995	943	3186	3450	2608	4425	3104	2530	443	1046.73	2289.41	2023
M11247_2.00:RFX1:RFX2:RFX3:RFX4:RFX6	NDGTHRCCATGGCAACVW	1077	2874	1093	2356	985	686	1050	965	1850	1054	1911	949	751	1190	1043	1198	1021	1007	1156	1043	443	925	1130	947	954	904	1186	1031	1058	443	491.737	1166.79	1043
M07929_2.00:EGR1:EGR2:EGR3:EGR4	CCCCCSCCCCCGCCCMCGCM	1059	2220	828	2251	794	2254	780	1095	1263	998	4545	798	1999	774	1660	767	444	1232	5692	874	2078	850	486	826	767	806	857	760	948	444	1169.49	1403.62	874
M08822_2.00:DDIT3	MTGATGMAAT	1650	930	1544	1130	1643	583	1718	1261	1888	1539	724	1893	775	1335	498	1787	1537	1520	453	1315	444	1805	1483	1718	1607	1933	1733	1469	1474	444	465.234	1358.24	1520
M00187_2.00:RFX5:RFX7	BGTTGCYANG	936	2091	1111	1706	1088	794	1301	820	1088	1084	1238	1134	973	1134	885	1101	2985	980	1946	967	445	900	723	1197	1298	1271	1169	1222	995	445	479.795	1192.48	1101
M05539_2.00:IRF4:IRF8	HCGAAACCGAAACYR	744	445	720	681	670	513	595	504	498	755	510	620	466	642	564	708	525	797	1086	697	1243	742	636	689	572	624	597	619	660	445	168.924	659.379	636
M04307_2.00:BATF:BATF3	GMATGACACG	1470	1089	1182	1949	1331	788	1544	1484	446	1530	471	1519	717	1197	553	1587	1867	1340	817	1440	1524	1512	1012	1482	1340	1473	1488	1431	1582	446	392.528	1281.55	1440
M04249_2.00:BACH1:BACH2	AAANCATGASTCATSVTTT	1110	1571	987	1078	905	981	856	722	602	826	541	903	446	1105	711	1100	702	1182	575	1140	1016	1114	810	962	865	796	1059	1057	891	446	233.526	917.69	905
M04876_2.00:GATA1:GATA2:GATA3:GATA4:GATA5:GATA6	NWGATAASRN	4580	3960	2590	446	4613	1299	6766	4940	4242	4291	878	3870	1111	6840	7056	6952	5252	3902	711	6958	1442	4710	4133	4207	6674	6382	6854	6944	4683	446	2150.57	4389.17	4580
M02051_2.00:MEIS3	NNTGACAGBT	1766	1492	2659	2681	2340	1038	3840	2081	683	1887	1455	2668	935	1869	446	1892	1353	1634	4251	2231	1068	1783	849	3025	2981	2813	4268	3077	2163	446	1004.83	2111.31	1892
M05402_2.00:DUXA	TAAYBTAATCA	1947	446	1824	536	2249	1842	2310	1233	1640	2406	620	2242	2045	2508	2755	2225	1659	2183	1325	2173	1431	3476	4316	2880	3124	2742	2473	2474	2708	446	846.108	2130.76	2225
M04555_2.00:KLF10:KLF11	RCCACGCCCMCSCCACGCCCMC	1732	3155	1531	3229	1664	4588	1522	2722	4658	1553	5330	1714	3861	1651	5700	1611	446	1687	2180	1569	6734	1506	634	1572	1449	1696	1669	1472	1533	446	1577.99	2426.48	1669
M09496_2.00:ATF4	MTGATGCAAT	2076	2590	1850	1802	2020	1000	2227	1498	3102	1594	1195	2125	1122	1584	719	1925	2168	1602	573	1529	447	1893	1501	2040	1749	1819	2015	1664	1707	447	568.739	1694.34	1749
M00778_2.00:EGR1:EGR2:EGR3:EGR4	CGCCCACGCA	697	743	590	447	534	578	547	534	955	696	792	576	514	588	2143	607	579	882	2404	591	763	697	813	569	566	571	577	588	634	447	438.629	750.862	590
M00709_2.00:RFX1:RFX2:RFX3:RFX4:RFX6	SGTTGCTADG	843	996	1003	1557	808	689	859	749	927	913	626	806	965	949	799	944	2217	817	792	829	448	835	695	827	909	860	1000	892	975	448	308.264	914.793	859
M10281_2.00:EGR1:EGR2:EGR3:EGR4	DCMCGCCCACTBMH	647	1777	537	448	562	533	570	694	816	574	502	521	582	587	2756	541	556	626	1805	604	803	550	969	524	526	572	521	576	628	448	503.54	755.414	574
M04301_2.00:ATF2:CREB5	NATGACGTCATN	769	1295	839	1586	777	488	830	1300	667	702	674	866	880	796	514	885	1485	740	448	703	1048	762	1076	819	821	847	753	857	735	448	267.791	860.759	819
M04270_2.00:BATF:BATF3	SRTGACGTCAYC	694	815	772	1232	722	448	743	1008	805	695	622	805	969	764	598	833	1765	720	469	714	866	783	1500	798	749	776	778	777	754	448	268.91	826.69	776
M03759_2.00:GATA1:GATA2:GATA3:GATA4:GATA5:GATA6	VWGATAASR	4956	4199	3109	449	6340	1576	7144	5388	4904	4832	1768	4420	1395	7177	7483	5288	5569	4486	1134	7246	1617	6687	4538	4642	6162	7232	6321	7154	6946	449	2145.66	4833.17	4956
M05715_2.00:RFX1:RFX2:RFX3:RFX4:RFX6	SGTTGCCATGGCAACS	1343	1737	1354	2010	1119	839	1259	1224	4262	1290	1686	1127	1338	1259	1338	1544	1068	1271	1067	1325	450	1181	2009	1274	1388	1199	1209	1224	1319	450	627.867	1403.9	1274
M06204_2.00:GATA1:GATA2:GATA3:GATA4:GATA5:GATA6	CAGATAA	6657	4503	4551	451	4883	2354	4661	5381	5188	6435	1955	6374	1716	4931	5863	4806	5913	6892	1289	4827	1815	4837	4228	6344	4648	4744	4633	4734	4792	451	1688.93	4496.72	4792
M07927_2.00:EGR1:EGR2:EGR3:EGR4	CCCCSCCCCCGCCCMCGCMC	1043	2911	820	2085	766	1965	839	930	1588	1069	4993	797	1590	812	1779	804	451	1341	5482	931	2535	922	556	800	816	820	856	768	913	451	1205.52	1447.66	922
M02455_2.00:RFX1:RFX2:RFX3:RFX4:RFX6	GTTGCTANG	1047	1743	1139	1813	1087	637	1127	823	887	1198	899	1024	893	1212	694	1104	1629	1018	663	1063	451	989	751	1212	1210	1222	1214	1347	1228	451	310.083	1080.14	1087
M10166_2.00:SP1:SP3:SP4:SP8:SP9	GCCCCGCCCCS	529	1427	528	730	510	624	600	1142	901	535	1578	498	453	516	936	535	548	535	724	508	768	488	541	525	509	566	631	517	552	453	278.757	670.828	541
M09874_2.00:NEUROD1:NEUROD2:NEUROD4:NEUROD6	BTSCWGCTGKSY	1777	1695	1541	1478	1528	928	1857	1007	814	1820	1438	1482	454	1313	1041	1571	988	2327	2352	1442	626	1845	698	1922	1532	1567	1951	1576	1909	454	480.435	1464.79	1532
M04322_2.00:ATF3:JDP2	GATGACRTCATC	923	1202	958	1450	883	454	918	1389	690	819	644	1030	934	945	550	1161	1818	1065	578	841	1063	955	1397	1104	925	923	915	1036	893	454	285.723	981.483	934
M05837_2.00:JUN:JUNB:JUND	GATKACGTCAT	796	993	849	1618	825	529	889	1226	501	754	606	908	738	818	454	859	1278	770	681	772	1085	833	1830	939	834	1004	845	887	779	454	295.727	893.103	834
M09487_2.00:JUN:JUNB:JUND	ATGACGTCATCN	836	1105	900	1314	821	482	844	990	600	788	642	964	819	881	610	940	1319	888	455	852	994	1016	1898	893	838	869	925	996	862	455	272.817	908.31	881
M05717_2.00:RFX1:RFX2:RFX3:RFX4:RFX6	CGTTGCCATGGCAACS	1299	1827	1374	2287	1097	852	1318	1383	4974	1211	1627	1200	1213	1194	1160	1453	1293	1157	1349	1147	455	1067	1908	1153	1222	1211	1275	1162	1189	455	757.221	1415.76	1213
M09017_2.00:ZFX:ZFY	SVGSGSCSCAGGCCBSGGC	872	3330	668	1785	691	1253	650	1090	1603	821	3634	671	1428	688	1837	718	455	1120	4185	758	1625	795	850	703	577	706	643	672	790	455	945.971	1228.21	795
M10108_2.00:PRDM1	RGRAAGTGAAAG	1056	594	865	615	860	511	979	620	742	1038	515	1091	455	951	803	931	1059	1027	1159	838	542	1200	1003	964	1056	864	923	803	1291	455	222.984	874.31	923
M10584_2.00:GATA1:GATA2:GATA3:GATA4:GATA5:GATA6	GNNDSAGATAAGNNN	4194	3575	2326	456	4357	1237	6652	3463	4842	4169	1620	3497	1649	6638	7036	6962	5636	4044	1260	4689	2985	4610	3091	3663	4459	4630	4520	4194	4620	456	1712.03	3968.07	4194
M04234_2.00:XBP1	SRTGACRTCAYC	870	983	797	1339	960	565	952	1120	704	878	773	1046	967	887	665	936	1929	892	456	881	1589	909	1602	989	1019	976	995	935	1030	456	303.045	987.724	952
M04458_2.00:KLF14:KLF16	GCCACGCCCC	533	4464	709	2991	671	4302	682	2451	1835	534	5207	660	2981	714	3056	583	540	456	1717	677	3761	475	840	624	675	684	666	724	542	456	1437.46	1543.24	684
M04017_2.00:ATF2	ATGACGTCAC	748	839	801	1323	775	547	841	1068	664	741	946	873	787	851	591	836	1388	681	457	706	1867	784	1328	937	780	902	814	835	731	457	285.279	877.276	814
M01959_2.00:E2F1:E2F2:E2F3:E2F4:E2F5:E2F6	NVGCGCGCCAN	1363	1988	1126	2664	962	2198	1011	1712	4294	1180	2080	859	846	1030	2581	1018	1300	1466	458	1098	965	1080	1940	993	1046	1017	1136	980	1089	458	769.748	1430.34	1098
M08296_2.00:SP1:SP3:SP4:SP8:SP9	YHGGCCCCGCCCCCY	579	5895	746	5779	750	4729	855	5710	4452	546	6055	672	4107	716	5143	575	569	458	1637	711	5465	468	1207	636	700	773	660	769	557	458	2176	2135.14	750
M10263_2.00:SP1:SP3:SP4:SP5:SP6:SP8:SP9	GGGGCGGGGCSG	519	3571	510	1311	499	882	579	1458	881	501	2513	460	489	508	1098	507	580	510	3384	472	1119	464	529	492	504	529	571	516	530	460	834.076	913.31	529
M02750_2.00:RFX1:RFX2:RFX3:RFX4:RFX6	GTTRCCATGG	1179	2884	1441	1904	1203	822	1191	997	2639	1165	666	1272	783	1166	1320	1386	1966	1207	1430	1172	460	1254	1928	1246	1216	1310	1249	1343	1380	460	510.252	1351	1249
M10168_2.00:GLI1:GLI2:GLI3	GTGGGTGGT	1396	792	984	544	1158	587	1325	781	1139	1396	487	1108	460	1088	1588	1217	1371	1475	5047	1194	1382	1384	2138	1222	1230	1258	1356	1368	1519	460	805.76	1310.14	1230
M08358_2.00:ZNF467	CCCTCCCCCYCC	1026	4401	882	1801	774	1057	868	2020	2787	935	4718	698	461	885	1581	850	1084	1365	4135	809	807	886	1460	794	812	861	850	771	849	461	1140.45	1421.62	885
M10473_2.00:ELF5:SPI1:SPIB:SPIC	AGAGGAAG	758	546	811	508	914	570	871	678	935	820	757	897	950	860	871	817	982	775	1360	934	1084	771	461	902	984	919	916	862	1023	461	181.701	846.069	871
M09824_2.00:HES1:HES4	KCTBGTGB	3766	1554	6642	1480	4550	2735	6918	1493	999	4520	2091	4245	894	3473	1298	3593	757	4477	2744	3975	461	4323	885	6069	5989	6810	5990	6016	4756	461	2074	3569.07	3766
M01804_2.00:ATF1:CREB1:CREM	RTGACGTA	580	730	650	917	687	861	716	802	461	560	679	778	1959	650	828	633	1317	488	731	635	920	563	1653	673	663	658	622	722	573	461	328.741	783.069	679
M04970_2.00:BARX1:BARX2:BSX:EMX1:EMX2:EN1:EN2:EVX1:EVX2:GBX1:GBX2:GSX1:GSX2:HMX1:HMX2:HMX3:HOXA1:HOXA2:HOXA3:HOXA4:HOXA5:HOXA6:HOXA7:HOXA9:HOXB1:HOXB2:HOXB3:HOXB4:HOXB5:HOXB6:HOXB7:HOXB8:HOXB9:HOXC4:HOXC5:HOXC6:HOXC8:HOXC9:HOXD1:HOXD3:HOXD4:HOXD8:HOXD9:ISX:MEOX1:MEOX2:MNX1:NKX1-1:NKX1-2:NOTO:OTP:PDX1:VAX1:VAX2:VENTX	TTAATGAY	1953	1322	2438	2416	2370	682	2557	1637	640	2027	603	2210	602	1798	691	2139	2317	1737	461	2526	1533	2313	1414	2350	2575	2347	3326	2286	2365	461	757.84	1849.48	2139
M09513_2.00:BCL6	NNNCTTTCCAGGAAA	1823	1778	1797	2211	1968	3787	1445	770	462	1955	1814	1830	2730	1838	1089	1775	1347	1807	1754	1828	1961	2252	712	1884	1888	1651	1589	1845	1905	462	604.172	1775.69	1823
M08126_2.00:GATA1:GATA2:GATA3:GATA4:GATA5:GATA6	VDSAGATAAGR	3537	2872	1887	462	3008	1091	4032	2733	4179	3197	1380	2313	748	4458	6954	4617	5641	3941	1025	3995	1692	3354	3644	2551	3881	4217	4136	3941	3587	462	1481.39	3209.41	3537
M08181_2.00:MXI1	SGTTGCCATGGCGAC	962	2298	1031	2051	799	756	976	1352	2758	894	1340	863	745	919	1249	1085	1340	934	931	864	463	820	1196	871	904	863	986	894	967	463	486.203	1107.28	934
M00375_2.00:EGR1:EGR2:EGR3:EGR4	GCCCMCGCN	2647	1508	2315	464	2234	638	4244	762	1616	3091	571	2979	534	2694	3072	2759	2143	2615	5834	2552	688	3569	2383	4002	4352	2986	4586	3903	4459	464	1407.5	2627.59	2647
M00176_2.00:IRF5:IRF6	NRNCGAWACY	1708	912	2367	794	3046	707	1996	464	497	1774	483	3950	1090	2360	1296	2457	3083	1669	7023	2785	3247	2621	3707	3617	3610	3385	2501	4054	2971	464	1432.66	2419.79	2457
M04286_2.00:ATF3:JDP2	SRTGACGTCAYS	715	1139	794	1286	745	464	793	1113	861	728	641	868	1030	795	561	863	1568	759	485	709	1104	801	1291	799	781	780	803	787	761	464	244.158	856	794
M02848_2.00:NFIL3	NATTACRTAAYM	1890	1678	1914	3248	1545	673	1673	2787	951	1482	1937	1802	1327	1376	465	2007	1488	1449	933	1620	1784	1639	1147	1868	1717	1743	1672	1396	1640	465	541.756	1615.55	1640
M03760_2.00:GATA1:GATA2:GATA3:GATA4:GATA5:GATA6	SWGATAASG	3681	3922	1992	465	3565	1383	4065	3700	4304	3031	1164	3046	1502	4574	7116	4571	5390	2731	823	4543	2946	3445	4243	2822	3862	4474	3908	4402	3712	465	1440.83	3426.97	3700
M04964_2.00:ALX1:ALX3:ALX4:ARX:BARHL1:BARHL2:BARX1:BARX2:BSX:DLX1:DLX2:DLX3:DLX4:DLX5:DLX6:DRGX:EMX1:EMX2:EN1:EN2:ESX1:EVX1:EVX2:GBX1:GBX2:GSX1:GSX2:HESX1:HOXA1:HOXA2:HOXA3:HOXA4:HOXA5:HOXB1:HOXB2:HOXB3:HOXB4:HOXB5:HOXC4:HOXC5:HOXD1:HOXD3:HOXD4:ISX:LHX1:LHX3:LHX4:LHX5:MEOX1:MEOX2:MIXL1:MNX1:MSX1:MSX2:NANOG:NANOGP8:NKX1-1:NKX1-2:NOTO:OTP:PDX1:PHOX2A:PHOX2B:PROP1:PRRX1:PRRX2:RAX:RAX2:SEBOX:SHOX:SHO…	YTAATGAY	1704	1141	1691	2264	1853	738	1730	1227	641	1593	647	1586	767	1432	638	1673	1633	1539	465	1823	1144	1756	1308	1590	1696	1773	1931	1680	1827	465	468.68	1430.69	1593
M08798_2.00:CEBPG	RKMTGATGCAAT	2119	2647	1854	2071	1965	994	2154	1721	3758	1610	1330	1982	1143	1617	781	2008	2046	1570	602	1482	466	1860	1373	1777	1716	1939	1888	1604	1702	466	623.079	1716.52	1721
M05724_2.00:RFX1:RFX2:RFX3:RFX4:RFX6	CGTTRCCATGGYAACG	1323	2953	1393	3041	1211	812	1315	1386	4201	1252	1642	1113	1137	1312	1079	1515	1262	1248	1338	1388	467	1167	1375	1215	1227	1250	1347	1244	1324	467	723.654	1466.79	1312
M08864_2.00:PATZ1	CCYCCBCCCCCKCCCCCTCCCC	1132	4800	874	2290	822	1546	936	1911	4341	1040	4860	804	1343	880	1702	825	468	1424	4341	959	2697	918	988	872	861	844	880	840	827	468	1302.45	1621.55	959
M02453_2.00:RFX1:RFX2:RFX3:RFX4:RFX6	GTTGCYADGS	1060	1686	1218	2079	1209	646	1255	824	907	1152	843	1274	911	1245	736	1252	3027	1056	1122	1149	469	982	716	1365	1373	1359	1308	1346	1353	469	475.341	1204.21	1209
M05730_2.00:RFX5:RFX7	CGTTGCTAB	969	1584	963	1206	874	780	1116	1162	1154	844	2248	835	987	960	723	869	1198	957	1151	789	470	810	598	938	918	918	974	920	756	470	321.013	988.655	938
M08290_2.00:MAZ	CCCCCTCCC	700	1275	691	603	651	869	860	1156	1219	664	782	659	470	658	1141	682	642	688	1575	681	598	674	611	692	741	728	883	700	792	470	246.306	796.034	692
M05387_2.00:BARX1:BARX2:BSX:EMX1:EMX2:EN1:EN2:EVX1:EVX2:GBX1:GBX2:GSX1:GSX2:HMX1:HMX2:HMX3:HOXA1:HOXA2:HOXA3:HOXA4:HOXA5:HOXA6:HOXA7:HOXB1:HOXB2:HOXB3:HOXB4:HOXB5:HOXB6:HOXB7:HOXB8:HOXC4:HOXC5:HOXC6:HOXD1:HOXD3:HOXD4:HOXD8:ISX:MEOX1:MEOX2:MNX1:NKX1-1:NKX1-2:NOTO:OTP:PDX1:TLX2:VAX1:VAX2:VENTX	HTAATGAY	1788	1110	2131	1957	2019	821	2183	1771	669	1890	627	1777	663	1547	537	1738	2184	1665	470	2003	932	1967	1569	1837	2067	1936	2549	1965	2162	470	594.552	1604.62	1788
M11227_2.00:NFKB1:RELA:RELB	GGAAAGTCCCYTBYGC	1160	514	1208	1216	1245	1200	1195	675	826	1257	470	1465	3042	1469	955	1218	681	1241	2030	1416	1244	1605	3413	1392	1358	1240	1365	1361	1267	470	617.63	1335.45	1244
M02967_2.00:ELF1:ELF2:ELF4:ELK1:ELK3:ELK4:ERF:ERG:ETS1:ETS2:ETV1:ETV2:ETV3:ETV3L:ETV4:ETV5:FEV:FLI1:GABPA	AACCGGAAATA	488	632	515	686	530	580	529	648	1056	551	537	560	502	539	777	586	1138	560	484	533	727	485	528	519	471	515	481	497	482	471	159.445	590.897	533
M08977_2.00:GFI1:GFI1B	AAATCACAGC	1257	471	1289	687	1341	714	1270	614	976	1410	702	1298	1358	1437	737	1317	1040	1397	634	1296	718	1368	660	1448	1438	1587	1369	1452	1475	471	343.795	1129.66	1296
M02883_2.00:EGR1:EGR2:EGR3:EGR4	HMCGCCCACGCAHW	1106	2391	1030	1800	1171	3274	1124	1243	1887	1105	3555	1126	1475	954	1845	949	472	1221	4706	1081	3384	1051	620	891	1024	1142	1003	969	980	472	994.839	1537.21	1124
M09120_2.00:GATA1:GATA2:GATA3:GATA4:GATA5:GATA6	RSAGATAAGG	3800	3681	2108	472	3508	1346	4341	4348	4126	3778	1207	2474	1190	4698	7004	6765	5266	4242	937	4065	2938	4343	4106	2384	4073	4228	4202	4232	3958	472	1568.58	3580	4065
M01973_2.00:EHF:ELF1:ELF2:ELF4:ELK1:ELK3:ELK4:ERF:ERG:ETS1:ETS2:ETV1:ETV2:ETV3:ETV3L:ETV4:ETV5:FEV:FLI1:GABPA	WCCGGAAGH	570	676	627	933	752	1242	610	638	1016	553	2317	719	1433	720	1580	627	670	473	1393	672	719	513	679	590	617	714	572	688	519	473	407.386	821.793	676
M04321_2.00:ATF3:JDP2	GATGACGTCATC	787	1044	868	1386	819	483	820	1363	705	784	655	883	883	863	646	982	1562	881	474	757	1126	888	1871	945	828	827	852	958	759	474	299.818	920.655	863
M03308_2.00:POU2F1	AWTATGCAAATT	1546	474	1812	809	1754	1165	1746	733	1015	1855	611	1774	2082	1945	1760	1607	1162	1640	1223	1702	673	1895	2191	2206	2079	1805	1750	1788	1835	474	500.222	1539.21	1750
M10852_2.00:POU5F1	NATGCAADNN	2927	1303	3359	1068	3959	1305	2618	966	1426	3513	474	3210	668	3373	2638	3111	2646	2084	799	2800	738	4773	2904	4123	4415	3631	4008	2933	4427	474	1289	2627.55	2904
M09492_2.00:DDIT3	ATGATGCAAT	1961	2005	1777	1622	1921	831	1998	1542	2737	1516	1023	2029	1089	1518	643	1815	2228	1535	621	1448	475	1748	1975	1948	1714	1795	1911	1644	1553	475	510.904	1607.66	1714
M10450_2.00:E2F1:E2F2:E2F3:E2F4:E2F5:E2F6	BBGSGCGCGAARN	803	1752	577	1499	560	2008	537	695	1615	621	3821	527	735	582	1471	589	634	893	2253	582	1947	647	915	545	475	523	594	518	619	475	757.109	1018.52	634
M04749_2.00:ELF1:ELF2:ELF4:SPDEF	NAMCAGGATGTD	1019	561	795	574	1020	584	870	603	888	972	1276	955	543	1086	2145	1265	1273	1126	569	1014	476	1024	531	998	937	1109	868	899	1059	476	334.846	932.379	955
M10451_2.00:E2F1:E2F2:E2F3:E2F4:E2F5:E2F6	SVNNGGCGCGAAAV	698	2834	587	1715	546	2214	542	763	1540	594	1833	476	1046	575	2079	532	584	820	3821	545	1152	547	823	548	488	555	578	526	613	476	820.996	1040.48	594
M02915_2.00:EGR1:EGR2:EGR3:EGR4	YHACGCCCACGCAHT	1457	1887	1522	2164	1485	2486	1443	1385	1786	1325	4083	1483	1533	1252	1645	1297	476	1613	5032	1493	3612	1459	669	1354	1458	1538	1304	1423	1425	476	949.982	1761.69	1483
M07948_2.00:EHF:ELF1:ELF2:ELF3:ELF4:ELF5:ELK1:ELK3:ELK4:ERF:ERG:ETS1:ETS2:ETV1:ETV2:ETV3:ETV3L:ETV4:ETV5:ETV6:ETV7:FEV:FLI1:GABPA:SPDEF	GAACCCGGAAGTGG	502	1126	547	1072	605	2867	559	735	1501	503	3031	587	2544	611	1698	542	777	482	2770	564	2853	476	985	530	543	559	540	604	531	476	861.786	1077.38	604
M10582_2.00:GATA1:GATA2:GATA3:GATA4:GATA5:GATA6	MYAGATAAGA	3495	2668	2313	476	4142	1500	4490	3336	4418	3611	1197	2584	762	6716	7120	6912	5222	4252	1023	4294	2068	4254	3941	3997	4463	4674	4392	4472	3642	476	1719.97	3670.14	3997
M05535_2.00:IRF5	CCGAAACCGAAACY	997	477	892	929	843	617	750	583	878	963	730	780	774	800	678	925	719	968	723	734	696	831	606	1006	724	795	774	761	747	477	128.371	782.759	774
M09233_2.00:IRF1:IRF2	RAAANWGAAASTGAAAGTAA	1117	953	1164	3137	898	825	1076	828	544	1166	1050	872	477	786	486	978	653	1093	785	969	1042	1028	664	857	1008	782	1034	878	1123	477	458.92	974.931	953
M11192_2.00:HNF4A:HNF4G:NR1H4:NR2C1:NR2C2:NR2F1:NR2F2:NR2F6:NR4A1:NR4A2:NR4A3:NR5A1:NR5A2:NR6A1:PPARA:PPARD:PPARG:RARA:RARB:RARG:RORA:RORB:RORC:RXRA:RXRB:RXRG:THRA:THRB	GGGGTCACG	5936	4467	5704	6055	5699	6013	5631	5093	7187	5805	3747	5691	5954	5732	5055	5750	4439	6922	478	5729	6052	6336	4878	5713	5620	5688	5636	5680	5730	478	1174.6	5462.76	5704
M04383_2.00:AC023509.3:ATF2:ATF7	DATGATGTCATN	1013	1431	1098	1576	922	478	1163	1438	682	986	716	1260	711	1002	483	1182	1229	1043	488	1049	1223	1069	1192	1154	1116	1103	1112	1113	1074	478	274.147	1038.14	1098
M08135_2.00:DUX1_HUMAN:DUX3_HUMAN:DUX4	TAATYYAATCA	2424	479	1999	697	2192	1119	2421	1137	1301	3256	714	2715	2649	2410	2266	3284	1061	2675	1280	2677	1038	4169	4445	3272	3676	3466	3322	2855	2903	479	1083.6	2341.45	2424
M08882_2.00:EGR1:EGR2:EGR3:EGR4	CYYCCGCCCMCGCHCHC	634	1994	513	636	521	782	560	649	1205	575	1343	485	528	502	1245	519	480	783	3159	551	935	527	597	527	519	535	546	508	544	480	569.117	789.724	551
M10509_2.00:ELF1:ELF2:ELF4:ELK1:ELK3:ELK4:ERF:ERG:ETS1:ETS2:ETV1:ETV2:ETV3:ETV3L:ETV4:ETV5:FEV:FLI1:GABPA	MGVSRGGAAG	935	480	1159	543	1196	573	1012	499	925	1017	1166	1183	915	1271	2049	1204	2021	1019	3338	1016	532	1037	554	1319	1617	1484	1111	1359	1280	480	577.435	1166	1111
M02834_2.00:ATF4	GGATGAYGCAATA	1696	1810	1328	1910	1589	1226	1563	1925	2234	1364	1042	1577	1294	1362	903	1608	1964	1405	480	1171	500	1511	876	1470	1453	1379	1381	1286	1297	480	396.163	1400.14	1381
M02731_2.00:PRDM1	CACTTTCACTTT	1312	1957	967	772	826	481	1174	705	1227	1225	661	913	503	1029	1048	1068	1596	1290	1492	834	514	1342	1449	865	835	812	984	936	1026	481	342.66	1029.07	984
M01864_2.00:EGR1:EGR2:EGR3:EGR4	CCCMCGCAN	1478	1172	1187	481	1152	564	1485	639	837	1437	492	1377	525	1296	1741	1462	1489	1526	3310	1288	729	1563	1784	1533	1543	1400	1635	1425	1717	481	555.818	1319.55	1425
M05543_2.00:IRF4:IRF8	HCGAAACCGAAACTA	927	482	831	964	834	614	711	586	573	1007	486	731	674	824	897	774	1093	865	1211	869	1013	938	748	801	731	802	891	743	833	482	169.548	808.724	824
M04933_2.00:HOXA10:HOXA11:HOXA5:HOXA6:HOXA7:HOXA9:HOXB5:HOXB6:HOXB8:HOXB9:HOXC10:HOXC11:HOXC5:HOXC6:HOXC8:HOXC9:HOXD10:HOXD11:HOXD8:HOXD9	NNTTWACGAC	1096	1098	1215	1878	1136	872	1310	1083	506	1155	615	1187	484	974	482	1180	952	1136	658	1135	1089	1133	1222	1229	1155	1151	1552	1082	1095	482	300.239	1064.14	1133
M04259_2.00:ATF1:CREB1:CREM	NGTGACGTA	596	764	672	1034	690	853	693	816	483	543	634	716	1484	641	922	614	1512	516	864	632	1669	530	1398	661	640	662	568	726	571	483	319.9	796.69	672
M05272_2.00:ALX1:ALX3:ALX4:ARX:BARX1:BARX2:BSX:DLX1:DLX2:DLX3:DLX4:DLX5:DLX6:DRGX:EMX1:EMX2:EN1:EN2:ESX1:EVX1:EVX2:GBX1:GBX2:GSX1:GSX2:HMX1:HMX3:HOXA1:HOXA2:HOXA3:HOXA4:HOXA5:HOXB1:HOXB2:HOXB3:HOXB4:HOXB5:HOXC4:HOXC5:HOXD1:HOXD3:HOXD4:ISX:LHX3:LHX4:MEOX1:MIXL1:MNX1:MSX1:MSX2:NKX1-1:NKX1-2:NOTO:OTP:PDX1:PHOX2A:PHOX2B:PROP1:PRRX1:PRRX2:RAX:RAX2:SEBOX:SHOX:SHOX2:UNCX:VAX1:VAX2:VENTX:VSX1:VSX2	HTAAYGAB	2132	1772	2641	3120	3029	1287	2695	3419	1169	2108	1128	2367	1051	2267	901	2113	3048	2233	483	2809	2661	2262	1638	2189	2778	2436	2605	2388	2447	483	730.872	2178.48	2267
M05834_2.00:FOSL2	ATGACGTCAT	767	1096	838	1158	848	484	861	1497	717	770	621	898	725	838	772	861	1567	767	538	718	1050	911	1989	839	840	821	835	940	797	484	310.743	909.069	838
M09035_2.00:TFDP1:TFDP2:TFDP3	RGRRGGCGGGAAAN	630	3336	578	2316	547	1853	567	1334	2112	547	1883	510	1069	574	1994	534	604	635	2326	541	2380	500	832	516	484	504	513	556	517	484	807.624	1079.03	578
M04990_2.00:BARHL1:BARHL2:BARX1:BARX2:BSX:DLX2:DLX3:EMX1:EMX2:ESX1:EVX1:EVX2:GBX1:GBX2:HESX1:HMX1:HMX2:HMX3:HOXA1:HOXA2:HOXA3:HOXA4:HOXA5:HOXB1:HOXB2:HOXB3:HOXB4:HOXB5:HOXC4:HOXC5:HOXD1:HOXD12:HOXD3:HOXD4:LBX1:LBX2:MEOX1:MEOX2:MNX1:MSX1:MSX2:NANOG:NANOGP8:NKX1-1:NKX1-2:PDX1:RAX:RAX2:TLX1:TLX3:VENTX	NTAATGAY	1399	963	1730	1686	1667	730	1940	1190	504	1430	555	1747	760	1552	484	1747	1386	1370	576	1764	1361	1778	907	1869	1856	1822	1881	1863	1625	484	484.141	1384.21	1552
M07975_2.00:POU2F2	ATATGCAAATNAR	1448	485	1490	768	1663	1745	1404	673	851	1429	1159	1505	1430	1661	1820	1359	771	1317	1062	1567	742	1572	1239	1605	1626	1426	1391	1369	1505	485	353.684	1313.17	1426
M05446_2.00:POU2F2	DTATGCWAATB	1514	502	1649	677	1753	1240	1728	814	840	1807	485	1614	1522	1953	2286	1583	997	1496	1019	1752	749	1729	1591	1749	1994	1830	1751	1708	1766	485	479.961	1451.66	1614
M09361_2.00:RFX1:RFX2:RFX3:RFX4:RFX6	BGTTGCCATGGTAA	852	3486	1107	1479	814	652	943	1287	1519	808	836	896	626	1021	1022	1012	971	860	1136	891	486	778	1110	820	905	911	965	926	955	486	519.749	1037.03	926
M07974_2.00:POU2F2	ATATGCAAATNAR	1447	486	1491	769	1662	1744	1403	672	850	1428	1158	1504	1431	1660	1819	1358	772	1316	1061	1566	744	1571	1238	1604	1625	1425	1390	1370	1506	486	353.235	1312.76	1425
M04583_2.00:EGR1:EGR2:EGR3:EGR4	HMCGCCCACGCAM	1339	2998	1410	1281	1405	1708	1372	1245	1092	1236	2914	1407	1633	1242	1454	1102	486	1478	3480	1265	3480	1314	709	1158	1226	1360	1175	1240	1176	486	731.839	1530.52	1314
M10246_2.00:SALL2	GGGTGGG	1224	1511	1511	784	1346	612	1890	812	1228	1282	584	1453	487	1308	929	1415	1957	1167	3971	1420	743	1529	2008	1690	1689	1608	2002	1530	1724	487	651.545	1428.07	1420
M08072_2.00:JUN:JUNB:JUND	ATGACATCATCHW	1069	1085	994	1353	1133	487	1146	1229	972	959	614	1245	496	1101	563	1380	1520	1226	570	999	915	1415	2001	1051	1072	1221	1132	1145	1182	487	324.03	1078.45	1101
M09796_2.00:SREBF1:SREBF2	GTTGCCATGGCGAC	958	1781	1133	1769	805	703	1030	1256	3222	945	1125	899	754	1051	1207	1099	1124	958	844	898	487	819	1367	896	969	894	1047	957	938	487	489.596	1101.21	958
M00195_2.00:BBX:CIC	WNTGCTGACT	2350	1489	2289	2047	2368	2226	2521	1558	488	1879	1092	2423	1354	1808	588	1978	1422	1877	1149	2116	1941	2123	837	2215	2498	2298	2810	2008	2111	488	591.446	1857.34	2008
M01028_2.00:EOMES:TBR1:TBX21	WTMACACCTH	3273	1514	4318	3274	4512	1432	4607	1818	1061	3183	1127	4456	1642	2429	489	4188	1991	3133	2231	3154	2335	3216	1071	6743	4418	4349	4349	3935	4223	489	1463.16	3050.72	3183
M09957_2.00:ATF1:CREB1:CREM	TBACGTCAC	594	758	623	1011	679	860	634	1044	524	570	1430	680	2155	653	852	585	942	489	1314	609	988	525	2037	638	612	642	591	644	555	489	418.691	835.793	644
M08788_2.00:ATF2	ATGACVTCAYY	941	695	1077	1306	1173	590	1206	923	636	1048	543	1284	982	1044	490	1269	1739	967	613	1092	808	1327	2345	1329	1284	1345	1184	1085	1222	490	379.584	1087.83	1085
M04252_2.00:ATF2	BRTKACGTCAYN	589	699	643	1029	618	490	635	768	509	548	713	678	604	626	515	657	1266	519	528	561	1536	613	1332	683	587	623	626	618	525	490	258.026	701.31	623
M09033_2.00:E2F7:E2F8	GRGGCGGGAAADG	587	4386	545	1552	524	1421	581	1455	1671	581	3121	522	1118	560	3166	544	672	676	5180	517	2585	490	860	508	491	544	533	560	498	490	1247.34	1256.83	581
M08108_2.00:TFDP1:TFDP2:TFDP3	SSGCGGGAAVN	747	3321	561	1602	538	2038	564	713	1510	590	2612	505	889	525	1255	571	558	826	2639	577	1800	603	811	554	490	546	550	553	549	490	767.907	1020.59	590
M09964_2.00:ATF4	SMTTACRTCABC	792	1053	930	1192	943	619	945	1431	1028	805	841	971	1048	886	569	1008	1270	823	491	774	691	891	1684	915	962	961	942	891	853	491	240.322	938.241	930
M09040_2.00:E2F7:E2F8	GRGGCGGGAAADG	588	4387	546	1551	525	1420	582	1456	1672	582	3122	523	1119	558	3167	543	673	677	5179	518	2586	491	861	509	492	545	534	561	499	491	1247.19	1257.45	582
M10111_2.00:PRDM1	CACTTTCAC	1238	662	952	808	1076	672	1023	607	1371	1141	491	1254	581	1176	1187	1200	1238	1231	2000	1237	678	1508	2782	1168	1020	1000	996	897	1185	491	448.18	1116.52	1141
M08827_2.00:ATF2:CREB5	ATGACVTCAYY	942	696	1078	1307	1174	591	1205	922	637	1049	542	1285	981	1045	491	1270	1740	966	614	1093	809	1328	2346	1330	1282	1346	1185	1087	1223	491	379.683	1088.41	1087
M05403_2.00:DUXA	TAATYTAATCA	1896	492	1705	577	1932	1294	2050	1316	1350	2131	607	2371	2687	2301	2424	2255	2149	1926	953	2438	947	2762	3508	2610	2864	2420	2345	2232	2229	492	742.65	1957.62	2149
M04437_2.00:EGR1:EGR2:EGR3:EGR4	CMCGCCCACGCVC	649	1504	505	505	506	608	556	530	943	580	1280	503	492	519	1225	530	528	746	3963	525	755	570	650	500	502	502	558	525	563	492	666.251	769.724	556
M04281_2.00:JUN:JUNB:JUND	SRTGACGCATS	1085	726	875	1287	839	774	1008	989	492	961	545	963	638	790	684	874	1201	832	732	1040	2962	863	2544	1008	846	930	958	898	881	492	516.298	1007.76	881
M04554_2.00:KLF10:KLF11	RCCACGCCCMCGCCACGCCCMC	1762	3604	1617	4393	1671	4517	1570	2543	4252	1612	5091	1808	3794	1730	3934	1584	493	1647	2341	1690	6752	1467	651	1637	1591	1693	1728	1584	1563	493	1467.94	2424.79	1693
M10587_2.00:GATA1:GATA2:GATA3:GATA4:GATA5:GATA6	AGAGATAAKA	4500	1893	3353	493	4460	1600	6762	3281	4618	4383	1253	4179	1318	5662	5268	6290	5646	4692	1234	6623	1567	4611	3062	4106	6266	6310	5429	6858	6965	493	1975.51	4230.41	4500
M01814_2.00:MAF:MAFA:MAFB:MAFG:MAFK	GTCAGCANDW	2186	1007	2599	3332	2752	1913	3180	2095	493	1924	985	2882	1283	2346	510	2100	1239	1978	1135	2132	1324	2403	708	2755	2712	2804	3973	2367	2301	493	875.928	2048.9	2132
M09368_2.00:RFX1:RFX2:RFX3:RFX4:RFX6	CGGTTGCCATGGCRAC	972	1698	1112	2084	862	675	986	1053	2534	938	1083	895	1138	971	1052	1061	1206	936	923	870	494	848	1232	833	894	826	969	844	884	494	405.057	1064.59	969
M09930_2.00:ATF1:CREB1:CREM	GVTGACGT	1025	842	1339	1861	1501	1492	1364	947	494	1163	1112	1566	1877	1111	635	1190	805	1053	2574	1256	1908	1141	1244	1423	1441	1440	1273	1406	1275	494	414.095	1302	1273
M10212_2.00:ZSCAN10	TGCGCAKGCGC	544	2058	618	4139	639	5159	593	1308	3803	627	3218	645	2812	665	2494	584	776	504	4366	655	2977	538	2142	586	567	586	496	607	602	496	1426.22	1562.34	645
M10581_2.00:GATA1:GATA2:GATA3:GATA4:GATA5:GATA6	RCWGATAACA	3376	4926	2458	497	4345	1426	4441	3799	4582	3911	2195	3085	1226	6807	7095	6956	5563	4679	1866	4697	2684	4204	3509	3719	4495	6710	6664	4216	4358	497	1751.46	4085.83	4216
M08792_2.00:ATF1:CREB1:CREM	TGACGTCACYK	553	698	634	922	645	602	627	706	547	600	711	658	701	656	745	617	1540	497	810	598	769	595	1475	674	618	632	566	591	558	497	237.928	708.448	634
M10507_2.00:ELF1:ELF2:ELF4:ELK1:ELK3:ELK4:ERF:ERG:ETS1:ETS2:ETV1:ETV2:ETV3:ETV3L:ETV4:ETV5:FEV:FLI1:GABPA	RCCGGAAGTGCA	595	947	556	799	607	1148	535	734	1050	545	1665	609	1679	614	1587	596	816	638	2450	544	976	509	538	499	545	568	520	550	528	499	468.298	825.759	607
M02733_2.00:EHF:ELF1:ELF2:ELF3:ELF4:ELF5:ETV6:ETV7:FEV	ACCCGGAAGT	543	1045	565	727	633	1049	584	552	958	584	1475	610	972	631	1394	673	827	530	1436	574	770	516	550	587	610	629	499	582	605	499	284.021	748.621	610
M06428_2.00:HNF4A:HNF4G:NR2E1:NR2F1:NR2F2:NR2F6:NR6A1:RXRB	TTBTWGGNGGGGTCA	4957	4217	4536	4012	4592	4222	6700	2892	4744	4261	2652	6863	3432	4441	4754	4502	4035	3409	499	6793	3727	4445	4098	6625	3843	4556	4562	4647	4258	499	1288.33	4388.76	4441
M10098_2.00:ZFX:ZFY	SSSCAGGCCKCGGCSS	1006	3298	616	1950	623	2012	652	761	1508	896	5461	640	1504	669	1384	739	500	1151	5922	726	1195	824	836	724	611	663	638	623	776	500	1343.01	1341.66	776
M10189_2.00:EGR1:EGR2:EGR3:EGR4	TGCGTGGGCGK	706	1266	594	501	591	685	586	545	1443	735	1018	617	814	640	2547	609	630	836	2395	614	999	704	718	603	609	622	605	609	653	501	498.148	844.621	640
M10190_2.00:EGR1:EGR2:EGR3:EGR4	CCGCCCCCG	745	1507	588	839	624	1194	640	665	1695	793	3387	615	925	633	1468	602	501	989	4886	630	2202	723	757	567	578	673	655	610	692	501	955.033	1082.17	692
M07931_2.00:ZNF143:ZNF76	RACTACAAYTCCCAG	576	2300	723	2419	748	3180	730	2311	1714	587	3682	725	1339	713	2149	601	2681	501	701	668	1045	565	2632	619	674	583	654	711	561	501	942.75	1279.03	723
M00757_2.00:XBP1	NVTGACGTDN	914	704	1259	1697	1266	808	1412	1201	502	1037	790	1437	1963	1115	556	1007	1728	809	3248	1031	2127	1012	1995	1216	1281	1254	1385	1279	1094	502	554.74	1280.24	1216
M08124_2.00:GATA1:GATA2:GATA3:GATA4:GATA5:GATA6	NDNAGATAAGADW	3860	3621	2335	502	3208	1371	4134	2254	4240	3338	1342	2516	998	4562	5608	6629	5326	4686	946	4145	2598	3976	3507	2834	4261	4285	4419	3785	3494	502	1462.78	3406.21	3621
M09638_2.00:LEF1:TCF7:TCF7L1:TCF7L2	CCTTTGAWGT	1585	1359	1465	780	1425	503	1542	868	2631	1747	690	1530	698	1909	3100	1926	2371	1949	1196	1578	1917	1908	2098	1517	1719	1429	1668	1704	1643	503	569.958	1601.9	1585
M08967_2.00:ZBTB17	CCKCCCCTCCCCCDCCSCC	851	3827	749	1761	749	2365	759	1713	3762	813	5012	674	1012	757	2501	730	503	1107	5022	748	1326	730	657	732	768	718	763	742	800	503	1311.18	1470.72	768
M03306_2.00:POU2F3	TATGCAAAT	1754	504	2137	798	2423	1612	1900	911	1002	2137	844	2159	2548	2391	2552	2009	1166	1777	875	2155	1240	2121	1710	2311	2780	2413	2145	2207	2069	504	629.356	1815.52	2069
M09079_2.00:EHF:ELF1:ELF2:ELF3:ELF4:ELF5:ELK1:ELK3:ELK4:ERF:ERG:ETS1:ETS2:ETV1:ETV2:ETV3:ETV3L:ETV4:ETV5:ETV6:ETV7:FEV:FLI1:GABPA:SPDEF	GAACCCGGAAGTGG	504	1200	583	841	634	1714	546	715	1404	523	2514	596	1626	618	1158	579	774	539	1918	567	1163	504	719	549	607	588	560	606	527	504	510.43	875.034	607
M07939_2.00:E2F1:E2F2:E2F3:E2F4:E2F5:E2F6	NGGGCGGGAAV	1252	2538	1005	1909	925	2389	1097	1331	2370	970	1117	938	1083	1007	2311	1098	1241	1205	504	1015	2020	1161	1382	994	1103	1074	1126	1141	1273	504	516.192	1330.31	1126
M08785_2.00:DBP	RTTATGYAABM	2451	1390	2667	2785	2198	1494	2304	2444	1018	2388	1213	2545	2042	1787	505	2295	1024	1907	1521	2275	1234	2420	1138	2873	2460	2598	2213	2016	2487	505	626.931	1989.38	2213
M07947_2.00:EHF:ELF1:ELF2:ELF3:ELF4:ELF5:ELK1:ELK3:ELK4:ERF:ERG:ETS1:ETS2:ETV1:ETV2:ETV3:ETV3L:ETV4:ETV5:ETV6:ETV7:FEV:FLI1:GABPA:SPDEF	SGRACCCGGAAGTGG	569	2060	653	2001	692	4039	617	766	2082	593	4573	647	3182	694	3068	635	841	568	4122	589	2937	505	1371	591	623	652	623	659	623	505	1269.08	1433.62	659
M08791_2.00:ATF1:CREB1:CREM	TGACGTCAYYN	582	657	660	1066	630	553	661	771	567	616	505	699	649	637	602	666	1216	507	761	606	765	637	1807	713	626	609	610	627	532	505	258.281	708.172	637
M07955_2.00:ELF1:ELF2:ELF4:ELK1:ELK3:ELK4:ERF:ERG:ETS1:ETS2:ETV1:ETV2:ETV3:ETV3L:ETV4:ETV5:FEV:FLI1:GABPA	CGGVRCCGGAAGTGV	568	2216	620	2516	756	5031	609	938	3881	608	4742	687	4718	682	3128	620	1010	556	5012	646	2251	506	3173	620	668	649	580	690	594	506	1595.92	1699.14	687
M04973_2.00:BARX1:BARX2:BSX:EMX1:EMX2:EN1:EN2:EVX1:EVX2:GBX1:GBX2:GSX1:GSX2:HMX1:HMX2:HMX3:HOXA1:HOXA2:HOXA3:HOXA4:HOXA5:HOXA6:HOXA7:HOXA9:HOXB1:HOXB2:HOXB3:HOXB4:HOXB5:HOXB6:HOXB7:HOXB8:HOXB9:HOXC4:HOXC5:HOXC6:HOXC8:HOXC9:HOXD1:HOXD3:HOXD4:HOXD8:HOXD9:ISX:MEOX1:MEOX2:MNX1:NKX1-1:NKX1-2:NOTO:OTP:PDX1:VAX1:VAX2:VENTX	WTAATGAY	2221	1257	2830	2632	2911	937	2964	1823	659	2444	678	2731	731	2038	679	2349	2070	2139	506	2847	1466	2629	1320	2565	3250	2917	4039	2699	2639	506	924.963	2102.41	2349
M06072_2.00:EGR1:EGR2:EGR3:EGR4	CCMCGCCCACRCAC	741	2212	597	649	635	725	626	822	2120	731	1407	591	566	644	1777	621	506	810	3233	631	950	643	643	584	554	625	639	596	676	506	634.963	915.655	643
M08824_2.00:ATF1:CREB1:CREM	TGACGTCAYYN	583	658	661	1067	631	554	662	772	568	617	506	700	650	638	603	667	1217	508	762	607	766	638	1806	714	627	610	611	628	533	506	257.977	709.103	638
M10457_2.00:E2F1:E2F2:E2F3:E2F4:E2F5:E2F6	NTTTCCCGCCCY	725	3917	585	2086	548	2095	590	1168	2537	626	2430	568	884	605	2866	591	648	830	3725	594	1973	581	990	556	506	595	617	595	576	506	1009.67	1227.83	626
M08844_2.00:DBP	RTTATGYAABM	2452	1391	2666	2784	2199	1495	2303	2445	1019	2389	1214	2546	2043	1788	506	2296	1022	1908	1520	2276	1233	2421	1139	2874	2461	2599	2214	2017	2486	506	626.976	1989.86	2214
M10583_2.00:GATA1:GATA2:GATA3:GATA4:GATA5:GATA6	CCTTATCTG	3015	2962	2102	507	2672	1413	3384	3269	3589	2689	760	2419	1013	4235	5488	4336	4942	3647	1103	3586	2141	3606	4971	2267	3572	3722	3719	3198	3993	507	1269.23	3045.52	3269
M02835_2.00:MAF:MAFA:MAFB:NRL	GTCAGCANWWW	3012	1904	2820	2941	2680	2509	2693	1916	508	2285	1145	2374	1583	2092	728	2276	1393	2270	1191	2500	2649	2734	1386	2580	2900	2939	3194	2140	2771	508	715.061	2210.79	2374
M10165_2.00:SP1:SP3:SP4:SP8:SP9	SCCCCKCCCCCGS	585	2451	550	998	565	958	608	1213	1297	539	1439	520	740	541	1278	555	520	578	692	572	869	508	523	528	520	580	627	541	584	508	422.873	775.138	580
M08027_2.00:ELF5:SPI1:SPIB:SPIC	AAAAAGAGGAAGTGR	1164	781	931	844	1024	858	1108	767	1069	1376	2838	1098	1714	854	671	957	775	1074	649	1054	856	933	508	1086	1000	1037	1135	1038	1088	508	413.798	1044.38	1024
M03648_2.00:ATF3:FOSB:JDP2	SRTGACGTCAYS	737	1035	798	1389	761	524	815	1075	706	723	657	855	881	768	521	824	1712	725	508	708	1464	769	1248	821	796	854	775	833	764	508	276.873	863.655	796
M09648_2.00:EOMES:TBR1:TBX21	AGGTGTGAAM	4112	3165	4593	3361	4237	2004	6875	1843	1157	3507	1037	4170	1121	2585	508	4091	2117	4002	5106	4038	2153	4013	1000	4691	6680	4509	6864	4215	4385	508	1741.59	3522.03	4013
M02449_2.00:RFX1:RFX2:RFX3:RFX4:RFX6	BGTTGCYADG	873	1494	1029	2197	989	683	1078	728	996	1103	1247	991	683	1123	749	1042	1906	900	1127	954	508	837	623	1045	1136	1098	1109	1175	1017	508	347.843	1049.66	1029
M05449_2.00:POU2F2	WTATGCAAATK	1305	509	1656	785	1459	1191	1521	746	982	1431	696	1537	2050	1774	2162	1338	1120	1417	1207	1475	781	1533	2674	1699	1579	1449	1440	1483	1484	509	457.381	1395.97	1449
M00137_2.00:ZIC1:ZIC2:ZIC3:ZIC4:ZIC5	HCCYGCKGNG	2387	1167	4395	1312	3015	1757	4379	1777	1661	3278	2363	2922	1248	2555	1326	2520	796	3429	2314	2586	509	4285	752	4484	4431	4234	6927	4430	4518	509	1526.49	2819.21	2555
M04906_2.00:ARX:BARHL1:BARHL2:BARX1:BARX2:BSX:DLX1:DLX2:DLX3:DLX4:DLX5:DLX6:EMX2:EN1:EN2:GBX1:GBX2:GSX1:GSX2:HOXA1:HOXA2:HOXA3:HOXB1:HOXB2:HOXB3:HOXD1:HOXD3:ISX:LHX1:LHX5:MEOX1:MNX1:MSX1:MSX2:NANOG:NANOGP8:NKX1-1:NKX1-2:PDX1:PHOX2A:PHOX2B:PROP1:SHOX:SHOX2:UNCX:VAX1:VAX2:VSX2	NTAAYGAB	1392	1289	1711	2346	1983	956	1912	1609	749	1558	744	1696	789	1630	524	1601	2022	1249	510	1786	2027	1750	1205	1823	2080	1761	1828	1861	1713	510	492.587	1520.83	1696
M04741_2.00:EHF:ELF1:ELF2:ELF3:ELF4:ELF5:ELK1:ELK3:ELK4:ERF:ERG:ETS1:ETS2:ETV1:ETV2:ETV3:ETV3L:ETV4:ETV5:ETV6:ETV7:FEV:FLI1:GABPA:SPDEF	RAYGCGGAAGTR	593	3160	640	3302	674	3001	649	1222	1678	609	4063	681	3482	689	1892	644	1113	531	5530	648	1694	510	1170	604	589	615	561	650	536	510	1321.03	1438.97	674
M02454_2.00:RFX1:RFX2:RFX3:RFX4:RFX6:RFX8	BGTTGCYANG	1020	2417	1210	2582	1197	692	1303	740	1083	1160	1224	1184	841	1280	806	1080	2802	1072	1396	1065	511	877	706	1313	1309	1333	1278	1374	1203	511	524.795	1243.38	1197
M04967_2.00:ALX1:ALX3:ALX4:ARX:BARHL1:BARHL2:BARX1:BARX2:BSX:DLX1:DLX2:DLX3:DLX4:DLX5:DLX6:DRGX:EMX1:EMX2:EN1:EN2:ESX1:EVX1:EVX2:GBX1:GBX2:GSX1:GSX2:HESX1:HOXA1:HOXA2:HOXA3:HOXA4:HOXA5:HOXB1:HOXB2:HOXB3:HOXB4:HOXB5:HOXC4:HOXC5:HOXD1:HOXD3:HOXD4:ISX:LHX1:LHX3:LHX4:LHX5:MEOX1:MEOX2:MIXL1:MNX1:MSX1:MSX2:NANOG:NANOGP8:NKX1-1:NKX1-2:NOTO:OTP:PDX1:PHOX2A:PHOX2B:PROP1:PRRX1:PRRX2:RAX:RAX2:SEBOX:SHOX:SHO…	YTAATGAC	1600	1376	1653	2041	1642	650	1646	1111	564	1509	564	1470	614	1307	512	1545	1677	1445	553	1710	785	1628	1298	1554	1567	1695	1865	1581	1726	512	457.355	1340.97	1545
M08107_2.00:E2F1:E2F2:E2F3:E2F4:E2F5:E2F6	GGGCGGGAARV	1401	2841	1212	1918	1132	2382	1279	1411	2664	1142	1150	1122	944	1226	2680	1229	1729	1297	512	1163	1802	1265	1754	1186	1304	1218	1256	1274	1381	512	546.301	1478.41	1274
M10196_2.00:EGR1:EGR2:EGR3:EGR4	GCGGGGGCGG	746	1669	532	633	556	694	601	630	1031	742	2031	533	513	557	948	632	575	867	4134	570	1575	651	593	564	569	549	606	547	670	513	727.681	879.931	630
M04439_2.00:EGR1:EGR2:EGR3:EGR4	MMCGCCCACGCAC	617	1111	575	559	582	702	569	593	974	628	781	577	733	591	2061	552	513	761	1958	597	1292	599	681	558	571	590	532	557	556	513	389.965	757.586	593
M10477_2.00:ELF5:SPI1:SPIB:SPIC	AGGAAG	1385	624	2139	675	2396	632	2271	643	903	2071	697	2226	1105	2106	2854	2181	1445	1203	1147	1837	590	1913	514	2878	4297	3248	2488	3572	2782	514	1007.53	1821.45	1913
M05468_2.00:POU2F3	DTATGCWAATN	1822	515	2052	736	2325	1558	2028	876	902	2114	551	1919	1706	2614	2092	1866	1151	1734	1083	2146	941	2060	2063	2164	2720	2252	2147	2142	2052	515	616.01	1735.55	2028
M05839_2.00:JUN:JUNB:JUND	ATGACGTCAT	814	1503	925	1662	846	538	884	1262	655	766	743	1031	1034	882	593	943	1450	808	515	808	1147	808	1799	907	869	958	848	1042	774	515	312.755	959.103	882
M03461_2.00:RFX1:RFX2:RFX3:RFX4:RFX6	SGTTGCCATGGCAACG	1143	2827	1297	2421	1060	654	1209	1144	4578	1207	1889	1051	1002	1158	1008	1374	914	1112	1004	1201	515	965	1251	1113	1131	1061	1195	1043	1157	515	771.837	1333.93	1143
M09030_2.00:E2F1:E2F2:E2F3:E2F4:E2F5:E2F6	RGNGGGCGGGAARR	763	3358	584	1521	522	1338	566	970	1814	620	2247	534	595	580	1695	590	616	848	2232	600	2384	605	818	555	515	563	590	581	581	515	737.726	1027.07	605
M11369_2.00:STAT3	RCTTCCRGGAARNSRR	1221	850	1055	1707	1368	1927	971	597	516	1267	1144	1058	1766	1016	623	1250	1148	1088	802	1210	942	1169	635	1130	1224	1131	938	1111	1126	516	324.015	1103.1	1126
M09823_2.00:HES1:HES4	VTCKYGTGCSY	1418	1855	1330	1315	1275	2133	1322	1526	1295	1390	3582	1092	1183	1275	1443	1223	516	1820	1609	1143	676	1279	1181	1346	1445	1307	1587	1461	1244	516	516.61	1423.14	1322
M10883_2.00:IRF3	TBMBTTTCSCTTT	1244	516	1058	739	1146	588	1245	656	782	1280	528	1397	1176	1423	768	1247	868	1097	1298	1199	609	1561	1315	1380	1379	1244	1289	1088	1477	516	311.77	1089.55	1199
M04277_2.00:MAF:MAFA:MAFB:NRL	CGTCAGCANWWHN	1990	1255	1666	2064	1728	1686	1895	1410	517	1739	1667	1763	1629	1541	787	1825	991	1899	885	1860	2712	1711	1102	1757	2008	1804	1758	1579	1728	517	438.207	1619.17	1728
M08363_2.00:SP1:SP3:SP4:SP5:SP8:SP9	CCCCGSCCCCKCCCC	679	2542	615	2117	592	1161	648	1850	1680	607	2212	552	660	612	1162	610	517	658	550	616	1655	580	670	570	598	591	652	577	603	517	594.998	935.724	616
M05071_2.00:HOXA3:HOXA4:HOXA5:HOXA6:HOXA7:HOXA9:HOXB3:HOXB4:HOXB5:HOXB6:HOXB7:HOXB8:HOXB9:HOXC4:HOXC5:HOXC6:HOXC8:HOXC9:HOXD3:HOXD4:HOXD8:HOXD9:PDX1	NTAACGAC	1389	1790	1545	2162	1557	783	1668	1267	557	1401	645	1403	621	1256	520	1399	1344	1293	517	1611	1182	1471	1336	1429	1427	1553	1767	1427	1571	517	412.459	1306.59	1401
M08910_2.00:ZNF143:ZNF76	RRACTACAAYTCCCAGMAKGCM	566	2306	719	2716	675	2652	689	2458	2142	576	3058	675	1277	704	2089	580	2182	532	1049	680	896	522	2357	575	586	526	642	687	518	518	858.688	1228.76	689
M11370_2.00:STAT3	TTCYGGGAAN	1277	518	1606	3312	1796	5019	1194	528	623	1508	819	1872	2741	1550	668	1579	781	1229	1432	1561	1397	1497	977	1630	1727	1582	1239	1478	1472	518	894.731	1538.34	1478
M05062_2.00:ALX1:ALX3:ALX4:ARX:BARHL1:BARHL2:BARX1:BARX2:BSX:DLX1:DLX2:DLX3:DLX4:DLX5:DLX6:DRGX:EMX1:EMX2:EN1:EN2:ESX1:EVX1:EVX2:GBX1:GBX2:GSX1:GSX2:HESX1:HMX1:HMX2:HMX3:HOXA1:HOXA2:HOXA3:HOXB1:HOXB2:HOXB3:HOXD1:HOXD3:ISX:LBX1:LBX2:LHX1:LHX2:LHX3:LHX4:LHX5:LHX9:MEOX1:MEOX2:MIXL1:MNX1:MSX1:MSX2:NANOG:NANOGP8:NKX1-1:NKX1-2:NOBOX:OTP:PDX1:PHOX2A:PHOX2B:PROP1:PRRX1:PRRX2:RAX:RAX2:SEBOX:SHOX:SHOX2:UNC…	WTAAYGAB	2324	1720	2612	3125	3218	1155	2853	1985	872	2070	898	2340	904	2256	731	2316	2464	1856	518	2634	1827	2273	1362	2481	2416	2771	3545	2366	2408	518	783.374	2079.31	2316
M10299_2.00:SP1:SP3:SP4:SP5:SP8:SP9	GGGGCGGGGC	659	3218	675	1096	677	918	805	1968	1186	646	1802	632	519	664	1333	680	846	632	1550	649	1840	645	632	671	702	737	792	692	732	519	590.258	986.138	702
M02921_2.00:SP1:SP3:SP4:SP5:SP8:SP9	RCCMCGCCCMC	606	3995	804	987	790	1256	994	2427	1617	665	3938	752	799	773	1979	678	744	520	4492	759	2203	545	906	765	919	962	900	948	718	520	1084.69	1325.55	900
M05312_2.00:HOXA10:HOXA4:HOXA5:HOXA6:HOXA7:HOXA9:HOXB4:HOXB5:HOXB6:HOXB7:HOXB8:HOXB9:HOXC10:HOXC4:HOXC5:HOXC6:HOXC8:HOXC9:HOXD10:HOXD4:HOXD8:HOXD9:MNX1:PDX1	NTAACGAY	1310	1482	1390	2630	1389	982	1534	1468	528	1269	739	1337	541	1175	526	1309	1233	1210	520	1269	1082	1387	1143	1359	1336	1269	1626	1264	1437	520	414.384	1232.55	1269
M09589_2.00:POU2F2	ATATGCAAAT	1646	520	1671	901	1963	2307	1555	769	1303	1721	1016	1645	1996	1936	2155	1484	1031	1573	1933	1672	1114	1802	1635	1765	1971	1725	1722	1592	1694	520	419.814	1579.9	1671
M09635_2.00:NFIA:NFIB:NFIC:NFIX	CTTGGCAR	2547	1670	2938	2342	2476	1281	3332	1319	1151	2975	1930	2369	1575	2361	1173	3269	3422	3049	5159	2098	520	2577	1672	3604	3263	3989	3769	3041	3630	520	1037.71	2569	2547
M04752_2.00:ELF1:ELF2:ELF4:ELK1:ELK3:ELK4:ERF:ERG:ETS1:ETS2:ETV1:ETV2:ETV3:ETV3L:ETV4:ETV5:FEV:FLI1:GABPA	NACCGGAAGTG	584	1674	621	1667	703	2717	599	1417	1461	610	5159	735	3379	676	3348	613	1012	524	2803	667	4658	521	1685	582	669	596	567	642	560	521	1295.97	1429.28	676
M10454_2.00:E2F1:E2F2:E2F3:E2F4:E2F5:E2F6	DTTTCGCGCC	762	2696	626	2652	599	3802	577	841	4310	629	3084	612	1377	629	1700	659	709	765	2269	640	2147	560	848	602	521	557	555	574	620	521	1083.11	1273.17	659
M09504_2.00:CTCF	TGCAGTTCCMVNWRTGGCCA	1604	1858	1475	2479	1509	2236	1663	2296	1801	1412	1792	1484	2076	1592	3358	1316	601	1974	521	1625	1277	1298	524	1512	1283	1397	1584	1317	1548	521	572.228	1600.41	1548
M10182_2.00:BCL6	CTTYCTAGRA	3053	1154	2985	2502	4030	2561	2326	808	521	3343	1313	3536	2505	3065	1985	3799	2268	3959	2316	3112	3325	3961	1480	3531	3699	4046	2644	2643	4156	521	1014.46	2780.21	2985
M08796_2.00:ATF4	RGATGATGCAAT	2402	3026	2218	1972	2330	1225	2504	1935	5162	1975	1947	2698	1462	1991	973	2424	2748	2018	666	1593	522	2342	1718	2089	2255	2221	2108	1875	2090	522	825.332	2085.83	2089
M10474_2.00:ELF5:SPI1:SPIB:SPIC	AAAAWGVGGAAGTRGNG	971	603	1013	1106	855	959	978	1089	658	1102	1091	945	1948	842	587	888	523	1090	545	1072	662	845	645	1075	899	973	882	869	1050	523	269.685	922.931	945
M10731_2.00:DBX2:NKX3-1:NKX3-2	NCACTTAKTCN	1865	573	1796	851	2160	891	1986	1223	906	1828	523	2201	1619	1898	834	2154	3964	1609	1128	1835	853	2125	3411	2179	1890	2036	2277	1883	1869	523	768.274	1736.79	1865
M04658_2.00:KLF14:KLF16	CRCCACGCCCMCC	666	4484	764	1888	764	2311	784	2594	2586	684	4077	689	1858	758	3207	668	524	644	3376	763	3857	557	959	733	787	790	762	832	659	524	1230.63	1518.1	784
M05496_2.00:POU3F4	DTATGCWAATKAG	1193	524	1378	816	1406	946	1410	704	978	1415	616	1354	1636	1506	2216	1254	1414	1400	657	1364	1037	1469	1562	1370	1469	1347	1432	1223	1432	524	357.472	1259.59	1370
M10534_2.00:FOXM1	WAGACTGATTA	2010	1281	2095	1095	2040	795	2336	1307	909	1711	569	1852	524	1739	571	2006	1722	1603	934	1908	1002	2078	920	2006	1953	2071	2483	1907	1913	524	576.392	1563.45	1739
M11175_2.00:ESR1:ESR2:NR1D1:NR1D2:NR1H2:NR1H3:NR1H4:NR2C1:NR2C2:NR2F1:NR2F2:NR2F6:NR4A1:NR6A1:PPARA:PPARD:PPARG:RARA:RARB:RARG:RORA:RORB:RORC:RXRA:RXRB:RXRG:THRA	CCMGGAA	1266	833	1474	806	1835	846	1240	524	1337	1366	2572	1675	2184	1852	3979	1684	4133	1224	5581	1372	628	1360	569	1689	2039	1957	1368	1967	1496	524	1114.33	1753.66	1474
M04750_2.00:ELF1:ELF2:ELF4:SPDEF	NAMCCGGATGTD	538	664	581	606	617	754	580	684	1114	595	913	592	856	634	1950	643	890	527	867	611	604	535	648	581	619	561	531	590	524	524	277.82	703.759	611
M04273_2.00:FOS:FOSB:FOSL1:FOSL2	GATGACGTCATC	965	1173	1036	1442	999	525	956	1312	790	954	788	1192	833	993	601	1212	2233	1181	599	883	1156	999	1629	1230	1011	977	1006	1142	966	525	328.722	1061.48	999
M04302_2.00:ATF2:CREB5	NATGACRTCATY	911	1297	1035	2159	897	544	1069	1467	772	876	681	1166	688	952	528	1209	1814	950	525	907	1632	983	1005	1101	977	1078	967	1045	931	525	364.581	1040.21	977
M10580_2.00:GATA1:GATA2:GATA3:GATA4:GATA5:GATA6	DNCWGATAAGRVN	4654	5150	2954	526	6914	1283	6895	3732	4889	4173	1716	4157	1402	6687	6961	6406	4990	4154	1173	4635	3245	4635	4070	4389	6771	6337	6838	4646	4682	526	1894.98	4450.48	4635
M02452_2.00:RFX1:RFX2:RFX3:RFX4:RFX6	GTTGCTAT	1431	2268	1524	1891	1357	792	1466	1337	1849	1504	1719	1366	980	1535	962	1603	2394	1283	942	1395	526	1408	1188	1440	1628	1579	1484	1570	1488	526	388.418	1445.14	1466
M10819_2.00:POU2F2	NDAWATGCAAATYA	1726	526	1845	931	2068	2390	1764	869	1155	1874	942	1943	1500	2279	1728	1727	1527	1890	1641	1706	928	2176	1264	1982	2517	1894	1846	2013	1925	526	487.482	1675.03	1764
M05064_2.00:ALX1:ALX3:ALX4:ARX:DRGX:EMX1:EMX2:EN1:EN2:ESX1:GBX1:GBX2:GSX1:GSX2:HESX1:HOXA2:HOXA3:HOXB2:HOXB3:HOXD3:ISX:LHX1:LHX2:LHX3:LHX4:LHX5:LHX6:LHX8:LHX9:LMX1A:LMX1B:MIXL1:MNX1:MSX1:MSX2:NOBOX:NOTO:OTP:PDX1:PHOX2A:PHOX2B:PROP1:PRRX1:PRRX2:RAX:RAX2:SEBOX:SHOX:SHOX2:UNCX:VAX1:VAX2:VSX1:VSX2:ZFHX2	BTAATTAV	2012	528	3126	713	2707	1378	3958	1960	1710	2373	886	3181	2216	3108	2914	2605	3849	1984	910	3239	1200	2926	4339	3246	3944	3399	3622	3947	2992	528	1085.96	2585.24	2914
M08833_2.00:ATF4	RGATGATGCAAT	2351	3002	2130	2196	2306	1177	2429	1995	5075	1942	1871	2504	1470	1971	1010	2333	2928	1924	721	1583	528	2172	1793	2052	2190	2186	2072	1819	2006	528	805.412	2059.86	2052
M10458_2.00:E2F1:E2F2:E2F3:E2F4:E2F5:E2F6	HTTTCSCGCC	658	2989	593	1682	574	2616	594	880	1536	632	2943	548	713	562	1659	572	637	697	3491	528	1249	573	914	606	568	543	565	594	598	528	860.956	1079.79	632
M04901_2.00:ALX1:ALX3:ALX4:ARX:BARHL1:BARHL2:BARX1:BARX2:BSX:DLX1:DLX2:DLX3:DLX4:DLX5:DLX6:DRGX:EMX1:EMX2:EN1:EN2:ESX1:EVX1:EVX2:GBX1:GBX2:GSX1:GSX2:HMX1:HMX2:HMX3:HOXA1:HOXA2:HOXA3:HOXA4:HOXA5:HOXB1:HOXB2:HOXB3:HOXB4:HOXB5:HOXC12:HOXC4:HOXC5:HOXD1:HOXD3:HOXD4:ISX:LBX1:LBX2:LHX1:LHX5:MEOX1:MEOX2:MIXL1:MNX1:MSX1:MSX2:NANOG:NANOGP8:NKX1-1:NKX1-2:OTP:PDX1:PHOX2A:PHOX2B:PROP1:PRRX1:PRRX2:RAX:RAX2:SEB…	NTAATGAB	1661	923	2114	1990	2171	840	2600	1304	577	1763	825	2209	977	1816	558	2340	1847	1586	529	1999	1064	2045	1311	2195	2421	2459	3141	2489	2044	529	698.176	1717.17	1847
M10241_2.00:KLF15	GAGBNGGGGMGTDG	774	4313	687	2004	686	1122	703	1839	1724	713	3705	611	681	700	1445	670	529	734	3124	698	2140	646	563	594	638	683	668	654	649	529	995.591	1196.45	698
M03317_2.00:POU3F4	TATGCAAAT	1663	530	1755	848	2143	1615	1759	912	1153	2079	677	1848	1778	2051	2737	1793	1182	1636	1311	1834	826	2032	2258	2076	2087	1932	1898	2031	1900	530	527.158	1667.03	1793
M04343_2.00:MAF:MAFA:MAFB:MAFG:MAFK:NRL	YGTCAGCAN	1879	1617	2056	2002	2070	2733	1975	1461	530	1644	1452	2062	2080	1732	688	1806	1775	1743	2100	1868	3868	1796	1011	1973	2186	1910	2237	2020	1959	530	588.351	1870.1	1910
M09600_2.00:MYBL2	NHAACBGYYV	731	895	1017	716	929	740	930	736	543	870	597	965	654	836	566	834	721	750	903	946	531	843	656	968	955	1084	1056	998	887	531	157.323	822.655	843
M05409_2.00:HOXA3:HOXA4:HOXA5:HOXA6:HOXA7:HOXB3:HOXB4:HOXB5:HOXB6:HOXB7:HOXB8:HOXC4:HOXC5:HOXC6:HOXC8:HOXD3:HOXD4:HOXD8:PDX1	TTAACGAC	1336	1569	1461	1780	1395	727	1417	1112	612	1319	828	1316	583	1204	651	1354	1115	1239	531	1502	898	1501	958	1458	1376	1392	1455	1304	1420	531	334.869	1200.45	1319
M02227_2.00:MEIS3	NTGACAGS	2331	1668	2744	2237	3186	902	4255	3921	767	2146	1367	2783	1052	2165	531	2702	2099	1930	1564	2465	1681	2441	1114	3407	3032	3095	4429	2609	2364	531	994.868	2309.9	2331
M02891_2.00:ZNF740	CCCCCCCCAC	4803	5234	3434	4650	3202	3606	3925	5237	5765	3172	1204	3571	3986	3610	4693	3184	3100	3250	532	4160	5728	2895	2031	3354	3389	3434	2864	3591	3379	532	1174.39	3620.1	3434
M04794_2.00:ELF1:ELF2:ELF4:ELK1:ELK3:ELK4:ERF:ERG:ETS1:ETS2:ETV1:ETV2:ETV3:ETV3L:ETV4:ETV5:FEV:FLI1:GABPA	ACAGGAAGGAAGTR	1095	1064	871	662	1078	663	990	1198	1008	985	1325	1094	1388	1106	1866	1044	1796	1153	941	1205	2610	991	532	1099	1074	1059	1020	983	1117	532	392.876	1138.52	1074
M03459_2.00:RFX5:RFX7	SGTTGCCATGGYAACS	1508	2626	1481	2545	1181	784	1360	1054	3615	1317	2695	1242	1163	1390	1155	1520	1391	1366	1077	1431	533	1186	1171	1405	1377	1146	1383	1299	1377	533	626.664	1475.1	1366
M10268_2.00:ZBTB33	GCCGGGRGCAGG	1242	3555	825	996	793	799	926	1003	1418	1053	2027	721	533	770	910	886	651	1324	3306	832	724	1008	652	926	929	913	1014	895	1111	533	697.877	1129.03	926
M07641_2.00:ZNF266	ANTACTCACAGGYCC	2083	917	1634	673	1789	992	1952	1122	1384	2198	533	1753	1260	1937	2539	1935	1952	2102	1977	1931	1181	2202	2498	1966	1959	2104	2199	1841	2231	533	525.431	1753.24	1937
M00224_2.00:KLF1:KLF12:KLF2:KLF3:KLF4:KLF5:KLF6:KLF7:KLF8	YCCGCCCH	549	3079	659	1422	615	1783	680	1808	1719	572	3236	631	839	627	2730	577	955	536	3883	627	2439	534	954	607	616	666	707	675	635	534	960.114	1219.31	675
M09493_2.00:ATF2:CREB5	NRRTGACGTCAT	909	648	1064	1367	1121	615	1118	1015	571	910	565	1294	1429	1061	534	1242	1354	988	834	974	854	1317	3504	1273	1251	1405	1091	1020	1125	534	529.133	1119.07	1064
M07945_2.00:ELF5:SPI1:SPIB:SPIC	AAAGAGGAAGTGAAACYND	1526	1040	1234	1342	1186	1524	1407	1686	1242	1515	981	1312	1665	1057	599	1131	534	1556	1993	1293	961	1440	925	1221	1342	1282	1480	1293	1521	534	310.739	1285.79	1293
M03460_2.00:RFX5:RFX7	SGTTGCCATGGYAACS	1509	2627	1482	2544	1182	785	1359	1055	3616	1318	2693	1243	1162	1391	1156	1521	1392	1367	1078	1432	534	1187	1172	1406	1378	1145	1384	1300	1378	534	626.42	1475.72	1367
M04801_2.00:ELF1:ELF2:ELF4:ELK1:ELK3:ELK4:ERF:ERG:ETS1:ETS2:ETV1:ETV2:ETV3:ETV3L:ETV4:ETV5:FEV:FLI1:GABPA	RCAGGAAGGAAGTG	1219	1030	927	776	1162	802	1106	1344	942	1030	1790	1006	1267	1091	1529	1163	2226	1202	754	1173	1843	1031	535	1038	1112	1128	1052	1032	1146	535	340.517	1153.66	1106
M01488_2.00:ELF1:ELF2:ELF4:SPDEF	NAVCCGGATN	919	714	1379	861	1679	1443	1324	651	1086	1056	2712	1547	1903	1565	4107	1625	3374	831	535	1540	783	1129	580	1489	1681	1833	1172	1563	1274	535	793.621	1460.52	1379
M08076_2.00:CEBPA:CEBPB:CEBPE	DRTTGTGCAAT	3635	2016	3528	3385	3537	2288	3436	2621	1380	2691	1656	3299	2338	2137	535	2861	1542	2427	1415	2761	1933	3035	2686	3992	3103	3610	3400	2740	3831	535	854.843	2683.38	2740
M05486_2.00:POU3F1	DTATGCWAATKAS	1555	536	1686	722	1745	1364	1671	732	879	1943	623	1653	1771	1892	2281	1581	1367	1646	1618	1659	577	1864	2402	1875	1818	1849	1875	1695	1879	536	499.834	1543.38	1671
M08881_2.00:BCL11A:BCL11B	YTYTCACTTCCTCTTTY	1174	965	922	810	869	843	1144	848	836	1209	955	1101	813	874	560	896	716	1198	1069	990	1335	1099	536	949	1097	988	1222	916	1191	536	192.541	969.828	955
M08321_2.00:ZNF281	BBCCCCTCCCCC	773	4905	664	2464	681	1351	734	2750	2607	730	3720	590	619	663	1470	618	536	871	6011	666	1226	616	715	639	601	670	683	641	703	536	1390.04	1376.45	703
M08352_2.00:ZNF784	MACCTACCK	3169	3379	3723	2052	3222	2439	3390	2588	4303	2915	734	3579	3174	3832	5007	4120	5343	2512	536	3146	2639	3299	4510	3280	3547	3059	4113	3831	3304	536	1037.06	3267.07	3299
M03872_2.00:ALX1:ALX3:ALX4:ARX:BARHL1:BARHL2:BARX1:BARX2:BSX:DLX1:DLX2:DLX3:DLX4:DLX5:DLX6:DRGX:EMX1:EMX2:EN1:EN2:ESX1:EVX1:EVX2:GBX1:GBX2:GSX1:GSX2:HESX1:HOXA1:HOXA2:HOXA3:HOXA4:HOXA5:HOXB1:HOXB2:HOXB3:HOXB4:HOXB5:HOXC4:HOXC5:HOXD1:HOXD3:HOXD4:ISX:LHX1:LHX3:LHX4:LHX5:MEOX1:MEOX2:MIXL1:MNX1:MSX1:MSX2:NANOG:NANOGP8:NKX1-1:NKX1-2:NOTO:OTP:PDX1:PHOX2A:PHOX2B:PROP1:PRRX1:PRRX2:RAX:RAX2:SEBOX:SHOX:SHO…	GTAATGAC	1745	1263	2058	1601	1964	753	2366	1027	550	1869	648	2177	772	1928	649	2350	3246	1682	537	1924	1109	2229	1354	2193	3130	2576	3066	2215	2339	537	786.395	1769.66	1924
M08097_2.00:BCL6	WGCTTTCYAGGAAM	2339	2886	1960	2178	2315	2551	2021	1297	537	2087	2665	1945	2637	2113	1423	2425	2409	2159	1826	2223	2881	2081	791	2118	2357	2069	1892	1897	2060	537	530.725	2073.86	2113
M04747_2.00:EHF:ELF1:ELF2:ELF3:ELF4:ELF5:ELK1:ELK3:ELK4:ERF:ERG:ETS1:ETS2:ETV1:ETV2:ETV3:ETV3L:ETV4:ETV5:ETV6:ETV7:FEV:FLI1:GABPA:SPDEF	AATGCGGAAGTG	619	1150	647	1245	676	1341	628	755	1878	654	3903	652	2476	686	1083	675	926	597	2448	629	964	537	853	588	648	627	596	638	559	537	759.368	1023.38	675
M10184_2.00:BCL6	TTCCTAGAAA	2090	1251	2528	2644	3316	3627	1949	888	538	2371	1226	2561	2083	2284	1227	2820	1704	2272	2365	2485	4035	2719	1093	2434	2899	2244	2094	2404	2907	538	796.667	2243.38	2365
M03557_2.00:TBX2:TBX3:TBX4:TBX5	WAGGTGTGAAA	2646	1881	2390	3436	2804	2793	2501	1583	1033	2599	2017	2502	1536	1978	538	2710	1963	2585	4774	2245	1603	2210	689	2803	2783	2353	2530	2073	2546	538	812.199	2279.45	2390
M03239_2.00:POU5F1B	TATGCAAAT	1996	538	2548	850	2914	2077	2240	1180	1203	2512	1036	2489	3196	2970	3013	2345	1564	2067	1034	2567	1477	2417	1882	2853	3551	2908	2524	2833	2396	538	778.784	2178.62	2396
M10136_2.00:MZF1	TGGGGAG	1849	1188	2846	825	2843	1719	3927	813	1315	2815	538	2521	994	2026	734	2147	1175	3290	6616	2655	848	3163	2440	4366	4129	3404	6586	3605	6733	538	1752.44	2693.45	2521
M09011_2.00:ZIC1:ZIC2:ZIC3:ZIC4	KGCYHCCTGCTGWGM	1783	1740	1494	1931	1423	1149	1637	2131	1487	1579	1626	1368	667	1418	942	1474	612	2029	733	1382	538	1410	673	1581	1448	1241	1582	1503	1356	538	417.306	1377.14	1448
M03063_2.00:GATA1:GATA2:GATA3:GATA4:GATA5:GATA6	AGATAAGR	6730	4007	4127	538	6968	1752	6946	5500	5249	6335	2304	6926	1796	6985	7647	7163	5783	4876	1100	7049	1460	7284	5263	6238	7010	7043	7024	6972	7031	538	2220.14	5348.48	6335
M01968_2.00:E2F1:E2F2:E2F3:E2F4:E2F5:E2F6	GSGCGCCAWN	1446	2512	1412	3880	1271	3139	1400	3057	5310	1241	2724	1170	1168	1182	2915	1293	1490	1455	539	1354	852	1201	1252	1321	1419	1313	1517	1337	1326	539	1031	1775.72	1354
M07950_2.00:ELF1:ELF2:ELF4:ELK1:ELK3:ELK4:ERF:ERG:ETS1:ETS2:ETV1:ETV2:ETV3:ETV3L:ETV4:ETV5:FEV:FLI1:GABPA	GCMTKCTGGGAATTGTAGTTC	611	2420	758	3469	734	3624	733	2083	2611	636	2812	727	1830	780	2144	639	1977	564	1310	736	1044	540	3675	643	664	601	708	756	607	540	1029.1	1394.34	756
M05065_2.00:ALX1:ALX3:ALX4:ARX:DRGX:EMX1:EMX2:EN1:EN2:ESX1:GBX1:GBX2:GSX1:GSX2:HESX1:HOXA2:HOXA3:HOXB2:HOXB3:HOXD3:ISX:LHX1:LHX2:LHX3:LHX4:LHX5:LHX6:LHX8:LHX9:LMX1A:LMX1B:MIXL1:MNX1:MSX1:MSX2:NOBOX:NOTO:OTP:PDX1:PHOX2A:PHOX2B:PROP1:PRRX1:PRRX2:RAX:RAX2:SEBOX:SHOX:SHOX2:UNCX:VAX1:VAX2:VSX1:VSX2:ZFHX2	KTAACGAR	1769	2262	1893	3297	1929	1073	1883	2078	984	1716	829	1962	1304	1643	820	1711	2459	1406	540	2137	1565	1610	1608	1691	1935	1941	1927	1930	1692	540	542.934	1710.14	1716
M05476_2.00:POU3F2	WTATGCWAATKAG	1287	541	1460	811	1454	1068	1440	707	994	1511	712	1443	1624	1567	2322	1283	1482	1450	730	1397	1185	1465	1628	1503	1523	1417	1485	1354	1466	541	363.988	1321	1443
M04034_2.00:NFIL3	ATKACGTAAT	1943	2209	1979	3360	1595	709	1813	2983	1262	1531	1649	2015	2098	1593	541	2021	2136	1474	1109	1730	2966	1656	2267	1942	1901	1734	1949	1691	1681	541	591.698	1846.1	1813
M04728_2.00:EHF:ELF1:ELF2:ELF3:ELF4:ELF5:ELK1:ELK3:ELK4:ERF:ERG:ETS1:ETS2:ETV1:ETV2:ETV3:ETV3L:ETV4:ETV5:ETV6:ETV7:FEV:FLI1:GABPA:SPDEF	AACCAGGAAGTR	771	613	722	647	813	864	732	591	1318	858	1139	742	899	759	1585	882	1079	858	1087	768	541	749	552	705	744	833	649	681	712	541	229.865	823.897	759
M04879_2.00:GATA1:GATA2:GATA3:GATA4:GATA5:GATA6	RYGATAASR	2998	3444	2181	542	3577	1609	4129	3496	4145	2964	1838	2920	1600	4571	5543	4491	5359	2723	849	4667	1889	3716	4707	2711	3559	4650	3541	4151	3453	542	1286.29	3311.14	3496
M10360_2.00:ZNF467	TGGGAGCTCCCC	1838	542	1514	643	1770	1722	1868	882	1208	1913	698	1816	2297	1744	2150	2016	911	2037	3218	1851	1680	2151	3918	1873	1893	1862	1805	1823	2001	542	691.464	1780.83	1838
M05223_2.00:ALX1:ALX3:ALX4:ARX:BARHL1:BARHL2:BARX1:BARX2:BSX:DLX1:DLX2:DLX3:DLX4:DLX5:DLX6:DRGX:EMX1:EMX2:EN1:EN2:ESX1:EVX1:EVX2:GBX1:GBX2:GSX1:GSX2:HESX1:HMX1:HMX2:HMX3:HOXA1:HOXA2:HOXA3:HOXB1:HOXB2:HOXB3:HOXD1:HOXD3:ISX:LBX1:LBX2:LHX1:LHX2:LHX3:LHX4:LHX5:LHX9:MEOX1:MEOX2:MIXL1:MNX1:MSX1:MSX2:NANOG:NANOGP8:NKX1-1:NKX1-2:NOBOX:OTP:PDX1:PHOX2A:PHOX2B:PROP1:PRRX1:PRRX2:RAX:RAX2:SEBOX:SHOX:SHOX2:UNC…	NTAACGAB	1550	1175	1734	2976	1762	963	2006	1579	735	1405	738	1713	831	1476	542	1526	1498	1196	564	1789	1476	1476	927	1619	1756	1844	2160	1738	1646	542	520.953	1462.07	1526
M09655_2.00:NRF1	GCGCATGCGCAG	551	2578	682	3969	685	5189	625	1177	4918	634	3071	709	3535	670	2048	611	644	543	4728	651	2896	558	2180	634	593	656	559	651	599	543	1531.16	1639.45	670
M03333_2.00:IRF5	AACCGAAACYA	891	789	710	1037	857	966	679	624	556	797	576	856	805	706	637	750	790	938	1334	850	2118	793	543	735	698	712	634	708	707	543	296.69	820.552	750
M09946_2.00:NFE2:NFE2L1:NFE2L2:NFE2L3	ACSRTGACTCAGCARWA	1645	1735	1341	3340	1398	2303	1449	1276	715	1274	1285	1286	549	1227	575	1426	760	1454	543	1429	2075	1528	877	1308	1272	1160	1569	1324	1347	543	557.039	1361.03	1324
M01818_2.00:CEBPA:CEBPB:CEBPE	RTTRCGCAAY	4877	3709	6846	5991	6903	4741	6348	5320	1783	4054	2892	7655	4530	3796	543	4461	2948	2408	3898	4716	4817	4613	2928	6790	6294	6831	6595	4528	6707	543	1746.5	4776.62	4716
M04926_2.00:ALX1:ALX3:ALX4:ARX:BARHL1:BARHL2:BARX1:BARX2:BSX:DLX1:DLX2:DLX3:DLX4:DLX5:DLX6:DRGX:EMX2:EN1:EN2:GBX1:GBX2:GSX1:GSX2:HOXA1:HOXA2:HOXA3:HOXB1:HOXB2:HOXB3:HOXD1:HOXD3:ISX:LHX1:LHX5:MEOX1:MEOX2:MNX1:MSX1:MSX2:NANOG:NANOGP8:NKX1-1:NKX1-2:PDX1:PHOX2A:PHOX2B:PROP1:PRRX1:PRRX2:SHOX:SHOX2:UNCX:VAX1:VAX2:VSX1:VSX2	NTAAYGAB	1589	1244	2034	2434	1915	924	2387	1670	632	1649	818	2019	984	1697	660	1685	1849	1350	544	2014	1472	1709	1240	1793	2093	2275	2553	2052	1847	544	556.048	1625.24	1697
M10237_2.00:ZNF281	TGGGGGAGGGG	877	5917	679	1889	716	1178	836	2412	2629	790	3169	650	544	717	1882	684	563	901	5846	783	1080	629	775	693	672	735	702	710	738	544	1412.58	1392.97	775
M09502_2.00:KLF1:KLF12:KLF2:KLF3:KLF4:KLF5:KLF6:KLF7:KLF8	GCCMCRCCCH	571	2284	771	1229	759	1729	866	2120	1267	613	2917	704	1398	731	1216	694	613	544	3161	707	2703	544	727	772	806	857	887	830	669	544	754.826	1161.69	806
M04698_2.00:E2F1:E2F2:E2F3:E2F4:E2F5:E2F6	SGGGCGCGCGC	1186	3948	757	1395	732	1083	709	671	1411	1055	3227	654	545	787	935	819	695	1755	5409	831	951	1009	789	740	740	763	817	693	983	545	1094.09	1244.45	819
M05053_2.00:BARX1:BARX2:BSX:EMX1:EMX2:EN1:EN2:EVX1:EVX2:GBX1:GBX2:GSX1:GSX2:HMX1:HMX2:HMX3:HOXA1:HOXA2:HOXA3:HOXA4:HOXA5:HOXA6:HOXA7:HOXA9:HOXB1:HOXB2:HOXB3:HOXB4:HOXB5:HOXB6:HOXB7:HOXB8:HOXB9:HOXC4:HOXC5:HOXC6:HOXC8:HOXC9:HOXD1:HOXD3:HOXD4:HOXD8:HOXD9:ISX:MEOX1:MEOX2:MNX1:NKX1-1:NKX1-2:NOTO:OTP:PDX1:VAX1:VAX2:VENTX	YTAATGAY	1815	1550	2124	2673	2089	757	2291	1570	652	1909	617	1806	642	1618	744	1902	2539	1660	546	1987	1307	1949	1392	2009	2021	2018	2586	1984	2214	546	621.996	1688.66	1902
M00777_2.00:KLF13:KLF9	ACCGTTAB	815	1826	905	2579	1005	2428	948	1863	2495	982	2545	946	3183	1095	1554	887	546	1006	1455	978	1268	953	1485	793	842	1085	832	1098	813	546	681.413	1352.07	1006
M03454_2.00:RFX1:RFX2:RFX3:RFX4:RFX6	SGTTGCCATGGCAACS	1313	2357	1359	2466	1150	734	1214	1292	4531	1300	2074	1085	1505	1309	1039	1496	1418	1262	1053	1391	546	1072	1246	1239	1290	1213	1286	1209	1335	546	712.593	1440.83	1290
M09951_2.00:ATF1:CREB1:CREM	NNTKACGTCASB	600	785	666	1440	678	760	663	857	604	568	1000	707	1322	660	965	647	1149	546	806	592	872	633	1233	702	660	687	624	655	630	546	235.637	783.138	678
M09524_2.00:E2F1:E2F2:E2F3:E2F4:E2F5:E2F6	GGCGGGAAAH	783	3018	637	3386	661	4646	631	830	3920	602	3275	633	1993	684	2795	631	989	758	4210	684	2983	611	1309	625	547	589	549	670	604	547	1330.41	1525.97	684
M04308_2.00:BATF:BATF3	NMATGACACG	2289	1839	2008	2099	2421	1024	3025	2471	561	2461	547	2621	1148	2104	746	2791	3521	2285	1296	2411	3180	2672	1421	2728	2373	2603	2891	2610	3764	547	836.255	2203.79	2411
M09122_2.00:GATA1:GATA2:GATA3:GATA4:GATA5:GATA6	RVAGATAASAAYM	4264	4346	2545	547	4642	1288	6680	2822	3795	4311	2199	3279	1383	4739	5049	6349	5404	4017	1287	4696	2216	4295	3331	3998	4503	6660	4616	4321	4305	547	1573.63	3858.17	4295
M03726_2.00:ELF1:ELF2:ELF4:ELK1:ELK3:ELK4:ERF:ERG:ETS1:ETS2:ETV1:ETV2:ETV3:ETV3L:ETV4:ETV5:FEV:FLI1:GABPA	GACCGGAAGTS	578	1164	617	1704	699	2670	633	1306	1636	619	2819	758	3945	677	2471	701	1089	548	2463	705	4759	564	1489	654	636	614	601	647	626	548	1096.83	1323.86	701
M07652_2.00:ZNF543	GGCCCCCTCCCC	799	3982	609	1218	554	1033	683	975	1497	779	4199	571	679	548	1107	641	554	925	4262	620	820	664	624	627	639	653	705	580	694	548	1073.32	1111.76	683
M09608_2.00:NR2C1:NR2C2:NR2F1:NR2F2:NR2F6:NR4A1:NR4A2:NR4A3:PPARD:PPARG:RARA:RARB:RARG:RORA:RORB:RORC:RXRA:RXRB:RXRG	ANGNAAAGGTCA	1927	548	2154	1504	2187	2443	1894	661	3489	2605	2280	2981	4798	2522	3761	1950	1250	1887	4238	2246	793	2692	1129	2256	2388	2377	1986	2178	2209	548	966.693	2252.86	2209
M09458_2.00:TCF12:TCF3:TCF4	CARCAGCTGB	2201	2878	1871	2438	1688	1977	1970	1507	1550	2094	1682	1607	734	1513	1395	1560	1027	2700	1590	1673	548	1957	662	1999	1781	1639	2130	1711	2354	548	543.511	1739.17	1688
M03065_2.00:GATA1:GATA2:GATA3:GATA4:GATA5:GATA6	WGATAASR	7019	4277	4424	549	6970	1655	6948	5377	4150	6415	1645	6908	1290	6987	7175	7279	5485	4808	932	7060	916	6319	4638	6796	7012	7045	7026	6974	7033	549	2321.66	5210.76	6415
M07861_2.00:YY1	SGCCGCCATCTTG	671	2230	885	5842	850	5176	818	3393	5161	700	4095	821	5287	868	4194	709	974	550	3972	786	1614	678	2573	718	776	769	686	819	671	550	1781.53	1975.38	850
M09043_2.00:E2F1:E2F2:E2F3:E2F4:E2F5:E2F6	NGGGCGGGAAGG	871	2231	677	1299	673	1740	714	1161	2098	782	1236	663	742	725	2520	748	697	1026	551	692	1485	735	961	688	739	682	758	712	763	551	520.369	1012.72	748
M11422_2.00:NFYC	CAGCCAATCAGCGC	759	551	910	948	817	1841	833	1473	1304	918	2473	844	2595	923	1736	766	1291	730	615	819	2143	743	1259	909	841	840	794	938	708	551	544.158	1114.52	909
M01064_2.00:MEIS3	TGACRTCT	1118	812	1146	1239	987	698	1500	1400	610	1039	721	1053	551	1056	576	1145	1339	1063	935	1133	600	1112	807	1381	1184	1127	1419	1123	1154	551	266.766	1035.45	1112
M09416_2.00:STAT2	STTTCAGTTTCATTTTCYY	1217	1074	990	1953	935	777	873	667	551	1014	927	966	616	905	669	1027	594	1233	1081	1088	1246	1240	765	904	852	916	1079	850	844	551	271.869	960.448	927
M08237_2.00:YY1	GSSGCCGCCATSTTG	726	2929	869	4987	815	4636	816	2213	4026	691	3312	880	5429	924	3943	731	1008	551	5113	790	2286	725	3326	757	762	781	677	794	674	551	1655.06	1936.93	869
M06490_2.00:MEIS1:MEIS2:MEIS3:PKNOX1:PKNOX2:TGIF1:TGIF2	TGACAG	1424	1174	2051	1945	2001	773	2623	2834	666	1398	1302	1992	1037	1598	551	1652	1390	1169	1503	1728	2442	1530	865	2088	1963	2168	2785	1893	1609	551	600.92	1660.48	1609
M09423_2.00:STAT2	STTTCAGTTTCATTTTCYY	1218	1075	991	1954	936	778	874	668	552	1015	928	967	617	904	670	1025	595	1234	1082	1089	1247	1241	766	903	853	917	1080	851	845	552	271.873	961.207	928
M04961_2.00:BARX1:BARX2:BSX:DLX1:DLX2:DLX3:DLX4:DLX5:DLX6:EMX1:EMX2:EN1:EN2:EVX1:EVX2:GBX1:GBX2:GSX1:GSX2:HOXA1:HOXA2:HOXA3:HOXA4:HOXA5:HOXB1:HOXB2:HOXB3:HOXB4:HOXB5:HOXC4:HOXC5:HOXD1:HOXD3:HOXD4:ISX:MEOX1:MEOX2:MNX1:MSX1:MSX2:NANOG:NANOGP8:NKX1-1:NKX1-2:PDX1:PROP1:SHOX:SHOX2:UNCX:VAX1:VAX2:VENTX	TTAATGAB	1794	1676	1983	1765	2056	793	1960	1425	681	1839	765	1764	605	1633	652	1860	2289	1723	552	2103	1336	1965	1652	1830	1760	1905	2245	1818	1949	552	521.796	1599.24	1765
M08177_2.00:NRF1	GCGCMTGCGCR	614	2276	624	2783	612	3456	603	1035	3503	649	3597	626	1316	645	1665	652	799	630	4280	652	3206	596	2356	574	585	592	552	563	616	552	1192.23	1401.97	649
M07857_2.00:YY1	SGSSGCCGCCATCTT	660	2343	773	4460	772	3766	721	1738	4156	681	3432	782	5382	823	3370	690	850	552	5848	780	2486	663	1561	700	706	729	669	817	638	552	1610.7	1777.52	782
M09553_2.00:GATA1:GATA2:GATA3:GATA4:GATA5:GATA6	NNNNNBAGATAWYATCTVHN	1925	3111	1743	552	1934	678	2539	2883	2218	2203	867	1811	744	2600	4375	3106	5055	2161	1398	2396	2533	2721	4318	1934	2237	2502	2609	2400	2330	552	1036.37	2340.79	2330
M09582_2.00:BARX1:BARX2:BSX:EMX1:EMX2:EN1:EN2:EVX1:EVX2:GBX1:GBX2:GSX1:GSX2:HMX1:HMX2:HMX3:HOXA1:HOXA2:HOXA3:HOXA4:HOXA5:HOXA7:HOXB1:HOXB2:HOXB3:HOXB4:HOXB5:HOXB7:HOXC4:HOXC5:HOXD1:HOXD3:HOXD4:MEOX1:MEOX2:MNX1:NANOG:NANOGP8:NKX1-1:NKX1-2:NOTO:OTP:PDX1:TLX2:VAX1:VAX2:VENTX	ATGATTRATG	4347	2439	6811	2944	4454	1308	6876	4129	1546	4286	553	4075	1124	4037	1203	6769	4134	3848	1154	4542	1538	4627	4095	6748	6154	6848	6313	6305	4140	553	2025.64	4046.45	4134
M06535_2.00:MEIS1:MEIS2:MEIS3:PKNOX1:PKNOX2:TGIF1:TGIF2:TGIF2LX:TGIF2LY	TGACAG	2484	2558	3277	3325	3807	1331	6662	4816	812	2364	1583	3219	898	2335	554	2613	1983	1972	1329	2929	2242	2457	1035	3911	3594	3670	6594	3395	2640	554	1487.76	2772.03	2558
M04748_2.00:ELF1:ELF2:ELF4:SPDEF	NAMCCGGATGTN	573	585	608	612	644	641	604	659	1087	623	1012	606	823	674	1980	674	920	583	696	633	576	636	612	646	665	635	556	624	554	554	275.366	715.207	635
M08127_2.00:GATA1:GATA2:GATA3:GATA4:GATA5:GATA6	ASAGATAAGRA	3095	4349	2208	554	3184	1104	4243	2258	4010	3773	1337	2583	1097	6748	5589	6746	5630	3837	1187	4300	2249	4100	4486	3252	4121	4258	4090	3790	3333	554	1595.37	3500.38	3790
M07587_2.00:ZNF304	CCCCCKCCCCRSTCGRGCCYCCVS	1633	2749	1420	3729	1322	2246	1346	1448	1677	1457	4185	1325	2801	1403	2585	1391	555	1989	4898	1413	2132	1333	747	1395	1434	1363	1361	1386	1538	555	983.554	1871.07	1434
M08815_2.00:HLF:TEF	GTTATGYAACH	2617	1332	2924	4637	1991	1429	2609	3683	1198	2324	2071	2560	2137	1844	555	2405	1171	2034	1434	2622	2324	2949	1376	3416	2506	2638	2129	1791	2561	555	835.35	2250.59	2324
M05360_2.00:ALX1:ALX3:ALX4:ARX:BARX1:BARX2:BSX:DRGX:EMX1:EMX2:EN1:EN2:ESX1:EVX1:EVX2:GBX1:GBX2:GSX1:GSX2:HESX1:HOXA2:HOXA3:HOXB2:HOXB3:HOXD3:ISX:LBX1:LBX2:LHX1:LHX2:LHX3:LHX4:LHX5:LHX6:LHX8:LHX9:LMX1A:LMX1B:MEOX1:MIXL1:MNX1:MSX1:MSX2:NKX1-1:NKX1-2:NOBOX:NOTO:OTP:PDX1:PHOX2A:PHOX2B:PROP1:PRRX1:PRRX2:RAX:RAX2:SEBOX:SHOX:SHOX2:UNCX:VAX1:VAX2:VSX1:VSX2:ZFHX2	TAATTNAATTA	4127	555	3273	640	4390	3161	6644	2191	4399	4400	938	6761	4855	6961	5345	4784	1841	4838	3066	4644	1019	5435	6095	6658	5278	6866	6885	6615	6392	555	2052.56	4450.21	4784
M10191_2.00:EGR1:EGR2:EGR3:EGR4	GCGCATGCG	749	2197	610	2353	594	1929	578	738	1927	719	3696	581	970	620	1305	714	704	829	3861	645	1027	682	1072	559	564	578	576	555	651	555	898.617	1123.55	714
M09010_2.00:ZNF143:ZNF76	GRACTACAWTTCCCAGMAKGCC	613	2148	741	2750	701	2777	725	2393	2286	603	2787	712	1363	726	2090	615	2379	576	1071	702	945	566	2155	608	635	556	701	731	562	556	828.803	1248.86	726
M10833_2.00:POU2F1	TATGCAAATN	1516	556	1496	927	1910	2189	1518	751	894	1641	1293	1688	1287	1772	1456	1580	1108	1479	1656	1777	933	1873	1236	1656	1629	1666	1492	1443	1653	556	369.73	1450.86	1516
M03066_2.00:GATA1:GATA2:GATA3:GATA4:GATA5:GATA6	AGATAASR	6888	4740	4636	556	6971	1837	6949	5583	4910	7296	2179	6836	1659	6988	6849	7280	5575	6851	1091	7061	1168	7286	5022	6336	7013	7046	7027	6975	7034	556	2249.89	5435.93	6849
M00991_2.00:ATF1:CREB1:CREM	NSGTGACGTCR	599	960	667	1189	684	889	673	855	587	618	1017	690	1141	648	1075	650	1425	567	879	641	879	556	2014	677	631	681	588	676	583	556	317.467	818.586	677
M04954_2.00:ALX1:ALX3:ALX4:ARX:BARHL1:BARHL2:BARX1:BARX2:BSX:DLX1:DLX2:DLX3:DLX4:DLX5:DLX6:EN1:EN2:GBX1:GBX2:GSX1:GSX2:HOXA1:HOXA2:HOXA3:HOXB1:HOXB2:HOXB3:HOXD1:HOXD3:ISX:LHX1:LHX5:MEOX1:MNX1:MSX1:MSX2:NANOG:NANOGP8:NKX1-1:NKX1-2:PDX1:PROP1:SHOX:SHOX2:UNCX:VAX1:VAX2:VSX2	WTAAYGAB	3588	1771	4540	3621	4608	1567	6598	4238	1376	3747	1514	4205	1544	4158	933	3646	4139	2773	556	4286	2908	4256	2182	4099	4432	4309	6842	4235	4444	556	1540.42	3486.72	4099
M08068_2.00:JUN:JUNB:JUND	DRDRATGAYGTCATN	1286	1287	1044	1346	1276	557	1357	1717	794	1083	604	1475	628	1219	642	1406	1854	1323	839	1183	1410	1609	2705	1225	1185	1457	1299	1226	1252	557	427.454	1251.31	1276
M05056_2.00:BARX1:BARX2:BSX:EMX1:EMX2:EN1:EN2:EVX1:EVX2:GBX1:GBX2:GSX1:GSX2:HMX1:HMX2:HMX3:HOXA1:HOXA2:HOXA3:HOXA4:HOXA5:HOXA6:HOXA7:HOXA9:HOXB1:HOXB2:HOXB3:HOXB4:HOXB5:HOXB6:HOXB7:HOXB8:HOXB9:HOXC4:HOXC5:HOXC6:HOXC8:HOXC9:HOXD1:HOXD3:HOXD4:HOXD8:HOXD9:ISX:MEOX1:MEOX2:MNX1:NKX1-1:NKX1-2:NOTO:OTP:PDX1:VAX1:VAX2:VENTX	TTAATGAC	1711	1333	2173	2304	1764	642	2076	1451	569	1860	632	1780	608	1553	573	1796	1650	1677	557	1990	1007	1905	1646	1918	1979	2084	2392	1849	1924	557	573.665	1565.62	1764
M03323_2.00:POU2F2	TATGCAAAT	1491	557	1745	804	2086	1840	1736	811	1571	1655	1259	1894	2946	2264	2710	1660	1070	1554	1361	1707	1003	1715	2560	2090	2236	1713	1662	1648	1873	557	550.666	1697.28	1707
M07856_2.00:YY1	GCCGCCATCTT	695	3220	888	5147	910	3656	912	3350	3826	690	3789	915	5258	901	4926	719	996	557	4906	915	2944	732	2368	743	808	756	741	966	689	557	1658.19	1997.34	915
M09471_2.00:LYL1:TAL1:TAL2	AVCAGCTG	2366	2043	2840	1621	2891	1062	4477	1575	948	2862	3494	2402	579	2234	877	2109	1028	2570	2905	2369	558	2516	790	3849	4031	3152	6716	2526	4125	558	1365.46	2466.03	2402
M09803_2.00:TFAP4	VDCAGCTGKK	1503	1017	1503	1448	1460	980	1771	845	651	1651	1054	1385	580	1329	559	1376	1236	1824	3143	1271	797	1659	758	1895	1645	1475	1857	1417	1720	559	522.014	1372.72	1417
M05162_2.00:ALX1:ALX3:ALX4:ARX:BARHL1:BARHL2:BARX1:BARX2:BSX:DLX1:DLX2:DLX3:DLX4:DLX5:DLX6:DRGX:EMX1:EMX2:EN1:EN2:ESX1:EVX1:EVX2:GBX1:GBX2:GSX1:GSX2:HMX1:HMX2:HMX3:HOXA1:HOXA2:HOXA3:HOXA4:HOXA5:HOXA6:HOXA7:HOXB1:HOXB2:HOXB3:HOXB4:HOXB5:HOXB6:HOXB7:HOXB8:HOXC4:HOXC5:HOXC6:HOXD1:HOXD3:HOXD4:HOXD8:ISX:LHX3:LHX4:MEOX1:MEOX2:MIXL1:MNX1:MSX1:MSX2:NANOG:NANOGP8:NKX1-1:NKX1-2:NOBOX:NOTO:OTP:PDX1:PHOX2A:P…	YTAATGAY	1886	1361	1822	2235	1961	791	1778	1402	755	1667	688	1625	897	1564	721	1700	2271	1633	559	1967	1213	1853	1796	1664	1754	1786	1912	1776	1971	559	480.312	1552	1700
M03458_2.00:RFX5:RFX7	SGTTGCCATGGCAACS	1437	3549	1444	2865	1213	834	1365	1056	4035	1294	2814	1191	1768	1363	1636	1472	1419	1342	1006	1362	559	1149	1482	1401	1420	1176	1388	1284	1387	559	768.552	1576.24	1387
M01862_2.00:SP1:SP3:SP4:SP5:SP8:SP9	NCCGCCCCC	605	987	625	690	620	801	655	817	864	578	1215	583	585	608	1372	597	726	559	594	586	680	577	820	622	641	648	714	625	637	559	191.517	711.414	637
M07840_2.00:MAF:MAFA:MAFB:MAFG:MAFK	TGCTGAGTCAGCA	1359	1523	1108	1209	909	1198	1190	1037	559	1042	914	1086	643	1037	580	1138	1069	1396	684	1117	1440	1294	618	1124	1246	964	1435	1034	1287	559	264.306	1077.24	1108
M05462_2.00:POU4F3	TYATGCATDA	2142	1147	2609	1575	2467	1051	3371	1652	1020	2308	560	2529	1247	2083	859	2684	2707	2795	607	2217	2238	2271	2039	2845	3160	2843	3872	2439	2723	560	841.847	2140	2271
M08865_2.00:YY1	GCCGCCATCTTG	688	2572	881	5788	890	5173	893	2684	4874	672	3859	921	4692	841	4233	743	1026	561	3710	863	1580	685	2592	744	788	727	706	834	686	561	1681.96	1927.79	890
M04510_2.00:ZNF281	GCCCCTCCCCCG	882	5094	676	1183	737	978	781	2037	1477	871	5060	669	700	715	1360	695	566	1009	3011	742	629	705	562	716	652	715	760	705	766	562	1181.7	1222.52	742
M08971_2.00:YY1	GCCGCCATYTTG	728	3013	976	5628	908	4732	902	2428	4626	694	4803	900	5172	888	4765	740	857	562	5125	945	1963	726	2908	738	849	791	721	911	704	562	1798.63	2058.72	908
M03244_2.00:DUXA	NTAATYTAATCAR	2537	563	2482	701	2984	2158	3241	1924	2277	2926	948	3614	3625	3545	3453	3292	2244	2619	1192	3741	1178	4240	5441	3823	4224	3887	3823	3498	3602	563	1179.73	2889.03	3241
M01298_2.00:NR4A1:NR4A2:NR4A3:RXRA:RXRB:RXRG	AAAGGTCA	2316	564	2416	1491	2538	3730	1992	669	4650	2787	2977	3075	4815	3131	3264	2169	1160	2466	4639	2648	1716	2883	1374	2558	2830	2694	2527	2467	2277	564	1036.55	2580.1	2538
M08182_2.00:MXI1	CCACGTGG	1226	1186	920	800	934	1254	970	1207	1396	1026	1132	845	565	950	2024	815	597	1464	1220	925	745	1136	910	942	912	908	1128	914	933	565	283.849	1033.93	942
M08877_2.00:BCL6	YKCTTTCYAGGAA	2482	3382	2099	2506	2221	3190	2044	1606	565	2294	2204	2044	3219	2184	1643	2499	2669	2210	2199	2333	2614	2191	918	2240	2370	2068	1856	2202	2048	565	576.996	2210.34	2204
M04957_2.00:ALX1:ALX3:ALX4:ARX:BARHL1:BARHL2:BARX1:BARX2:BSX:DLX1:DLX2:DLX3:DLX4:DLX5:DLX6:EN1:EN2:GBX1:GBX2:GSX1:GSX2:HOXA1:HOXA2:HOXA3:HOXB1:HOXB2:HOXB3:HOXD1:HOXD3:ISX:LHX1:LHX5:MEOX1:MNX1:MSX1:MSX2:NANOG:NANOGP8:NKX1-1:NKX1-2:PDX1:PROP1:SHOX:SHOX2:UNCX:VAX1:VAX2:VSX2	NTAAYGAB	1596	1136	2011	2331	2049	908	2314	1454	617	1873	887	1994	1010	1742	584	1858	1727	1418	565	2081	1475	1877	1088	1950	2126	2320	2859	2257	1980	565	597.273	1658.17	1858
M04440_2.00:EGR1:EGR2:EGR3:EGR4	HMCGCCCACGCAH	1123	2295	937	567	996	787	895	779	854	962	808	905	1103	967	3565	827	814	1062	1707	1019	1890	915	845	750	893	927	804	1054	930	567	593.406	1102.76	927
M10217_2.00:KLF1:KLF12:KLF2:KLF3:KLF4:KLF5:KLF6:KLF7	GCCMCRCCCWBC	652	5278	870	1806	827	3309	897	3552	2416	682	4620	812	2302	840	2904	725	742	608	3973	787	3377	567	781	777	884	846	895	909	711	567	1387.59	1667.21	870
M11426_2.00:NRF1	YGCGCMTGCGC	601	2544	630	3415	619	3950	598	894	2346	659	2817	630	1472	630	1663	622	567	627	3097	618	2470	585	1365	612	575	598	603	593	632	567	1033.45	1276.97	630
M03447_2.00:NFAT5	YTGTAATTTTCCAY	1826	2644	1722	1155	1833	1303	1653	856	2893	1877	568	2064	2566	2433	3364	1850	2316	2387	2962	1871	1556	2065	4218	1798	2097	2040	2086	1927	2005	568	724.208	2066.72	2005
M11349_2.00:STAT1	CAHTTCCS	943	671	1443	1334	1672	3557	1393	568	1484	1333	1008	1689	3883	1529	2099	1310	847	974	1860	1530	1822	1296	2831	1735	1943	1560	1491	1696	1595	568	735.738	1624	1529
M08140_2.00:POU2F2	ATATGCAAATKMR	1494	569	1584	762	1800	1457	1569	747	873	1589	1097	1651	1326	1763	1715	1567	764	1477	1836	1535	800	1671	1329	1618	1975	1700	1566	1684	1630	569	385.786	1418.9	1567
M10109_2.00:PRDM1	VAGRAAGKGAAAGG	1435	647	961	704	1098	569	1275	653	1268	1303	703	1181	661	1125	1082	1208	763	1372	1401	1241	711	1362	970	1252	1081	1121	1154	1010	1452	569	273.473	1060.79	1121
M10240_2.00:ZNF148	YCCTCCCCCA	954	1296	833	590	879	623	1089	1323	1566	869	676	739	570	917	2930	860	1187	943	1444	933	1017	854	1299	847	983	926	1078	903	1087	570	437.273	1041.9	933
M08856_2.00:ZNF143:ZNF76	ACTACAWYTCCCAGMATGCCCC	650	2646	753	3035	744	2985	835	2289	2950	669	3012	757	1645	761	2009	651	2229	613	2065	760	925	666	3183	637	681	570	725	749	636	570	962.869	1407.93	760
M07972_2.00:POU2F2	ATATGCAAAT	1674	571	1590	854	2066	2407	1486	708	966	1724	1334	1839	1587	1912	1853	1552	884	1568	1327	1883	921	1792	1858	1864	2023	1768	1734	1727	1748	571	444.194	1559.31	1724
M04511_2.00:KLF15	VCCACGCCCMCC	676	4297	740	1160	787	1391	878	1809	2527	687	1577	710	1189	752	3229	676	688	575	819	740	3678	571	828	752	782	822	793	842	720	571	972.08	1230.86	793
M04263_2.00:ATF1:CREB1:CREM	BGTGACGTA	628	813	736	1057	727	695	883	870	590	642	572	816	808	679	689	732	1645	609	1253	691	1610	665	1104	787	703	750	688	767	672	572	270.016	823.483	732
M01807_2.00:ATF3:JDP2	GATGACGT	855	717	979	1266	966	823	1017	1076	572	837	664	1035	1270	849	815	846	1435	903	1345	910	762	785	1619	970	1009	893	937	1119	836	572	233.782	969.31	910
M11313_2.00:LEF1:TCF7:TCF7L1:TCF7L2	NADVAWCAAAGGV	2524	948	2461	666	2289	572	2536	1107	2792	2820	750	2738	1050	3517	4177	3537	4489	2211	882	2678	751	3325	1536	2946	3308	3281	3579	3209	3886	572	1166.31	2433.28	2678
M00399_2.00:MEIS1:MEIS2:MEIS3:PKNOX1:PKNOX2:TGIF1:TGIF2:TGIF2LX:TGIF2LY	TGACAGNH	2051	2670	4367	4804	4035	1748	6360	4901	789	2286	1934	4390	1060	2844	572	2530	2162	1748	3098	3413	1664	2164	1121	4268	6701	4301	6437	4614	3368	572	1701.42	3186.21	2844
M04751_2.00:ELF1:ELF2:ELF4:SPDEF	DAMCMGGATGTR	966	669	883	626	1006	687	927	691	1108	937	966	1055	821	1066	2435	1157	1411	919	572	1062	679	1019	743	988	1048	1106	979	927	896	572	335.453	977.552	966
M07973_2.00:POU2F2	ATATGCAAAT	1675	572	1591	855	2067	2408	1487	709	967	1725	1335	1840	1588	1913	1852	1551	885	1569	1328	1881	922	1793	1859	1865	2024	1769	1735	1728	1749	572	444.07	1560.07	1725
M09627_2.00:RFX1:RFX2:RFX3:RFX4:RFX6	CGGTTGCCATGGCAAC	1100	2030	1180	2310	998	770	1102	1131	3963	1050	1363	1083	1735	1218	1321	1313	1552	1061	1065	1156	573	923	2161	912	1032	956	1049	919	1061	573	645.267	1313.34	1100
M04430_2.00:KLF1:KLF12:KLF2:KLF3:KLF4:KLF5:KLF6:KLF7:KLF8	GRCCACGCCCW	756	5322	1306	5396	1306	7185	1228	5281	5447	857	5962	1327	5799	1340	5314	968	573	616	1765	1180	6047	755	1347	1177	1382	1367	1149	1538	905	573	2209.66	2572.24	1340
M08884_2.00:EGR1:EGR2:EGR3:EGR4	CCCCDCCCMCWCCCCCYC	867	3689	680	865	719	1029	728	1038	2505	818	1899	614	573	695	2293	686	658	952	3796	750	1174	691	683	684	661	674	737	673	709	573	870.155	1122.07	728
M10405_2.00:NFYA	HCTGATTGGYTAVT	1002	574	1121	728	1169	2019	972	913	1148	1138	1305	1137	2871	1233	1844	1215	934	1045	887	1085	778	959	1094	1219	1100	1247	1057	1197	940	574	431.938	1170.03	1100
M07855_2.00:YY1	GSSGCCGCCATCTTG	735	2452	857	5501	807	4834	819	2399	4794	685	4311	825	5531	859	2990	721	856	574	5345	781	1751	698	2042	729	772	775	675	802	663	574	1754.55	1916.66	825
M09852_2.00:MYC	VGCCACGTGCB	1049	1464	1015	926	982	1259	916	1163	2449	1023	1063	950	868	972	1524	855	745	1237	1734	1009	574	1178	1004	925	903	877	1046	985	1051	574	348.114	1094.69	1009
M10258_2.00:SP7:SP8:SP9	CCGCCCCCKVG	1050	2650	1022	755	993	656	1371	1486	1305	1028	900	907	574	895	1264	1116	1309	1042	2129	953	1295	926	976	1021	1280	1197	1326	1135	1233	574	406.947	1165.31	1050
M03064_2.00:GATA1:GATA2:GATA3:GATA4:GATA5:GATA6	AGATAASV	6460	4864	4683	576	6969	2192	6947	5639	5240	7295	2251	7002	1986	6986	7646	7186	5920	5059	1177	7058	1574	7285	5428	7271	7011	7044	7025	6973	7032	576	2190.03	5509.62	6947
M08021_2.00:KLF1:KLF12:KLF2:KLF3:KLF4:KLF5:KLF6:KLF7	RGCCMCACCCW	645	2743	788	981	788	1632	825	1722	1965	675	3075	783	1171	733	1428	681	758	577	4121	746	1526	608	855	774	881	879	950	868	706	577	833.819	1202.9	855
M11312_2.00:LEF1:TCF7:TCF7L1:TCF7L2	ADNATCAAAGN	3061	904	3439	765	2921	577	3549	1237	2696	3143	1286	3250	866	3790	4508	4006	5255	2389	1786	2869	867	3327	1372	3433	4079	3740	3954	3924	3939	577	1309.04	2790.76	3143
M00126_2.00:MAF:MAFA:MAFB:MAFG:MAFK:NRL	NVGTCAGCAATNN	2054	1585	1856	2793	1871	2122	1984	1188	578	1781	1664	1940	1589	1590	626	1841	1227	2086	1461	1830	4051	1800	1057	2103	1905	2118	2122	1771	1979	578	629.572	1812.83	1841
M05720_2.00:RFX1:RFX2:RFX3:RFX4:RFX6	CGTTGCCATGGCAACG	1270	2717	1414	2939	1156	829	1307	1199	4526	1220	1392	1135	1224	1237	1138	1505	1154	1155	1467	1324	578	1044	1479	1196	1160	1266	1330	1221	1247	578	747.171	1442.38	1237
M09963_2.00:ATF4	CVTGACGYMABG	853	578	964	1482	974	1138	857	800	584	827	695	860	978	918	954	794	746	811	999	824	1177	880	1112	855	888	762	819	879	837	578	178.414	891.207	857
M07858_2.00:YY1	GBSGCCGCCATCTTG	716	2326	854	5633	831	5002	882	3392	4185	709	3883	877	5466	922	3049	741	864	579	4816	826	1916	718	2186	756	784	798	667	841	696	579	1694.38	1928.1	864
M04328_2.00:FOS:FOSB:FOSL1:FOSL2	GATGACRTCATC	1068	1456	1131	1773	1113	579	1104	1362	1014	1068	704	1273	657	1108	718	1248	1222	1148	622	1126	968	1084	1570	1481	1163	1253	1280	1315	1232	579	280.578	1132.41	1131
M07951_2.00:ELF1:ELF2:ELF4:ELK1:ELK3:ELK4:ERF:ERG:ETS1:ETS2:ETV1:ETV2:ETV3:ETV3L:ETV4:ETV5:FEV:FLI1:GABPA	CMTGCTGGGARTTGTAGTYCY	629	3036	807	3655	803	3895	800	2436	2729	615	3621	760	1811	829	1887	669	2303	580	1219	769	1592	624	4165	651	732	651	732	826	593	580	1171.22	1531.69	807
M11224_2.00:NFAT5	GGAAAAYWCYAB	2865	2103	3090	2343	2705	1554	2128	852	3865	3316	580	3175	1667	2883	4937	2770	2296	2535	3496	2627	1684	3791	5210	3023	2989	2575	3078	2964	3480	580	1008.57	2778.66	2865
M08109_2.00:E2F1:E2F2:E2F3:E2F4:E2F5:E2F6	GGGCGGGAARN	764	4608	619	1776	580	2363	613	1025	2345	701	2530	599	770	617	1991	672	692	945	3528	623	2514	648	1141	613	584	634	619	639	646	580	1030.45	1255.14	692
M11424_2.00:NRF1	CWCTGCGCATGCGC	610	1825	750	4464	765	4904	641	1265	4385	718	2731	775	4169	723	2516	662	693	581	3663	695	2433	649	2213	695	628	717	602	757	639	581	1417.48	1616.14	750
M05602_2.00:NR2C1:NR2C2:NR2F1:NR2F2:NR2F6:NR4A1:NR4A2:NR4A3:PPARD:PPARG:RARA:RARB:RARG:RORA:RORB:RORC:RXRA:RXRB:RXRG	NAAAGGTCAN	2282	582	2912	1295	3357	4550	2339	803	5143	3726	4248	4006	5715	3636	3786	2821	1623	2766	4538	3152	1157	3622	2873	3388	3537	3384	3058	3353	2459	582	1224.71	3107.28	3353
M11366_2.00:STAT6	TTCYCMGGAAD	2786	1615	3168	1121	3739	1586	2894	1157	1221	3246	583	3391	2007	3387	2956	4182	2023	2641	2801	3960	4004	4631	3860	4080	3756	4277	3633	3342	4586	583	1135.16	2987.34	3246
M08784_2.00:ATF1:CREB1:CREM	CRVTGACGTCA	897	583	1068	1378	1018	715	1025	1051	675	906	890	1124	999	969	710	1038	1531	985	851	997	818	1252	2461	1156	1054	1138	1007	1049	981	583	336.433	1045.72	1007
M01206_2.00:JRKL:TIGD2	NNCRCGGATA	711	2267	644	1336	688	1795	589	776	1522	736	1163	664	1145	687	2532	664	965	793	3546	683	682	706	1166	610	599	693	583	683	625	583	695.58	1043.21	706
M09505_2.00:MAZ	CCCCCCCC	1066	1963	1285	735	1159	745	1597	1444	1574	1184	1170	1131	584	1062	1346	1174	1097	1077	4873	1123	930	1159	739	1323	1315	1332	1690	1281	1448	584	743.54	1331.24	1174
M09425_2.00:EOMES:TBR1:TBX21	GDGDAGGTGTGAR	1580	715	1277	584	1527	1009	1420	862	775	1714	776	1419	618	1398	769	1500	1037	1746	1743	1312	710	1607	862	1552	1385	1415	1543	1344	1763	584	385.567	1240.07	1385
M08845_2.00:ATF1:CREB1:CREM	CRVTGACGTCA	898	584	1069	1379	1019	716	1024	1052	676	907	889	1125	1000	970	709	1039	1532	986	852	998	819	1253	2462	1157	1055	1139	1008	1050	982	584	336.543	1046.52	1008
M09047_2.00:ELF5:SPI1:SPIB:SPIC	AAAAAGAGGAAGTGRRR	1294	1414	1252	1465	1124	1238	1375	1151	1170	1481	1804	1336	1894	1099	585	945	633	1331	660	1268	837	1193	601	1262	1270	1187	1464	1130	1230	585	314.845	1196.31	1238
M04729_2.00:EHF:ELF1:ELF2:ELF3:ELF4:ELF5:ELK1:ELK3:ELK4:ERF:ERG:ETS1:ETS2:ETV1:ETV2:ETV3:ETV3L:ETV4:ETV5:ETV6:ETV7:FEV:FLI1:GABPA:SPDEF	AATSCGGAAGTR	967	999	1079	1024	1096	1573	1035	1062	2127	1131	4660	1130	3254	1168	1450	1084	981	1011	2115	1010	585	1010	762	984	1138	1190	929	1006	829	585	821.395	1323.76	1062
M00759_2.00:ATF4	NNATTACGYAHNN	1698	1103	1688	2023	1478	955	1766	1991	586	1484	793	1755	1845	1453	595	1635	1517	1298	1018	1499	4053	1519	2062	1589	1788	1439	1695	1488	1605	586	615.235	1566.14	1519
M10026_2.00:CEBPA:CEBPB:CEBPE	NNNNATTGCHHAAB	6923	3118	6115	4695	6111	4081	6058	4194	1392	6733	2961	6069	3826	4510	586	6882	1823	4265	1919	6874	2676	6906	2170	6124	6051	6113	6029	6841	6108	586	1952.43	4763.9	6029
M08044_2.00:TBX2:TBX3:TBX4:TBX5	GCMTTCTGGGAWWTGTAGTYT	621	2061	769	3276	743	2740	744	2604	2134	640	3252	718	1166	789	2008	658	2851	590	877	753	760	612	3040	648	678	587	687	783	589	587	958.538	1323.38	760
M02691_2.00:IRF1:IRF2	GGAAAGYGAAASCAAAWC	1357	1559	1206	1633	1059	1088	1117	783	818	1157	1466	1057	587	1025	1201	1178	967	1451	1908	1160	1245	1426	1342	825	890	1125	949	1018	1048	587	280.886	1160.17	1125
M09204_2.00:BARX1:BARX2:BSX:EMX1:EMX2:EN1:EN2:EVX1:EVX2:GBX1:GBX2:GSX1:GSX2:HMX1:HMX2:HMX3:HOXA1:HOXA2:HOXA3:HOXA4:HOXA5:HOXA6:HOXA7:HOXB1:HOXB2:HOXB3:HOXB4:HOXB5:HOXB6:HOXB7:HOXB8:HOXC4:HOXC5:HOXC6:HOXD1:HOXD3:HOXD4:HOXD8:ISX:MEOX1:MEOX2:MNX1:NKX1-1:NKX1-2:NOTO:OTP:PDX1:TLX2:VAX1:VAX2:VENTX	YTAATGRC	2272	587	2689	1236	2624	948	3046	1671	993	2085	838	2262	807	2192	682	2427	2207	2092	966	2272	1218	2697	2814	2619	3133	2392	3626	2509	2558	587	837.279	2015.93	2262
M09571_2.00:ALX1:ALX3:ALX4:ARX:BARHL1:BARHL2:BARX1:BARX2:BSX:DLX1:DLX2:DLX3:DLX4:DLX5:DLX6:DRGX:EMX1:EMX2:EN1:EN2:ESX1:EVX1:EVX2:GBX1:GBX2:GSX1:GSX2:HMX1:HMX2:HMX3:HOXA1:HOXA2:HOXA3:HOXA4:HOXA5:HOXA6:HOXA7:HOXB1:HOXB2:HOXB3:HOXB4:HOXB5:HOXB6:HOXB7:HOXB8:HOXC4:HOXC5:HOXC6:HOXD1:HOXD3:HOXD4:HOXD8:ISX:LHX3:LHX4:MEOX1:MEOX2:MIXL1:MNX1:MSX1:MSX2:NANOG:NANOGP8:NKX1-1:NKX1-2:NOBOX:NOTO:OTP:PDX1:PHOX2A:P…	TGATTRATGR	1840	1286	1947	1483	1732	666	2075	1244	1131	1668	587	1786	956	1546	863	2058	2383	1922	1002	2013	1297	1993	3666	1800	2265	1924	2021	1914	1828	587	610.858	1686.07	1800
M08370_2.00:ZNF250	CCTTGCAGB	1638	1860	1554	2183	1258	875	1592	1249	1930	1784	2753	1348	790	1414	874	1451	1094	2003	2059	1419	588	1464	705	1474	1559	1378	1753	1352	1715	588	472.501	1486.76	1464
M09162_2.00:BARX1:BARX2:BSX:EMX1:EMX2:EN1:EN2:EVX1:EVX2:GBX1:GBX2:GSX1:GSX2:HMX1:HMX2:HMX3:HOXA1:HOXA2:HOXA3:HOXA4:HOXA5:HOXA6:HOXA7:HOXB1:HOXB2:HOXB3:HOXB4:HOXB5:HOXB6:HOXB7:HOXB8:HOXC4:HOXC5:HOXC6:HOXD1:HOXD3:HOXD4:HOXD8:ISX:MEOX1:MEOX2:MNX1:NKX1-1:NKX1-2:NOTO:OTP:PDX1:TLX2:VAX1:VAX2:VENTX	YTAATGRC	2271	588	2688	1235	2623	949	3045	1672	992	2084	837	2261	806	2191	681	2426	2206	2091	967	2271	1217	2696	2813	2620	3132	2391	3625	2508	2557	588	836.998	2015.28	2261
M03008_2.00:SPI1:SPIB:SPIC	AAAAAGCGGAAGTA	1355	1276	1433	3231	1329	1301	1399	1472	1122	1458	2227	1409	2267	1187	645	1125	589	1404	794	1406	2378	1172	869	1468	1245	1232	1264	1248	1348	589	535.022	1401.83	1329
M09950_2.00:ATF1:CREB1:CREM	NNVSTGACGTMANNN	639	1273	674	1213	718	1048	664	1167	589	657	1426	701	1321	727	1167	696	1338	604	1106	621	2613	661	1486	717	689	675	612	680	624	589	437.783	934.69	701
M09498_2.00:CEBPA:CEBPB:CEBPE	GTTGCGCAAT	1860	2335	2256	4947	1861	2774	1994	2318	1128	1870	1774	1987	1330	1785	589	1766	1106	1645	1203	1810	2980	1889	909	1886	2109	1935	1863	1763	2178	589	772.449	1925.86	1863
M07859_2.00:YY1	GSSGCCGCCATCTTG	752	3213	884	5310	835	4891	845	3178	5253	745	4631	886	5576	934	3018	768	870	592	5517	833	2495	734	1896	758	777	783	682	860	713	592	1817.33	2042.38	870
M09935_2.00:DBP	TTRCATAATH	3071	1107	3236	2686	3295	1300	3457	3299	1098	2890	1757	3036	1971	2084	592	2517	1583	2377	1714	2525	686	2598	731	3228	2743	3627	3674	2361	2697	592	925.865	2342.76	2525
M10459_2.00:E2F1:E2F2:E2F3:E2F4:E2F5:E2F6	GCGGGAAADA	926	3698	656	1883	648	1596	618	917	1476	786	2076	646	1400	681	2617	711	832	1057	3126	678	1808	752	2099	630	592	657	632	715	741	592	825.601	1229.45	786
M10219_2.00:KLF1:KLF12:KLF2:KLF3:KLF4:KLF5:KLF6:KLF7	VNRGGGRGGGGHSS	1894	4060	2121	1599	1766	1168	2694	2242	2594	2181	2092	1807	592	1684	1165	2235	2147	2184	5586	1724	705	1890	956	2183	2177	2340	3073	1898	2403	592	962.027	2108.97	2121
M09475_2.00:MITF:TFE3:TFEB:TFEC	GTCACATGAY	804	623	770	610	830	693	840	809	593	867	874	833	697	804	639	771	1146	794	793	862	620	934	1185	783	870	742	911	815	762	593	136.047	802.552	804
M08012_2.00:RFX5:RFX7	CTGTTGCYAGGSAGA	1496	1818	1563	1571	1422	1126	1530	1638	3456	1518	2348	1582	1560	1762	1199	1410	2637	1345	2195	1450	594	1474	2321	1563	1658	1628	1504	1739	1550	594	517.026	1677.83	1563
M04337_2.00:FOS:FOSB:FOSL1:FOSL2	GATGACGTCATC	1198	1604	1287	1727	1309	594	1276	1720	964	1176	786	1408	928	1236	760	1335	1864	1329	929	1105	1488	1264	2721	1425	1362	1414	1315	1481	1134	594	398.08	1315.14	1309
M10251_2.00:SP2	AAGGGGCGG	810	2114	782	2634	851	1631	729	1620	3025	749	4347	756	3323	834	1501	724	596	774	1934	721	2430	738	830	736	686	759	690	740	695	596	973.861	1336.52	782
M03093_2.00:MEIS3	TTGACAGS	2418	1914	2643	2943	2994	1058	4591	5261	848	2323	1467	2826	1001	2281	596	3005	2083	2024	960	2633	2459	2326	974	3027	3191	3008	4379	3203	2895	596	1122.69	2459.69	2459
M09441_2.00:THAP11	KGCATBCTGGGARTTGTAGTYC	644	2636	808	3934	776	4420	769	3439	3286	633	2532	747	1992	805	2217	677	2298	601	1886	779	1605	597	4257	640	699	608	729	788	612	597	1247.52	1600.48	788
M05382_2.00:BARX1:BARX2:BSX:EMX1:EMX2:EN1:EN2:EVX1:EVX2:GBX1:GBX2:GSX1:GSX2:HMX1:HMX2:HMX3:HOXA1:HOXA2:HOXA3:HOXA4:HOXA5:HOXA6:HOXA7:HOXB1:HOXB2:HOXB3:HOXB4:HOXB5:HOXB6:HOXB7:HOXB8:HOXC4:HOXC5:HOXC6:HOXD1:HOXD3:HOXD4:HOXD8:ISX:MEOX1:MEOX2:MNX1:NKX1-1:NKX1-2:NOTO:OTP:PDX1:TLX2:VAX1:VAX2:VENTX	HTAAYGAY	1719	1761	1967	1994	1830	767	1859	1634	607	1669	649	1598	721	1505	677	1645	1741	1486	597	1854	977	1747	1790	1680	1842	1860	2132	1752	1823	597	481.629	1513.21	1719
M03448_2.00:NFKB1:NFKB2	AGGGGAWTCCCCT	1272	597	1415	711	1470	1167	1459	988	2085	1278	685	1445	1842	1443	2072	1371	779	1362	1607	1596	1793	1612	1002	1441	1487	1554	1269	1447	1839	597	381.618	1382.34	1443
M08276_2.00:PRDM1	YYYTCACTTTCHCTT	1530	1086	1192	743	1358	597	1398	663	1029	1491	639	1308	622	1385	1541	1326	1433	1453	3568	1230	655	1637	2067	1228	1299	1208	1372	1182	1544	597	560.799	1302.9	1308
M09440_2.00:THAP11	KGCATKCTGGGARTTGTAGTYC	641	2913	799	3498	797	4023	796	3264	3879	631	2637	759	1799	811	2307	683	2456	607	1568	804	1830	622	4256	641	685	607	728	775	597	597	1229.75	1600.45	799
M00938_2.00:MAX	CCACGTGC	1497	799	1335	597	1365	1541	1455	1045	2268	1577	798	1531	951	1616	2799	1506	1898	1534	4350	1417	1079	1676	1866	1631	1499	1454	1538	1446	1759	597	686.345	1580.24	1506
M02778_2.00:MITF:TFEC	ATCACGTGAY	1082	712	1168	778	1260	655	1287	1270	806	1255	1201	1153	598	1238	850	1122	1981	1000	1011	1159	909	1272	2046	1085	1142	1122	1296	1241	1142	598	315.929	1132.45	1142
M00235_2.00:OVOL2	HCCGTTANNH	635	2116	730	1849	728	2978	699	1748	1815	714	2213	745	2996	807	2301	637	623	689	2716	724	1417	688	1105	635	658	723	598	728	685	598	792.662	1231.03	728
M03336_2.00:IRF4:IRF8	HCGAAACCGAAACT	1180	599	1103	1258	1111	759	1152	640	1080	1287	612	1026	1442	1160	1289	1224	737	1191	1472	1282	1478	1189	776	1151	889	998	997	901	977	599	248.097	1067.59	1111
M00765_2.00:SP1:SP3:SP4:SP5:SP8:SP9	CCCGCCCCC	622	1388	655	767	650	890	704	853	1012	622	1044	607	645	639	1591	638	666	622	808	599	1105	632	744	656	651	676	735	652	701	599	239.99	778.414	666
M08801_2.00:ATF3:JDP2	GGTSACGTGAB	632	716	713	1188	782	1082	726	1128	924	650	978	738	1004	743	981	772	1594	623	1281	704	1054	753	2327	728	712	672	663	721	600	600	359.819	903.069	743
M09064_2.00:SPI1:SPIB:SPIC	ARAAAGAGGAAGTGAAA	1442	1171	1207	1108	1208	1260	1308	1313	1438	1477	2023	1488	1928	1126	600	1110	770	1494	901	1337	1545	1364	671	1369	1398	1324	1428	1233	1446	600	307.423	1292.66	1324
M02781_2.00:MITF:TFEB	RTCACGTGAC	947	601	1011	646	1064	651	1062	1002	784	994	962	1079	673	1008	889	987	904	902	831	1027	952	1198	2261	1052	1029	920	1096	1062	968	601	285.87	984.897	987
M10239_2.00:ZNF148	CCCCKCCCCCNC	835	4798	692	1543	683	939	807	2677	1512	732	1211	601	695	675	1223	655	806	713	905	686	995	642	641	662	670	701	738	667	723	601	839.442	1028.52	723
M07763_2.00:ZNF705G	AGAGGTTTCTT	1813	602	1909	611	2313	1849	1849	960	1608	2133	778	2099	1919	2337	2679	2411	2700	1895	2613	2461	3241	2760	1797	2268	2557	2464	2057	2061	3087	602	668.024	2063.14	2099
M11421_2.00:LTF	GGCACTTGC	1216	938	1361	1319	1382	912	1462	945	740	1372	602	1330	761	1119	633	1401	1090	1176	1563	1141	1030	1510	1077	1348	1310	1202	1486	1239	1383	602	264.234	1174.07	1216
M05127_2.00:ALX1:ALX3:ALX4:ARX:BARHL1:BARHL2:BARX1:BARX2:BSX:DLX1:DLX2:DLX3:DLX4:DLX5:DLX6:DRGX:EMX1:EMX2:EN1:EN2:ESX1:EVX1:EVX2:GBX1:GBX2:GSX1:GSX2:HESX1:HMX1:HMX2:HMX3:HOXA1:HOXA2:HOXA3:HOXA4:HOXA5:HOXA6:HOXB1:HOXB2:HOXB3:HOXB4:HOXB5:HOXB6:HOXB8:HOXC4:HOXC5:HOXC6:HOXD1:HOXD3:HOXD4:HOXD8:ISX:LHX1:LHX3:LHX4:LHX5:MEOX1:MEOX2:MIXL1:MNX1:MSX1:MSX2:NANOG:NANOGP8:NKX1-1:NKX1-2:NOTO:OTP:PDX1:PHOX2A:PHO…	YTAATGAB	1959	2387	2804	2675	2662	1044	3302	2360	725	2260	947	2508	958	2327	808	2420	2189	1813	603	2594	1496	2268	1215	2585	2730	2774	3736	2680	2781	603	817.413	2124.48	2360
M02845_2.00:CREB3L1:CREB3L2	TGRTGACGTGGCAN	2891	1847	2464	2398	3030	6409	2540	2491	2666	2431	7468	2304	3911	2706	1230	2572	1880	2355	3799	2798	603	2329	1275	2238	2412	2611	2139	2956	2631	603	1345.32	2737.38	2491
M04123_2.00:MYF5:MYOD1:MYOG	BAACAGCTGTCR	1588	1301	1262	1917	1142	1651	1337	1847	1071	1328	2320	1106	1076	1155	1316	1149	1215	1555	605	1228	700	1236	688	1245	1195	1155	1580	1115	1317	605	357.737	1289.66	1236
M07841_2.00:MAF:MAFA:MAFB:MAFG:MAFK	GCTGASTCAGCAAWT	1552	2619	1288	1396	1216	1481	1454	1118	662	1164	643	1278	798	1283	607	1324	1150	1675	606	1330	974	1407	788	1438	1285	1327	1542	1081	1471	606	404.29	1239.9	1285
M11321_2.00:LEF1:TCF7:TCF7L1:TCF7L2	DCATCAAAGB	2060	1650	1949	754	1972	607	2079	1097	1583	1980	1198	2139	677	2543	3196	2700	4586	1855	1304	1975	967	2113	2909	2035	2701	1981	2362	2261	2348	607	827.071	1985.55	1981
M10161_2.00:MAZ	GGGGGAGGGGAGGG	1223	4801	914	1790	795	919	925	2606	1691	1101	1461	773	607	915	1603	876	710	1430	2563	911	2819	887	957	764	836	799	931	812	1029	607	890.1	1325.79	925
M00761_2.00:CEBPA:CEBPB:CEBPE	RTKDYGCAAY	7640	5392	7485	6972	7484	5958	7486	5734	2367	7439	5517	7514	5838	7365	608	7428	5072	4937	5014	7379	5855	7398	4477	7418	7359	7374	7366	7484	7385	608	1687.6	6301.55	7365
M05723_2.00:RFX1:RFX2:RFX3:RFX4:RFX6	CGTTGCCATGGCAACG	1404	2724	1525	3019	1335	883	1377	1591	4530	1444	2114	1194	2006	1426	1539	1642	1257	1448	1230	1527	608	1214	1834	1339	1313	1435	1513	1492	1467	608	728.08	1635.52	1448
M05604_2.00:NR2C1:NR2C2:NR2F1:NR2F2:NR2F6:NR4A1:NR4A2:NR4A3:PPARD:PPARG:RARA:RARB:RARG:RORA:RORB:RORC:RXRA:RXRB:RXRG	KAAAGGTCAN	2530	609	3421	1546	3648	5187	2420	865	5358	3926	4458	3895	5916	3840	4374	2815	1960	2734	4693	3398	1409	3675	2738	3610	3631	3394	3089	3566	2725	609	1266.51	3290.69	3421
M11311_2.00:LEF1:TCF7:TCF7L1:TCF7L2	SATCAAAGKG	2671	1049	2792	913	3129	609	3557	1298	3118	3380	1465	2990	1355	3189	4546	3373	4971	2345	2252	2895	936	3359	2005	3811	3741	3622	4118	4441	4317	609	1212.71	2836.1	3118
M01171_2.00:PLAGL2	NGGGCCCCCT	2925	5887	1842	3993	1334	1302	1702	2259	3173	2143	4210	1587	1165	1451	609	1837	3494	3886	6035	1636	2060	2090	2526	1788	1652	1548	1915	1438	1997	609	1324.17	2396	1915
M05278_2.00:BARX1:BARX2:BSX:EMX1:EMX2:EN1:EN2:EVX1:EVX2:GBX1:GBX2:GSX1:GSX2:HMX1:HMX2:HMX3:HOXA1:HOXA2:HOXA3:HOXA4:HOXA5:HOXA6:HOXA7:HOXB1:HOXB2:HOXB3:HOXB4:HOXB5:HOXB6:HOXB7:HOXB8:HOXC4:HOXC5:HOXC6:HOXD1:HOXD3:HOXD4:HOXD8:ISX:MEOX1:MEOX2:MNX1:NKX1-1:NKX1-2:NOTO:OTP:PDX1:TLX2:VAX1:VAX2:VENTX	YTAATGAY	2361	2192	2975	2465	3196	874	3650	2100	998	2514	1048	2389	1268	2274	1099	2501	3310	1929	610	2897	1725	2969	2940	2871	3076	2880	4093	3151	3069	610	889.606	2393.93	2501
M11429_2.00:CEBPZ	CAGCCAATGAG	987	610	1304	891	1347	2116	1098	1376	1240	1122	3891	1196	2613	1288	2643	1272	1311	984	917	1181	990	979	2024	1243	1183	1149	1163	1278	996	610	671.608	1392.83	1196
M08288_2.00:YY1	GCCGCCATBTTG	717	3483	864	5599	919	4382	910	3252	5254	706	4857	878	5728	861	4772	723	849	610	5498	859	2210	710	2930	726	858	804	711	881	715	610	1904.36	2147.1	878
M09274_2.00:NR2C1:NR2C2:NR2F1:NR2F2:NR2F6:NR4A1:NR4A2:NR4A3:PPARD:PPARG:RARA:RARB:RARG:RORA:RORB:RORC:RXRA:RXRB:RXRG	AAAGGTCAV	2991	611	2843	1410	4199	3461	2807	1327	4637	3806	4006	4019	3264	3696	2753	2686	1088	3172	3085	2746	647	2471	755	3912	3893	3174	3583	3882	2829	611	1132.26	2888.03	3085
M05330_2.00:ALX1:ALX3:ALX4:ARX:BARX1:BARX2:BSX:DLX1:DLX2:DLX3:DLX4:DLX5:DLX6:DRGX:EMX1:EMX2:EN1:EN2:ESX1:EVX1:EVX2:GBX1:GBX2:GSX1:GSX2:HMX1:HMX3:HOXA1:HOXA2:HOXA3:HOXA4:HOXA5:HOXB1:HOXB2:HOXB3:HOXB4:HOXB5:HOXC4:HOXC5:HOXD1:HOXD3:HOXD4:ISX:LHX3:LHX4:MEOX1:MIXL1:MNX1:MSX1:MSX2:NKX1-1:NKX1-2:NOTO:OTP:PDX1:PHOX2A:PHOX2B:PROP1:PRRX1:PRRX2:RAX:RAX2:SEBOX:SHOX:SHOX2:UNCX:VAX1:VAX2:VENTX:VSX1:VSX2	HTAAYGAB	2966	2567	3125	3339	3756	1247	3004	2668	1212	2956	1067	3051	1477	2738	1181	2602	3451	2497	611	3498	2397	2610	2443	2945	3042	3517	3275	2787	3095	611	837.591	2590.48	2787
M00339_2.00:PAX2:PAX6	NNSACGGCGGAKC	1044	3357	685	2028	655	1389	698	1077	1970	951	3485	651	896	734	1332	745	614	1163	4194	767	1415	840	2643	710	659	643	727	646	870	614	961.92	1296.14	870
M05880_2.00:ESR1:ESR2:NR1D1:NR1D2:NR1H2:NR1H3:NR1H4:NR2C1:NR2C2:NR2F1:NR2F2:NR2F6:NR4A1:NR4A2:NR4A3:NR5A1:NR5A2:NR6A1:PPARA:PPARD:PPARG:RARA:RARB:RARG:RORA:RORB:RORC:RXRA:RXRB:RXRG:THRB	NWAWNTAGGTCA	3260	2501	3931	5796	6702	4490	4005	2126	768	3319	3719	4222	3506	3013	614	3050	4143	3761	4831	4049	5303	3226	2240	4270	4403	4185	3689	3340	3270	614	1275.67	3645.93	3719
M10452_2.00:E2F1:E2F2:E2F3:E2F4:E2F5:E2F6	TTTGGCGG	818	2407	724	3318	741	3501	660	860	2673	737	3388	677	1249	693	2125	705	938	873	4775	669	2047	711	1379	681	615	637	710	666	697	615	1130.37	1402.55	741
M04723_2.00:EHF:ELF1:ELF2:ELF3:ELF4:ELF5:ELK1:ELK3:ELK4:ERF:ERG:ETS1:ETS2:ETV1:ETV2:ETV3:ETV3L:ETV4:ETV5:ETV6:ETV7:FEV:FLI1:GABPA:SPDEF	RAYGCGGAAGTG	681	2861	759	3651	828	4125	785	1589	2136	781	4614	840	4476	894	2943	755	1908	615	4768	728	2580	620	1701	691	730	755	709	766	629	615	1401.37	1721.31	828
M09937_2.00:HLF:TEF	GTTACGTAAT	2804	1935	3093	4124	2256	1405	2547	4067	1269	2261	2340	2559	2707	2012	615	2582	2264	1881	2025	2407	2949	2333	1284	2269	2470	2349	2001	1946	2025	615	723.846	2302.72	2269
M10709_2.00:MEIS1:MEIS2:MEIS3:PKNOX1:PKNOX2:TGIF1:TGIF2	HHVTGACAGRDS	1641	1389	1504	1747	1710	911	1932	1580	825	1454	1006	1490	615	1621	687	1600	1207	1422	1008	1646	2008	1481	691	1640	1466	1494	1970	1376	1455	615	381.748	1399.17	1481
M00234_2.00:OVOL2	HCCGTTANNH	642	1871	731	1938	738	3506	694	1568	1697	722	2645	733	2425	792	1872	671	674	667	2149	725	1235	687	1028	632	673	708	615	748	691	615	761.912	1188.86	733
M11253_2.00:RUNX1:RUNX2:RUNX3	CCACACCA	1488	622	1552	625	1894	728	1599	616	716	2015	1336	1697	812	1717	876	1967	1789	1946	6094	1498	1906	1679	678	1910	2414	1868	1779	1876	2362	616	1014.18	1657.21	1697
M04976_2.00:HOXA10:HOXA4:HOXA5:HOXA6:HOXA7:HOXA9:HOXB4:HOXB5:HOXB6:HOXB7:HOXB8:HOXB9:HOXC10:HOXC4:HOXC5:HOXC6:HOXC8:HOXC9:HOXD10:HOXD4:HOXD8:HOXD9:MNX1:PDX1	WTAACGAY	1623	1479	1709	2311	1863	999	1928	2106	642	1492	823	1635	778	1447	616	1612	1403	1523	624	1805	1826	1670	1613	1643	1708	1710	1988	1660	1797	616	449.177	1518.38	1635
M09585_2.00:PAX3:PAX7	ACCRTGACTAATTNN	1799	1792	1727	2423	1565	772	1571	2148	616	1684	1124	1661	1225	1537	658	1808	2211	1624	868	1763	1284	1820	2016	1633	1759	1729	1928	1688	1785	616	442.708	1593.72	1688
M05003_2.00:ARX:BARHL1:BARHL2:BARX1:BARX2:BSX:DLX1:DLX2:DLX3:DLX4:DLX5:DLX6:EN1:EN2:GBX1:GBX2:GSX1:GSX2:HOXA1:HOXA2:HOXA3:HOXB1:HOXB2:HOXB3:HOXD1:HOXD3:ISX:LHX1:LHX5:MEOX1:MNX1:MSX1:MSX2:NANOG:NANOGP8:NKX1-1:NKX1-2:PDX1:PROP1:SHOX:SHOX2:UNCX:VAX1:VAX2:VSX2	WTAAYGAB	3978	2256	4701	4098	4648	1560	6660	5000	1602	3943	1608	4349	1514	4250	996	3638	4252	2956	617	4362	2807	4412	2122	4245	4478	4362	6930	4208	4243	617	1553.95	3613.62	4208
M06054_2.00:YY1	GCCGCCATTTTG	691	4271	956	5648	913	5263	997	3047	5004	729	4709	970	5685	956	4627	796	871	617	5284	921	2830	733	3311	770	901	830	749	1014	721	617	1918.61	2234.97	956
M07569_2.00:ZNF343	CGCTTCCCC	1208	617	1102	725	1027	1316	1071	1030	1488	1188	879	1023	1018	1050	1317	1137	1521	1412	5749	1158	2051	1113	874	1202	1053	1237	1152	1181	1342	617	891.899	1318.66	1152
M08906_2.00:ZNF281	BCCCCTCCCCCACCC	1004	5340	793	2417	823	1197	806	2097	2511	908	4544	706	749	843	1976	752	617	1135	5696	825	892	712	694	803	726	784	747	729	812	617	1396.34	1470.28	823
M04016_2.00:HLF:TEF	RTKACGTAAB	2057	2339	2428	4744	2017	1382	2239	4070	1144	1614	2112	2644	3607	1926	619	2319	3947	1378	2819	2046	4093	1762	2529	2325	2425	2159	1991	1931	1768	619	938.175	2359.79	2159
M03314_2.00:POU3F2	WTATGCWAATTA	1607	619	1659	752	1738	1116	1699	700	912	1886	884	1668	1406	1980	2130	1731	1298	1716	1374	1703	651	1730	2052	1902	1972	1709	1835	1659	1889	619	454.345	1516.45	1699
M00346_2.00:PAX1:PAX2:PAX3:PAX5:PAX6:PAX7:PAX8:PAX9	SGTCACGSTY	1073	811	1085	1614	1165	1217	1072	1269	798	1182	1154	1185	2167	1073	620	985	787	1052	1591	1129	2446	1014	792	1139	948	1177	1100	1168	1007	620	380.776	1166.21	1100
M03939_2.00:NR4A1:NR4A2:NR4A3:RXRA:RXRB:RXRG	YAAAGGTCA	2348	620	2946	1248	3475	4997	2356	752	4987	4025	4273	4010	5630	3792	3596	2824	1657	2743	4215	3066	1081	3733	2897	3595	3601	3453	3163	3339	2544	620	1235.22	3136.76	3339
M10484_2.00:EHF:ELF1:ELF2:ELF3:ELF4:ELF5:ELK1:ELK3:ELK4:ERF:ERG:ETS1:ETS2:ETV1:ETV2:ETV3:ETV3L:ETV4:ETV5:ETV6:ETV7:FEV:FLI1:GABPA:SPDEF	AACCCGGAAGTR	620	931	658	1246	735	2614	821	924	1597	637	3605	753	2466	712	3414	737	1112	637	3342	720	1787	658	971	737	697	680	625	707	710	620	923.946	1236.31	737
M07836_2.00:JUN:JUNB:JUND	GATGACGTCATYYHN	1018	1210	928	1375	1003	620	968	1285	777	833	624	1156	636	935	707	1036	1756	1055	964	895	937	1103	2108	1070	1030	1067	993	1151	1021	620	310.067	1043.48	1018
M07943_2.00:E2F1:E2F2:E2F3:E2F4:E2F5:E2F6	GGCGGGAAAWBBVRR	964	4476	742	3247	742	3626	724	996	3802	774	3507	741	1530	799	2696	853	845	1117	4453	820	2904	740	1655	708	621	702	742	739	752	621	1297.63	1621.28	845
M05794_2.00:EOMES:TBR1:TBX21	RAGGTGTGAA	2797	2543	2585	4627	2827	3649	2998	1381	1089	2676	2284	3048	1481	2348	621	2894	2279	2827	4084	2386	2409	2449	947	3138	2925	2596	2818	2100	3012	621	862.423	2545.45	2596
M08327_2.00:ZNF610	YGCCGCTCC	1138	2189	761	3208	700	1523	756	956	2888	926	4313	708	1032	781	2911	769	1096	1216	1478	810	2859	1045	1624	786	734	722	751	621	843	621	954.036	1384.28	956
M09821_2.00:MYF5:MYF6:MYOD1:MYOG	TGACAGCTGSWGB	2658	4274	1826	3463	1856	3311	2078	3986	2700	1949	2847	1589	905	1699	3492	1471	1104	2607	709	1880	894	1705	621	1632	1844	1785	2133	1713	1746	621	942.302	2085.41	1844
M08894_2.00:KLF1:KLF12:KLF2:KLF3:KLF4:KLF5:KLF6:KLF7	GCCMCRCCCW	654	2617	843	1127	912	1981	935	1889	2539	704	2620	857	1693	892	2138	727	833	636	4304	835	1856	621	942	842	943	932	991	931	734	621	854.903	1328.55	932
M02738_2.00:GATA1:GATA2:GATA3:GATA4:GATA5:GATA6	GATAAGAT	7214	4461	7128	621	7140	2405	7093	5649	5098	7018	2711	7126	5016	7116	5979	6991	7111	7309	2557	7136	3498	7005	5499	6983	7099	6984	7082	7101	6974	621	1856.65	5900.14	6991
M11351_2.00:STAT1	GNTTTCYRGGAAATGRNNDGNN	1501	1274	1486	2056	1429	1583	1286	780	622	1353	1031	1463	1677	1543	893	1461	1544	1349	651	1477	1847	1385	1036	1462	1502	1293	1398	1413	1346	622	320.674	1349.69	1413
M01480_2.00:ELF5:ETV7:SPI1:SPIB:SPIC	WDVVGGAAG	1527	691	3269	622	4279	1059	3087	764	1239	2178	904	3107	1312	3325	2505	2293	2797	1325	1630	2806	741	2437	684	4409	7639	6884	3839	6895	3850	622	1922.8	2693	2437
M04745_2.00:EHF:ELF1:ELF2:ELF3:ELF4:ELF5:ELK1:ELK3:ELK4:ERF:ERG:ETS1:ETS2:ETV1:ETV2:ETV3:ETV3L:ETV4:ETV5:ETV6:ETV7:FEV:FLI1:GABPA:SPDEF	AATGCGGAAGTR	693	2453	760	3478	801	2751	795	1765	1660	783	5028	823	3420	828	1833	751	1524	653	4849	754	2523	623	1304	704	720	752	661	762	652	623	1266.6	1555.28	801
M10359_2.00:ZIC1:ZIC2:ZIC3:ZIC4:ZIC5	CCCGCTGGG	1405	778	1149	1123	928	1216	1202	873	1136	1247	1462	931	676	980	804	981	711	1985	3398	1144	623	1379	692	1231	1139	1038	1277	1027	1334	623	515.906	1167.9	1136
M04937_2.00:ALX1:ALX3:ALX4:ARX:DLX1:DLX2:DLX3:DLX4:DLX5:DLX6:DRGX:ESX1:HOXA2:HOXB2:ISX:LHX1:LHX2:LHX3:LHX4:LHX5:LHX9:MEOX1:MIXL1:MNX1:MSX1:MSX2:PHOX2A:PHOX2B:PROP1:PRRX1:PRRX2:RAX:RAX2:SEBOX:SHOX:SHOX2:UNCX:VSX1:VSX2	NTAACGAB	1647	1816	1864	2791	1951	989	1735	1942	810	1621	1022	1700	1263	1504	857	1599	2088	1348	623	1803	1413	1622	1944	1648	1701	1728	1746	1744	1670	623	436.614	1592.72	1670
M10596_2.00:GATA1:GATA2:GATA3:GATA4:GATA5:GATA6	AGAGATAAGA	3108	2042	2717	624	3256	841	4360	3349	2595	3219	1249	2837	739	4576	4287	4333	3503	4036	985	3640	849	3138	1850	3630	4339	4564	4596	3875	4496	624	1331.28	3021.83	3256
M07717_2.00:ZNF441	GRCTCCGCCCCC	689	5473	940	5660	754	5612	919	3828	5400	747	5838	770	4108	819	4409	706	629	665	4195	785	5495	625	1531	734	805	786	723	854	714	625	2084.71	2248.72	819
M04070_2.00:TFAP4	AMCATATGKT	1846	687	1616	719	1632	932	2022	1218	722	2088	1445	1726	625	1638	644	1683	1254	2074	1233	1791	1051	1996	1069	1710	1984	1777	2602	1754	2232	625	534.484	1509.31	1638
M04914_2.00:HOXA10:HOXA5:HOXA6:HOXA7:HOXA9:HOXB5:HOXB6:HOXB7:HOXB8:HOXB9:HOXC10:HOXC5:HOXC6:HOXC8:HOXC9:HOXD10:HOXD8:HOXD9	WTAACGAC	1659	1911	1729	2377	1813	879	1919	1495	657	1590	766	1609	684	1486	706	1639	1711	1524	625	1796	1098	1642	1462	1676	1699	1829	1914	1639	1783	625	454.744	1493.69	1639
M05087_2.00:ALX1:ALX3:ALX4:ARX:BARHL1:BARHL2:BARX1:BARX2:BSX:DRGX:EMX1:EMX2:EN1:EN2:ESX1:EVX1:EVX2:GBX1:GBX2:GSX1:GSX2:HESX1:HOXA2:HOXA3:HOXB2:HOXB3:HOXD3:ISX:LBX1:LBX2:LHX1:LHX2:LHX3:LHX4:LHX5:LHX6:LHX8:LHX9:LMX1A:LMX1B:MEOX1:MEOX2:MIXL1:MNX1:MSX1:MSX2:NKX1-1:NKX1-2:NOBOX:NOTO:OTP:PDX1:PHOX2A:PHOX2B:PROP1:PRRX1:PRRX2:RAX:RAX2:SEBOX:SHOX:SHOX2:UNCX:VAX1:VAX2:VSX1:VSX2:ZFHX2	STAATTRG	2298	625	4390	961	3616	2507	6690	3351	3914	3457	1573	4294	3557	4459	4178	3836	3723	2224	1014	4393	2177	3775	3243	4071	4608	4328	4459	4619	4230	625	1331.23	3467.93	3775
M11425_2.00:NRF1	GCGCMTGCGCV	655	3464	681	3517	672	4965	639	1217	4234	686	3221	666	1932	697	2439	689	733	654	3024	716	4677	644	1828	642	650	638	635	626	661	626	1417.63	1603.52	689
M05455_2.00:POU1F1	DTATGCAAATKAGB	1311	627	1403	893	1246	1002	1391	720	1026	1438	736	1416	2113	1434	2458	1325	1402	1384	957	1303	1747	1480	1770	1390	1597	1391	1438	1234	1492	627	387.07	1349.1	1391
M08287_2.00:PATZ1	CCCCKCCC	1398	1933	1682	670	1587	810	1950	1443	1164	1332	1196	1503	627	1433	1390	1528	1189	1194	4442	1484	986	1442	1045	1651	2122	1824	2421	1757	1721	627	690.518	1549.1	1443
M02932_2.00:EGR1:EGR2:EGR3:EGR4	HHACGCCCMCTCAMWH	1371	3485	1353	2300	1210	2366	1151	2519	1509	1134	3201	1358	1487	1157	2200	1192	627	1096	2132	1351	2620	1168	838	1236	1119	1277	1053	1308	1150	627	705.249	1585.1	1308
M03563_2.00:EOMES:TBR1:TBX21:TBX5	AAGGTGTGAAAWN	2507	1841	2043	2510	2290	1479	1985	1230	1260	2539	1699	2004	1281	1648	627	2332	1534	2344	2877	1876	1207	1956	768	2337	2159	2315	2211	1618	2462	627	555.665	1894.45	1985
M04798_2.00:ELF1:ELF2:ELF4:ELK1:ELK3:ELK4:ERF:ERG:ETS1:ETS2:ETV1:ETV2:ETV3:ETV3L:ETV4:ETV5:FEV:FLI1:GABPA	ACAGGAAGGAAGTR	1269	836	938	627	1185	700	1085	902	1138	1215	1274	1180	1399	1150	1923	1156	1413	1282	927	1259	1559	1162	644	1234	1200	1220	1210	1137	1148	627	265.301	1150.76	1180
M05858_2.00:ZNF682	GGYYAAGCCCC	1694	2638	1523	1807	1391	2209	1623	1544	2384	1599	2060	1509	2808	1411	1607	1671	1111	1434	628	1601	1492	1596	2564	1602	1639	1612	1617	1555	1554	628	451.928	1706.31	1602
M09068_2.00:SPI1:SPIB:SPIC	AAAAGAGGAAGTGAAAV	1429	1791	1365	1626	1296	1473	1239	1391	1324	1490	1250	1469	1605	1244	628	1082	689	1482	949	1393	1778	1336	1444	1434	1417	1289	1482	1390	1456	628	258.942	1353.14	1393
M04460_2.00:ZSCAN5	NYGTCCCYCCCCAAAKCY	2699	628	2652	707	3628	1855	3121	1208	3599	3339	1078	4295	5454	4141	5047	4048	2282	3608	5152	4042	2120	4534	4612	4085	3141	3613	3655	4123	4335	628	1316.73	3337.97	3613
M04986_2.00:ALX1:ALX3:ALX4:ARX:BARHL1:BARHL2:BARX1:BARX2:BSX:DRGX:EMX1:EMX2:EN1:EN2:ESX1:EVX1:EVX2:GBX1:GBX2:GSX1:GSX2:HESX1:HOXA1:HOXA2:HOXA3:HOXA4:HOXA5:HOXB1:HOXB2:HOXB3:HOXB4:HOXB5:HOXC4:HOXC5:HOXD1:HOXD3:HOXD4:LBX1:MEOX1:MEOX2:MIXL1:MNX1:MSX1:MSX2:NANOG:NANOGP8:NKX1-1:NKX1-2:PDX1:PHOX2A:PHOX2B:PROP1:PRRX1:PRRX2:RAX:RAX2:SHOX:SHOX2:TLX1:TLX3:UNCX:VAX1:VAX2:VENTX:VSX1:VSX2	STAATTAS	2541	888	3086	1171	2796	933	3637	1503	629	2717	737	2770	719	2071	663	2727	2899	2440	874	3179	1022	3682	2422	3071	3978	3353	4248	3291	3727	629	1158.21	2337.03	2717
M05821_2.00:TBX1:TBX10	KDAGGTGTGAAR	2172	1719	1853	1868	1725	1374	1644	1283	1058	2016	1830	1585	1182	1589	629	1881	1962	1941	3052	1742	840	1649	846	1841	1755	1780	1619	1613	1830	629	462.131	1650.97	1725
M10160_2.00:MAZ	CCCTCCCYCCC	995	4410	853	1496	829	1032	1059	2277	2099	1024	2405	744	709	857	1532	763	906	1075	5535	823	958	791	630	867	896	945	1064	799	1106	630	1107.56	1361.34	958
M03560_2.00:EOMES:TBR1:TBX21	AGGTGTGAAA	2739	1594	2364	3070	2354	1781	2468	1596	1041	2165	1851	2293	1386	1782	630	2300	1783	2343	3167	2023	1449	2002	701	2519	2420	2187	2224	1915	2426	630	604.055	2019.76	2165
M08198_2.00:EHF:ELF1:ELF2:ELF3:ELF4:ELF5:ELK1:ELK3:ELK4:ERF:ERG:ETS1:ETS2:ETV1:ETV2:ETV3:ETV3L:ETV4:ETV5:ETV6:ETV7:FEV:FLI1:GABPA:SPDEF	ACCCGGAAGY	656	1302	697	2283	798	4991	791	1042	1353	697	4165	792	4098	765	3028	728	1486	659	3019	731	2972	668	1580	775	721	695	630	793	719	630	1253.72	1504.62	792
M09313_2.00:NR1D1:NR1D2:NR2C1:NR2C2:NR2F1:NR2F2:NR2F6:PPARA:PPARD:PPARG:RARA:RARB:RARG:RORA:RORB:RORC	RRRRAAGTGGGTCASWGGR	1642	1413	1470	1371	1592	1103	1438	979	1120	1502	630	1664	1146	1536	927	1555	1600	1483	2687	1553	2278	1553	1297	1763	1674	1796	1654	1587	1660	630	386.702	1505.97	1553
M05377_2.00:ALX1:ALX3:ALX4:ARX:BARHL1:BARHL2:BARX1:BARX2:BSX:DLX1:DLX2:DLX3:DLX4:DLX5:DLX6:DRGX:EMX1:EMX2:EN1:EN2:ESX1:EVX1:EVX2:GBX1:GBX2:GSX1:GSX2:HMX1:HMX2:HMX3:HOXA1:HOXA2:HOXA3:HOXA4:HOXA5:HOXB1:HOXB2:HOXB3:HOXB4:HOXB5:HOXC4:HOXC5:HOXD1:HOXD3:HOXD4:ISX:MEOX1:MEOX2:MIXL1:MNX1:MSX1:MSX2:NANOG:NANOGP8:NKX1-1:NKX1-2:PDX1:PHOX2A:PHOX2B:PROP1:PRRX1:PRRX2:RAX:RAX2:SEBOX:SHOX:SHOX2:UNCX:VAX1:VAX2:VE…	NTAACGAB	1377	1830	1621	3794	1575	960	1618	1501	1003	1417	791	1556	1448	1427	881	1348	1703	1333	630	1751	1811	1318	1326	1340	1500	1543	1508	1694	1411	630	534.534	1483.28	1448
M03841_2.00:ALX1:ALX3:ALX4:ARX:BARHL1:BARHL2:BARX1:BARX2:BSX:DRGX:EMX1:EMX2:EN1:EN2:ESX1:EVX1:EVX2:GBX1:GBX2:GSX1:GSX2:HESX1:HOXA2:HOXA3:HOXB2:HOXB3:HOXD3:ISX:LBX1:LBX2:LHX1:LHX2:LHX3:LHX4:LHX5:LHX6:LHX8:LHX9:LMX1A:LMX1B:MEOX1:MEOX2:MIXL1:MNX1:MSX1:MSX2:NKX1-1:NKX1-2:NOBOX:NOTO:OTP:PDX1:PHOX2A:PHOX2B:PROP1:PRRX1:PRRX2:RAX:RAX2:SEBOX:SHOX:SHOX2:UNCX:VAX1:VAX2:VSX1:VSX2:ZFHX2	NTAATTSGATTAS	3043	630	3154	789	3892	2897	4411	2305	2162	4322	804	4144	3915	6746	5172	4754	2274	4652	4069	4568	2207	6391	6000	4549	6921	6897	4615	4176	6902	630	1826.71	4046.93	4176
M11031_2.00:SETDB1	CGVRGCATKCTGGGAAWTGTAGTY	708	2195	867	3423	847	2679	851	2323	3192	676	3606	803	1911	839	2798	707	2869	652	1513	803	1123	714	4056	659	761	631	744	848	679	631	1094.22	1533.69	848
M08780_2.00:CEBPD	RRTTRBGCAAT	4856	2166	6618	4770	6910	5035	4557	3797	1844	4341	2860	6001	4348	3635	631	4328	1509	3485	1772	4260	3137	4188	2032	6810	4598	6237	6905	4658	6686	631	1763.08	4240.48	4341
M08972_2.00:BCL6	TGCTTTCYAGGAA	2641	4103	2402	2409	2520	3599	2138	1726	631	2554	2118	2363	4052	2322	1600	2514	2460	2247	1872	2937	1703	2436	913	2279	2660	2176	2225	2413	2443	631	731.139	2360.55	2402
M04874_2.00:GATA1:GATA2:GATA3:GATA4:GATA5:GATA6	AGATAACGATCT	2513	2203	1778	632	2801	1776	2417	2190	1626	2897	1382	1890	658	2626	4852	2891	3528	2897	1541	2646	1956	2386	3430	2638	2550	2625	2618	2587	2537	632	833.191	2381.76	2537
M03568_2.00:TBX15:TBX18:TBX20:TBX4:TBX5	WAGGTGTGAAG	1852	1441	1779	3011	2092	1976	1731	1538	1261	2035	1657	1908	1454	1530	632	1990	1515	1839	2147	1778	2258	1921	847	2298	1813	2110	1568	1616	2290	632	453.712	1789.21	1813
M04400_2.00:KLF1:KLF12:KLF2:KLF3:KLF4:KLF5:KLF6:KLF7	NRCCACGCCCM	742	4595	1087	2861	995	4833	1064	3465	4163	785	5477	1067	4089	1165	4695	797	986	633	2292	1032	4649	677	1265	905	1001	1111	1090	1188	787	633	1624.94	2051.59	1090
M08026_2.00:ELF5:SPI1:SPIB:SPIC	RAAAAGAGGAAGTGR	1352	1304	1312	1475	1166	1246	1348	1251	1410	1381	1568	1320	2973	1097	634	1002	684	1209	697	1286	975	1312	746	1301	1234	1159	1359	1180	1235	634	407.829	1248.83	1251
M02910_2.00:SP1:SP3:SP4:SP5:SP6:SP8:SP9	VCCACGCCCMC	651	4451	818	1083	816	1368	886	1565	2092	769	2422	764	829	775	2739	736	837	651	4152	761	2227	634	979	766	837	835	903	900	748	634	1004.5	1310.14	837
M11211_2.00:PAX1:PAX2:PAX3:PAX5:PAX6:PAX7:PAX8:PAX9	GTCACGCTT	1419	1811	1431	1993	1286	1223	1314	1232	634	1359	763	1494	1586	1387	764	1301	915	1381	1276	1423	2791	1423	1314	1479	1187	1533	1471	1456	1253	634	393.264	1375.83	1381
M05054_2.00:BARX1:BARX2:BSX:EMX1:EMX2:EN1:EN2:EVX1:EVX2:GBX1:GBX2:GSX1:GSX2:HMX1:HMX2:HMX3:HOXA1:HOXA2:HOXA3:HOXA4:HOXA5:HOXA6:HOXA7:HOXA9:HOXB1:HOXB2:HOXB3:HOXB4:HOXB5:HOXB6:HOXB7:HOXB8:HOXB9:HOXC4:HOXC5:HOXC6:HOXC8:HOXC9:HOXD1:HOXD3:HOXD4:HOXD8:HOXD9:ISX:MEOX1:MEOX2:MNX1:NKX1-1:NKX1-2:NOTO:OTP:PDX1:VAX1:VAX2:VENTX	STAATTAS	2210	634	2598	1089	2534	1273	2972	1252	895	2537	637	2614	1233	2143	953	2594	3037	2372	693	2980	1175	4008	2435	2577	3341	2910	3926	3049	4133	634	1047.52	2234.62	2534
M00180_2.00:MYB:MYBL1	YAACGGHYN	893	1981	1007	1634	1016	1971	1007	1746	1473	966	1411	1117	2644	1010	1188	1041	1640	804	1433	1018	635	868	777	1055	913	1030	907	1019	991	635	445.463	1213.62	1019
M00434_2.00:ALX1:ALX3:ALX4:ARX:DRGX:EN1:EN2:ESX1:ISX:LHX2:LHX3:LHX4:LHX6:LHX8:LHX9:LMX1A:LMX1B:MIXL1:OTP:PHOX2A:PHOX2B:PROP1:PRRX1:PRRX2:RAX:RAX2:SEBOX:SHOX:SHOX2:UNCX:VSX1:VSX2:ZFHX2	YTRATTAV	2041	635	3939	822	3068	1433	4461	2405	1387	2346	1230	3539	2102	3357	2882	3127	2232	1819	965	3734	962	2850	3457	3814	6716	3760	4197	3963	3479	635	1360.57	2783.52	2882
M06246_2.00:PBX1:PBX2:PBX3:PBX4	NTTTGACA	1957	1667	2092	1008	2083	746	3278	3361	954	2052	1219	2337	635	1930	819	2210	1824	1542	655	2059	1333	1900	798	2228	2468	2153	3332	2842	1856	635	786.026	1839.24	1930
M03464_2.00:RUNX1:RUNX2:RUNX3	WAACCGCAAACCGCAA	1315	1448	1445	914	1212	635	1291	983	1551	1462	1162	1344	1185	1419	1725	1904	2221	1398	1473	1338	1860	1522	2149	1444	1593	1374	1447	1391	1580	635	329.695	1440.86	1444
M10255_2.00:E4F1	RTGACGTAAC	885	1916	953	2146	891	1215	983	1436	686	811	1513	1008	1878	933	1250	893	1893	738	636	888	2391	822	1663	881	908	819	826	987	784	636	480.801	1159.76	933
M04121_2.00:MYF5:MYOD1:MYOG	YAACAGCTGTCG	1598	1532	1401	2780	1278	1285	1467	1825	1109	1568	2563	1271	1737	1355	2226	1331	1105	1822	637	1444	1242	1391	982	1404	1252	1407	1585	1249	1509	637	436.591	1495	1404
M03463_2.00:RFX1:RFX2:RFX3:RFX4:RFX6	SGTTGCCATGGCAACG	1695	4893	1646	2670	1440	1040	1535	1548	4366	1595	3321	1310	2189	1668	1357	1864	1519	1575	1294	1639	638	1332	1644	1484	1512	1531	1557	1489	1634	638	909.682	1827.07	1557
M08203_2.00:GATA1:GATA2:GATA3:GATA4:GATA5:GATA6	AGATRDTATC	3949	4134	2324	638	3546	986	3957	3556	3703	3845	1094	2655	996	4505	5105	4376	5287	3165	2009	3411	2960	4252	4833	3367	3778	4169	3896	3709	3741	638	1232.51	3377.45	3709
M10148_2.00:KLF1:KLF12:KLF3:KLF5:KLF8	HMSDGGGTGT	1973	2444	2046	3172	1658	1862	1964	3671	1414	2151	4291	1563	838	1712	1457	1843	1183	2473	3563	1953	639	1738	1017	1754	1866	2000	2062	1998	2243	639	811.003	2018.9	1953
M08099_2.00:KLF1:KLF12:KLF2:KLF3:KLF4:KLF5:KLF6:KLF7	RGCCACACCCW	1131	2862	1648	1675	1473	4201	1520	3256	2582	1123	4706	1574	2545	1463	2379	1273	640	907	2391	1555	3378	939	898	1548	1603	1645	1655	1667	1240	640	986.285	1913	1603
M10265_2.00:HIC1	VCCSGGTGCCCGSSK	1945	1793	1181	2034	1035	1568	1070	978	2962	1468	1059	1155	1387	1230	2034	1479	1163	2216	640	1272	2557	1737	3167	1356	1092	1060	1141	1078	1395	640	604.202	1525.93	1356
M09792_2.00:TCF12:TCF3:TCF4	GGMCASCTGCNGV	3906	5093	3046	4799	2326	3637	3309	4077	2076	3085	4768	2033	756	2074	3753	2108	879	4608	1216	2148	789	2856	640	2932	3346	2721	4404	2938	3861	640	1293.53	2902.9	2938
M01301_2.00:PAX1:PAX2:PAX3:PAX5:PAX6:PAX7:PAX8:PAX9	HSCGTGACB	3890	2242	6389	5780	4324	2470	6289	2587	680	3941	1956	6933	2001	4022	640	4284	1780	3427	5292	4647	3449	4712	2776	7632	6185	7566	6802	7421	6894	640	2112.19	4379.69	4284
M05640_2.00:NR2C1:NR2F1:NR2F2:NR2F6:NR4A1:NR4A2:NR4A3:PPARD:RARG:RORA:RORB:RORC:RXRA:RXRB:RXRG	BAAAGGTCAN	2036	640	2721	1381	2942	5392	2029	821	5227	3196	4902	3570	5736	3077	4005	2365	1366	2417	3847	2539	1204	2708	2941	2909	2966	2823	2443	2908	2166	640	1285.78	2871.62	2823
M01143_2.00:CREB3L1:CREB3L2:CREB3L4	KACGTGGC	977	1079	1138	892	1302	950	1119	1326	1570	1205	1308	1088	1423	1354	1928	1017	1497	1070	3406	1121	641	1319	2466	1028	1121	1096	1102	1213	1100	641	524.678	1305.38	1121
M07965_2.00:GATA1:GATA2:GATA3:GATA4:GATA5:GATA6	SAGATARGMATCTST	1779	1846	1507	641	2011	985	1936	1923	2037	1964	926	1692	779	2319	3672	2227	3132	2042	1286	1959	5139	1936	2316	1867	2065	2291	1867	2121	2038	641	861.533	2010.45	1959
M09956_2.00:ATF1:CREB1:CREM	NVRTGACGTSMV	661	825	763	1385	747	962	783	907	707	688	816	817	1564	782	921	734	1646	641	1297	685	1099	679	1734	811	750	732	671	737	665	641	312.855	903.759	782
M10713_2.00:ALX1:ALX3:ALX4:ARX:DRGX:EN1:EN2:ESX1:ISX:LHX2:LHX3:LHX4:LHX6:LHX8:LHX9:LMX1A:LMX1B:MIXL1:OTP:PHOX2A:PHOX2B:PROP1:PRRX1:PRRX2:RAX:RAX2:SEBOX:SHOX:SHOX2:UNCX:VSX1:VSX2:ZFHX2	TGATTG	1414	642	2111	874	1992	2338	2129	2608	2144	1474	2203	1961	3697	1867	2388	1758	1326	1171	837	1826	2334	1431	2352	1986	2518	1900	1782	2147	1594	642	616.991	1889.79	1961
M03793_2.00:ALX1:ALX3:ALX4:ARX:BARX1:BARX2:BSX:DLX1:DLX2:DLX3:DLX4:DLX5:DLX6:DRGX:EMX1:EMX2:EN1:EN2:ESX1:EVX1:EVX2:GBX1:GBX2:GSX1:GSX2:HESX1:HMX1:HMX3:HOXA1:HOXA2:HOXA3:HOXA4:HOXA5:HOXB1:HOXB2:HOXB3:HOXB4:HOXB5:HOXC4:HOXC5:HOXD1:HOXD3:HOXD4:ISX:LHX2:LHX3:LHX4:LHX6:LHX8:LHX9:LMX1A:LMX1B:MEOX1:MIXL1:MNX1:MSX1:MSX2:NKX1-1:NKX1-2:NOBOX:NOTO:OTP:PDX1:PHOX2A:PHOX2B:PROP1:PRRX1:PRRX2:RAX:RAX2:SEBOX:SHOX…	CTAATTRV	4379	643	7224	934	7222	3288	7205	5223	5488	6439	3264	7161	5460	7235	5541	6417	4397	4897	1388	7214	2754	6345	4714	6382	7211	7199	7187	7225	5256	643	2019.25	5354.9	5541
M00133_2.00:SP1:SP3:SP4:SP5:SP8:SP9	CMCGCCCCCH	1169	2614	1546	644	1685	790	2090	2273	1758	1362	821	1493	844	1532	3814	1367	1932	1058	2948	1473	1981	1358	1279	1629	1882	1953	2003	2026	1871	644	671.252	1696.38	1629
M02885_2.00:EGR1:EGR2:EGR3:EGR4	ACGCCCACGCA	1263	1081	1245	871	1320	1108	1272	879	1064	1296	1361	1292	1495	1292	3411	1201	645	1551	3402	1219	3492	1297	1018	1110	1194	1431	1086	1321	1218	645	718.461	1428.79	1263
M05603_2.00:NR2C1:NR2C2:NR2F1:NR2F2:NR2F6:NR4A1:NR4A2:NR4A3:PPARD:PPARG:RARA:RARB:RARG:RORA:RORB:RORC:RXRA:RXRB:RXRG	KAAAGGTCAN	2657	645	3172	1709	3991	5443	2445	883	5297	4083	4786	4125	5982	4159	4578	3039	1588	3062	5096	3385	1405	3755	2701	3934	3574	3693	3172	3717	2891	645	1333.28	3412.66	3574
M07616_2.00:ZNF610	CGCCGCTCC	1146	1808	748	2212	689	1277	758	991	2008	977	2550	726	1278	751	2558	829	1073	1238	1277	771	1769	930	1693	731	727	733	720	645	841	645	573.79	1188.07	977
M04878_2.00:GATA1:GATA2:GATA3:GATA4:GATA5:GATA6	WGATAACGATCW	2591	2461	1746	645	2776	1588	2538	3523	1934	2961	1192	1859	1055	3081	5322	3477	3474	3041	1227	2538	3388	3193	3360	2570	2569	2821	2480	2804	2753	645	943.115	2585.07	2591
M08600_2.00:RFX1:RFX2:RFX3:RFX4	CGTTGCCATGGCAACC	1344	2999	1452	3296	1327	1110	1304	1219	3728	1197	2177	1214	2265	1386	1355	1508	1637	1256	959	1311	646	1139	2196	1271	1360	1286	1346	1289	1224	646	703.164	1579.34	1327
M03099_2.00:HOXA13:HOXB13:HOXC13:HOXD13	SCTCGTAAAAH	2388	646	2040	877	2227	1676	2223	2003	2926	2615	1167	2633	2031	2463	2132	3270	1731	2840	2974	2518	1663	2742	3186	3164	2692	2746	3114	2614	2842	646	677.814	2349.76	2518
M05266_2.00:ALX1:ALX3:ALX4:ARX:BARHL1:BARHL2:BARX1:BARX2:BSX:DLX1:DLX2:DLX3:DLX4:DLX5:DLX6:DRGX:EMX1:EMX2:EN1:EN2:ESX1:EVX1:EVX2:GBX1:GBX2:GSX1:GSX2:HESX1:HMX1:HMX2:HMX3:HOXA1:HOXA2:HOXA3:HOXA4:HOXA5:HOXB1:HOXB2:HOXB3:HOXB4:HOXB5:HOXC4:HOXC5:HOXD1:HOXD3:HOXD4:ISX:LBX1:LBX2:LHX2:LHX3:LHX4:LHX9:MEOX1:MEOX2:MIXL1:MNX1:MSX1:MSX2:NANOG:NANOGP8:NKX1-1:NKX1-2:NOBOX:NOTO:OTP:PDX1:PHOX2A:PHOX2B:PROP1:PRRX…	HTAACGAG	2412	1987	2637	3910	3276	1255	2496	2238	1059	2180	1122	2207	1088	2420	919	2310	3414	2299	646	2819	1739	2942	2393	2365	2574	2590	2869	2382	2494	646	771.427	2242.83	2382
M06453_2.00:T:TBX19	AWGTGCRA	1938	2236	2077	1426	2028	750	2671	918	801	2053	646	2284	1016	1801	782	1916	1082	1852	2172	1916	1106	2192	1064	2182	2279	2145	2412	2103	2121	646	602.033	1723.07	1938
M00968_2.00:MTF2	MACCCGACGGN	1133	2899	777	2207	705	1698	687	679	1687	993	2585	648	1489	707	1073	845	1099	1500	5940	762	4428	1046	1977	739	688	724	764	684	1013	648	1213.13	1454.34	1013
M08208_2.00:SIX1:SIX2:SIX4:SIX5	GARTTGTAGT	760	1024	861	1193	930	1469	1033	1373	1444	831	1825	948	2033	989	1455	775	2626	648	1012	951	1264	804	1831	808	914	726	1030	955	765	648	456.282	1147.48	989
M07860_2.00:YY1	GCCGCCATCTTGGNK	813	2302	1052	5650	1007	5294	984	4774	5033	775	4046	1109	4954	1100	4853	838	888	649	5011	977	1608	759	2959	824	975	909	780	986	819	649	1827.79	2163.03	1007
M03840_2.00:ALX1:ALX3:ALX4:ARX:BARHL1:BARHL2:BARX1:BARX2:BSX:DRGX:EMX1:EMX2:EN1:EN2:ESX1:EVX1:EVX2:GBX1:GBX2:GSX1:GSX2:HESX1:HOXA2:HOXA3:HOXB2:HOXB3:HOXD3:ISX:LBX1:LBX2:LHX1:LHX2:LHX3:LHX4:LHX5:LHX6:LHX8:LHX9:LMX1A:LMX1B:MEOX1:MEOX2:MIXL1:MNX1:MSX1:MSX2:NKX1-1:NKX1-2:NOBOX:NOTO:OTP:PDX1:PHOX2A:PHOX2B:PROP1:PRRX1:PRRX2:RAX:RAX2:SEBOX:SHOX:SHOX2:UNCX:VAX1:VAX2:VSX1:VSX2:ZFHX2	STAATTGS	3261	649	6709	783	4561	3770	6811	4187	4742	4736	2299	6752	4744	6816	4981	4516	3392	3208	1405	6777	1904	4684	4406	4677	6336	6736	6801	6331	6704	649	1915.38	4609.59	4684
M04870_2.00:GATA1:GATA2:GATA3:GATA4:GATA5:GATA6	WGATAACGATCT	2501	2274	1944	650	2715	1409	2432	2425	1991	2632	1101	1789	800	2590	4974	3066	3512	2911	1819	2553	2867	2565	4498	2507	2918	2903	2346	2810	2565	650	913.258	2485.07	2553
M04717_2.00:EHF:ELF1:ELF2:ELF3:ELF4:ELF5:ELK1:ELK3:ELK4:ERF:ERG:ETS1:ETS2:ETV1:ETV2:ETV3:ETV3L:ETV4:ETV5:ETV6:ETV7:FEV:FLI1:GABPA:SPDEF	RAYGCGGAAGTG	704	2573	781	3171	837	4233	809	1705	3047	799	4861	838	4468	907	2872	791	2037	655	4673	735	2685	650	1604	696	755	768	722	785	688	650	1403.2	1753.41	837
M10233_2.00:ZBTB7B	SCCCTCCCC	1155	1722	1254	663	1103	1006	1452	1314	1113	1200	1068	1167	651	1124	1551	1257	1427	1244	2644	1146	884	1274	759	1345	1411	1386	1467	1243	1473	651	365.385	1258.72	1244
M10838_2.00:POU2F1	TNATTTGCATWW	2216	651	3101	935	3204	2033	2585	829	1354	3067	671	3235	2211	3376	2348	2454	2698	2209	1692	2714	1122	3862	2394	3107	4219	3111	3556	2622	2914	651	957.414	2430.69	2585
M09348_2.00:NFKB1:NFKB2	MTTTCCCT	1793	944	2415	1018	2650	1980	1977	652	1688	2485	855	2442	1801	2068	1671	1969	1242	1754	5690	2379	1266	3132	4470	2608	3279	2554	2170	2702	3657	652	1078.69	2252.1	2068
M08830_2.00:CEBPA:CEBPB:CEBPE	DRTTGTGCAAT	4572	3409	4297	4660	4354	3609	4333	3867	1524	3322	2306	4467	3602	2942	653	4111	2313	2821	3503	4195	3690	4070	2326	4554	4272	4373	4375	3677	4651	653	1001.82	3615.45	3867
M09058_2.00:ELF1:ELF2:ELF4:ELK1:ELK3:ELK4:ERF:ERG:ETS1:ETS2:ETV1:ETV2:ETV3:ETV3L:ETV4:ETV5:FEV:FLI1:GABPA	GRVRGGAARMRGA	1484	1478	1578	653	1974	897	1593	863	3578	1693	1570	1728	1570	1861	4061	2002	2950	1510	4843	1661	1373	1632	932	1672	2293	1834	1532	1673	1891	653	918.425	1875.14	1661
M02663_2.00:MZF1	TCCCCA	2312	1203	4461	1187	4507	1969	6835	980	1289	4205	654	4415	1525	3012	717	3189	1153	4468	7499	4162	750	4801	2704	6325	6259	4572	7089	6625	7004	654	2266.74	3650.72	4162
M04184_2.00:MSC:TCF21	BACCATATGGTV	2450	1339	2188	1997	2095	1974	2403	2319	1399	2946	2573	2280	1485	2265	1065	2004	963	3420	1582	2064	654	2652	884	2568	2542	2406	3074	2354	2710	654	678.63	2091.55	2265
M09074_2.00:ELF1:ELF2:ELF4:ELK1:ELK3:ELK4:ERF:ERG:ETS1:ETS2:ETV1:ETV2:ETV3:ETV3L:ETV4:ETV5:FEV:FLI1:GABPA	GRVRGGAARMRGA	1485	1477	1579	654	1975	898	1594	864	3579	1694	1569	1729	1571	1862	4062	2001	2951	1511	4844	1662	1374	1633	933	1671	2294	1835	1533	1671	1892	654	918.51	1875.76	1662
M03888_2.00:PAX3:PAX7	GCGTGACGAATB	1605	2029	1865	1766	1479	930	1598	1303	654	1713	1027	1512	1440	1480	1118	1573	1899	1730	1308	1556	1179	1781	2574	1659	1464	1723	1845	1655	1639	654	365.784	1555.31	1598
M03315_2.00:POU3F1	WTATGCWAATTA	2092	654	2382	883	2367	1602	2146	874	1097	2354	1010	2352	2040	2684	3542	2015	1715	2171	1808	2147	698	2474	2942	2829	2581	2505	2325	2273	2388	654	713.238	2032.76	2171
M02496_2.00:TBX2:TBX3:TBX4:TBX5	DAGGTGTBAR	4858	4730	4412	4754	6696	4180	6673	2204	1403	4663	3224	4663	2663	3434	655	4680	3654	4462	5485	4297	1772	3864	1007	6670	6913	6596	4478	4463	4707	655	1692.17	4215.86	4463
M05875_2.00:POU5F1	WWTATGYAAATT	2634	656	3469	1186	4295	2746	3580	1204	1317	3877	1047	4204	4335	4238	4203	3065	2004	3044	1861	3910	1087	3833	3032	4058	6721	4444	3822	4507	4109	656	1410.88	3189.24	3580
M05102_2.00:ALX1:ALX3:ALX4:ARX:BARX1:BARX2:BSX:DLX1:DLX2:DLX3:DLX4:DLX5:DLX6:DRGX:EMX1:EMX2:EN1:EN2:ESX1:EVX1:EVX2:GBX1:GBX2:GSX1:GSX2:HMX1:HMX3:HOXA1:HOXA2:HOXA3:HOXA4:HOXA5:HOXA7:HOXB1:HOXB2:HOXB3:HOXB4:HOXB5:HOXB7:HOXC4:HOXC5:HOXD1:HOXD3:HOXD4:ISX:LHX3:LHX4:MEOX1:MEOX2:MIXL1:MNX1:MSX1:MSX2:NANOG:NANOGP8:NKX1-1:NKX1-2:NOTO:OTP:PDX1:PHOX2A:PHOX2B:PROP1:PRRX1:PRRX2:RAX:RAX2:SEBOX:SHOX:SHOX2:UNCX:…	YTAATGAC	1747	2457	1789	3443	1772	906	1791	1733	898	1650	940	1630	892	1511	793	1620	1761	1629	656	1750	1484	1874	1728	1952	1662	1676	1887	1637	1778	656	538.726	1622.28	1676
M09362_2.00:RFX1:RFX2:RFX3:RFX4:RFX6	CKGTTGCCATGGCAACVG	1109	1529	1282	1847	1068	886	1227	1278	2972	1167	1442	1171	1301	1161	1657	1321	1328	1175	1024	1044	657	985	1506	1043	1075	1093	1199	1058	1102	657	403.71	1265.76	1171
M08427_2.00:SMAD1:SMAD3:SMAD5:SMAD9	SHGGCGCCGVCGCHG	1188	3822	693	1787	715	1508	692	721	1391	1140	4903	668	1015	728	1034	880	732	1560	4634	749	2696	1013	1089	753	718	730	809	658	821	658	1160.53	1374.03	880
M07745_2.00:ZNF480	HACWCATTCCYY	2485	1421	2214	1719	2519	1519	2191	905	1365	2746	658	2377	1549	2094	1277	2676	3480	2909	5331	2317	2377	2986	3276	3130	2386	3000	2256	2265	3054	658	913.497	2361.45	2377
M07790_2.00:MXI1	VVAVCCACGTG	1353	826	1340	659	1385	1184	1312	1047	2429	1400	749	1279	1021	1425	1975	1231	2090	1357	3115	1365	1000	1449	2088	1355	1480	1257	1410	1318	1304	659	505.43	1420.79	1353
M02866_2.00:ATF2:CREB5	NATGACGTCAYY	933	1206	962	1079	946	659	944	1153	1011	948	667	1034	1194	938	865	908	1748	1005	857	882	2121	937	1446	1084	986	960	960	1127	879	659	293.175	1049.62	960
M01961_2.00:E2F1:E2F2:E2F3:E2F4:E2F5:E2F6	WDGGCGCCHW	1368	3750	1099	3902	1013	3815	1002	3265	4497	1080	5120	841	1883	937	3809	866	660	1574	1633	1075	1142	899	1447	948	945	891	1062	991	1083	660	1323.15	1813.69	1083
M09692_2.00:SMAD1:SMAD3:SMAD5:SMAD9	GCYGCCGKCGCSBC	1246	2609	712	2860	704	1266	717	660	1158	947	2102	676	937	718	783	907	1015	1619	4176	776	1505	968	1201	745	683	751	812	698	852	660	803.211	1200.1	907
M09814_2.00:USF2	NNVCCACGTGACC	1076	752	973	661	1002	1008	988	827	1057	1095	902	1011	849	1039	1242	1045	1133	1101	1902	1053	681	1205	2121	933	1045	1014	922	1004	1049	661	297.696	1058.28	1014
M08954_2.00:ZBTB14	GCGCGCTCC	1057	4405	774	1900	724	1097	672	682	2447	999	3186	697	901	760	1192	822	1103	1353	2439	773	2264	869	1391	721	690	731	858	661	788	661	888.853	1274.34	869
M09617_2.00:ESR1:ESR2:NR1D1:NR1D2:NR1H2:NR1H3:NR1H4:NR2C1:NR2C2:NR2F1:NR2F2:NR2F6:NR4A1:NR4A2:NR4A3:NR5A1:NR5A2:NR6A1:PPARA:PPARD:PPARG:RARA:RARB:RARG:RORA:RORB:RORC:RXRA:RXRB:RXRG:THRA:THRB	AAYTAGGTCA	2462	2533	2626	5341	3762	4743	2621	1258	1193	2362	4255	3304	3235	2259	661	2413	3138	2888	4954	2835	4373	2757	2007	3530	3297	2943	2703	2758	2873	661	1069	2968.41	2835
M03580_2.00:NRF1	TGCGCATGCGCA	719	1919	860	4338	877	5090	772	1241	5232	796	3591	879	4472	889	4304	770	943	661	4089	800	3160	747	1736	802	797	853	724	843	769	661	1591.16	1850.79	877
M04418_2.00:KLF1:KLF12:KLF2:KLF3:KLF4:KLF5:KLF6:KLF7:KLF8	GRCCACGCCCW	1454	5317	1685	5600	1629	5697	1588	4332	4988	1554	5742	1740	5608	1807	4511	1491	662	1662	2652	1878	5734	1350	2164	1508	1723	1751	1739	1800	1556	662	1751.47	2790.41	1751
M10023_2.00:CEBPA:CEBPB:CEBPE	TVTKTGGWAANNN	1993	761	2494	963	2818	1361	2169	662	952	2352	784	2819	1053	2961	1709	2213	3050	2395	1198	2390	851	2715	1572	2683	3183	2751	2726	2854	3081	662	843.404	2052.17	2352
M05348_2.00:NKX2-1:NKX2-2:NKX2-3:NKX2-4:NKX2-5:NKX2-6:NKX2-8	CTCAACGAS	1618	1072	1398	1320	1403	1334	1479	891	1480	1578	1265	1535	1889	1300	662	1412	1049	1612	1245	1443	2307	1549	722	1561	1569	1311	1458	1342	1444	662	319.877	1387.86	1412
M10828_2.00:POU2F1	NDSRTAATSABDW	2604	1152	3040	1669	3532	931	3458	2199	726	2984	662	3826	1854	2487	832	3456	2841	2656	847	3418	2155	3504	2049	3444	4211	3728	4189	3449	4285	662	1146.74	2627.17	2841
M02033_2.00:ALX1:ALX3:ALX4:ARX:DRGX:EN1:EN2:ESX1:GBX1:GBX2:HESX1:ISX:LHX3:LHX4:LHX6:LHX8:MIXL1:MSX1:MSX2:OTP:PHOX2A:PHOX2B:PROP1:PRRX1:PRRX2:RAX:RAX2:SEBOX:SHOX:SHOX2:UNCX:VSX1:VSX2:ZFHX2	TTGATTGN	1844	663	2700	870	2573	1955	2565	2330	1829	1861	2121	2591	3147	2652	2146	2327	2593	1503	980	2257	1192	1920	3184	2838	3871	2516	2323	2920	2084	663	717.617	2219.14	2323
M04489_2.00:KLF10:KLF11	GCCACACCCCCGCCACRCCCMC	2309	6591	2117	3165	2202	4472	2055	3317	6171	2026	6241	1972	6144	2325	5774	1971	663	2303	1622	2247	6771	2091	1041	2092	2136	2134	2308	2163	1988	663	1806.63	3048.66	2202
M04431_2.00:KLF1:KLF12:KLF2:KLF3:KLF4:KLF5:KLF6:KLF7:KLF8	RGCCGACGCCCA	1388	4823	1219	1965	1145	2286	1280	971	2122	1397	3089	1304	2522	1274	1817	1334	703	1667	1282	1284	1938	1371	663	1287	1238	1219	1300	1247	1403	663	807.576	1604.76	1304
M06172_2.00:KLF12:KLF3:KLF4:KLF5:KLF6:KLF7	MVDGCCACACCCAYH	1391	4326	1806	2752	1895	5469	1686	3213	3566	1393	4813	1849	3549	1755	3564	1606	664	1208	1179	1898	4650	1309	987	1786	1851	1828	1913	2001	1362	664	1267.58	2319.62	1849
M00165_2.00:GATA1:GATA2:GATA3:GATA4:GATA5:GATA6	NWGATAAS	6737	4471	4716	664	6222	2888	6181	5018	4500	6413	2409	6246	2254	6258	7510	6565	5515	4767	1747	6299	1090	6430	5248	6535	6248	6299	6230	6225	6421	664	1872.71	5107.1	6222
M01243_2.00:PBX1:PBX2:PBX3:PBX4	TTTGAYRWG	2596	1243	3235	915	2956	664	4326	1335	1231	2333	974	3495	816	3059	1163	3645	2445	2048	986	2974	1146	2440	1654	3958	4242	4054	4208	4142	3290	664	1241.77	2468.03	2445
M10135_2.00:MZF1	GTGGGGAGGR	1403	2109	1427	1356	1401	1211	1601	1065	1547	1548	1460	1204	664	1289	1325	1431	1212	1690	7176	1290	1414	1448	1344	1445	1387	1522	1588	1335	1668	664	1097.77	1605.52	1414
M05014_2.00:NKX3-1:NKX3-2	HTAACGAS	1465	2233	1643	2659	1649	970	1550	1872	971	1377	1032	1515	1529	1459	1080	1411	1786	1296	664	1755	1641	1500	2247	1436	1463	1617	1493	1601	1546	664	401.437	1533.1	1515
M05529_2.00:IRF5:IRF6	ACCGAAACT	1185	937	1195	1460	1139	2155	987	741	737	1021	665	1222	1995	1093	1432	1205	1281	1168	3629	1115	3165	1185	1305	973	866	949	994	1129	1032	665	662.356	1308.97	1139
M11316_2.00:LEF1:TCF7:TCF7L1:TCF7L2	ATCAAAGVVM	2203	1016	2420	803	2732	665	2931	2230	3621	2486	1827	2430	861	3480	4474	3454	5149	2226	1668	2484	757	2880	1321	2730	2486	2884	3677	3146	3104	665	1097.81	2487.76	2486
M09188_2.00:ALX1:ALX3:ALX4:ARX:DRGX:EMX1:EMX2:EN1:EN2:ESX1:GBX1:GBX2:GSX1:GSX2:HESX1:HOXA2:HOXA3:HOXB2:HOXB3:HOXD3:ISX:LHX1:LHX2:LHX3:LHX4:LHX5:LHX6:LHX8:LHX9:LMX1A:LMX1B:MIXL1:MNX1:MSX1:MSX2:NOBOX:NOTO:OTP:PDX1:PHOX2A:PHOX2B:PROP1:PRRX1:PRRX2:RAX:RAX2:SEBOX:SHOX:SHOX2:UNCX:VAX1:VAX2:VSX1:VSX2:ZFHX2	NCTAATKRM	2795	980	6742	880	4221	1531	6843	2395	2064	2801	1177	4306	1925	3836	1973	3654	2873	2481	2023	4405	665	4305	3964	4392	6765	4358	6563	4564	4068	665	1800.71	3432.72	3654
M04183_2.00:MSC:TCF21	HAACAGCTGTTN	2147	1938	2076	1665	1837	1587	2256	1378	1431	2659	2383	1904	1150	2133	1292	2064	2620	2532	1579	2107	667	2254	1439	2095	1902	2143	2616	1703	2254	667	476.999	1924.52	2064
M05047_2.00:NKX2-1:NKX2-2:NKX2-3:NKX2-4:NKX2-5:NKX2-6:NKX2-8	STCAACGMB	1297	1347	1377	1623	1522	1139	1446	1105	762	1611	1294	1498	1755	1178	720	1365	1279	1246	1474	1367	1102	1373	667	1507	1436	1416	1425	1457	1427	667	256.373	1317.76	1373
M05270_2.00:ALX1:ALX3:ALX4:ARX:BARHL1:BARHL2:BARX1:BARX2:BSX:DLX1:DLX2:DLX3:DLX4:DLX5:DLX6:DRGX:EMX1:EMX2:EN1:EN2:ESX1:EVX1:EVX2:GBX1:GBX2:GSX1:GSX2:HESX1:HMX1:HMX2:HMX3:HOXA1:HOXA2:HOXA3:HOXA4:HOXA5:HOXB1:HOXB2:HOXB3:HOXB4:HOXB5:HOXC4:HOXC5:HOXD1:HOXD3:HOXD4:ISX:LBX1:LBX2:LHX2:LHX3:LHX4:LHX9:MEOX1:MEOX2:MIXL1:MNX1:MSX1:MSX2:NANOG:NANOGP8:NKX1-1:NKX1-2:NOBOX:NOTO:OTP:PDX1:PHOX2A:PHOX2B:PROP1:PRRX…	NTAAYGAB	2490	1767	2505	2798	3007	1077	2295	1810	811	2360	1014	2345	921	2519	898	2217	2756	1866	667	2824	2631	2735	3487	2540	2324	2685	2781	2316	2305	667	746.185	2163.83	2345
M09828_2.00:MXI1	CBGTYGCCATGGCAA	1113	3024	1246	2580	1031	1076	1137	933	2958	1093	2201	1152	1364	1174	2152	1370	1771	1105	1003	992	668	1022	1818	1094	1132	982	1200	1108	1038	668	612.555	1397.83	1132
M08096_2.00:SP1:SP3:SP4:SP5:SP8:SP9	GCCCCGCCCCC	779	4049	895	969	886	1045	1316	3734	2197	795	2107	846	855	873	2407	784	958	668	1337	936	2443	719	815	823	1091	1049	1177	1025	868	668	869.606	1325.72	958
M04432_2.00:KLF1:KLF12:KLF2:KLF3:KLF4:KLF5:KLF6:KLF7:KLF8	KGCCACGCCCA	826	5982	1519	7232	1463	7057	1493	7238	7124	958	6971	1603	7116	1677	7177	1096	668	680	3494	1455	6415	766	1803	1382	1529	1565	1235	1782	1008	668	2659.24	3114.28	1565
M09460_2.00:USF1:USF2	YCACGTGACS	837	668	917	669	882	863	831	1005	1270	893	950	824	689	903	1898	868	877	866	1171	889	1015	1027	2006	846	863	858	906	888	835	668	300.456	966	882
M08192_2.00:PRDM1	HRTCACTTT	1685	914	1676	1343	1850	1118	1897	1172	1048	1743	669	1939	1450	1691	1229	1803	2154	1776	1251	1813	1302	1681	1247	1580	1791	1993	2127	1881	1965	669	379.176	1578.9	1685
M04419_2.00:KLF1:KLF12:KLF2:KLF3:KLF4:KLF5:KLF6:KLF7:KLF8	GRCCACGCCCW	904	5429	1320	6004	1337	6145	1405	5446	6017	965	7254	1404	6054	1344	5336	1087	669	791	2432	1400	5700	894	2090	1312	1397	1511	1362	1558	1076	669	2223.09	2746.31	1404
M01752_2.00:USF2	MMCACGTGAY	828	863	863	671	859	859	863	1164	1898	841	826	852	1152	948	1912	847	1002	822	1364	903	970	1036	2058	836	848	906	823	871	794	671	351.634	1016.52	863
M04932_2.00:HOXA10:HOXA11:HOXA5:HOXA6:HOXA7:HOXA9:HOXB5:HOXB6:HOXB8:HOXB9:HOXC10:HOXC11:HOXC5:HOXC6:HOXC8:HOXC9:HOXD10:HOXD11:HOXD8:HOXD9	NNKTWATKGC	1648	1566	2356	2528	2320	1589	2656	2158	856	1932	1966	2480	1156	1872	708	1863	1046	1628	671	1947	1205	1779	829	2345	2685	2189	2587	2075	1784	671	604.283	1807.72	1872
M05006_2.00:ARX:BARHL1:BARHL2:BARX1:BARX2:BSX:DLX1:DLX2:DLX3:DLX4:DLX5:DLX6:EN1:EN2:GBX1:GBX2:GSX1:GSX2:HOXA1:HOXA2:HOXA3:HOXB1:HOXB2:HOXB3:HOXD1:HOXD3:ISX:LHX1:LHX5:MEOX1:MNX1:MSX1:MSX2:NANOG:NANOGP8:NKX1-1:NKX1-2:PDX1:PROP1:SHOX:SHOX2:UNCX:VAX1:VAX2:VSX2	HTAAYGAB	2816	2718	4286	4868	4287	2023	4526	3692	1232	3347	1695	4141	1900	3906	1391	3571	3966	2383	672	4250	2993	3736	1764	3724	4195	4078	4564	4204	4165	672	1170.26	3279.07	3724
M04356_2.00:MAF:MAFA:MAFB:MAFG:MAFK:NRL	HGTCAGCANWWTY	3392	2235	2989	3881	2661	4158	2975	2362	672	2492	2345	3016	2799	2299	1116	2669	1622	2948	1530	2691	4250	2811	1292	2569	3100	2784	3036	2357	3011	672	821.186	2622.83	2691
M04726_2.00:EHF:ELF1:ELF2:ELF3:ELF4:ELF5:ELK1:ELK3:ELK4:ERF:ERG:ETS1:ETS2:ETV1:ETV2:ETV3:ETV3L:ETV4:ETV5:ETV6:ETV7:FEV:FLI1:GABPA:SPDEF	AACCCGGAAGTR	674	2128	776	2422	920	3289	950	986	2225	828	4290	954	3258	869	4290	877	1114	672	4117	811	2077	686	1218	844	764	772	730	796	828	672	1187.05	1557.41	920
M05874_2.00:PAX3:PAX7	ATTMGTCACGSTT	1525	3458	1417	2129	1546	1105	1496	1545	673	1542	772	1422	1709	1305	867	1669	1408	1740	1256	1533	1067	1742	1771	1415	1592	1471	1675	1656	1757	673	488.93	1526.31	1533
M04229_2.00:ATF1:CREB1:CREM	SRTGACGTCABN	738	1918	830	2093	802	881	888	1728	700	738	1175	802	1244	833	1036	808	1499	673	757	752	3613	731	1669	841	832	779	782	820	733	673	624.275	1092.93	830
M07944_2.00:ELF5:SPI1:SPIB:SPIC	VAAAAGAGGAAGTGAAAVH	1673	1454	1613	2000	1445	2718	1499	2502	2014	1858	1564	1767	2366	1446	673	1382	696	1811	1636	1633	1951	1570	1223	1596	1574	1601	1715	1596	1833	673	427.97	1669.28	1613
M02633_2.00:CEBPA:CEBPB:CEBPE	RTTRYGYAAY	7096	5122	7129	6965	7076	5860	7111	4828	1630	7013	3670	7061	5458	7136	674	7020	5385	6968	5302	7119	5285	7012	5038	7012	7082	7105	7086	7129	7001	674	1668.56	6047.34	7012
M05585_2.00:HNF4A:HNF4G:NR2E1	MRAAGTCAM	1837	1499	2513	2552	2610	1706	2388	1209	694	2049	675	3049	1496	2177	757	2626	1705	1983	2044	2096	1495	2548	963	2421	2897	2739	2464	3012	2730	675	703.713	2032.21	2096
M04407_2.00:YY1	SGCCGCCATTTTGN	821	2559	1095	5519	990	5145	1188	3388	4567	778	4295	1096	4199	1036	4362	910	945	675	3676	958	1618	773	3667	866	974	924	861	973	818	675	1619.56	2057.79	1036
M02109_2.00:ALX1:ALX3:ALX4:ARX:DRGX:ESX1:GBX1:GBX2:HESX1:ISX:LHX3:LHX6:LHX8:LMX1A:LMX1B:MIXL1:OTP:PHOX2A:PHOX2B:PROP1:PRRX1:PRRX2:RAX:RAX2:SEBOX:SHOX:SHOX2:UNCX:VSX1:VSX2:ZFHX2	YTAATCAW	1971	677	2506	770	2618	1028	3539	2090	1117	1958	1102	2991	1139	2550	928	2579	1652	1618	928	2290	1184	2204	2646	3229	3971	3169	3243	3043	2382	677	928.733	2107.66	2204
M00341_2.00:PAX2:PAX6	STCCCCGGSC	1075	1268	891	1403	865	1999	982	1555	1525	1061	780	867	1397	911	1886	1074	677	1385	926	994	2158	1143	2105	1054	891	886	1009	866	1068	677	407.43	1196.59	1061
M04268_2.00:BATF:BATF3	GATGACGTCATC	939	1844	992	1383	981	677	909	1532	961	853	935	969	1044	963	789	902	1681	1040	725	899	1435	924	2322	1012	949	1026	1021	1048	858	677	360.025	1090.1	969
M09224_2.00:POU2F2	AYATGCAAATK	2097	678	2369	1197	2817	2068	2209	833	1184	2100	1046	2466	1492	2776	2228	2047	1196	2064	1881	2282	904	2405	2246	2407	2910	2447	2327	2294	2423	678	628.388	1979.07	2209
M09118_2.00:GATA1:GATA2:GATA3:GATA4:GATA5:GATA6	RSAGATAAGATAA	3068	3990	2429	678	2658	1590	3585	2117	3530	3577	1661	2556	1340	4187	5609	4666	4852	4500	936	4268	2953	4406	4482	2609	3921	3695	4147	3699	3696	678	1244.13	3289.83	3585
M05057_2.00:BARX1:BARX2:BSX:DLX1:DLX2:DLX3:DLX4:DLX5:DLX6:EMX1:EMX2:EN1:EN2:EVX1:EVX2:GBX1:GBX2:GSX1:GSX2:HOXA1:HOXA2:HOXA3:HOXA4:HOXA5:HOXB1:HOXB2:HOXB3:HOXB4:HOXB5:HOXC4:HOXC5:HOXD1:HOXD3:HOXD4:ISX:MEOX1:MEOX2:MNX1:MSX1:MSX2:NANOG:NANOGP8:NKX1-1:NKX1-2:PDX1:PROP1:SHOX:SHOX2:UNCX:VAX1:VAX2:VENTX	BTAATTAC	2306	835	2596	1212	2484	1192	2887	1259	723	2440	894	2656	930	2152	1016	2415	2436	2196	678	2685	1502	3361	2179	2579	2920	2820	4020	2600	3266	678	897.409	2111.69	2415
M09218_2.00:POU2F2	AYATGCAAATK	2098	679	2368	1196	2816	2067	2208	832	1183	2099	1045	2465	1491	2775	2227	2048	1195	2063	1880	2281	903	2404	2245	2406	2909	2446	2326	2293	2424	679	628.312	1978.34	2208
M02773_2.00:MITF:TFE3	AYCACGTGAC	916	740	1061	679	1131	749	993	1414	835	931	1004	999	782	1055	1146	934	797	928	829	1013	1159	1092	2406	981	994	1058	1035	1157	965	679	306.906	1027	994
M04903_2.00:ALX1:ALX3:ALX4:ARX:BARHL1:BARHL2:BARX1:BARX2:BSX:DLX1:DLX2:DLX3:DLX4:DLX5:DLX6:DRGX:EMX1:EMX2:EN1:EN2:ESX1:EVX1:EVX2:GBX1:GBX2:GSX1:GSX2:HMX1:HMX2:HMX3:HOXA1:HOXA2:HOXA3:HOXA4:HOXA5:HOXB1:HOXB2:HOXB3:HOXB4:HOXB5:HOXC12:HOXC4:HOXC5:HOXD1:HOXD3:HOXD4:ISX:LBX1:LBX2:LHX1:LHX5:MEOX1:MEOX2:MIXL1:MNX1:MSX1:MSX2:NANOG:NANOGP8:NKX1-1:NKX1-2:OTP:PDX1:PHOX2A:PHOX2B:PROP1:PRRX1:PRRX2:RAX:RAX2:SEB…	HTAATGAY	2659	2139	3262	2981	3067	1074	3800	2291	886	2644	857	3064	1521	2734	847	2873	2955	2418	680	3658	1839	2832	2233	2869	3180	3014	3903	2995	3604	680	932.735	2513.07	2832
M08841_2.00:CEBPA:CEBPB:CEBPE	KRTTGTGCAAT	4820	4544	4519	5317	4427	4666	4456	3939	1514	3097	2714	4444	3990	2887	680	3721	2173	2916	2197	4045	3662	3810	3108	4663	4088	4461	4552	3842	4700	680	1084.85	3722.48	3990
M10110_2.00:PRDM1	SRGGAAGTGAAAGTRA	1606	1264	1175	1149	1219	681	1334	750	883	1408	727	1158	716	1092	1322	1337	940	1437	2227	1302	1338	1308	1212	1178	1143	1191	1226	1061	1507	681	307.564	1203.14	1212
M05406_2.00:HOXA3:HOXA4:HOXA5:HOXA6:HOXA7:HOXB3:HOXB4:HOXB5:HOXB6:HOXB7:HOXB8:HOXC4:HOXC5:HOXC6:HOXC8:HOXD3:HOXD4:HOXD8:PDX1	TTAACGAC	1827	2379	2074	3357	1966	1017	1856	1813	793	1794	1093	1642	957	1679	856	1890	1502	1722	682	1984	1550	1869	1637	1870	1819	1976	1924	1716	1881	682	529.634	1693.97	1813
M03148_2.00:MEIS1:MEIS2:MEIS3:PKNOX1:PKNOX2:TGIF1:TGIF2	TTGACAGS	1768	1937	1599	1767	1580	1174	1947	1910	832	1411	1919	1478	854	1397	683	1624	1056	1635	1347	1581	1166	1626	682	1614	1455	1525	1905	1394	1409	682	366.196	1457.76	1525
M03851_2.00:ALX1:ALX3:ALX4:ARX:BARX1:BARX2:BSX:DLX1:DLX2:DLX3:DLX4:DLX5:DLX6:DRGX:EMX1:EMX2:EN1:EN2:ESX1:EVX1:EVX2:GBX1:GBX2:GSX1:GSX2:HESX1:HOXA1:HOXA2:HOXA3:HOXB1:HOXB2:HOXB3:HOXD3:ISX:LBX1:LBX2:LHX2:LHX3:LHX4:LHX6:LHX8:LHX9:LMX1A:LMX1B:MEOX1:MIXL1:MNX1:MSX1:MSX2:NKX1-1:NKX1-2:NOBOX:NOTO:OTP:PDX1:PHOX2A:PHOX2B:PROP1:PRRX1:PRRX2:RAX:RAX2:SEBOX:SHOX:SHOX2:UNCX:VAX1:VAX2:VSX1:VSX2:ZFHX2:ZFHX3	BTAATTGV	4272	683	7199	1046	7200	2992	7180	5305	5324	6307	2580	7231	5687	7212	5429	5272	4419	4966	1386	5282	1813	6444	4718	6320	7195	5210	5143	7200	5251	683	1972.1	5043.66	5282
M09953_2.00:ATF1:CREB1:CREM	BGTGACGTMABC	775	1945	827	2013	755	1271	745	1154	1185	762	1771	837	1597	835	1972	697	1336	683	1375	694	2403	751	1913	769	763	744	716	774	722	683	519.478	1130.48	827
M09116_2.00:GATA1:GATA2:GATA3:GATA4:GATA5:GATA6	AVAGATAARAA	6141	5820	5864	683	5859	2464	5829	6993	5828	6021	2895	5842	2901	5886	6627	5966	7063	6142	2381	5936	4398	5995	5634	5932	5790	5915	5872	5899	5955	683	1530.09	5328.66	5872
M04863_2.00:GATA1:GATA2:GATA3:GATA4:GATA5:GATA6	AGATAACGATCT	2389	2100	1952	684	2296	2411	2396	2142	1953	2347	827	1879	924	2412	4553	2637	3333	2579	2406	2676	2221	2462	3361	2428	2598	2639	2274	2641	2435	684	735.547	2343.28	2406
M09522_2.00:E2F7:E2F8	TGGCGGGAAAHB	931	4340	766	3501	786	4621	794	1404	2953	815	3133	746	1652	830	2711	872	1174	1081	2592	926	5175	739	2003	778	684	758	770	755	786	684	1339.56	1692.28	926
M10505_2.00:ELF1:ELF2:ELF4:ELK1:ELK3:ELK4:ERF:ERG:ETS1:ETS2:ETV1:ETV2:ETV3:ETV3L:ETV4:ETV5:FEV:FLI1:GABPA	AACCGGAAG	789	2322	826	1717	832	3545	776	968	3031	822	1998	796	2423	809	2117	831	1460	769	3899	739	2110	763	2214	742	725	739	684	703	743	684	935.647	1410.07	826
M10472_2.00:ELF5:SPI1:SPIB:SPIC	NNCHTYYACTTCCTCTTTT	1678	1989	1586	2240	1424	1800	1656	1890	1251	1853	3679	1704	2020	1502	685	1155	780	1708	845	1577	1715	1589	733	1861	1604	1508	1581	1463	1599	685	553.505	1609.48	1599
M08243_2.00:KLF1:KLF12:KLF2:KLF3:KLF4:KLF5:KLF6:KLF7	GCCMCRCCCW	686	3195	897	1040	923	1467	1020	1796	1848	759	1975	891	1334	908	1681	779	922	686	5278	884	1892	693	967	898	1059	1068	1157	1104	898	686	931.323	1334.66	1020
M08246_2.00:KLF10:KLF11	GCCMCRCCCW	687	3196	898	1041	924	1468	1021	1797	1847	760	1976	892	1335	909	1682	780	923	687	5279	885	1893	692	968	899	1060	1069	1158	1105	899	687	931.333	1335.52	1021
M10851_2.00:POU5F1	TKWWATGCAAATK	2465	688	3482	1252	3858	2327	2569	1388	1180	2755	1920	3200	2777	3504	3097	2774	2433	2496	1410	2756	1150	3109	2197	3826	3924	3529	3874	3453	3352	688	932.751	2646.38	2756
M04378_2.00:ATF6:ATF6B	GRTGACGTCAYC	900	1404	918	1493	901	688	803	1301	893	856	806	902	943	902	755	843	1341	1032	745	802	1391	897	1874	932	867	862	921	968	785	688	272.399	990.517	901
M09473_2.00:CLOCK	CACGTGDC	1181	933	1239	689	1269	878	1378	1600	1575	1276	830	1265	949	1299	3198	1169	2138	1132	1952	1275	1491	1346	4978	1191	1191	1134	1290	1263	1141	689	822.209	1456.9	1265
M01030_2.00:TBX2:TBX3:TBX4:TBX5	NTVACACCTN	6917	4744	7354	5729	7355	2277	7400	2808	2474	6322	2998	7338	2156	6805	690	7618	4692	4796	2308	7391	3987	6679	1788	7636	7370	7385	7377	7376	7646	690	2285.16	5428.14	6679
M09791_2.00:TCF12:TCF3:TCF4	RGCAGGTGBCG	4220	3912	3307	3847	2345	3579	3748	5478	3894	3823	5603	2059	1251	2539	4964	1972	1282	4978	2152	2441	1039	2870	690	3288	2896	2708	4130	3037	3145	690	1280.13	3144.72	3145
M04035_2.00:FOS:FOSB:FOSL1:FOSL2	ATGACGTCAT	1183	1897	1257	1118	1193	690	1079	1551	849	1075	1013	1287	1273	1277	841	1191	1767	1219	1033	1036	1455	1232	2207	1251	1328	1294	1178	1345	1108	690	308.218	1249.21	1219
M04282_2.00:JUN:JUNB:JUND	SGTGACGTCATS	888	2535	995	1649	970	855	931	1513	876	838	1090	1043	1029	1063	875	878	2084	884	690	890	1763	855	1578	1071	1023	959	932	1212	904	690	420.438	1133.55	970
M09211_2.00:MEIS1:MEIS2:MEIS3:PKNOX1:PKNOX2:TGIF1:TGIF2:TGIF2LX:TGIF2LY	TGACAGCTG	1602	2224	1500	1578	1443	775	1648	1434	819	1488	1289	1420	690	1413	766	1425	1307	1649	1420	1463	906	1586	894	1597	1447	1403	1825	1336	1434	690	343.04	1371.76	1434
M10589_2.00:GATA1:GATA2:GATA3:GATA4:GATA5:GATA6	AGATAA	5877	5734	5638	691	5566	3801	5491	7152	5357	5741	3278	5619	3829	5664	6185	5684	7106	5906	1950	5681	3108	5579	4613	5629	5478	5487	5431	5477	5533	691	1400.2	5113.28	5566
M04072_2.00:TFAP4	AHCATATGDT	2222	820	2059	895	2224	1132	2997	1822	896	2593	2139	2282	691	2015	813	2264	1774	2815	1552	2189	861	3143	1322	2375	2815	2371	3937	2277	3586	691	858.407	2030.38	2189
M09032_2.00:E2F5	SGCGCSAAAM	1088	1469	855	3466	867	4496	826	1296	2632	802	3534	736	1868	883	1770	787	1000	1102	3154	879	2615	768	1592	830	692	788	801	735	805	692	1041.8	1487.45	883
M02498_2.00:EOMES:TBX2:TBX20:TBX3:TBX4:TBX5	AGGTGTBA	6401	3434	7065	4875	6794	3491	7034	2635	2053	6366	2905	7089	1638	4573	692	7004	4319	6499	5971	6932	2274	6292	1241	6995	7112	7133	7116	7064	7122	692	2181.32	5176.52	6366
M05601_2.00:NR2C1:NR2C2:NR2F1:NR2F2:NR2F6:NR4A1:NR4A2:NR4A3:PPARD:PPARG:RARA:RARB:RARG:RORA:RORB:RORC:RXRA:RXRB:RXRG	TAAAGGTCAH	2435	692	2948	1857	2841	3473	2247	877	4804	2958	3059	3949	5243	3977	4234	2391	1870	2264	5094	2985	1130	3686	1746	2784	2940	2888	2303	3145	2687	692	1138.74	2879.55	2888
M09995_2.00:CEBPA:CEBPB:CEBPE	ATTGCGCAA	2156	2288	2397	2622	2275	2928	2346	3554	914	2106	2862	2171	1772	1688	693	2172	1360	1912	1606	2141	3526	2395	1441	2751	2135	2472	2165	1785	2267	693	640.445	2168.97	2171
M09042_2.00:E2F1:E2F2:E2F3:E2F4:E2F5:E2F6	SGCGCSAAAM	1089	1470	856	3467	868	4497	827	1295	2633	803	3535	737	1867	884	1771	788	1001	1103	3153	880	2616	767	1593	829	693	789	802	736	806	693	1041.77	1488.1	884
M04278_2.00:MAF:MAFA:MAFB:NRL	YGTCAGCANWWTN	2787	2086	2758	3151	2551	3154	2676	2051	693	2538	3415	2564	2300	2280	1126	2449	1644	2806	1704	2606	4148	2402	1409	2669	2936	2857	2579	2383	2592	693	686.787	2459.1	2564
M04531_2.00:ZNF597	SGCCGCCATTTTGN	841	2537	1063	5576	1063	5076	1136	3956	4730	791	4651	1154	4847	990	3847	924	918	694	3619	982	1341	786	3907	856	1016	899	827	1007	823	694	1686.03	2098.52	1063
M05058_2.00:BARX1:BARX2:BSX:DLX1:DLX2:DLX3:DLX4:DLX5:DLX6:EMX1:EMX2:EN1:EN2:EVX1:EVX2:GBX1:GBX2:GSX1:GSX2:HOXA1:HOXA2:HOXA3:HOXA4:HOXA5:HOXB1:HOXB2:HOXB3:HOXB4:HOXB5:HOXC4:HOXC5:HOXD1:HOXD3:HOXD4:ISX:MEOX1:MEOX2:MNX1:MSX1:MSX2:NANOG:NANOGP8:NKX1-1:NKX1-2:PDX1:PROP1:SHOX:SHOX2:UNCX:VAX1:VAX2:VENTX	GTAATTAN	2552	1021	2467	1251	2288	1345	2970	1271	695	2363	805	2737	914	2108	960	2519	1749	2297	945	2363	1554	3231	1933	2464	3189	2629	3745	2369	2998	695	836.398	2059.72	2297
M09045_2.00:EBF1:EBF2:EBF3:EBF4	RGTCCCWGGGGAS	2499	3490	2125	5045	1726	4011	1962	1706	2910	2729	2566	2003	3484	1773	695	2195	1147	4381	4941	2082	1965	2723	2045	2005	1765	1880	2316	2083	2703	695	1038.13	2515.69	2125
M02536_2.00:THAP12	NNCCCGCCGGHW	1062	3800	790	3022	770	2951	712	854	2301	975	2375	695	1598	738	1808	832	835	1420	5856	878	3511	883	2405	762	704	770	731	780	867	695	1247.17	1575.34	878
M01821_2.00:ATF1:CREB1:CREM	KATGACGTAA	878	1037	1024	2603	986	1521	998	1741	911	814	1718	1080	1463	996	1267	898	1680	696	1158	939	3394	777	1787	1059	946	925	902	1134	749	696	586.305	1244.17	1024
M07802_2.00:MYC	VCCACGTGGYY	1433	1112	1220	696	1295	1777	1157	1139	3069	1316	1653	1255	1132	1210	2333	1262	1159	1733	3750	1218	1352	1521	1721	1347	1172	1205	1401	1316	1241	696	612.518	1489.48	1295
M07756_2.00:ZFP57	GCGGCA	948	3938	767	1650	706	1944	748	1013	2469	812	3128	696	903	778	2192	698	818	1013	3675	722	1562	936	1059	749	711	725	733	697	799	696	925.992	1296.17	818
M04280_2.00:MAF:MAFA:MAFB:NRL	HGTCAGCANWTTT	3482	2906	3105	3627	2855	3658	3412	2980	696	2559	1785	3082	2999	2294	1130	2931	1468	3525	1631	3078	3943	3422	1579	2731	3356	3336	3744	2503	3722	696	854.616	2811.69	2999
M09861_2.00:TCF12:TCF3:TCF4	AGGTGCG	1051	2821	1119	2600	1034	1724	1200	1674	1596	936	2440	936	1144	928	2336	919	880	1012	707	973	697	1053	1396	999	1140	1173	1153	1102	1073	697	564.673	1304	1102
M09837_2.00:MAX	CCRGCCACGTGC	1672	831	1505	698	1504	2114	1421	1790	3035	1760	918	1497	1151	1612	3053	1524	1439	1540	2215	1552	813	1743	4103	1397	1544	1305	1421	1493	1445	698	708.487	1658.45	1505
M03723_2.00:EHF:ELF1:ELF2:ELF3:ELF4:ELF5:ELK1:ELK3:ELK4:ERF:ERG:ETS1:ETS2:ETV1:ETV2:ETV3:ETV3L:ETV4:ETV5:ETV6:ETV7:FEV:FLI1:GABPA:SPDEF	AACCCGGAAGTR	754	1487	844	1028	892	1720	817	858	1622	880	2104	901	1501	878	3618	867	881	771	4514	828	1481	746	852	806	775	801	698	772	753	698	872.886	1222.38	867
M03550_2.00:EOMES:TBR1:TBX21	AAGGTGTGAA	3692	1796	2877	4588	3535	2980	3301	1624	1100	3166	2399	3576	1944	2506	698	3749	2044	3535	4950	2815	2279	3043	1056	3891	3459	3315	3329	2491	3745	698	1021.61	2878.72	3043
M08275_2.00:ZFP64	SGBTCCCGGGCCCCS	1459	4499	785	3092	723	1213	814	798	1753	1469	4589	728	1223	814	1157	1059	1035	2142	5457	901	5037	1338	996	768	773	734	871	699	1062	699	1418.93	1654.76	1059
M03547_2.00:EOMES:TBR1:TBX21	RAGGTGTGAA	3370	2004	2558	4278	3104	2702	2958	1665	977	2875	2264	3222	1979	2378	699	2973	2253	2960	5313	2375	2396	2544	916	3321	3117	2647	2889	2233	2969	699	927.844	2618.59	2647
M10834_2.00:POU2F1	TNATTTGCATW	2517	749	3804	1098	3718	1551	3039	1046	1937	3280	699	3218	1759	3812	2940	2744	2314	2589	1551	3234	934	3816	2476	3760	4056	3891	3847	3542	3908	699	1105.87	2683.76	2940
M03332_2.00:IRF5	CCGAAACCGAAACT	1240	700	1196	1270	1143	826	1056	724	1021	1541	1730	1138	1352	1220	1473	1238	875	1084	1723	1067	1353	1311	1111	1360	961	1073	1033	1211	1180	700	249.907	1179.66	1180
M10020_2.00:CEBPD	TTKNGCAATV	4909	3407	6326	4925	6786	4405	6757	3481	1579	4603	2770	6044	3629	4169	700	4799	1876	3038	1825	4550	3808	4233	2190	6276	6172	6110	6047	6896	6910	700	1793.4	4455.86	4550
M09931_2.00:ATF1:CREB1:CREM	TGACGTCASCV	848	733	906	1490	927	1267	946	910	701	968	1242	1009	1704	852	1198	950	912	906	881	902	1138	865	1197	966	817	887	870	875	832	701	220.448	989.621	910
M02729_2.00:CEBPA:CEBPB:CEBPE	ATTRCGYAAT	7110	5020	7145	6959	7137	4461	7126	7246	1766	6411	3604	7122	5724	6358	701	6988	4721	6890	5563	7133	6009	7002	4269	6979	7096	7052	7101	7098	7016	701	1688.8	6027.83	6979
M07757_2.00:ZNF783	CSGCGKCC	1083	3554	733	3341	702	2218	736	851	2415	1098	3781	717	1292	756	1307	873	931	1514	5837	822	2815	1038	1526	874	751	766	777	713	934	702	1236.44	1543.28	934
M09853_2.00:MYC	CACGTGGC	2171	1936	2253	991	1917	2658	2323	2410	2922	2351	3595	1737	820	1938	4031	1525	1054	2566	4603	2101	702	1962	1150	2218	2452	2082	2620	2449	2559	702	875.183	2210.21	2218
M10296_2.00:SP1:SP3:SP4:SP5:SP8:SP9	AAAGGGG	1316	702	1534	1210	1427	1377	1508	1049	2279	1402	1169	1479	1511	1401	1797	1542	1007	1335	2989	1368	858	1380	1250	1698	1503	1468	1615	1658	1577	702	415.906	1462.38	1427
M08768_2.00:MYCN	CCACGTGS	1309	705	1134	702	1083	1337	1111	844	1684	1224	883	1020	913	1167	2974	1108	1014	1518	4773	1130	817	1425	1889	1286	1278	1141	1321	1195	1236	702	784.243	1352.45	1167
M09501_2.00:REST	GGMGCTGTCCATGGTGCTGA	3409	2351	3085	3043	2079	1210	3593	3501	1713	2838	3524	2005	2989	2218	2733	2228	928	3035	702	2297	1810	2225	1038	2627	2337	1961	3806	2395	2796	702	817.542	2430.21	2351
M09927_2.00:CEBPA:CEBPB:CEBPE	ATTRCGYAAT	6295	5126	6055	7020	6050	4722	5997	6915	2030	6387	4142	6029	5661	6393	702	6118	4622	6852	5604	6091	6117	6175	4567	6063	5986	6096	6060	6060	6139	702	1364.16	5588.76	6060
M09985_2.00:HLF:TEF	ATGTTWAYATAA	4627	703	6685	1060	6856	4753	6627	3442	2583	4819	2290	6354	5052	6075	3087	6146	3835	4637	4355	6677	2491	6178	4310	6275	6040	6221	6188	6091	6144	703	1763.19	4848.31	5052
M10362_2.00:REST	GCGCTGTCCRYGGTGCTGA	3286	2145	3440	3510	2435	2064	3777	3201	2984	3111	3429	2557	2990	2572	2862	2450	1202	2952	703	2860	3007	2564	2572	3168	2848	2434	4277	2666	3198	703	705.249	2802.21	2862
M04509_2.00:ZNF281	GCCCCTCCCCCA	1548	5259	1202	1877	1153	1700	1386	3543	2235	1336	4162	1099	797	1207	2575	1151	831	1601	4663	1253	704	1157	972	1117	1057	1147	1229	1196	1261	704	1179.83	1738.55	1229
M10491_2.00:ELF1:ELF2:ELF4:ELK1:ELK3:ELK4:ERF:ERG:ETS1:ETS2:ETV1:ETV2:ETV3:ETV3L:ETV4:ETV5:FEV:FLI1:GABPA	CTTCCTG	3189	1160	5592	1074	5612	1515	5515	977	2021	4859	4086	5573	2546	5619	4676	5638	5718	3417	6044	5660	1498	4482	704	5606	5527	5631	5577	5619	5678	704	1864.28	4165.97	5515
M09993_2.00:CEBPA:CEBPB:CEBPE	RDRTTDTGMAATVK	4058	2104	4449	3226	4577	2248	3913	2534	3698	4053	3546	4397	2992	3329	704	3744	2120	3219	984	3930	1551	3521	1745	4314	4217	4679	4057	3517	3564	704	1088.59	3275.52	3546
M02792_2.00:USF1:USF2	RTCACGTGAY	1048	734	1072	705	1086	719	1038	1127	871	1109	1275	1144	1042	1068	842	937	1119	891	727	1038	887	1170	2050	992	1039	946	1058	1066	1063	705	243.933	1029.76	1042
M08478_2.00:HMGA1:HMGA2	GYGWCASWAAA	1850	1715	1625	1587	1644	862	1958	1288	719	1704	707	1858	1323	1429	742	1737	1358	1346	876	1800	2187	1784	1087	1575	1685	1669	2317	1595	2067	707	433.046	1520.48	1625
M07563_2.00:ZNF263	CTCCTCCCC	1340	5208	1336	1952	1144	1445	1408	2054	1940	1391	3002	1063	803	1221	2726	1228	1136	1681	5091	1196	707	1247	1350	1129	1188	1430	1338	1193	1299	707	1075.29	1698.14	1338
M09554_2.00:GATA1:GATA2:GATA3:GATA4:GATA5:GATA6	NAGATWNBNATCTNN	2768	2561	1660	708	3096	1315	2542	2351	1905	2501	803	2041	1535	2845	3662	3042	2542	2938	1912	2628	3824	3084	2116	2518	2930	3044	2659	2668	3511	708	761.742	2472.72	2561
M07724_2.00:ZNF695	TTCCTCY	985	1043	872	740	940	708	989	815	1210	941	1061	864	968	910	1550	1003	1710	1150	1200	948	919	919	753	845	924	947	964	828	1152	708	217.127	995.103	947
M10295_2.00:SP1:SP3:SP4:SP5:SP8:SP9	GGGGCGGGGDS	832	3331	768	1855	767	942	1042	1948	1456	865	1913	715	708	754	1639	792	1065	847	1753	764	2561	797	724	835	830	859	930	806	903	708	638.443	1172.45	859
M00632_2.00:SP1	NYMCGCCCCY	809	2249	921	1042	885	1042	1061	1408	1453	846	1593	828	890	871	3054	805	1296	708	835	865	1759	834	1406	848	880	937	1144	1044	1004	708	503.34	1148.86	937
M04865_2.00:GATA1:GATA2:GATA3:GATA4:GATA5:GATA6	AGATAACGATCT	2438	2652	2037	709	2554	2871	2532	2466	1794	2536	1282	1915	830	2721	4701	3108	3991	2722	2831	2922	2814	2549	3671	2835	2994	2836	2471	2862	2676	709	809.741	2597.24	2676
M03511_2.00:LEF1:TCF7:TCF7L1:TCF7L2	AAAGATCAAAGGGWW	2123	1729	1753	1120	1695	814	1851	1622	3958	1994	1486	1756	988	2411	3653	1962	3321	1863	710	2121	847	2335	2250	2033	2631	1984	1831	2345	2205	710	760.548	1979	1962
M04715_2.00:EHF:ELF1:ELF2:ELF3:ELF4:ELF5:ETV6:ETV7:SPIC	AYTTCCNGGAART	1380	1505	1357	2920	1495	2290	1169	710	1044	1470	2048	1340	1567	1347	829	1497	2462	1332	1480	1335	1619	1365	1079	1349	1279	1316	1114	1231	1293	710	460.056	1455.93	1349
M11240_2.00:RELA	AAATCCCCT	1979	1027	2136	1982	2018	1798	1706	1023	712	1939	725	2048	3871	1734	788	1729	1210	1982	3659	2287	4766	2848	3742	2091	2278	1694	1861	2081	2278	712	953.593	2068.69	1982
M04584_2.00:EGR1:EGR2:EGR3:EGR4	HCCGCCCACGCAH	1462	4053	1512	1485	1464	2456	1339	1581	1363	1383	1884	1468	1486	1359	2256	1107	712	1527	2026	1323	1377	1320	778	1248	1333	1509	1231	1476	1309	712	598.599	1545.76	1462
M05411_2.00:ALX1:ALX3:ALX4:ARX:DLX1:DLX2:DLX3:DLX4:DLX5:DLX6:DRGX:ESX1:HOXA2:HOXB2:ISX:LHX1:LHX2:LHX3:LHX4:LHX5:LHX9:MEOX1:MIXL1:MNX1:MSX1:MSX2:PHOX2A:PHOX2B:PROP1:PRRX1:PRRX2:RAX:RAX2:SEBOX:SHOX:SHOX2:UNCX:VSX1:VSX2	NTAACGAN	1167	4219	1627	2917	1548	896	1809	1900	847	1248	1021	1570	1147	1337	712	1361	1188	947	818	1526	966	1225	1029	1490	1680	1604	1472	1597	1333	712	685.069	1455.21	1337
M05537_2.00:IRF5	CCGAAACCGAAACY	1416	1340	1296	1178	1390	1046	1235	1329	1554	1452	2520	1248	1087	1388	1362	1483	859	1213	2719	1426	2320	1223	713	1244	953	1330	1054	1367	1069	713	442.715	1372.9	1329
M09366_2.00:RFX1:RFX2:RFX3:RFX4:RFX6	HCYSGTTKCCATGGCAACVGCS	1434	4372	1467	2148	1297	1424	1406	1701	2790	1439	2666	1413	1831	1371	1563	1605	3118	1363	1367	1212	714	1256	1852	1270	1173	1275	1507	1415	1354	714	725.898	1682.86	1424
M02706_2.00:ESR1:ESR2:NR1D1:NR1D2:NR1H2:NR1H3:NR1H4:NR2C1:NR2C2:NR2F1:NR2F2:NR2F6:NR4A1:NR4A2:NR4A3:NR5A1:NR5A2:NR6A1:PPARA:PPARD:PPARG:RARA:RARB:RARG:RORA:RORB:RORC:RXRA:RXRB:RXRG:THRA:THRB	NAWAABTAGGTCAR	2256	3421	2437	5002	2996	3615	2340	2123	920	2168	3584	3012	3165	2190	714	2675	2263	2249	2607	2399	5825	1888	2028	2597	2962	2258	2291	2466	2573	714	1000.91	2656	2437
M10685_2.00:SIX1:SIX2:SIX4:SIX5	CTCAGVTTTCT	1923	3645	1736	1101	1962	1268	1739	893	1632	1825	715	1865	1186	1853	1955	1873	1930	2426	3020	1945	3485	1899	1902	1677	1981	2177	2018	1848	2183	715	638.576	1919.38	1899
M11350_2.00:STAT1	VWTTTCCN	1254	872	2318	1896	2438	2854	2030	717	1189	1561	767	2264	1753	1806	2386	1717	896	1068	759	1911	715	1441	1404	3032	4019	2536	1985	3276	2041	715	832.276	1824.31	1806
M10140_2.00:YY1	GCCGCCATTTTG	906	3607	1145	5824	1107	4558	1323	4514	4865	852	4322	1261	5132	1078	4171	1019	925	715	3346	1099	1630	876	3258	951	1073	1016	1017	1216	873	715	1670.46	2195.83	1145
M02256_2.00:IRF5	AHCGAAACTR	1149	1285	1156	1559	1299	2228	1036	716	791	974	728	1203	2312	1059	1424	1214	973	1071	3575	1203	4696	1111	859	1034	1006	1144	936	1067	997	716	857.831	1372.59	1111
M07852_2.00:REST	GGCGCTGTCCRTGGTGCTGAA	3124	2570	3033	2950	2004	1218	3561	3505	1548	2860	3527	1948	2635	2240	2201	2196	905	2974	716	2270	1540	2297	986	2598	2559	1865	3753	2462	2726	716	810.373	2371.41	2462
M04195_2.00:BHLHA15	AVCAGCTGTY	2328	2327	2182	2572	1825	1725	2461	1585	1430	2523	1778	1883	1049	1955	1049	1728	1456	2919	2794	1951	835	2740	717	2523	2238	2220	3030	2067	3577	717	675.937	2050.59	2067
M01935_2.00:DMRT1:DMRT2:DMRT3:DMRTA2:DMRTB1:DMRTC2	TGTAWCWWWT	2919	1461	3984	1423	3790	850	4519	1841	891	3284	717	4391	1117	3620	1396	4233	2954	2977	944	3992	1256	3980	1840	4681	6872	4637	4274	4038	4238	717	1577.95	3004.1	3284
M07853_2.00:REST	CTGTCCRTGGTGCTG	3460	2858	3360	3157	2352	1869	3569	4701	2044	2983	4385	2607	3391	3027	3093	2611	1214	4100	717	3186	3236	2517	1366	2801	2525	2396	4026	2764	3354	717	900.184	2885.14	2983
M08286_2.00:MZF1	CAAAATGGCTGCCBC	864	1774	1059	4368	1008	4553	1171	1673	4548	881	2029	1164	2422	1179	3121	941	932	718	4080	972	1429	872	2203	1009	1085	994	966	1009	780	718	1219.87	1717.38	1085
M07819_2.00:JUN:JUNB:JUND	SATGACGTCAYCNH	895	1606	915	1882	977	724	913	1350	944	873	718	1017	1080	867	825	942	1690	981	861	919	2054	958	1549	1041	862	999	913	1056	840	718	344.657	1077.62	944
M05218_2.00:ALX1:ALX3:ALX4:ARX:BARX1:BARX2:BSX:DLX1:DLX2:DLX3:DLX4:DLX5:DLX6:DRGX:EMX1:EMX2:EN1:EN2:ESX1:EVX1:EVX2:GBX1:GBX2:GSX1:GSX2:HESX1:HMX1:HMX3:HOXA1:HOXA2:HOXA3:HOXA4:HOXA5:HOXB1:HOXB2:HOXB3:HOXB4:HOXB5:HOXC4:HOXC5:HOXD1:HOXD3:HOXD4:ISX:LHX2:LHX3:LHX4:LHX6:LHX8:LHX9:LMX1A:LMX1B:MEOX1:MIXL1:MNX1:MSX1:MSX2:NKX1-1:NKX1-2:NOBOX:NOTO:OTP:PDX1:PHOX2A:PHOX2B:PROP1:PRRX1:PRRX2:RAX:RAX2:SEBOX:SHOX…	STAATTGS	3018	719	6888	834	4552	3335	6286	4996	5067	4651	3231	6909	5098	6857	5305	4644	3535	3574	1867	6700	2829	4689	4092	4719	5219	6601	6805	6353	4722	719	1738.79	4623.97	4719
M04868_2.00:GATA1:GATA2:GATA3:GATA4:GATA5:GATA6	AGATAACGATCT	2823	3221	1935	721	2701	1915	2683	3585	2344	3127	1251	1923	753	2931	5014	3896	4181	3322	1507	2600	2466	2750	3762	3026	2792	3108	3118	3324	2918	721	960.909	2748.17	2823
M11317_2.00:LEF1:TCF7:TCF7L1:TCF7L2	NVATCAAAGM	3585	2381	4136	1012	4160	721	4319	2573	3543	4068	1704	4184	853	4420	4428	4568	4896	3148	1999	3473	779	4102	1445	4081	4382	4521	6931	4329	4606	721	1504.89	3425.76	4081
M09576_2.00:BARX1:BARX2:BSX:EMX1:EMX2:EN1:EN2:EVX1:EVX2:GBX1:GBX2:GSX1:GSX2:HMX1:HMX2:HMX3:HOXA1:HOXA2:HOXA3:HOXA4:HOXA5:HOXA6:HOXA7:HOXB1:HOXB2:HOXB3:HOXB4:HOXB5:HOXB6:HOXB7:HOXB8:HOXC4:HOXC5:HOXC6:HOXD1:HOXD3:HOXD4:HOXD8:ISX:MEOX1:MEOX2:MNX1:NKX1-1:NKX1-2:NOTO:OTP:PDX1:TLX2:VAX1:VAX2:VENTX	TGATTRATGGCY	1946	1447	2109	1699	1750	815	2216	1445	1517	1772	722	1842	885	1716	1129	2148	2467	2099	1266	1912	1309	1932	4018	1888	2130	2034	2409	2099	1882	722	621.823	1813.9	1882
M11091_2.00:ESR1:ESR2:NR1D1:NR1D2:NR1H2:NR1H3:NR1H4:NR2C1:NR2C2:NR2F1:NR2F2:NR2F6:NR4A1:NR4A2:NR4A3:NR5A1:NR5A2:NR6A1:PPARA:PPARD:PPARG:RARA:RARB:RARG:RORA:RORB:RORC:RXRA:RXRB:RXRG:THRA:THRB	AWAABTAGGTCAR	2310	3176	2366	5138	2844	4329	2197	2061	947	2116	2851	2843	2693	2153	722	2576	2267	2146	2866	2398	5767	1960	2012	2668	2941	2207	2290	2425	2415	722	1015.7	2609.79	2398
M04264_2.00:ATF1:CREB1:CREM	NRTGACGTCAYN	839	1351	932	2585	887	786	908	1881	965	792	1291	858	1361	906	1031	916	1815	757	722	817	3611	811	1563	986	864	874	808	997	770	722	631.821	1161.52	908
M04566_2.00:ZIC1:ZIC2:ZIC3:ZIC4	YRCCCCCCGCYGYGC	1477	2496	1000	1907	1062	2181	1060	1433	2125	1306	4616	934	724	1024	1361	1120	723	1792	3079	1061	2015	1352	1020	1066	857	1015	1171	993	1201	723	821.43	1488.66	1171
M09092_2.00:FOXH1	SAATCCACA	1681	1104	1913	1124	1692	1472	1633	723	1683	1997	2472	1850	1412	2067	1885	2022	1582	2193	1588	1638	815	1881	866	1975	2070	1836	1718	1920	2073	723	422.752	1685.69	1718
M05639_2.00:NR2C1:NR2F1:NR2F2:NR2F6:NR4A1:NR4A2:NR4A3:PPARD:RARG:RORA:RORB:RORC:RXRA:RXRB:RXRG	NAAAGGTCAH	2735	723	3802	1565	4331	5437	3054	892	4700	4308	4155	4346	5537	4207	3103	3567	1779	2789	4077	3420	1320	3977	2109	4399	4406	4027	3715	4157	3369	723	1263.09	3448.48	3802
M10592_2.00:GATA1:GATA2:GATA3:GATA4:GATA5:GATA6	VHHGATAANN	4738	4239	4570	723	6314	2912	5421	5607	5204	4723	2826	5622	2248	5667	6918	5643	5185	4164	1764	5615	1116	6628	5106	6824	5409	6243	5434	5480	6936	723	1695.66	4802.72	5409
M08927_2.00:ZFP42	GGCAGCCATTTT	880	2291	1255	3725	1254	3469	1222	2977	4971	942	4331	1207	3626	1217	3645	976	1457	723	4964	989	2185	949	1931	1095	1065	990	1118	1203	923	723	1340.59	1985.52	1222
M09525_2.00:TFDP1:TFDP2:TFDP3	GCGCGCTA	988	3796	858	2635	758	1750	813	1212	4781	943	3667	723	927	791	2400	800	1516	1128	3556	837	1273	853	1435	754	736	816	824	754	882	723	1121.04	1489.86	927
M11318_2.00:LEF1:TCF7:TCF7L1:TCF7L2	CCTTTGAA	3705	2939	4101	1262	4386	723	4301	1913	4401	4364	3261	4273	1238	4264	3964	4657	4696	3546	2121	4206	1378	4255	2629	6699	4367	4062	4627	4502	3924	723	1335	3612.55	4101
M08733_2.00:USF1:USF2	GGTCACGTGRCC	930	724	924	779	1004	1099	1073	1432	1648	991	1039	937	1627	1019	1523	984	1397	885	1057	1035	2146	1088	2178	943	910	989	839	944	889	724	368.697	1139.07	1004
M00835_2.00:TBX15:TBX18:TBX20:TBX4:TBX5	RAGGTGTGAA	6411	4398	6820	5521	7337	4283	7332	1680	1576	6390	4657	6380	3288	4367	724	6842	2640	6521	5960	6918	2572	6754	1120	7639	7397	7413	7395	6846	6281	724	2174.67	5291.79	6380
M03834_2.00:ALX1:ALX3:ALX4:ARX:BARX1:BARX2:DRGX:EMX1:EMX2:EN1:EN2:ESX1:GBX1:GBX2:GSX1:GSX2:HESX1:HOXA2:HOXA3:HOXA4:HOXA5:HOXB2:HOXB3:HOXB4:HOXB5:HOXC4:HOXC5:HOXD3:HOXD4:ISX:LHX2:LHX3:LHX4:LHX6:LHX8:LHX9:LMX1A:LMX1B:MEOX1:MIXL1:MNX1:MSX1:MSX2:NKX1-1:NKX1-2:NOBOX:NOTO:OTP:PDX1:PHOX2A:PHOX2B:PROP1:PRRX1:PRRX2:RAX:RAX2:SEBOX:SHOX:SHOX2:UNCX:VAX1:VAX2:VSX1:VSX2:ZFHX2	STAATTGV	4148	725	7239	939	7219	4266	7221	5027	5690	5329	2270	7224	5499	7224	6952	5266	4324	4665	1749	6252	2499	6399	4862	6261	7189	6210	5525	7194	5271	725	1943.96	5194.41	5499
M00990_2.00:CEBPD	TTRCGCAA	2192	3502	2322	3783	2247	4330	2184	3899	1226	1840	2536	2472	2810	1724	725	2152	1667	1666	2597	2447	4062	2040	2513	2314	2112	2279	1973	1989	2063	725	824.134	2402.28	2247
M08056_2.00:USF1:USF2	GGTCACGTGRY	944	731	1004	726	1048	837	1087	805	1055	1110	1156	1018	1212	1072	1071	1146	1773	937	1925	1086	1023	1239	2867	1062	940	1050	971	1008	1035	726	415.181	1135.79	1050
M05216_2.00:ALX1:ALX3:ALX4:ARX:DRGX:EN1:EN2:ESX1:HESX1:ISX:LHX2:LHX3:LHX4:LHX6:LHX8:LHX9:LMX1A:LMX1B:MIXL1:NOBOX:OTP:PHOX2A:PHOX2B:PROP1:PRRX1:PRRX2:RAX:RAX2:SEBOX:SHOX:SHOX2:UNCX:VSX1:VSX2:ZFHX2	DTAAYGAG	2618	2140	2847	3680	3279	1356	3479	2443	1126	2443	1051	3471	1692	2455	1042	2612	2979	1999	726	3540	1980	2294	1681	2681	2841	3181	3610	2953	2549	726	843.033	2439.59	2549
M09948_2.00:ATF1:CREB1:CREM	TGACGTMA	847	885	993	1923	854	1063	891	1277	733	789	1130	834	1765	940	1441	881	2522	726	1126	830	3782	754	1434	892	844	832	789	863	751	726	652.184	1151.41	885
M11315_2.00:LEF1:TCF7:TCF7L1:TCF7L2	TCAAAGG	3249	1840	4119	1350	3461	726	4085	2113	2250	3843	1673	4133	964	3612	4312	4069	4985	2703	1667	3286	822	3249	1186	4460	4296	4199	4556	4404	3842	726	1316.89	3084.62	3461
M03005_2.00:ELF5:ETV7:SPI1:SPIB:SPIC	AAAAAGMGGAAGTA	1582	1130	1440	1523	1343	1517	1596	1610	940	1448	2922	1449	1647	1324	792	1234	909	1230	781	1403	1141	1375	726	1650	1535	1212	1373	1477	1339	726	400.416	1367.17	1375
M00832_2.00:TBX1:TBX10	AGGTGTGAANN	6493	2876	6592	5208	7357	3682	7329	3119	1378	6428	2142	7364	3951	4704	726	7643	3962	6500	5909	6890	3336	6359	1454	7521	7394	7410	7402	6325	7398	726	2184.91	5339.72	6359
M10519_2.00:SPI1:SPIB:SPIC	AAAAAGMGGAAGTWNCW	1736	1191	1680	1865	1223	1086	1614	1272	1432	1572	1751	1655	2406	1380	812	1240	727	1504	1257	1418	3259	1222	835	1775	1367	1539	1536	1288	1405	727	482.658	1484.38	1418
M05220_2.00:ALX1:ALX3:ALX4:ARX:BARX1:BARX2:BSX:DLX1:DLX2:DLX3:DLX4:DLX5:DLX6:DRGX:EMX1:EMX2:EN1:EN2:ESX1:EVX1:EVX2:GBX1:GBX2:GSX1:GSX2:HESX1:HMX1:HMX3:HOXA1:HOXA2:HOXA3:HOXA4:HOXA5:HOXB1:HOXB2:HOXB3:HOXB4:HOXB5:HOXC4:HOXC5:HOXD1:HOXD3:HOXD4:ISX:LHX2:LHX3:LHX4:LHX6:LHX8:LHX9:LMX1A:LMX1B:MEOX1:MIXL1:MNX1:MSX1:MSX2:NKX1-1:NKX1-2:NOBOX:NOTO:OTP:PDX1:PHOX2A:PHOX2B:PROP1:PRRX1:PRRX2:RAX:RAX2:SEBOX:SHOX…	STAATTGS	4362	727	5436	923	5432	3739	5346	5008	5440	6330	3210	5417	5434	5475	7060	6261	4375	4649	1487	5434	2838	6370	4806	6401	5220	5305	5250	5420	5344	727	1576.6	4775.83	5344
M10011_2.00:MAF:MAFA:MAFB:MAFG:MAFK:NRL	GGTCAGCAGA	3417	2003	2731	3643	2597	3334	2953	1982	728	3089	4171	2385	1520	2688	1386	2742	1142	3221	2380	2584	1372	3572	889	3295	3546	3424	3257	2394	3040	728	901.681	2602.93	2731
M09949_2.00:ATF1:CREB1:CREM	BKGRTGACGTCM	863	1299	903	2298	949	1490	892	1348	900	794	1471	935	1829	920	1746	776	1395	755	1267	854	931	728	2385	923	902	870	799	902	740	728	451.09	1133.24	920
M10137_2.00:PATZ1	DGGGGGGGGGCCA	1538	4328	1110	1591	1021	1310	1210	2049	2535	1310	1933	1061	1191	1013	1522	1089	734	1592	3074	1260	1454	1079	728	1047	1015	1156	1123	1029	1196	728	748.117	1458.55	1196
M10683_2.00:NKX2-1:NKX2-2:NKX2-3:NKX2-4:NKX2-5:NKX2-6:NKX2-8	CACTTNA	2315	1518	3545	1687	4179	2388	3640	1407	1580	2920	1516	4603	2681	3114	2215	4312	4384	1672	729	3591	1269	3085	1810	4430	4475	4253	4050	6713	3573	729	1378.97	3022.55	3085
M07946_2.00:ELF5:SPI1:SPIB:SPIC	AAAAAGAGGAAGTGV	1276	1293	1222	1512	1061	1227	1217	1380	1291	1369	1284	1289	1790	1028	773	1053	825	1215	758	1248	868	1208	729	1310	1117	1284	1311	1128	1184	729	231.644	1181.03	1222
M02824_2.00:CEBPA:CEBPB:CEBPE	ATTRCGCAAY	4007	2950	3460	4717	3439	5116	3043	4117	1653	2430	2257	3781	3698	2627	729	3390	1504	2318	3165	3618	3509	3356	2857	3399	2947	3193	2481	2921	3783	729	916.625	3119.48	3193
M10480_2.00:EHF:ELF1:ELF2:ELF3:ELF4:ELF5:ELK1:ELK3:ELK4:ERF:ERG:ETS1:ETS2:ETV1:ETV2:ETV3:ETV3L:ETV4:ETV5:ETV6:ETV7:FEV:FLI1:GABPA:SPDEF	TGSCAGGAAGTRGGTBDC	1332	1128	978	1220	1045	1047	1052	801	1752	1434	2186	1165	1601	1265	1812	1387	2266	1154	833	1289	816	1228	730	1007	958	1186	981	1079	1159	730	376.91	1237.62	1159
M04864_2.00:GATA1:GATA2:GATA3:GATA4:GATA5:GATA6	AGATAAGATCT	2461	3559	2191	731	2530	1182	3141	2200	3131	2627	2727	2119	1956	3103	4865	3297	4641	3709	3128	3071	3994	2643	2670	2140	2537	2560	3010	2533	2695	731	865.74	2798.31	2670
M06171_2.00:KLF12:KLF3:KLF4:KLF5:KLF6:KLF7	GCCACACCCAC	1493	3996	1620	2050	1609	4028	1641	2792	3238	1379	2863	1634	3251	1745	3073	1448	731	1327	1770	1774	3594	1287	948	1534	1732	1536	1729	1758	1389	731	898.277	2033.41	1729
M11052_2.00:MYB:MYBL1	RSNGNCAGTTR	1093	1034	1372	980	1367	1212	1181	835	803	1202	813	1401	976	1162	732	1318	959	1279	3530	1273	731	1295	1067	1465	1312	1230	1291	1246	1430	731	492.141	1227.21	1212
M09854_2.00:MYC	HSCACGTGGS	1397	1025	1129	732	1151	1396	1234	964	2126	1338	1329	1175	877	1188	2158	1197	1211	1655	4530	1188	902	1383	1463	1240	1203	1198	1399	1199	1266	732	676.521	1388.03	1211
M04449_2.00:GLIS2	ACCCCCCRCGAHGC	4761	5076	3312	4634	3306	3708	3354	3433	4028	3504	1745	3331	2850	3262	1672	2975	2047	3442	734	4002	4358	4394	2609	3613	3391	2783	2887	3274	3028	734	950.275	3293.55	3331
M00242_2.00:KLF10:KLF11	CCGCCCCC	1030	1917	929	734	933	915	1165	1102	1902	939	1316	930	1390	916	2509	871	1137	995	2043	1021	3708	862	949	1019	1071	1047	1281	1124	1243	734	619.881	1275.79	1047
M08744_2.00:ASCL1:ASCL2	AGCAGCTGB	5084	5269	6321	5020	6712	2505	6316	4852	3757	6952	5273	3910	1494	4099	4535	4121	2511	6959	3217	4605	734	4620	1080	6613	6631	4439	5820	6745	6846	734	1803.17	4725.52	4852
M04236_2.00:DBP	NRTTATGTAAYN	3791	1512	3808	5307	2825	1320	3059	5204	1999	2823	4555	3440	2291	2347	735	3247	2479	2214	2339	3340	4346	3038	2408	3755	2876	2727	2585	2220	3391	735	1059.94	2964.86	2825
M05881_2.00:NR2C1:NR2F1:NR2F2:NR2F6:NR4A1:NR4A2:NR4A3:PPARD:RARG:RORA:RORB:RORC:RXRA:RXRB:RXRG	WAAAGGTCA	3960	736	4251	1561	6655	4761	4160	957	5276	4672	5195	6938	5949	6784	4298	4514	1682	4221	3637	4390	1323	4526	1351	4664	6920	6949	4614	6746	3919	736	1891.64	4331.34	4514
M09521_2.00:E2F1:E2F2:E2F3:E2F4:E2F5:E2F6	CWGGCGGGAA	973	3456	775	3754	784	4967	755	1342	2875	776	2794	743	2191	797	2028	915	908	1173	2871	872	3585	772	1780	763	754	736	746	816	775	736	1190.81	1602.62	908
M10007_2.00:MAF:MAFA:MAFB:MAFG:MAFK:NRL	TRGAGGGAAGTTGSCT	2325	2415	1852	1341	1868	2479	1676	1700	1475	1908	2046	1861	1676	1822	1233	1877	3407	2121	1391	1808	2823	1755	736	2016	1922	1745	1614	1778	1991	736	494.392	1884.86	1852
M09813_2.00:USF2	AAGTCACG	1001	887	981	1272	1127	1962	901	849	1307	1072	1179	1036	1874	1203	1426	956	736	1092	1085	1095	1421	1060	841	997	952	986	1110	1037	1016	736	272.965	1119.34	1060
M00419_2.00:HMBOX1:HNF1A:HNF1B	YTRGTWAN	1577	1849	3422	3046	2537	2606	3053	1084	930	1944	2590	2477	2046	2232	759	1827	1259	1565	3131	2131	1339	1660	737	2732	3151	2445	3052	3117	1923	737	785.083	2145.55	2131
M02971_2.00:EHF:ELF1:ELF2:ELF3:ELF4:ELF5:ELK1:ELK3:ELK4:ERF:ERG:ETS1:ETS2:ETV1:ETV2:ETV3:ETV3L:ETV4:ETV5:ETV6:ETV7:FEV:FLI1:GABPA:SPDEF	AACCCGGAAGTR	801	2098	899	2282	1104	3378	1009	1019	2319	866	4800	1082	4267	997	3664	986	1060	737	3500	923	2477	758	1208	1011	892	881	830	880	957	737	1182.98	1644.31	1011
M11363_2.00:STAT4	TTMHRRGAAA	1972	800	2723	2113	4063	2828	2214	745	738	2493	979	3610	1757	2967	1096	2930	1829	2033	1426	2747	2092	2497	800	2770	3204	3357	2332	2825	3306	738	923.278	2249.86	2332
M11241_2.00:RELA	AAAGTCCC	1743	1646	2118	2953	1739	2263	1651	1279	1196	1866	1269	1925	2921	1783	1054	1570	738	1804	5055	1773	2749	2522	5170	1773	1908	2083	1794	1780	2007	738	981.452	2073.52	1794
M04023_2.00:ATF1:CREB1:CREM	RTGACGTAGG	992	1403	1124	2080	1017	1129	1092	1664	780	864	1075	1220	1769	1075	1690	1000	2081	777	738	996	1872	844	1540	1102	931	1119	1025	1178	869	738	386.658	1208.48	1092
M10096_2.00:ZEB1:ZEB2	CADSCAGGTGTCMCC	2212	2108	2068	3505	1577	2813	1825	3447	2318	1603	3124	1425	864	1886	2725	1509	872	2289	970	1564	1053	1424	738	1883	1678	1641	1993	1852	1589	738	723.818	1881.21	1825
M08861_2.00:REST	GGGCGCTGTCCATGGTGCTGAA	3117	2676	3244	2695	2135	1297	3406	3503	1368	2713	3523	1936	2988	2380	2430	2176	812	3160	739	2152	1541	2169	870	2587	2516	1971	3846	2445	2617	739	831.398	2379.72	2445
M11352_2.00:STAT1	YTTCCHGGA	1556	1047	1527	2328	1933	3597	1356	739	844	1790	2308	1657	2893	1796	1584	1686	1969	1576	1791	1525	1293	1569	806	1638	1588	1647	1274	1508	1709	739	580.971	1673.59	1588
M08888_2.00:ZNF384	SCGRBTTTTTCC	3665	3045	4111	2260	4062	4232	3368	967	5662	3829	740	3944	3541	4763	5094	3607	3739	3565	3207	3494	2124	4717	5401	3152	3920	3515	4049	3493	4757	740	1114.61	3655.97	3665
M09928_2.00:CEBPA:CEBPB:CEBPE	ATTDCVWMAB	4370	3836	6731	4336	4714	1986	6791	4430	1499	4408	1901	6030	3201	3726	740	4560	2627	2951	2855	4424	3589	4140	2602	6381	6778	6097	6207	6581	6609	740	1760.33	4313.79	4370
M08015_2.00:STAT3	CATTTCCYGGAAATCASSKG	2125	3184	1765	3096	1839	1388	1707	1963	1024	1797	2394	1973	2555	1800	1287	1773	3298	1558	740	1621	963	2025	3969	1751	1730	1486	1726	1979	1598	740	714.573	1934.97	1773
M09258_2.00:MBD2	SSGKCCGGAGG	1091	3240	813	2983	779	1363	740	1041	1606	1107	4869	766	1232	784	1215	905	1043	1491	5324	887	3305	1007	1066	850	802	885	889	811	1054	740	1217.32	1515.45	1043
M08348_2.00:ZFP42	GCAGCCATTTTG	883	2959	1217	5010	1256	4526	1254	2672	4297	892	4099	1230	4833	1191	3350	1040	855	741	4308	1050	1515	1032	2524	974	1034	1008	928	1280	874	741	1453.61	2028.69	1230
M03264_2.00:ALX1:ALX3:ALX4:ARX:BARHL1:BARHL2:BARX1:BARX2:BSX:DLX1:DLX2:DLX3:DLX4:DLX5:DLX6:DRGX:EMX1:EMX2:EN1:EN2:ESX1:EVX1:EVX2:GBX1:GBX2:GSX1:GSX2:HESX1:HOXA1:HOXA2:HOXA3:HOXB1:HOXB2:HOXB3:HOXD3:ISX:LBX1:LBX2:LHX1:LHX2:LHX3:LHX4:LHX5:LHX6:LHX8:LHX9:LMX1A:LMX1B:MEOX1:MIXL1:MNX1:MSX1:MSX2:NKX1-1:NKX1-2:NOBOX:NOTO:OTP:PDX1:PHOX2A:PHOX2B:PROP1:PRRX1:PRRX2:RAX:RAX2:SEBOX:SHOX:SHOX2:UNCX:VAX1:VAX2:VS…	NTAATTAAATTAN	6831	741	6317	802	7320	5421	7311	3863	5257	6430	1894	7286	7157	7337	5594	7184	2843	6736	4116	7313	1665	7174	5367	7155	7278	7301	7290	7306	7193	741	2163.64	5706.28	6831
M04077_2.00:USF2	RCCATGTGACM	928	878	1019	764	979	741	1063	920	979	984	1190	929	941	932	1211	991	2414	834	1075	985	1158	1073	3030	911	930	905	1018	1015	890	741	471.248	1092.66	979
M10216_2.00:EGR1:EGR2:EGR3:EGR4	ATGCGTGGGCGG	1487	3046	1399	873	1665	1574	1526	1322	1738	1522	2267	1575	1988	1452	3436	1452	741	1467	2125	1576	2619	1574	1178	1412	1517	1558	1329	1545	1294	741	571.347	1664.03	1526
M09256_2.00:MBD2	SSGKCCGGAGG	1090	3239	814	2982	778	1362	741	1040	1605	1106	4868	765	1231	785	1214	906	1042	1490	5323	886	3304	1006	1065	849	804	884	888	810	1055	741	1217.07	1514.9	1042
M09016_2.00:SP1:SP3:SP5:SP6:SP8:SP9	CYCCTCCCCCYYCCCCYCCCCCYC	1341	3859	1200	3253	1079	1399	1154	3607	4301	1178	5048	987	741	1185	2908	1069	778	1354	2553	1122	4082	1083	827	1004	1164	1113	1068	1016	1034	741	1261.82	1810.59	1164
M10826_2.00:POU2F1	HKVAATATGCAAATTTSNN	1843	742	2250	1903	1925	3577	2103	1355	2097	1728	1637	2043	1884	2129	2171	2052	2763	2089	1428	2030	2283	2137	1716	2131	2084	1719	2244	1879	1705	742	471.893	1987.83	2043
M02987_2.00:EHF:ELF1:ELF2:ELF3:ELF4:ELF5:ETV6:ETV7:FEV	WACCCGGAAGTA	793	1430	824	1595	1014	2280	922	791	1513	927	2766	940	1806	1009	3375	973	1005	742	3736	914	1238	809	978	852	874	897	829	861	842	742	784.818	1294.31	940
M04081_2.00:MLX	TCACRTGM	2549	1318	2866	742	3112	1428	3372	1753	2281	3094	1503	3243	1650	3709	3491	2524	4295	2253	5587	2846	2206	3730	4415	3820	3717	3171	3428	3266	3845	742	1071.3	2938.41	3112
M07825_2.00:ATF3:JDP2	GGTSACGTGA	874	2653	1132	2250	1195	1879	1193	2472	1271	879	2737	1223	2617	1248	2917	1067	3214	743	2809	1071	2812	1002	3806	1250	1193	1209	920	1307	952	743	875.194	1720.52	1248
M02635_2.00:CEBPA:CEBPB:CEBPE	TTDCGCAATN	3970	3862	4462	5230	4680	5651	6578	5558	2948	2868	3877	6679	5411	3236	743	3864	2378	2357	3537	4219	4452	3883	3808	4427	4429	4380	4294	4296	4216	743	1235.38	4148.03	4219
M02869_2.00:MAF:MAFA:MAFB:MAFG:MAFK:NRL	HGTCAGCAHTTT	3381	2446	3505	3936	3221	2840	3326	3118	743	2390	1422	2953	1861	2500	1093	2962	1472	2797	1508	2979	4410	2868	2061	2938	3359	3764	3229	2604	3193	743	868.089	2719.97	2938
M08820_2.00:ATF1:CREB1:CREM	VTGACGTCAS	784	1162	968	1946	907	1520	911	1723	744	809	1522	919	1881	944	1691	818	1548	772	1168	814	2285	782	1615	940	803	807	745	855	744	744	446.635	1142.31	919
M11431_2.00:GTF2B	CACTATRAAAG	1811	1254	1767	1418	1661	744	2347	1311	875	1759	1559	1896	764	1752	869	2205	3946	1775	1107	1859	1821	1797	1097	1715	1789	1978	2315	1510	1884	744	617.545	1675.34	1759
M07489_2.00:HSF2:HSF4	TGTTCCAT	5293	6146	4994	3635	4960	4706	4907	1930	6927	5112	745	4909	4345	5035	6460	5051	6962	6197	6070	5060	6262	5072	7513	5021	4889	4985	4879	4976	5009	745	1352.76	5105.17	5021
M04079_2.00:MITF:TFEC	AHCATGTGACY	1176	977	1194	745	1190	755	1219	1195	946	1133	958	1114	792	1049	762	1239	2202	994	1199	1216	1770	1271	1918	1063	1243	1172	1279	1253	1208	745	320.993	1180.41	1190
M10667_2.00:BARHL1:BARHL2:BARX1:BARX2:BSX:DLX1:DLX2:DLX3:DLX4:DLX5:DLX6:EVX1:EVX2:GBX1:GBX2:HMX1:HMX2:HMX3:HOXA1:HOXA2:HOXA3:HOXB1:HOXB2:HOXB3:HOXD1:HOXD3:MEOX1:MEOX2:MNX1:MSX1:MSX2:NANOG:NANOGP8:PDX1:VENTX	TGCATATCA	4158	3324	4507	2180	4406	1152	6808	2497	745	4624	1300	4490	1654	3849	1252	4200	3302	3936	1262	4354	1984	4804	1581	4208	4582	4438	5473	4610	4558	745	1554.25	3456.48	4158
M09872_2.00:LYL1:TAL1:TAL2	TCCAKCTGCT	3418	3420	3449	4514	3006	3992	4087	3782	3517	3241	4301	2864	1702	2564	4342	2204	1020	4718	1102	2412	746	3051	1006	4330	3392	3272	4528	3676	3345	746	1137.08	3137.97	3392
M08579_2.00:HSF2:HSF4	TGTTCCAT	6090	6147	5992	3636	6007	4707	5938	1929	6926	6031	746	6008	4346	6035	6660	6046	6961	6113	6069	6039	6263	5943	7534	6012	5925	5990	5813	5983	5899	746	1405.7	5647.86	6008
M03182_2.00:ALX1:ALX3:ALX4:ARX:BARX1:BARX2:BSX:DLX1:DLX2:DLX3:DLX4:DLX5:DLX6:DRGX:EMX1:EMX2:EN1:EN2:ESX1:EVX1:EVX2:GBX1:GBX2:GSX1:GSX2:HESX1:HMX1:HMX3:HOXA1:HOXA2:HOXA3:HOXA4:HOXA5:HOXB1:HOXB2:HOXB3:HOXB4:HOXB5:HOXC4:HOXC5:HOXD1:HOXD3:HOXD4:ISX:LHX2:LHX3:LHX4:LHX6:LHX8:LHX9:LMX1A:LMX1B:MEOX1:MIXL1:MNX1:MSX1:MSX2:NKX1-1:NKX1-2:NOBOX:NOTO:OTP:PDX1:PHOX2A:PHOX2B:PROP1:PRRX1:PRRX2:RAX:RAX2:SEBOX:SHOX…	CTAATTRS	4377	746	7274	842	6821	3685	7258	4917	5141	6909	3358	7023	5224	7285	5481	6801	4316	4670	1665	7261	2473	6371	4844	6347	7226	7252	7237	7278	6259	746	2022.9	5391.07	6259
M06245_2.00:PBX1:PBX2:PBX3:PBX4	TTTGAYAW	2071	2932	2617	1327	3171	1123	4014	3098	1119	2010	1927	3782	1112	2459	1195	2590	2925	1622	746	2683	1425	2147	1134	3126	3650	3669	3848	4009	2249	746	1012.52	2406.21	2459
M10119_2.00:REST	TTCAGCACCAYGGA	3515	2875	3771	4146	2388	3100	3409	5114	1667	2910	4794	2714	2818	2929	2604	2673	1004	3571	747	3163	3024	3536	1611	3136	2779	2567	3936	2903	3392	747	954.668	2992.97	2929
M08945_2.00:ZNF140	TATGACCCAGCAATTCCRCTCCTA	2358	3813	2211	2262	2645	3241	1841	2459	1775	2154	747	2427	2146	2338	1553	2174	2302	2021	1987	2449	1752	2922	3315	2326	2380	2314	2175	2324	2467	747	561.63	2306.14	2314
M08206_2.00:GATA1:GATA2:GATA3:GATA4:GATA5:GATA6	GATAANVATCT	2158	2111	1611	748	2585	1484	2559	1694	2285	2546	991	1820	871	2702	3942	2775	4094	2330	1104	2444	4954	2668	2151	1953	2499	2468	2096	2723	2493	748	917.445	2305.48	2330
M04532_2.00:ZNF597	GGCGGCCATTTTGD	1166	4097	1286	4798	1317	4385	1425	4092	4482	1136	3916	1511	4240	1353	4047	1195	1451	1033	4568	1263	748	1076	3981	1247	1296	1420	1197	1388	1072	748	1476.89	2282.28	1388
M05196_2.00:ALX1:ALX3:ALX4:ARX:BARX1:BARX2:BSX:DLX2:DLX3:DLX5:DRGX:EMX1:EMX2:EN1:EN2:ESX1:EVX1:EVX2:GBX1:GBX2:GSX1:GSX2:HESX1:HOXA2:HOXA3:HOXB2:HOXB3:HOXD3:ISX:LBX1:LBX2:LHX1:LHX2:LHX3:LHX4:LHX5:LHX6:LHX8:LHX9:LMX1A:LMX1B:MEOX1:MIXL1:MNX1:MSX1:MSX2:NKX1-1:NKX1-2:NOBOX:NOTO:OTP:PDX1:PHOX2A:PHOX2B:PROP1:PRRX1:PRRX2:RAX:RAX2:SEBOX:SHOX:SHOX2:UNCX:VAX1:VAX2:VSX1:VSX2:ZFHX2:ZFHX3	BTAATTRG	2546	748	6745	944	4530	3268	6280	4583	3792	4250	2041	6767	4483	6640	5059	4134	4119	2462	2162	6743	2375	4485	4715	4628	6255	6691	6696	6924	4506	748	1841.72	4467.97	4506
M07771_2.00:ZNF674	BTBTGGTGCTCC	1608	3925	1153	3232	984	2321	1133	1449	2572	1357	2575	941	847	1054	1906	1090	749	2271	4549	1178	886	1337	1164	1150	1095	1133	1202	1074	1254	749	945.739	1627.21	1178
M09476_2.00:MYCN	CCACGTGGYB	1212	759	1242	749	1328	1030	1130	1170	1907	1238	840	1239	1250	1369	2467	1054	1535	1300	2350	1200	1518	1434	2996	1258	1295	1217	1292	1230	1101	749	491.634	1369.31	1242
M10163_2.00:KLF1:KLF12:KLF2:KLF3:KLF4:KLF5:KLF6:KLF7:KLF8	SCCMCACCCW	824	3809	997	1310	969	1511	1164	1681	1466	849	2094	910	1063	891	1871	798	899	825	5813	932	1642	750	817	883	1061	1018	1284	1089	1036	750	1043.48	1388.14	1036
M04233_2.00:XBP1	YGCCACRTCAYC	1576	896	1493	2712	1621	1458	1589	1193	897	1385	1731	1432	1177	1394	750	1405	1165	1717	3323	1515	3098	1484	1863	1516	1414	1609	1521	1458	1323	750	571.103	1576.38	1484
M10463_2.00:EBF1	TCYCAGGGGAATTB	3599	3049	2477	5483	2454	4812	2552	2165	1938	3119	2534	3018	4027	2115	1003	2439	751	4085	5828	2831	5746	4197	3244	2624	2919	2121	3033	2904	3775	751	1240.63	3132.48	2919
M10289_2.00:ZBTB7C	GKCCCGGGCKG	1265	2894	810	2181	800	1326	867	1309	1585	1059	2759	777	1551	856	1025	966	1003	1589	5832	920	1034	1118	2127	805	771	841	890	751	1011	751	1028.21	1404.21	1025
M08278_2.00:ZNF143:ZNF76	SCGCGGGGCMTKCTGGGARTT	856	2421	1066	3770	973	4512	1179	2510	6804	895	5441	1128	4311	1104	2971	849	2416	752	3794	1134	2175	901	3231	858	966	876	941	1023	809	752	1630.52	2091.93	1128
M01720_2.00:ARNT:ARNT2	KCACRTGAAT	2291	1019	2491	1283	2688	1064	2438	1289	990	2126	752	2286	777	2140	1063	2302	2200	2043	1767	2377	2277	2416	2957	2359	2619	2583	2930	3089	2521	752	695.452	2039.21	2286
M05368_2.00:ALX1:ALX3:ALX4:ARX:BARX1:BARX2:BSX:DLX1:DLX2:DLX3:DLX4:DLX5:DLX6:DRGX:EMX1:EMX2:EN1:EN2:ESX1:EVX1:EVX2:GBX1:GBX2:GSX1:GSX2:HESX1:HOXA1:HOXA2:HOXA3:HOXB1:HOXB2:HOXB3:HOXD3:ISL1:ISL2:ISX:LBX1:LBX2:LHX1:LHX2:LHX3:LHX4:LHX5:LHX6:LHX8:LHX9:LMX1A:LMX1B:MEOX1:MIXL1:MNX1:MSX1:MSX2:NKX1-1:NKX1-2:NOBOX:NOTO:OTP:PDX1:PHOX2A:PHOX2B:PROP1:PRRX1:PRRX2:RAX:RAX2:SEBOX:SHOX:SHOX2:UNCX:VAX1:VAX2:VSX1:V…	YTAAYGAG	2313	2240	2500	3131	2954	1252	2381	2651	1039	2410	960	2496	1337	2163	959	2260	2733	2000	752	2811	1975	2392	2503	2346	2641	2430	2551	2337	2482	752	638.722	2172.38	2381
M11306_2.00:SOX1:SOX10:SOX11:SOX12:SOX13:SOX14:SOX15:SOX17:SOX18:SOX2:SOX21:SOX3:SOX30:SOX4:SOX5:SOX6:SOX7:SOX8:SOX9:SRY	RAACAAAGGVM	2730	1258	3163	1003	2887	803	4225	2526	2648	3885	1914	3937	1754	3990	4583	4346	4617	3052	3038	2965	752	4063	1281	4496	4472	3990	4224	3822	4222	752	1251.48	3125.72	3163
M08197_2.00:E2F1:E2F2:E2F3:E2F4:E2F5:E2F6	SGCGCGAAAW	1087	3038	909	4388	971	4540	907	1512	3570	860	2431	822	1615	1022	3592	806	1098	1010	1468	912	4339	812	1873	815	752	939	797	890	936	752	1242.58	1679.69	1010
M04459_2.00:ZSCAN5	VYGTCCCCCCCCAAAKCY	2711	784	2767	753	3422	2148	3170	1341	4405	3157	1235	4382	5665	4197	4737	4176	2631	3889	5100	4100	2179	4342	3639	3804	2982	3333	3533	4035	4103	753	1242.74	3335.17	3533
M05458_2.00:POU1F1	WTATGCAAATKAGN	1683	753	1645	1164	1599	1435	1584	1169	1073	1819	1241	1710	2550	1665	3153	1494	1276	1459	994	1428	2643	1493	2093	1558	1686	1549	1560	1544	1775	753	493.959	1613.62	1558
M08720_2.00:MXI1	SCACGTGGSNGSSGS	1262	829	1116	908	1089	1535	1094	1678	2041	1226	1233	979	1065	1142	3266	1113	975	1425	2585	1059	753	1289	3252	1133	922	981	1107	1149	1192	753	641.519	1358.55	1133
M05884_2.00:NR1D2:NR2C1:NR2C2:NR2F1:NR2F2:NR2F6:NR4A1:PPARA:PPARD:PPARG:RARA:RARB:RARG:RORA:RORB:RORC:RXRA:RXRB:RXRG:THRA	AWNTRGGTCANT	2876	2120	2909	3425	3492	1852	3202	1576	795	2859	2748	3532	2848	2663	754	2577	2057	2813	4890	3218	3470	3137	1457	4021	3366	3796	3269	2725	3641	754	923.832	2830.62	2876
M08754_2.00:MXD1:MXI1	SCACGTGGSNGSSGS	1261	830	1117	910	1090	1536	1095	1679	2042	1227	1234	978	1066	1143	3267	1114	976	1426	2586	1060	754	1290	3253	1134	923	980	1108	1150	1193	754	641.589	1359.38	1134
M10317_2.00:ZBTB14	YGGGGGCGCGCTW	1144	2292	975	3472	893	2235	881	1082	3250	1078	3756	794	1958	876	2066	946	798	1571	3008	1011	1091	1177	1209	876	783	754	837	791	1009	754	894.895	1469.41	1078
M03797_2.00:BARX1:BARX2:BSX:DLX1:DLX2:DLX3:DLX4:DLX5:DLX6:EMX1:EMX2:EN1:EN2:EVX1:EVX2:GBX1:GBX2:GSX1:GSX2:HOXA1:HOXA2:HOXA3:HOXA4:HOXA5:HOXB1:HOXB2:HOXB3:HOXB4:HOXB5:HOXC4:HOXC5:HOXD1:HOXD3:HOXD4:ISX:MEOX1:MEOX2:MNX1:MSX1:MSX2:NANOG:NANOGP8:NKX1-1:NKX1-2:PDX1:PROP1:SHOX:SHOX2:UNCX:VAX1:VAX2:VENTX	TTAATTAS	3211	1058	4130	1097	3722	1358	4569	2011	1333	3506	755	4022	1127	3048	1729	3778	4165	3163	1167	3890	1390	4288	3199	3770	4240	4396	6879	4075	4387	755	1488.58	3084.93	3506
M07937_2.00:ZBTB7A	CSGMGMCCCCYSCCC	1486	3567	1020	2543	1044	3098	1125	1775	4191	1185	3367	926	1891	1046	2233	1046	755	1815	1073	1137	3533	1210	1044	1098	1036	1249	1354	1060	1260	755	960.385	1695.41	1210
M10197_2.00:EGR1:EGR2:EGR3:EGR4	DTGCGTGGGCGK	1463	2987	1536	1007	1654	1501	1473	900	1355	1443	1612	1507	2123	1281	2012	1219	791	1440	2602	1501	2424	1429	756	1297	1431	1489	1266	1568	1341	756	496.083	1531.31	1463
M07791_2.00:MAX	SASCACGTGACYB	949	769	970	756	894	923	960	1181	1558	997	1026	887	1172	1026	1136	900	1288	971	1031	963	811	1110	2113	972	936	995	1016	953	958	756	259.252	1042.1	971
M00992_2.00:ATF1:CREB1:CREM	NRTGACGTCA	865	962	1100	2578	896	1071	869	1626	800	807	1531	911	2169	1012	1803	935	2770	756	1431	905	4186	827	1695	957	932	892	847	964	768	756	773.79	1305.69	957
M01247_2.00:DUXA	HTGATTGRY	2146	756	3673	760	3413	1595	4162	2989	1926	2073	1526	3603	2509	3704	2440	2890	2192	1806	1097	3181	1294	2505	3924	3751	6710	3612	3692	4126	2450	756	1273.09	2776.03	2509
M07787_2.00:USF2	GGTCACGTGRC	924	945	1033	757	1012	838	1055	1079	1604	1000	868	973	1154	1064	1514	1050	1926	909	1384	1033	1520	1117	3875	967	957	979	926	1005	886	757	578.777	1184.62	1012
M00834_2.00:TBX2:TBX3:TBX4:TBX5	NTVACACCTH	6726	4949	7358	5515	7336	2571	7331	2643	2523	6910	4365	7366	2736	6962	758	7645	4701	5039	5697	6355	3499	4775	1312	7614	7396	7412	7404	7333	7400	758	2131.51	5504.52	6355
M08320_2.00:IKZF1:IKZF2:IKZF3	TTCCCNKSC	4449	2080	6019	4199	6012	5301	6862	758	5294	6082	3057	5941	5497	6042	5185	6850	3954	4814	7673	6067	4316	6058	6074	6040	5954	6020	5930	5991	6019	758	1448.24	5328.9	5954
M09848_2.00:MYCN	GSSCACGTGC	1278	2310	1171	1484	1026	2152	1057	1263	2046	1088	3448	1072	759	1031	2491	983	786	1359	4618	1073	1796	1197	1333	1145	1004	965	1216	1136	1160	759	841.096	1498.17	1171
M08983_2.00:REST	KGGCGCTGTCCATGGTGCTGAA	3198	2891	3308	3042	2051	1179	3659	3764	1763	2845	3291	1999	2359	2303	2433	2326	1023	3231	760	2201	1542	2239	1195	2695	2519	2022	3992	2539	2830	760	827.506	2455.14	2433
M00818_2.00:NR2C1:NR2F1:NR2F2:NR2F6:NR4A1:NR4A2:NR4A3:PPARD:RARG:RORA:RORB:RORC:RXRA:RXRB:RXRG	AAAGGTCA	3349	760	4379	1581	6703	5946	3063	963	5391	4798	5394	4668	5940	4449	3844	3506	1434	3615	5649	4328	1579	4338	2691	4665	4517	4447	4221	4481	3754	760	1532.06	3946.66	4338
M11294_2.00:LEF1:TCF7:TCF7L1:TCF7L2	KGWSWWCAAAGV	3621	2184	3967	1125	4074	761	4460	2172	4669	4282	2936	4092	2519	4641	5484	4576	5719	3618	2854	3947	1427	4311	3338	4164	4307	4094	4491	4584	4047	761	1220.58	3671.17	4074
M09031_2.00:E2F1:E2F2:E2F3:E2F4:E2F5:E2F6	WDGGCGGGAAA	963	2095	816	1244	806	1709	872	837	2653	934	2600	832	1206	898	2595	922	1030	1204	4903	794	944	825	814	784	815	900	761	905	1005	761	901.569	1298.83	922
M08740_2.00:MITF:TFE3:TFEB:TFEC	TCACGTGACC	983	1426	1127	761	1206	964	1198	1291	1890	1082	1100	1143	1346	1152	1623	1255	2509	965	1827	1145	1340	1207	3659	1109	1289	1130	1133	1132	964	761	560.312	1343.31	1152
M07967_2.00:GATA1:GATA2:GATA3:GATA4:GATA5:GATA6	TGGNNVSNRSAGATAAGR	2708	2992	1851	763	2283	2118	2905	2084	4407	2457	1767	2091	3193	3058	4526	2768	2981	2973	1155	2662	3308	2834	3278	2220	2572	3261	2482	2716	3079	763	788.549	2672.14	2716
M00142_2.00:ZNF691	GTGCTCCT	4566	3987	4010	4874	3471	2797	4286	2879	2646	4060	3154	3758	2013	3778	4806	3764	4123	4619	764	4136	1789	4286	1984	3227	3623	3037	6887	3473	3632	764	1152.41	3601	3758
M10034_2.00:CEBPD	ATTGCGTAAY	4222	2610	4495	5428	4178	4942	4544	4610	2195	3366	1736	4398	4748	2604	765	2933	1882	2575	3423	3735	3709	3511	2200	4031	3687	4388	3964	3741	4525	765	1106.59	3556.72	3735
M06187_2.00:EHF:ELF1:ELF2:ELF3:ELF4:ELF5:ELK1:ELK3:ELK4:ERF:ERG:ETS1:ETS2:ETV1:ETV2:ETV3:ETV3L:ETV4:ETV5:ETV6:ETV7:FEV:FLI1:GABPA:SPDEF	ACCCGGAAGT	833	2476	859	3209	1176	4333	1049	1747	2271	944	4067	1173	3729	962	3550	951	1827	778	4715	965	4671	765	2437	1107	967	828	862	1068	906	765	1340.39	1904.31	1107
M08141_2.00:POU5F1	WWATGCAAATN	2705	765	4064	1435	4560	2874	3313	1567	1339	3547	1611	4058	2615	4506	2745	3935	2050	3306	2656	4134	1135	4136	3257	3850	4419	4371	3986	4156	4147	765	1158.53	3146.28	3313
M07715_2.00:ZNF100	CVGCCGCCGCCDTGG	1472	2608	832	2267	838	1462	899	838	1629	1307	4537	772	1664	897	917	1094	765	1610	5504	940	2989	1203	1378	963	825	1019	899	776	1170	765	1124.1	1519.79	1094
M05259_2.00:ALX1:ALX3:ALX4:ARX:BARX1:BARX2:BSX:DLX2:DLX3:DRGX:EMX1:EMX2:EN1:EN2:ESX1:EVX1:EVX2:GBX1:GBX2:GSX1:GSX2:HESX1:HOXA2:HOXA3:HOXB2:HOXB3:HOXD3:ISX:LBX1:LBX2:LHX1:LHX2:LHX3:LHX4:LHX5:LHX6:LHX8:LHX9:LMX1A:LMX1B:MEOX1:MIXL1:MNX1:MSX1:MSX2:NKX1-1:NKX1-2:NOBOX:NOTO:OTP:PDX1:PHOX2A:PHOX2B:PROP1:PRRX1:PRRX2:RAX:RAX2:SEBOX:SHOX:SHOX2:UNCX:VAX1:VAX2:VSX1:VSX2:ZFHX2	STAATTGS	3278	766	6378	967	6942	4058	5246	5550	5603	6965	3416	6313	5478	5356	6958	6908	4227	3595	2186	6615	2213	6753	4826	6798	5192	6214	5224	5300	6809	766	1817.04	5039.1	5356
M07630_2.00:ZNF561	TTTCTGC	1699	2234	1701	1045	1836	1324	1911	795	766	1823	796	1732	971	1698	1171	1933	1686	1727	1204	1831	1337	1933	921	1767	1862	1649	2155	1701	1977	766	426.744	1558.1	1701
M09428_2.00:EOMES:TBR1:TBX21	GGAGGTGTGARD	4090	1814	3921	1590	6602	2593	6900	1662	2591	6804	996	4694	2252	4498	1304	6955	4915	3654	767	4373	1865	6915	2328	6668	4601	4705	6355	4433	6405	767	2059.16	4043.1	4373
M08867_2.00:KLF1:KLF12:KLF3:KLF5:KLF8	CACCCCCTG	1421	2413	1053	1754	1281	1474	1266	2611	1535	1440	2896	1119	1556	1132	1827	965	768	1650	2892	1208	1490	1262	899	1127	1198	1255	1324	1101	1462	768	552.689	1495.83	1324
M02976_2.00:ELF1:ELF2:ELF4:SPDEF	ACCCGGATGTR	817	1824	846	1059	1038	1408	941	987	973	875	2671	1039	1776	890	2896	852	1331	768	1960	1002	1643	776	955	929	897	985	820	974	811	768	549.361	1198.03	974
M03722_2.00:ELF1:ELF2:ELF4:ELK1:ELK3:ELK4:ERF:ERG:ETS1:ETS2:ETV1:ETV2:ETV3:ETV3L:ETV4:ETV5:ETV6:ETV7:FEV:FLI1:GABPA	AAACCGGAAGTA	768	1697	1048	2501	976	2786	1084	1370	1877	946	1267	1148	1954	1112	3640	1147	1505	926	3070	1029	3968	826	1287	1001	907	907	860	934	987	768	868.901	1500.97	1112
M03852_2.00:ALX1:ALX3:ALX4:ARX:BARX1:BARX2:BSX:DLX1:DLX2:DLX3:DLX4:DLX5:DLX6:DRGX:EMX1:EMX2:EN1:EN2:ESX1:EVX1:EVX2:GBX1:GBX2:GSX1:GSX2:HESX1:HOXA1:HOXA2:HOXA3:HOXB1:HOXB2:HOXB3:HOXD3:ISX:LBX1:LBX2:LHX2:LHX3:LHX4:LHX6:LHX8:LHX9:LMX1A:LMX1B:MEOX1:MIXL1:MNX1:MSX1:MSX2:NKX1-1:NKX1-2:NOBOX:NOTO:OTP:PDX1:PHOX2A:PHOX2B:PROP1:PRRX1:PRRX2:RAX:RAX2:SEBOX:SHOX:SHOX2:UNCX:VAX1:VAX2:VSX1:VSX2:ZFHX2:ZFHX3	TAATTNAATTA	6890	768	7200	878	7201	5781	7181	4928	5144	5345	1877	7232	7166	7213	7196	5273	3306	5455	4441	5283	2065	5354	5964	5230	7196	5211	5144	7202	5232	768	1916.59	5322.62	5345
M05248_2.00:CDX1:CDX2:CDX4	NTTTAYGAYN	2457	1383	3856	1922	3376	1417	4280	4156	1054	3087	1263	4120	1723	2806	837	3175	2719	2520	768	3202	1406	2512	1389	3479	3209	3418	6690	3048	3227	768	1298.38	2706.86	2806
M09000_2.00:KLF1:KLF12:KLF3:KLF5:KLF8	CACCCCCTG	1422	2414	1054	1755	1280	1475	1265	2612	1533	1441	2897	1120	1557	1133	1828	964	769	1651	2891	1209	1489	1263	900	1128	1199	1256	1325	1099	1461	769	552.71	1496.21	1325
M10290_2.00:WT1	GSGGGKGGGGGS	1474	5283	1248	1159	1253	943	1502	1595	2680	1308	1425	1224	769	1189	1932	1339	1321	1685	4345	1177	2689	1422	1155	1309	1394	1390	1522	1329	1570	769	967.629	1676.93	1390
M10008_2.00:MAF:MAFA:MAFB:MAFG:MAFK:NRL	GGTCAGCAG	2752	1475	2470	2548	2133	1799	2572	1305	770	2629	1855	2034	1095	2070	1024	2657	1244	3925	2298	2251	1171	2899	819	2665	2533	2513	2710	2046	2600	770	738.288	2098.69	2251
M09650_2.00:TBX15:TBX18:TBX20:TBX4:TBX5	SCTGTCARCACC	1700	1955	1869	1525	1638	1109	1710	1880	860	1656	1922	1543	1473	1551	770	1518	1493	1673	1044	1558	1647	1475	923	1695	1797	1590	1643	1360	1459	770	308.062	1518.48	1558
M08734_2.00:LYL1:TAL1:TAL2	YCTTATCTSYVCCBNCCAG	2207	2009	1802	1165	2273	1176	2352	2391	3098	2065	1546	1844	2059	2302	2167	2687	2216	2110	770	1962	3111	2748	1546	2085	2154	2373	2167	1810	2363	770	519.536	2088.21	2154
M11427_2.00:NRF1	CGCATGCGCR	798	3198	896	4435	948	4914	770	1770	4938	905	4472	884	4408	976	3430	820	933	779	4761	964	3224	780	2070	840	871	896	790	942	781	770	1590.9	1972.17	942
M10162_2.00:MAZ	GGGGAGGG	1473	2526	1733	907	1574	1436	2059	1883	2027	1637	1301	1569	771	1475	1776	1623	2411	1502	5254	1562	1203	1694	1243	1919	1874	1809	1946	1784	2035	771	767.471	1793.31	1694
M03301_2.00:POU1F1	AWTATGCAAATTAG	1911	771	1834	1050	1782	1688	1793	906	1272	1867	1377	1743	2429	2064	2154	1647	1571	1711	1303	1758	1259	1812	1469	1860	2276	1688	1899	1554	1843	771	379.19	1665.21	1743
M07938_2.00:E2F1:E2F2:E2F3:E2F4:E2F5:E2F6	VGGVRGSGCGCGCGG	1280	3663	866	1979	852	1705	875	859	2047	1228	2056	771	909	877	1867	958	809	1637	3142	952	3621	1052	1189	853	839	839	1031	839	1158	771	825.84	1405.28	1031
M04880_2.00:GATA1:GATA2:GATA3:GATA4:GATA5:GATA6	NWGATAASR	5661	4827	6324	771	5107	2510	5019	5652	5445	5292	2515	5112	2474	5155	7173	5225	5844	6789	1762	5206	2987	5252	5181	5182	5014	5168	5096	5088	5225	771	1481.36	4760.55	5168
M09443_2.00:NRF1	CYYGCGCATGCGCAGWG	772	2286	923	3983	1047	5147	811	1413	4706	868	3217	993	4164	912	2582	799	794	773	3056	849	2410	790	1812	804	786	880	795	1013	783	772	1349.83	1729.93	923
M01812_2.00:CREB3L1:CREB3L2:CREB3L4	ACACGTGGC	1022	1522	1050	1070	1188	987	1058	1242	1656	1022	956	989	2105	1098	1794	1022	1672	1016	2233	1131	772	1257	2562	1005	989	1105	1024	981	824	772	439.099	1253.52	1058
M10591_2.00:GATA1:GATA2:GATA3:GATA4:GATA5:GATA6	AGATAAV	5879	5859	5570	773	5564	3888	5489	7098	5701	5743	3749	5621	3576	5666	6198	5686	7252	6952	2018	5639	3919	5581	5059	5582	5477	5489	5433	5479	5535	773	1376.13	5223.28	5570
M09187_2.00:ALX1:ALX3:ALX4:ARX:DRGX:EN1:EN2:ESX1:ISX:LHX2:LHX3:LHX4:LHX6:LHX8:LHX9:LMX1A:LMX1B:MIXL1:OTP:PHOX2A:PHOX2B:PROP1:PRRX1:PRRX2:RAX:RAX2:SEBOX:SHOX:SHOX2:UNCX:VSX1:VSX2:ZFHX2	SCTGATTAS	1500	1083	1728	1128	1606	1355	1904	2255	1516	1275	1528	2022	2074	1711	1356	1735	2481	1242	774	1694	782	1413	1982	1776	2266	1752	1652	1831	1436	774	410.901	1615.76	1652
M11364_2.00:STAT6	TAWTTCCD	1464	2325	2865	2650	3829	3270	2116	774	4481	2612	1499	3188	3229	4230	6710	2328	2432	1594	5122	2745	1012	2701	4185	2971	4180	3334	2184	4042	3107	774	1273.99	3006.17	2865
M08094_2.00:ZBTB33	YTCTCGCGAGAYYTS	1081	775	1247	975	1274	2056	1262	1471	3743	1222	1339	1433	2715	1290	4057	1385	1721	1123	1569	1340	1236	1120	3572	1266	1381	1168	1072	1399	1305	775	834.041	1606.79	1305
M11314_2.00:LEF1:TCF7:TCF7L1:TCF7L2	TCAAAGG	2813	1815	4008	1333	3229	779	3849	1869	2605	3551	1840	4026	940	3096	4437	3839	5355	2393	2040	3184	775	3045	1156	4322	4183	3906	4499	4211	3678	775	1274.21	2992.28	3184
M09510_2.00:ZNF143:ZNF76	ATTTCCCAGVAKSCY	1346	776	1716	1471	1905	4628	1786	1836	3116	1485	2835	1672	4051	1784	3665	1569	1985	1326	3540	1961	1717	1602	3726	2069	1724	1867	1608	1806	1636	776	938.43	2145.1	1786
M01302_2.00:PAX1:PAX2:PAX3:PAX5:PAX6:PAX8:PAX9	SRWSCGTGAC	1236	932	1237	2320	1125	1202	1170	1427	960	1147	1113	1295	1299	1295	776	1097	1041	1273	3032	1238	3364	1179	1605	1358	1209	1300	1167	1331	1198	776	568.709	1376.76	1236
M07844_2.00:ZNF263	CCYCYYCCTCCTCCC	1141	5561	944	2191	942	1220	1053	2270	2563	1146	3190	827	776	930	2465	1063	1379	1294	4227	1055	946	974	1025	1022	850	1057	1013	858	919	776	1124.29	1548.31	1055
M10171_2.00:GLIS3	CCTGCTGT	4442	2851	4513	4381	3399	2962	4528	3653	2078	3799	4496	3496	1187	3261	2420	2546	1900	4400	3460	3270	776	3889	881	4548	4407	4181	6734	4458	4572	776	1307.17	3499.59	3653
M03876_2.00:ALX1:ALX3:ALX4:ARX:BARX1:BARX2:BSX:DLX1:DLX2:DLX3:DLX4:DLX5:DLX6:DRGX:EMX1:EMX2:EN1:EN2:ESX1:EVX1:EVX2:GBX1:GBX2:GSX1:GSX2:HESX1:HOXA1:HOXA2:HOXA3:HOXB1:HOXB2:HOXB3:HOXD3:ISL1:ISL2:ISX:LBX1:LBX2:LHX1:LHX2:LHX3:LHX4:LHX5:LHX6:LHX8:LHX9:LMX1A:LMX1B:MEOX1:MIXL1:MNX1:MSX1:MSX2:NKX1-1:NKX1-2:NOBOX:NOTO:OTP:PDX1:PHOX2A:PHOX2B:PROP1:PRRX1:PRRX2:RAX:RAX2:SEBOX:SHOX:SHOX2:UNCX:VAX1:VAX2:VSX1:V…	TAATTAAATTA	4998	810	6858	777	6930	4717	7197	3438	4302	6407	1857	6378	5614	5261	5632	6820	2248	6903	3822	5275	2501	5367	5777	5291	5118	5225	5148	5198	5246	777	1769.85	4866.03	5246
M08084_2.00:REST	GGMGCTGTCCATGGTGCTGAA	2988	2587	3050	3144	2003	1081	3356	3504	1357	2740	3806	2007	2734	2164	2345	2192	853	2986	777	2301	1688	2178	926	2556	2391	1944	3737	2447	2664	777	825.814	2362.28	2391
M01819_2.00:NFIL3	KATTACGTMA	2800	2119	3546	4671	3182	2458	3821	3624	1614	2334	2196	3602	2851	2454	778	3378	4372	1905	2107	2941	2109	2422	1293	3384	3203	3046	2960	2597	2272	778	870.319	2759.97	2800
M05009_2.00:ALX1:ALX3:ALX4:ARX:BARX1:BARX2:BSX:DLX1:DLX2:DLX3:DLX6:DRGX:EMX1:EMX2:EN1:EN2:ESX1:EVX1:EVX2:GBX1:GBX2:GSX1:GSX2:HESX1:HOXA2:HOXA3:HOXB2:HOXB3:HOXD3:ISX:LBX1:LBX2:LHX1:LHX2:LHX3:LHX4:LHX5:LHX6:LHX8:LHX9:LMX1A:LMX1B:MEOX1:MIXL1:MNX1:MSX1:MSX2:NKX1-1:NKX1-2:NOBOX:NOTO:OTP:PDX1:PHOX2A:PHOX2B:PROP1:PRRX1:PRRX2:RAX:RAX2:SEBOX:SHOX:SHOX2:UNCX:VAX1:VAX2:VSX1:VSX2:ZFHX2:ZFHX3	STAATTGS	3209	779	6729	1038	4528	3634	6270	5187	4728	4414	3704	6775	4344	6919	5215	4515	3518	2694	1640	6781	2657	4494	3958	6706	6746	6743	6791	6576	4673	779	1831.06	4688.45	4528
M01815_2.00:CEBPA:CEBPB:CEBPE	TTWCGCAA	4857	3478	6358	5529	7621	4815	7625	5061	2051	4686	3297	7653	4699	4179	779	6714	3164	3119	3144	6735	4678	4654	2762	6867	6313	7695	7698	6584	6657	779	1903.24	5154.21	4857
M05321_2.00:ALX1:ALX3:ALX4:ARX:BARHL1:BARHL2:DRGX:ESX1:GBX1:GBX2:HESX1:HMX1:HMX2:HMX3:ISX:LBX1:LBX2:MEOX1:MEOX2:MIXL1:MSX1:MSX2:PHOX2A:PHOX2B:PROP1:PRRX1:PRRX2:RAX:RAX2:SHOX:SHOX2:TLX2:UNCX:VENTX:VSX1:VSX2	TTAACGAG	4322	2817	4609	3723	6873	2353	4502	4007	1347	4232	1936	4482	2182	4528	1599	3735	5096	4074	779	6715	2487	4676	3435	3707	4446	3825	4553	4438	4510	779	1414.44	3792.69	4074
M01969_2.00:E2F1:E2F2:E2F3:E2F4:E2F5:E2F6	HGCGCGCCAW	1317	3821	1076	3317	956	2292	938	1556	4393	1073	3932	826	780	939	2397	969	1050	1593	3294	1074	1065	1042	1509	916	968	1024	1103	952	1064	780	1069.24	1628.83	1073
M00799_2.00:GATA1:GATA2:GATA3:GATA4:GATA5:GATA6	NWGATAASN	6740	5079	6699	781	7361	3526	7357	5312	3812	6455	3047	7484	2103	7381	6772	7397	5667	4512	1706	7349	1534	7413	4952	7386	7326	7333	7333	7359	7424	781	2143.53	5675.86	6740
M09947_2.00:ATF6:ATF6B	TGACGTGG	1660	2897	1535	2102	1614	1726	1670	2073	781	1537	1650	1623	2274	1641	1343	1470	2787	1407	1341	1563	3149	1361	1950	1487	1476	1576	1327	1529	1499	781	505.565	1725.79	1576
M10278_2.00:ZFP42	AARATGGCKGCC	915	4220	1188	4021	1240	4918	1199	2216	4208	890	3334	1146	3370	1243	3369	1030	1076	781	5495	1039	2288	948	2354	1039	1070	1044	1050	1183	945	781	1422.61	2028.24	1188
M07793_2.00:MAX	DGCACGTGGCY	1540	782	1547	833	1537	1625	1429	1284	2282	1837	1111	1538	1461	1642	3208	1353	1987	1663	3811	1568	1169	1714	3255	1606	1616	1534	1710	1491	1529	782	667.547	1712.48	1547
M04627_2.00:ZNF460	CAACGCCCCCCGM	2213	4428	1551	4782	1676	4138	1581	2244	3355	2118	3039	1628	3163	1647	2119	1676	783	3651	3682	1649	2420	1825	2211	1938	1524	1613	1632	1614	1950	783	1003.37	2339.66	1950
M03289_2.00:ALX1:ALX3:ALX4:ARX:DRGX:EN1:EN2:ESX1:ISX:LHX2:LHX3:LHX4:LHX6:LHX8:LHX9:LMX1A:LMX1B:MIXL1:OTP:PHOX2A:PHOX2B:PROP1:PRRX1:PRRX2:RAX:RAX2:SEBOX:SHOX:SHOX2:UNCX:VSX1:VSX2:ZFHX2	CTAATTAG	2433	783	3763	866	3408	2504	6704	3595	3835	2931	1509	4161	3470	4712	4866	3624	4487	2124	1254	3585	1437	3483	4558	3689	4522	4246	4416	4515	3406	783	1357.06	3409.86	3595
M10024_2.00:CEBPA:CEBPB:CEBPE	HNATTGCNHAANCW	4684	2849	6818	4089	6908	3245	6748	2894	1655	4447	2784	6629	2485	3694	784	4234	1044	3351	1514	3912	3549	4341	1054	6628	6731	6780	6622	4514	6882	784	2027.62	4202.38	4089
M08968_2.00:WT1	CYCCYCCYCCTCCCCCBCCC	1351	4559	986	2986	992	1564	954	2790	4421	1087	4919	876	1023	992	2589	913	784	1492	3121	1023	2172	995	934	1027	951	954	1099	865	990	784	1220.55	1703.76	1023
M04935_2.00:HOXA10:HOXA11:HOXA5:HOXA6:HOXA7:HOXA9:HOXB5:HOXB6:HOXB8:HOXB9:HOXC10:HOXC11:HOXC5:HOXC6:HOXC8:HOXC9:HOXD10:HOXD11:HOXD8:HOXD9	NNTTTACGAC	1554	2255	1780	2749	1641	1641	1701	2010	785	1487	1395	1596	1135	1483	982	1661	1204	1480	1027	1559	1700	1494	1919	1739	1541	1564	2056	1442	1485	785	386.864	1588.45	1559
M08937_2.00:WT1	CYCCYCCYCCTCCCCCBCCC	1350	4558	985	2985	991	1563	953	2791	4423	1089	4918	875	1022	991	2588	912	785	1493	3120	1022	2171	994	935	1026	950	953	1098	864	989	785	1220.68	1703.24	1022
M05710_2.00:NFAT5	NGTAMYTTTCCRT	2378	3210	2614	1398	2842	1012	1821	903	4097	2496	785	2579	1888	2952	4147	2510	4703	2564	3797	2354	1974	3203	7203	2427	2643	2170	2168	2374	2343	785	1263.96	2674.31	2496
M09115_2.00:GATA1:GATA2:GATA3:GATA4:GATA5:GATA6	CTGKNNRDNVSAGATAAGR	2696	2725	1839	786	2206	1414	2864	3348	4926	2475	2113	2116	2420	2631	4558	2950	3584	2772	1119	2644	3691	3063	1789	2055	2636	2858	2182	2603	2818	786	882.513	2616.59	2636
M04989_2.00:BARHL1:BARHL2:BARX1:BARX2:BSX:DLX2:DLX3:EMX1:EMX2:ESX1:EVX1:EVX2:GBX1:GBX2:HESX1:HMX1:HMX2:HMX3:HOXA1:HOXA2:HOXA3:HOXA4:HOXA5:HOXB1:HOXB2:HOXB3:HOXB4:HOXB5:HOXC4:HOXC5:HOXD1:HOXD12:HOXD3:HOXD4:LBX1:LBX2:MEOX1:MEOX2:MNX1:MSX1:MSX2:NANOG:NANOGP8:NKX1-1:NKX1-2:PDX1:RAX:RAX2:TLX1:TLX3:VENTX	STAATTRC	2066	786	3737	1421	2951	1502	4192	3396	1247	2007	1030	3891	1411	2691	1826	2689	3182	1759	1174	3299	1219	2758	2645	3273	4370	4014	4328	4169	3242	786	1134.2	2630.17	2691
M00762_2.00:DBP	NRTTAYGTAA	4353	1683	4440	4366	4522	1514	6686	4515	1200	3128	2416	6707	2271	3446	786	4494	3109	2502	2254	4344	2059	3993	1497	4645	4483	6716	4296	4196	3813	786	1602.14	3601.17	3993
M09952_2.00:ATF1:CREB1:CREM	GSTGACGTAABS	902	2388	1081	2179	1040	1646	951	1377	1400	887	1670	1045	2088	1011	2077	879	1228	787	1330	900	2261	873	2639	1002	1037	944	898	1024	894	787	545.838	1325.45	1040
M07800_2.00:MYC	GMSCACGTGGC	1274	1039	1140	788	1105	1746	991	973	1657	1293	852	1087	828	1282	2376	1056	1508	1598	3291	1104	900	1401	1704	1204	1169	1180	1233	1227	1279	788	504.165	1320.17	1204
M04147_2.00:USF1:USF2	ACCATGTGACV	951	788	1028	819	1066	917	1066	847	1043	1036	1243	1044	1005	943	1235	1091	2092	842	895	1028	1611	1128	2921	961	964	967	1039	1033	932	788	428.462	1121.9	1028
M10188_2.00:EGR1:EGR2:EGR3:EGR4	WTGCGTGGGCGT	1411	2217	1457	1025	1566	1140	1416	1034	1494	1681	1876	1447	2322	1549	3019	1443	788	1463	2262	1523	2188	1509	1450	1254	1534	1668	1318	1612	1441	788	452.904	1589.9	1494
M01958_2.00:E2F7:E2F8	TTCGCGCGAA	1165	3081	1009	2742	895	3148	898	1160	3828	1012	3085	789	1256	1015	3953	897	1820	1188	3617	1008	1494	996	3552	862	795	794	909	908	973	789	1103.37	1684.45	1015
M05186_2.00:NKX6-1:NKX6-2:NKX6-3	TTAATKAS	3925	1932	6598	2033	4458	983	6760	2334	1145	3873	1066	4274	1159	4019	1269	6650	4377	3439	789	4439	2399	6642	3356	4414	6807	4527	5239	4586	6755	789	1996.27	3801.62	4019
M10453_2.00:E2F1:E2F2:E2F3:E2F4:E2F5:E2F6	TTTCGCGC	1065	4090	954	3494	873	3466	877	804	2721	835	4849	790	1149	808	1802	790	1081	1134	5344	866	1907	828	1303	954	820	852	943	872	883	790	1324.25	1626	954
M04872_2.00:GATA1:GATA2:GATA3:GATA4:GATA5:GATA6	AGATAACGATCT	3908	4191	2411	790	4013	3325	3932	4118	3447	3230	1435	2568	1269	3307	5164	4036	4135	3770	1414	3833	3016	3732	4867	3640	3451	4186	3774	3915	3933	790	1053.71	3407.24	3770
M09804_2.00:TFAP4	RMCAGCTGC	3512	4057	4028	2824	3175	1715	6307	2647	2895	4464	4992	2924	1110	3192	2398	3365	3148	4499	6014	3074	790	3514	1021	4503	4282	4108	6273	4146	4641	790	1416.64	3573.03	3512
M04866_2.00:GATA1:GATA2:GATA3:GATA4:GATA5:GATA6	AGATAAGATCT	2223	2632	2255	791	2497	1154	2834	2599	2870	2315	3021	2018	1173	2698	4332	3158	4746	2934	3075	2989	3694	2489	1825	2233	2193	2400	2749	2305	2813	791	826.17	2586.72	2599
M07801_2.00:MYC	GVSCACGTGGC	1358	1208	1189	792	1255	1553	1122	1228	2192	1302	895	1142	1286	1239	2234	1075	1179	1639	2318	1220	1176	1489	2054	1237	1152	1153	1317	1217	1270	792	379.545	1361.76	1237
M00755_2.00:MITF:TFEC	RTCACGTGAY	1438	871	1774	793	1904	1441	1716	1718	1730	1773	1221	1881	1671	1911	1960	1631	2634	1512	1838	1855	2259	1986	4944	1898	2000	1742	1978	2146	1706	793	697.334	1859.69	1774
M10521_2.00:EHF:ELF1:ELF2:ELF3:ELF4:ELF5:ELK1:ELK3:ELK4:ERF:ERG:ETS1:ETS2:ETV1:ETV2:ETV3:ETV3L:ETV4:ETV5:ETV6:ETV7:FEV:FLI1:GABPA:SPDEF	HGAAYCCGGAAGTGNKG	980	1038	1114	1226	1228	1335	1189	793	1308	1135	2141	1328	3246	1254	2874	1213	1144	1158	4032	1166	1318	1035	826	1048	1205	1137	999	1065	1084	793	739.585	1400.66	1166
M05257_2.00:DBX2:NKX3-1:NKX3-2	TTAACGAG	1506	1616	1487	1573	1573	1121	1458	1130	929	1327	951	1527	1073	1439	966	1417	2010	1304	795	1676	997	1491	1103	1529	1483	1535	1541	1408	1404	795	274.727	1357.55	1439
M08727_2.00:MYCN	SCCCACGTGGCC	1115	1123	971	797	1081	1456	934	1091	1929	1085	1388	1001	843	1027	1733	857	987	1206	1832	966	795	1123	1301	1003	1108	1013	1001	1076	925	795	287.795	1129.9	1076
M01803_2.00:HLF:TEF	NRTTACGTVA	3285	1716	3941	4384	4020	2094	3839	4199	1352	2497	2042	4230	2652	2442	795	4046	4391	1953	1359	3425	1995	2572	1425	4242	4006	3689	3576	3723	2819	795	1098.93	2989.97	3285
M08310_2.00:ZNF341	GCTSTTCCCBCCCCCCCCCCC	1565	2506	1251	2959	1377	2267	1384	1604	3890	1532	4574	1349	2873	1441	2713	1420	795	1590	1916	1434	3514	1468	2153	1377	1166	1263	1331	1312	1443	795	903.65	1912.66	1468
M09806_2.00:TFAP4	CWCAGCTGGT	1716	1626	1651	2435	1484	1623	1790	1246	1040	1657	1424	1549	795	1484	899	1434	1635	2129	3487	1486	1078	1852	1224	1937	1609	1573	2012	1509	1951	795	504.9	1632.24	1609
M03474_2.00:GMEB1:GMEB2	TTACGTAA	903	1681	1128	2724	1053	1545	1013	2256	1082	884	1517	1240	3789	1040	1595	997	1654	795	1059	991	3912	874	2387	1060	1043	1048	987	1152	854	795	817.176	1457.34	1060
M05225_2.00:ALX1:ALX3:ALX4:ARX:BARHL1:BARHL2:BARX1:BARX2:BSX:DLX1:DLX2:DLX3:DLX4:DLX5:DLX6:DRGX:EMX1:EMX2:EN1:EN2:ESX1:EVX1:EVX2:GBX1:GBX2:GSX1:GSX2:HESX1:HMX1:HMX2:HMX3:HOXA1:HOXA2:HOXA3:HOXB1:HOXB2:HOXB3:HOXD1:HOXD3:ISX:LBX1:LBX2:LHX1:LHX2:LHX3:LHX4:LHX5:LHX9:MEOX1:MEOX2:MIXL1:MNX1:MSX1:MSX2:NANOG:NANOGP8:NKX1-1:NKX1-2:NOBOX:OTP:PDX1:PHOX2A:PHOX2B:PROP1:PRRX1:PRRX2:RAX:RAX2:SEBOX:SHOX:SHOX2:UNC…	NTAATTGS	3355	795	5440	1107	6900	3858	5228	4753	4631	6742	2354	6583	4973	5479	5234	6630	2812	3046	1527	5371	2564	4716	4266	6941	5224	6823	5244	5424	6817	795	1801.41	4649.55	5224
M02865_2.00:ATF4	AGGATGATGCAATM	2101	2118	1641	3303	2245	2284	1914	1920	2911	1580	2929	2118	1952	1780	1055	2018	2159	2166	796	1624	799	2029	981	1967	1725	1883	1935	1699	1587	796	568.431	1904.1	1935
M02851_2.00:CEBPA:CEBPB:CEBPE	ATTRCGCAAY	3778	3064	3842	5219	3723	5172	3200	4434	1813	2453	2420	3867	3954	2809	796	3384	1539	2341	3123	3655	3566	3398	2626	3366	2969	3376	2492	2970	3862	796	961.891	3214.17	3366
M07797_2.00:MAX	CCACGTGNYYC	1135	1392	1224	796	1222	1144	1114	1274	3779	1301	1749	1188	1297	1338	2557	1121	2167	1119	2692	1168	1197	1372	2610	1166	1197	1161	1268	1185	1183	796	651.1	1486.76	1222
M03121_2.00:ALX1:ALX3:ALX4:ARX:BARX1:BARX2:BSX:DLX2:DLX3:DRGX:EMX1:EMX2:EN1:EN2:ESX1:EVX1:EVX2:GBX1:GBX2:GSX1:GSX2:HESX1:HOXA2:HOXA3:HOXB2:HOXB3:HOXD3:ISX:LBX1:LBX2:LHX1:LHX2:LHX3:LHX4:LHX5:LHX6:LHX8:LHX9:LMX1A:LMX1B:MEOX1:MIXL1:MNX1:MSX1:MSX2:NKX1-1:NKX1-2:NOBOX:NOTO:OTP:PDX1:PHOX2A:PHOX2B:PROP1:PRRX1:PRRX2:RAX:RAX2:SEBOX:SHOX:SHOX2:UNCX:VAX1:VAX2:VSX1:VSX2:ZFHX2	BTAATTRG	4439	796	7051	1056	7046	4375	7026	5364	5200	7278	3553	7031	5367	7063	7022	7264	4068	4522	1926	7045	1897	6289	5131	7254	6994	7005	7128	7004	7273	796	2037.08	5533.34	6994
M07824_2.00:ATF3:JDP2	GGTCACGTGAC	802	1248	959	1076	967	1333	1037	1695	1255	909	1585	957	2480	959	1414	858	2097	796	1857	949	2107	878	1656	931	991	898	863	896	859	796	457.055	1217.66	967
M11037_2.00:CDC5L	VGCTCAGCGCG	1202	3825	894	2458	900	1157	865	1947	1993	1010	2344	925	1385	984	1420	1006	1048	1314	1752	1078	2831	1184	939	810	819	843	807	797	954	797	723.894	1361.76	1048
M03567_2.00:TBX15:TBX18:TBX20:TBX4:TBX5	GNAAAGGTGTGAAVK	2511	1898	2473	3846	2511	2165	1957	1707	1819	2572	2302	2307	1892	2086	902	2232	1267	2536	2273	2115	2555	2083	797	2560	2243	2364	2287	1981	2309	797	558.916	2156.9	2243
M04232_2.00:XBP1	SRTGACGTCAYS	908	1699	1016	2081	988	1031	974	2169	1009	886	1648	984	1807	1047	1308	870	2418	798	1236	908	4401	882	2002	1049	992	984	867	1095	822	798	747.111	1340.66	1016
M02698_2.00:CDC5L	CGCGCTGAGCB	1201	3826	893	2457	899	1156	864	1946	1992	1011	2343	924	1384	983	1419	1005	1047	1313	1751	1077	2835	1183	938	809	818	842	806	798	953	798	724.41	1361.14	1047
M02668_2.00:GFI1:GFI1B	YAAATCACWG	2166	798	3758	1529	3958	1633	4220	2518	4154	3028	1759	3938	4224	4043	3549	3333	3820	2351	1340	3669	1221	2838	3942	4476	4276	4582	4377	4618	3478	798	1156.78	3227.45	3669
M03339_2.00:IRF9	AACGAAACCGAAACT	1909	1436	1752	2706	1892	1762	1574	1409	1668	1708	6442	1622	2671	1968	1615	1532	1621	1797	2522	1719	7436	1539	799	1842	1582	1798	1707	1698	1655	799	1392.04	2116.59	1708
M07823_2.00:ATF3:JDP2	GGTCACGTGAC	846	1080	974	885	957	1054	1019	1537	1197	957	1151	1005	2250	988	1403	914	2082	800	1696	1024	1573	941	2535	975	1027	997	910	937	929	800	440.682	1194.59	1005
M09790_2.00:MITF:TFE3	GYCASVTGACYN	1542	1747	1404	1181	1808	1327	1608	1078	919	1812	1590	1562	1689	1507	801	1792	1919	1465	1614	1579	1237	1702	1310	1801	1475	1578	1554	1619	1616	801	267.983	1511.59	1578
M02852_2.00:CEBPA:CEBPB:CEBPE	ATTRCGCAAT	4451	3480	4444	5606	4250	5580	3894	3798	1832	2780	2647	4376	4281	3075	802	4244	1935	3245	3746	4161	4601	3743	2469	4003	3557	4140	3525	3526	4153	802	1042.21	3667.03	3798
M09147_2.00:ALX1:ALX3:ALX4:ARX:BARHL1:BARHL2:BARX1:BARX2:BSX:DLX1:DLX2:DLX3:DLX4:DLX5:DLX6:DRGX:EMX1:EMX2:EN1:EN2:ESX1:EVX1:EVX2:GBX1:GBX2:GSX1:GSX2:HMX1:HMX2:HMX3:HOXA1:HOXA2:HOXA3:HOXA4:HOXA5:HOXA6:HOXA7:HOXB1:HOXB2:HOXB3:HOXB4:HOXB5:HOXB6:HOXB7:HOXB8:HOXC4:HOXC5:HOXC6:HOXD1:HOXD3:HOXD4:HOXD8:ISX:LHX3:LHX4:MEOX1:MEOX2:MIXL1:MNX1:MSX1:MSX2:NANOG:NANOGP8:NKX1-1:NKX1-2:NOBOX:NOTO:OTP:PDX1:PHOX2A:P…	TGATTGATG	2089	2642	3023	2701	2233	1244	3213	2031	1099	2182	802	2227	1528	1769	896	2659	2935	2459	1438	2645	1439	2527	2004	2647	3030	2544	3147	2760	2485	802	687.092	2220.62	2459
M04628_2.00:ZNF460	CAACGCCCCCCSM	2269	4616	1610	4775	1393	4128	1428	4322	4882	1731	4179	1360	3064	1436	3784	1372	803	2300	1778	1618	5019	1378	1182	1344	1223	1445	1416	1380	1508	803	1390.86	2370.45	1610
M08993_2.00:OVOL2	WCCGTTAT	912	2699	1109	3153	1172	3008	1101	2121	3370	1130	2337	1169	4254	1268	2032	1065	804	1162	2102	1164	1803	1140	1820	888	1022	1169	961	1198	1003	804	889.374	1659.86	1169
M09119_2.00:GATA1:GATA2:GATA3:GATA4:GATA5:GATA6	CTGGNNRNNDSAGATAAGR	2683	2832	1769	805	2071	1648	2979	3204	4416	2274	1858	2220	2516	2472	4295	3504	2968	3002	924	2487	3340	2482	1595	2012	2637	2766	2357	2500	2442	805	811.756	2519.24	2487
M02966_2.00:EHF:ELF1:ELF2:ELF3:ELF4:ELF5:ELK1:ELK3:ELK4:ERF:ERG:ETS1:ETS2:ETV1:ETV2:ETV3:ETV3L:ETV4:ETV5:ETV6:ETV7:FEV:FLI1:GABPA:SPDEF	AACCCGGAAGTR	805	1534	907	2406	1069	2996	1041	915	1732	891	3632	1078	3746	1110	4095	989	1223	824	3813	979	2169	821	1827	1046	847	895	869	941	984	805	1050.02	1592.55	1046
M03849_2.00:ALX1:ALX3:ALX4:ARX:BARX1:BARX2:BSX:DLX1:DLX2:DLX3:DLX4:DLX5:DLX6:DRGX:EMX1:EMX2:EN1:EN2:ESX1:EVX1:EVX2:GBX1:GBX2:GSX1:GSX2:HESX1:HOXA1:HOXA2:HOXA3:HOXB1:HOXB2:HOXB3:HOXD3:ISX:LBX1:LBX2:LHX1:LHX2:LHX3:LHX4:LHX5:LHX6:LHX8:LHX9:LMX1A:LMX1B:MEOX1:MIXL1:MNX1:MSX1:MSX2:NKX1-1:NKX1-2:NOBOX:NOTO:OTP:PDX1:PHOX2A:PHOX2B:PROP1:PRRX1:PRRX2:RAX:RAX2:SEBOX:SHOX:SHOX2:UNCX:VAX1:VAX2:VSX1:VSX2:ZFHX2:…	STAATTMGATTAN	4180	805	3871	864	4662	4688	6642	3345	2945	4552	971	4534	4521	6421	4822	6922	1778	5030	2941	6916	1041	6280	5790	6847	6164	6933	6908	6717	6396	805	2058.12	4637.45	4688
M02282_2.00:NAIF1	NTTRCGTAA	1101	2346	1071	3878	1108	4030	1040	2340	1755	1045	2533	1451	3934	1181	2498	1124	1318	806	2266	984	4976	990	2361	1080	987	941	975	1118	897	806	1135.61	1797.72	1124
M09523_2.00:E2F1:E2F2:E2F3:E2F4:E2F5:E2F6	GGCGGGAARN	1196	2663	1070	1770	1072	3238	1080	807	1736	1066	2454	1133	1368	1184	2707	1057	1346	1270	5289	1048	1903	1125	2458	1108	1292	1132	1145	1261	1298	807	936.28	1630.21	1261
M04241_2.00:CREB3:CREB3L1	GRTGACGTCAYS	859	1541	999	1924	953	833	903	2229	1325	839	1193	890	1332	968	1568	918	2647	813	972	909	4085	851	1617	1032	934	808	881	977	807	807	709.963	1262.31	968
M04904_2.00:ALX1:ALX3:ALX4:ARX:BARHL1:BARHL2:BARX1:BARX2:BSX:DLX1:DLX2:DLX3:DLX4:DLX5:DLX6:DRGX:EMX1:EMX2:EN1:EN2:ESX1:EVX1:EVX2:GBX1:GBX2:GSX1:GSX2:HMX1:HMX2:HMX3:HOXA1:HOXA2:HOXA3:HOXA4:HOXA5:HOXB1:HOXB2:HOXB3:HOXB4:HOXB5:HOXC12:HOXC4:HOXC5:HOXD1:HOXD3:HOXD4:ISX:LBX1:LBX2:LHX1:LHX5:MEOX1:MEOX2:MIXL1:MNX1:MSX1:MSX2:NANOG:NANOGP8:NKX1-1:NKX1-2:OTP:PDX1:PHOX2A:PHOX2B:PROP1:PRRX1:PRRX2:RAX:RAX2:SEB…	NTAATTAV	2838	964	4154	1373	4140	1635	6663	2640	1423	3762	1146	4381	1552	3522	2272	3868	3568	2488	807	4398	1486	4584	2635	4096	4555	4422	6935	4589	4557	807	1612.66	3291.48	3568
M05798_2.00:TBX15:TBX18:TBX20:TBX22	NRAGGTGTGAAA	3514	1253	2974	4825	3304	2923	3373	1729	1701	3740	2598	3585	2720	2857	807	3897	2573	3907	5719	2963	3628	2987	1162	3896	3129	3165	3144	2504	3413	807	1041.54	3034.14	3129
M07811_2.00:USF1:USF2	SGGTCACGTGRCCV	955	807	1026	955	1178	1339	1093	1464	1643	1117	1203	1201	2289	1154	2343	1202	1304	972	1491	1285	2272	1138	3041	1120	1025	1163	959	1116	1085	807	511.514	1342.76	1163
M01745_2.00:OLIG2:OLIG3	NTACCATADKN	3753	843	3824	1142	3883	1248	3807	1328	933	3298	809	6770	1114	3339	1014	4308	2540	3069	827	3964	1288	3963	1184	6671	6673	6880	4537	4407	4568	809	1985.1	3171.86	3339
M09547_2.00:FOXO1:FOXO3:FOXO4:FOXO6	GTAAACAG	1609	1687	1738	1162	1982	809	1806	1085	1075	1691	994	1727	811	1743	1410	1936	2429	1530	1586	1627	1153	1562	825	1658	1731	1919	1691	1606	1661	809	388.489	1525.62	1627
M04562_2.00:ZNF449	AMGCCCAACC	1671	4512	1411	3683	1338	2261	1453	3400	2094	1378	2214	1364	1926	1358	1926	1259	810	1394	1996	1472	4173	1100	901	1357	1146	1361	1389	1258	1300	810	945.917	1824.31	1394
M03893_2.00:PAX3:PAX7	ASCGTGACKAATYR	1595	2418	1538	1963	1419	952	1558	1264	885	1419	1089	1487	1092	1481	1336	1662	2089	1696	954	1718	810	1767	2158	1478	1491	1642	1855	1575	1637	810	381.734	1518.21	1538
M10348_2.00:ZNF697	NTGGGCGAGGGM	1251	3023	977	2209	994	2330	837	927	2616	1143	3062	853	2119	955	2468	960	811	1735	4094	1041	2596	1238	1146	838	856	957	859	913	916	811	887.775	1542.21	1041
M04075_2.00:TCFL5	KCACGCGCMC	1243	4631	936	3020	878	2513	949	1320	2654	1077	4217	811	822	979	2005	1051	1066	1537	3162	981	2012	997	1622	880	915	878	1051	965	1200	811	1034.41	1599.03	1066
M04089_2.00:MITF:TFEB	ANCATGTGACN	1329	1435	1437	830	1409	811	1432	1345	1327	1291	1256	1335	1011	1276	1232	1475	3289	1118	1274	1394	2150	1456	1954	1189	1403	1339	1496	1432	1352	811	443.829	1416.45	1345
M10122_2.00:REST	ACAGCGW	1746	3630	1816	2437	2007	1943	1839	2300	1053	1915	1312	2026	1313	1878	1380	1920	1920	1697	1217	1792	2502	1964	812	1737	1694	1815	1685	1817	1887	812	508.476	1829.45	1817
M01007_2.00:FOXN2:FOXN3	DNGACGCYW	1234	2272	1227	3285	1128	1991	1368	1649	1717	1375	2588	1060	1308	1109	1674	1210	1086	1339	3368	1110	812	1281	1596	1188	1229	1158	1328	1117	1214	812	626.686	1517.97	1281
M10117_2.00:REST	TTCAGCACCACGGACAGCGCC	3714	2729	3165	3059	2277	1147	3340	4035	1284	2707	6621	2308	2588	2640	3718	2366	1083	3251	813	2432	2783	2592	1586	2785	2802	2247	3984	2751	3070	813	1111.46	2754.38	2729
M09029_2.00:E2F1:E2F2:E2F3:E2F4:E2F5:E2F6	GGCGCGAAAC	1161	2072	949	2061	964	2452	828	1070	3971	1189	2641	881	1655	1041	2053	928	1033	1360	3737	1112	1371	956	1230	894	813	824	877	874	1024	813	837.748	1449	1070
M07968_2.00:GATA1:GATA2:GATA3:GATA4:GATA5:GATA6	CTGGNNNNNNSAGATAAG	2612	4221	1901	813	1938	1401	3010	2854	4564	2337	1579	2030	3141	2760	4491	2911	2739	2712	1662	2570	4224	2588	1951	1915	2520	2649	2420	2633	2311	813	891.811	2601.97	2588
M03532_2.00:LEF1:TCF7:TCF7L1:TCF7L2	AAAGATCAAAGG	2240	1577	1719	1345	1785	903	2096	1106	3949	2069	1107	1900	1668	2569	4199	2074	3146	1971	992	1988	814	2426	4026	1983	2269	1812	2120	2909	2533	814	877.699	2113.62	1988
M05410_2.00:ALX1:ALX3:ALX4:ARX:DLX1:DLX2:DLX3:DLX4:DLX5:DLX6:DRGX:ESX1:HOXA2:HOXB2:ISX:LHX1:LHX2:LHX3:LHX4:LHX5:LHX9:MEOX1:MIXL1:MNX1:MSX1:MSX2:PHOX2A:PHOX2B:PROP1:PRRX1:PRRX2:RAX:RAX2:SEBOX:SHOX:SHOX2:UNCX:VSX1:VSX2	NTAATTGS	2108	814	3884	1297	3246	2182	4386	4134	3496	2673	1869	3936	2723	3525	3951	2722	2278	1713	962	3212	1857	2917	3208	3178	4349	3651	3889	4411	3331	814	1033.23	2962.14	3208
M09039_2.00:E2F1:E2F2:E2F3:E2F4:E2F5:E2F6	GGCGCGAAAC	1162	2073	948	2062	963	2453	829	1071	3972	1190	2642	882	1656	1042	2054	929	1034	1361	3738	1113	1370	957	1231	895	814	825	876	873	1025	814	837.937	1449.66	1071
M04258_2.00:ATF1:CREB1:CREM	SGTGACGTCAYS	896	1853	1097	2488	938	1232	1004	2209	1137	904	2161	961	1843	1035	1795	927	1909	828	1055	930	4997	816	2015	1058	990	912	854	1017	920	816	852.835	1406.24	1035
[truncated: 5,900 more rows]

## Sheet: -log10pval
Motif Name	Consensus	AD1	AD1_enriched	AD2	AD2_enriched	AD3	AD3_enriched	AD4	AD4_enriched	AD5_enriched	AD6	AD6_enriched	CTL1	CTL1_enriched	CTL2	CTL2_enriched	CTL3	CTL3_enriched	CTL4	CTL4_enriched	CTL5	CTL5_enriched	CTL6	CTL6_enriched	shared_AD1_CTL1	shared_CTL2_AD2	shared_CTL3_AD3	shared_CTL4_AD4	shared_CTL5_AD5	shared_CTL6_AD6	BEST	STDEV	MEAN	MEDIAN
[truncated: 7,704 more rows]

## Sheet: % of Target Sequences
Motif Name	Consensus	AD1	AD1_enriched	AD2	AD2_enriched	AD3	AD3_enriched	AD4	AD4_enriched	AD5_enriched	AD6	AD6_enriched	CTL1	CTL1_enriched	CTL2	CTL2_enriched	CTL3	CTL3_enriched	CTL4	CTL4_enriched	CTL5	CTL5_enriched	CTL6	CTL6_enriched	shared_AD1_CTL1	shared_CTL2_AD2	shared_CTL3_AD3	shared_CTL4_AD4	shared_CTL5_AD5	shared_CTL6_AD6	BEST	STDEV	MEAN	MEDIAN
[truncated: 7,704 more rows]
