# Supplementary material for: Epigenetic and transcriptional dysregulation in CD4+ T cells in patients with atopic dermatitis
Source: PLoS Genet. 2022 May 16;18(5):e1009973. doi: 10.1371/journal.pgen.1009973 (PMC9135339; doi:10.1371/journal.pgen.1009973)
Supplement: S5 Table — (XLSX) [file pgen.1009973.s011.xlsx]

## Sheet: README
Epigenetic and Transcriptional Dysregulation in T cells of patients with Atopic Dermatitis
This document contains the HOMER TF motif enrichment results for peaks identified by MAnorm as stronger in 3 or more control or 3 or more cases
Comments, additions, or subtractions should be addressed to the corresponding author:
Leah Kottyan (Leah.Kottyan@cchmc.org)
Sheets
Rank	This sheet contains the Rank of the motifs
Negative Log10 of the Pvalues	This sheet contains the -log10(pvalue) of the motifs
% of Target Sequences	This sheet contains the percentage of the input sequence containing a given motif

## Sheet: Rank
Motif Name	Consensus	AD_ATAC_enriched_peaks_in_3_or_more	CTL_ATAC_enriched_peaks_in_3_or_more
M09490_2.00:FOS:FOSB:FOSL1:FOSL2	NNATGASTCATH	1	1
M08802_2.00:FOS:FOSB:FOSL1:FOSL2	RTGACTCAB	2	6
M09495_2.00:BATF:BATF3	ATGASTCATH	3	2
M08838_2.00:JUN:JUNB:JUND	RTGACTCAB	4	4
M05838_2.00:JUN:JUNB:JUND	ATGACTCA	5	13
M09494_2.00:FOS:FOSB:FOSL1:FOSL2	NNVTGASTCATN	6	3
M08837_2.00:JUN:JUNB:JUND	RTGACTCABY	7	7
M01000_2.00:JUN:JUNB:JUND	NATGACTCAY	8	10
M04291_2.00:ATF3:JDP2	NRTGASTCAYN	9	16
M09489_2.00:ATF3:JDP2	DATGASTCATHN	10	8
M08069_2.00:FOS:FOSB:FOSL1:FOSL2	DVTGASTCATB	11	5
M08781_2.00:FOSL2	RATGACTCATYM	12	20
M08846_2.00:JUN:JUNB:JUND	RTGACTCAYCC	13	18
M07827_2.00:FOS:FOSB:FOSL1:FOSL2	ATGACTCACYC	14	23
M08806_2.00:JUN:JUNB:JUND	DRTGACTCATC	15	15
M04033_2.00:ATF3:JDP2	ATGACTCAY	16	12
M08795_2.00:FOS:FOSB:FOSL1:FOSL2	VTGACTCAY	17	28
M08828_2.00:FOS:FOSB:FOSL1:FOSL2	GRTGACTCAYC	18	17
M08821_2.00:FOS:FOSB:FOSL1:FOSL2	GRTGACTCAYYC	19	25
M08805_2.00:FOS:FOSB:FOSL1:FOSL2	GRTGACTCAYYC	20	24
M08797_2.00:JUN:JUNB:JUND	RRTGACTCAYC	21	9
M08064_2.00:FOSL2	KGRTGACTCAB	22	31
M08803_2.00:JUN:JUNB:JUND	DVTGACTCABH	23	11
M08070_2.00:JUN:JUNB:JUND	DGRTGACTCAK	24	14
M08071_2.00:FOS:FOSB:FOSL1:FOSL2	RGTGACTCATV	25	22
M04008_2.00:NFE2:NFE2L1:NFE2L2:NFE2L3	ATGACTCAY	26	34
M07838_2.00:JUN:JUNB:JUND	GRTGACTCAYC	27	19
M06018_2.00:JUN:JUNB:JUND	RATGASTCAYC	28	29
M10001_2.00:FOS:FOSB:FOSL1:FOSL2	TGAGTCAT	29	35
M04267_2.00:NFE2:NFE2L1:NFE2L2:NFE2L3	VATGASTCATB	30	51
M08819_2.00:FOS:FOSB:FOSL1:FOSL2	GRTGACTCAYCC	31	36
M07833_2.00:FOS:FOSB:FOSL1:FOSL2	GGGTGASTCAT	32	43
M08814_2.00:FOS:FOSB:FOSL1:FOSL2	VTGACTCAB	33	27
M08825_2.00:ATF3:JDP2	VTGACTCAB	34	26
M05836_2.00:JUN:JUNB:JUND	ATGACTCATH	35	21
M07835_2.00:JUN:JUNB:JUND	GATGACTCATH	36	30
M08067_2.00:JUN:JUNB:JUND	DRTGACTCATS	37	33
M04037_2.00:JUN:JUNB:JUND	ATGACKCAY	38	38
M08073_2.00:JUN:JUNB:JUND	ARRRRATGASTCAT	39	37
M07826_2.00:FOS:FOSB:FOSL1:FOSL2	GATGASTCACWSN	40	32
M01805_2.00:FOS:FOSB:FOSL1:FOSL2	NNATGACKCAH	41	39
M07817_2.00:JUN:JUNB:JUND	RTGASTCATCCYB	42	53
M09968_2.00:JUN:JUNB:JUND	TGACTCAN	43	40
M05835_2.00:FOSL2	ATGASTCA	44	60
M09992_2.00:JUN:JUNB:JUND	TGACTCAN	45	45
M01001_2.00:JUN:JUNB:JUND	ATGACKCAH	46	41
M04340_2.00:JUN:JUNB:JUND	GATGACKCATM	47	50
M07812_2.00:FOSL2	DRTGASTCATCCTB	48	73
M07815_2.00:JUN:JUNB:JUND	ATGACTCAYCC	49	48
M04289_2.00:ATF3:JDP2	VATGASTCATS	50	63
M10003_2.00:FOS:FOSB:FOSL1:FOSL2	TGAGTCAK	51	49
M09988_2.00:FOS:FOSB:FOSL1:FOSL2	NSTGACTCAN	52	47
M07837_2.00:JUN:JUNB:JUND	RRRRRRATGASTCAT	53	64
M00995_2.00:JUN:JUNB:JUND	ATGACKCAW	54	66
M09344_2.00:NFKB1:NFKB2	GGGRCTTYCCC	55	456
M09356_2.00:NFKB1:NFKB2	GGGRCTTYCCC	56	457
M01816_2.00:JUN:JUNB:JUND	ATGACGYAW	57	42
M09989_2.00:FOS:FOSB:FOSL1:FOSL2	TGACTCAD	58	54
M07829_2.00:JUN:JUNB:JUND	NKRTGACTCATBCYY	59	56
M04341_2.00:JUN:JUNB:JUND	KATGACTCATM	60	46
M01842_2.00:JUN:JUNB:JUND	ATGACKCAH	61	97
M05841_2.00:JUN:JUNB:JUND	GATGACTCATM	62	78
M10002_2.00:FOS:FOSB:FOSL1:FOSL2	TGACTCAB	63	70
M09633_2.00:RUNX1:RUNX2:RUNX3	SAAACCACAG	64	199
M09632_2.00:RUNX1:RUNX2:RUNX3	AAACCACARM	65	185
M08188_2.00:ATF3:JDP2	GATGASTCAY	66	91
M04024_2.00:NFE2:NFE2L1:NFE2L2:NFE2L3	ATGACTCAT	67	106
M09990_2.00:FOS:FOSB:FOSL1:FOSL2	RTGASTCAY	68	107
M05699_2.00:NFKB1:NFKB2	MGGTRCTTCCCCB	69	2082
M09630_2.00:RUNX1:RUNX2:RUNX3	NWAACCACADNN	70	209
M09938_2.00:BACH1:BACH2	CRTGAGTCATC	71	114
M07828_2.00:FOS:FOSB:FOSL1:FOSL2	BKRTGACTCATCCYY	72	134
M08163_2.00:RUNX1:RUNX2:RUNX3	AAACCACAGAV	73	201
M11255_2.00:RUNX1:RUNX2:RUNX3	DNTGTGGTTD	74	213
M09369_2.00:RUNX1:RUNX2:RUNX3	AAACCACARM	75	204
M09372_2.00:RUNX1:RUNX2:RUNX3	VAAACCACARRV	76	206
M04285_2.00:ATF3:JDP2	SATGASTCATC	77	104
M04342_2.00:JUN:JUNB:JUND	KATGASTCATM	78	55
M09971_2.00:BATF:BATF3	GWDATGAGTC	79	44
M04266_2.00:NFE2:NFE2L1:NFE2L2:NFE2L3	VATGASTCATB	80	127
M11259_2.00:RUNX1:RUNX2:RUNX3	HAACCACAG	81	262
M04330_2.00:JUN:JUNB:JUND	BATGASTCATS	82	132
M11261_2.00:RUNX1:RUNX2:RUNX3	TGTGGTT	83	249
M04287_2.00:ATF3:JDP2	GATGASTCATC	84	109
M09371_2.00:RUNX1:RUNX2:RUNX3	VAAACCACARM	85	193
M02836_2.00:ATF3:JDP2	ATGASTCAT	86	110
M02838_2.00:ATF3:JDP2	ATGACTCAT	87	111
M02861_2.00:ATF3:JDP2	ATGACTCAT	88	108
M09484_2.00:BACH1:BACH2	TGACTCAGCA	89	65
M09924_2.00:FOSL2	TGASTCAYCN	90	137
M01307_2.00:RUNX1:RUNX2:RUNX3	NWAACCGCAA	91	215
M09960_2.00:NFE2:NFE2L1:NFE2L2:NFE2L3	ATGACTCAG	92	100
M09358_2.00:NFKB1:NFKB2	GGGAATTTCCC	93	2192
M05700_2.00:NFKB1:NFKB2	AGGTRCTTCCCCT	94	3048
M07820_2.00:JUN:JUNB:JUND	KGATGACTCATNCYY	95	131
M09374_2.00:RUNX1:RUNX2:RUNX3	CWAACCACAGCC	96	231
M11263_2.00:RUNX1:RUNX2:RUNX3	TGTGGT	97	281
M03470_2.00:RUNX1:RUNX2:RUNX3	WAACCGCAA	98	224
M04283_2.00:JUN:JUNB:JUND	SATGASTCATC	99	141
M01822_2.00:JUN:JUNB:JUND	ATGACTCAH	100	138
M09626_2.00:RELA	WGGGGATTTCCC	101	627
M11262_2.00:RUNX1:RUNX2:RUNX3	TGTGGT	102	374
M11256_2.00:RUNX1:RUNX2:RUNX3	AACCACAV	103	222
M09373_2.00:RUNX1:RUNX2:RUNX3	VAAACCACAGRV	104	255
M00125_2.00:ATF3:JDP2	DRTGACGYVN	105	149
M04284_2.00:JUN:JUNB:JUND	SATGACTCATS	106	139
M11228_2.00:NFKB1:NFKB2	GGGGATTCCC	107	1979
M11242_2.00:RELA	GGGAMTTTCCCN	108	691
M02751_2.00:RUNX1:RUNX2:RUNX3	AACCRCAA	109	174
M08006_2.00:RELA	GGGRATTTCCM	110	1840
M11254_2.00:RUNX1:RUNX2:RUNX3	TGTGGTBNV	111	315
M03446_2.00:NFKB1:NFKB2	AGGGGAWTCCCCT	112	2873
M04336_2.00:FOS:FOSB:FOSL1:FOSL2	GRTGASTCATM	113	124
M11257_2.00:RUNX1:RUNX2:RUNX3	ACCACAAA	114	422
M03467_2.00:RUNX1:RUNX2:RUNX3	AAACCGCAAA	115	210
M05887_2.00:NFKB1:NFKB2	VGGGRNTTYCCCB	116	4339
M02713_2.00:RELA	GGGGWTTTCC	117	781
M11231_2.00:NFKB1:NFKB2	GGRAATTCCCCN	118	1102
M09595_2.00:IRF4:IRF8	ACTGAAACCA	119	234
M04721_2.00:ELF1:ELF2:ELF4:ELK1:ELK3:ELK4:ERF:ERG:ETS1:ETS2:ETV1:ETV2:ETV3:ETV3L:ETV4:ETV5:FEV:FLI1:GABPA	RACAGGAAGTG	120	345
M09959_2.00:NFE2:NFE2L1:NFE2L2:NFE2L3	TGCTGAGTCAY	121	169
M04333_2.00:FOS:FOSB:FOSL1:FOSL2	SATGAWTCATC	122	155
M02259_2.00:IRF5:IRF6	NAYCGAWACY	123	505
M08039_2.00:RELA	KGGAATTTCCC	124	720
M03465_2.00:RUNX1:RUNX2:RUNX3	AAACCGCAAA	125	221
M11260_2.00:RUNX1:RUNX2:RUNX3	NNNHAACCACAGRSN	126	279
M02983_2.00:ELF1:ELF2:ELF4:ELK1:ELK3:ELK4:ERF:ERG:ETS1:ETS2:ETV1:ETV2:ETV3:ETV3L:ETV4:ETV5:FEV:FLI1:GABPA	ACCGGAAGTR	127	364
M04799_2.00:ELF1:ELF2:ELF4:ELK1:ELK3:ELK4:ERF:ERG:ETS1:ETS2:ETV1:ETV2:ETV3:ETV3L:ETV4:ETV5:FEV:FLI1:GABPA	RACCGGAAGTR	128	637
M07999_2.00:RELA	AGGGRMTTTCCMVR	129	1283
M11229_2.00:NFKB1:NFKB2	GGGGACTTTCCA	130	2518
M09355_2.00:RELA	GGGAMTTTCCC	131	998
M02985_2.00:ELF1:ELF2:ELF4:ELK1:ELK3:ELK4:ERF:ERG:ETS1:ETS2:ETV1:ETV2:ETV3:ETV3L:ETV4:ETV5:FEV:FLI1:GABPA	ACCGGAARTV	132	421
M04782_2.00:ELF1:ELF2:ELF4:ELK1:ELK3:ELK4:ERF:ERG:ETS1:ETS2:ETV1:ETV2:ETV3:ETV3L:ETV4:ETV5:FEV:FLI1:GABPA	NACCGGAAGYN	133	402
M09395_2.00:LEF1:TCF7:TCF7L1:TCF7L2	TBYCTTTGATSTB	134	4502
M11237_2.00:RELA	GGGAATTTCC	135	1822
M04763_2.00:ELF1:ELF2:ELF4:ELK1:ELK3:ELK4:ERF:ERG:ETS1:ETS2:ETV1:ETV2:ETV3:ETV3L:ETV4:ETV5:FEV:FLI1:GABPA	RACMGGAAATS	136	741
M04772_2.00:ELF1:ELF2:ELF4:ELK1:ELK3:ELK4:ERF:ERG:ETS1:ETS2:ETV1:ETV2:ETV3:ETV3L:ETV4:ETV5:FEV:FLI1:GABPA	VACAGGAARTG	137	667
M09406_2.00:LEF1:TCF7:TCF7L1:TCF7L2	BCCTTTGATST	138	3884
M00760_2.00:JUN:JUNB:JUND	TGACKYMW	139	190
M05545_2.00:IRF1:IRF2	CGAAASYGAAAS	140	449
M08001_2.00:RELA	NRGGGRMTTTCCMVR	141	1722
M11230_2.00:NFKB1:NFKB2	DGGGGAMTTTCCBN	142	2782
M04777_2.00:ELF1:ELF2:ELF4:ELK1:ELK3:ELK4:ERF:ERG:ETS1:ETS2:ETV1:ETV2:ETV3:ETV3L:ETV4:ETV5:FEV:FLI1:GABPA	VACMGGAARTS	143	423
M09975_2.00:BACH1:BACH2	ANSATGAGTCATGVT	144	191
M08007_2.00:RELA	AGGGRATTTCCAV	145	1437
M01486_2.00:ELF1:ELF2:ELF4:ELK1:ELK3:ELK4:ERF:ERG:ETS1:ETS2:ETV1:ETV2:ETV3:ETV3L:ETV4:ETV5:FEV:FLI1:GABPA	NACCGGAARY	146	488
M05865_2.00:ELF1:ELF2:ELF4:ELK1:ELK3:ELK4:ERF:ERG:ETS1:ETS2:ETV1:ETV2:ETV3:ETV3L:ETV4:ETV5:FEV:FLI1:GABPA	ACCGGAAGTDN	147	296
M05546_2.00:IRF1:IRF2	CGAAAGYGAAAS	148	395
M01495_2.00:ELF1:ELF2:ELF4:ELK1:ELK3:ELK4:ERF:ERG:ETS1:ETS2:ETV1:ETV2:ETV3:ETV3L:ETV4:ETV5:ETV6:FEV:FLI1:GABPA	NACCGGAARY	149	504
M09539_2.00:ELF1:ELF2:ELF4:ELK1:ELK3:ELK4:ERF:ERG:ETS1:ETS2:ETV1:ETV2:ETV3:ETV3L:ETV4:ETV5:FEV:FLI1:GABPA	DCCGGAARYN	150	692
M09347_2.00:NFKB1:RELA:RELB	GGGGGMTTTCCM	151	2953
M09352_2.00:NFKB1:RELA:RELB	GGGGGMTTTCCM	152	2954
M09370_2.00:RUNX1:RUNX2:RUNX3	MMAAACCACARACM	153	445
M10478_2.00:ELF1:ELF2:ELF4:ELK1:ELK3:ELK4:ERF:ERG:ETS1:ETS2:ETV1:ETV2:ETV3:ETV3L:ETV4:ETV5:FEV:FLI1:GABPA	AAHAACAGGAAGTG	154	1823
M01496_2.00:ELF1:ELF2:ELF4:ELK1:ELK3:ELK4:ERF:ERG:ETS1:ETS2:ETV1:ETV2:ETV3:ETV3L:ETV4:ETV5:FEV:FLI1:GABPA	NASCGGAART	155	349
M05864_2.00:ELF1:ELF2:ELF4:ELK1:ELK3:ELK4:ERF:ERG:ETS1:ETS2:ETV1:ETV2:ETV3:ETV3L:ETV4:ETV5:FEV:FLI1:GABPA	ACCGGAARTR	156	586
M11236_2.00:REL:RELA	GGGGAATTTCCC	157	1168
M02711_2.00:RELA	GGGAATTTCC	158	1340
M01485_2.00:ELF1:ELF2:ELF4:ELK1:ELK3:ELK4:ERF:ERG:ETS1:ETS2:ETV1:ETV2:ETV3:ETV3L:ETV4:ETV5:FEV:FLI1:GABPA	ACCGGAAGT	159	584
M08782_2.00:NFE2:NFE2L1:NFE2L2:NFE2L3	NATGACT	160	196
M08831_2.00:NFE2:NFE2L1:NFE2L2:NFE2L3	NATGACT	161	197
M02832_2.00:NFE2:NFE2L1:NFE2L2:NFE2L3	VATGACTCATC	162	171
M10482_2.00:ELF1:ELF2:ELF4:ELK1:ELK3:ELK4:ERF:ERG:ETS1:ETS2:ETV1:ETV2:ETV3:ETV3L:ETV4:ETV5:FEV:FLI1:GABPA	CACTTCCKGK	163	558
M08002_2.00:RELA	AGGGRMTTTCCMVVS	164	1615
M05696_2.00:NFATC1:NFATC2:NFATC3:NFATC4	WKTTTCCGTN	165	3769
M08008_2.00:RELA	RGGGGATTTCCMVVS	166	776
M04755_2.00:ELF1:ELF2:ELF4:ELK1:ELK3:ELK4:ERF:ERG:ETS1:ETS2:ETV1:ETV2:ETV3:ETV3L:ETV4:ETV5:FEV:FLI1:GABPA	NRSCGGAAGTR	167	464
M08003_2.00:RELA	AGGGGATTTCCMVV	168	1159
M11319_2.00:LEF1:TCF7:TCF7L1:TCF7L2	YCTTTGATS	169	3851
M04769_2.00:ELF1:ELF2:ELF4:ELK1:ELK3:ELK4:ERF:ERG:ETS1:ETS2:ETV1:ETV2:ETV3:ETV3L:ETV4:ETV5:FEV:FLI1:GABPA	RACCGGAAGTN	170	415
M02257_2.00:IRF9	AACGAAACTA	171	473
M09351_2.00:RELA	MAGGGAATTTCCMV	172	2310
M01478_2.00:ELF1:ELF2:ELF4:ELK1:ELK3:ELK4:ERF:ERG:ETS1:ETS2:ETV1:ETV2:ETV3:ETV3L:ETV4:ETV5:FEV:FLI1:GABPA	NRCCGGAAGT	173	792
M08167_2.00:LEF1:TCF7:TCF7L1:TCF7L2	RAASATCAAAGGVA	174	3055
M09596_2.00:IRF1:IRF2	GAAASYGAAASY	175	283
M04753_2.00:ELF1:ELF2:ELF4:ELK1:ELK3:ELK4:ERF:ERG:ETS1:ETS2:ETV1:ETV2:ETV3:ETV3L:ETV4:ETV5:FEV:FLI1:GABPA	NACCGGAAGTR	176	366
M09536_2.00:ELF1:ELF2:ELF4:ELK1:ELK3:ELK4:ERF:ERG:ETS1:ETS2:ETV1:ETV2:ETV3:ETV3L:ETV4:ETV5:FEV:FLI1:GABPA	ACAGGAAGTG	177	359
M01512_2.00:NFATC2	WTTTTCCATT	178	4392
M02432_2.00:LCOR	VAYCGAAACT	179	1204
M04802_2.00:ELF1:ELF2:ELF4:ELK1:ELK3:ELK4:ERF:ERG:ETS1:ETS2:ETV1:ETV2:ETV3:ETV3L:ETV4:ETV5:FEV:FLI1:GABPA	GACCGGAAGTR	180	576
M05701_2.00:NFATC1:NFATC2:NFATC3:NFATC4	AKTTTCCATT	181	3209
M03954_2.00:RELA	TGGGAWTTTCCCA	182	3320
M08000_2.00:RELA	HAGGGRATTTCCAV	183	1490
M09244_2.00:IRF7	GAAASYGAAA	184	1017
M09238_2.00:IRF7	GAAASYGAAA	185	1016
M11258_2.00:RUNX1:RUNX2:RUNX3	TGTGGT	186	1658
M05693_2.00:NFATC1:NFATC2:NFATC3:NFATC4	WKTTTCCATT	187	3797
M04709_2.00:ELF1:ELF2:ELF4:ELK1:ELK3:ELK4:ERF:ERG:ETS1:ETS2:ETV1:ETV2:ETV3:ETV3L:ETV4:ETV5:FEV:FLI1:GABPA	VRCMGGAAGTR	188	883
M08004_2.00:RELA	HAGGGRMTTTCCMRR	189	2295
M10004_2.00:JUN:JUNB:JUND	TGACTC	190	164
M04795_2.00:ELF1:ELF2:ELF4:ELK1:ELK3:ELK4:ERF:ERG:ETS1:ETS2:ETV1:ETV2:ETV3:ETV3L:ETV4:ETV5:FEV:FLI1:GABPA	RACCGGAAGTR	191	722
M01493_2.00:ELF1:ELF2:ELF4:ELK1:ELK3:ELK4:ERF:ERG:ETS1:ETS2:ETV1:ETV2:ETV3:ETV3L:ETV4:ETV5:FEV:FLI1:GABPA	NRCCGGAART	192	527
M10493_2.00:ELF1:ELF2:ELF4:ELK1:ELK3:ELK4:ERF:ERG:ETS1:ETS2:ETV1:ETV2:ETV3:ETV3L:ETV4:ETV5:FEV:FLI1:GABPA	ACCGGAAGYV	193	329
M10888_2.00:IRF4:IRF8	KAAAMWGAAAVYA	194	729
M09461_2.00:TCF12:TCF3:TCF4	ASATCAAAGGVA	195	3550
M08185_2.00:BACH1:BACH2	TGACTCAGCA	196	154
M01487_2.00:ELF1:ELF2:ELF4:ELK1:ELK3:ELK4:ERF:ERG:ETS1:ETS2:ETV1:ETV2:ETV3:ETV3L:ETV4:ETV5:FEV:FLI1:GABPA	NACCGGAAGT	197	542
M10198_2.00:EGR1:EGR2:EGR3:EGR4	HGTGGGHGGG	198	3558
M09594_2.00:IRF1:IRF2	GAAAGTGAAAGT	199	854
M01481_2.00:ELF1:ELF2:ELF4:ELK1:ELK3:ELK4:ERF:ERG:ETS1:ETS2:ETV1:ETV2:ETV3:ETV3L:ETV4:ETV5:FEV:FLI1:GABPA	NRCCGGAAGT	200	412
M00175_2.00:IRF4:IRF8	NWNCGAAACY	201	375
M02749_2.00:NFATC1:NFATC2:NFATC3:NFATC4	WTTTTCCAT	202	5288
M08829_2.00:BATF:BATF3	CTGAGTCATWTYGARASH	203	159
M01477_2.00:ELF1:ELF2:ELF4:ELK1:ELK3:ELK4:ERF:ERG:ETS1:ETS2:ETV1:ETV2:ETV3:ETV3L:ETV4:ETV5:FEV:FLI1:GABPA	NRBCGGAARY	204	585
M04770_2.00:ELF1:ELF2:ELF4:ELK1:ELK3:ELK4:ERF:ERG:ETS1:ETS2:ETV1:ETV2:ETV3:ETV3L:ETV4:ETV5:FEV:FLI1:GABPA	NACCGGAARTV	205	401
M04792_2.00:EHF:ELF1:ELF2:ELF4:ELK1:ELK3:ELK4:ERF:ERG:ETS1:ETS2:ETV1:ETV2:ETV3:ETV3L:ETV4:ETV5:FEV:FLI1:GABPA	RACCGGAAGTG	206	289
M01484_2.00:EHF:ELF1:ELF2:ELF3:ELF4:ELF5:ETV6:ETV7:FEV	ANSCGGAAGT	207	320
M01809_2.00:FOS:FOSB:FOSL1:FOSL2	GATGACGY	208	165
M09631_2.00:RUNX1:RUNX2:RUNX3	ACCACATCCTGY	209	230
M02440_2.00:NFATC1:NFATC2:NFATC3:NFATC4	WTTTTCCATT	210	4732
M04708_2.00:ELF1:ELF2:ELF4:ELK1:ELK3:ELK4:ERF:ERG:ETS1:ETS2:ETV1:ETV2:ETV3:ETV3L:ETV4:ETV5:FEV:FLI1:GABPA	NRCCGGAWGYN	211	941
M11232_2.00:NFATC1:NFATC2:NFATC3:NFATC4	TGGAAAAWN	212	4923
M04774_2.00:ELF1:ELF2:ELF4:ELK1:ELK3:ELK4:ERF:ERG:ETS1:ETS2:ETV1:ETV2:ETV3:ETV3L:ETV4:ETV5:FEV:FLI1:GABPA	NACCGGAARTS	213	465
M07816_2.00:JUN:JUNB:JUND	TGATGACTCATNYHY	214	184
M10481_2.00:ELF1:ELF2:ELF4:ELK1:ELK3:ELK4:ERF:ERG:ETS1:ETS2:ETV1:ETV2:ETV3:ETV3L:ETV4:ETV5:FEV:FLI1:GABPA	CMGGAARTR	215	742
M02446_2.00:NFATC1:NFATC2:NFATC3:NFATC4	WWTTTCCAYN	216	4027
M08005_2.00:RELA	NAGGGRATTTCCAVN	217	2384
M05781_2.00:LEF1:TCF7:TCF7L1:TCF7L2	CTTTGATST	218	3114
M09394_2.00:LEF1:TCF7:TCF7L1:TCF7L2	VVASATCAAAGGV	219	4372
M09401_2.00:LEF1:TCF7:TCF7L1:TCF7L2	VVASATCAAAGGV	220	4373
M02445_2.00:NFATC1:NFATC2:NFATC3:NFATC4	ANTTTCCAYH	221	5107
M00200_2.00:LEF1:TCF7:TCF7L1:TCF7L2	ASATCAAAGR	222	3835
M09979_2.00:ATF3:JDP2	ATKRCGTCAGS	223	263
M08230_2.00:STAT1	AGTTTCRKTT	224	284
M10495_2.00:ELF1:ELF2:ELF4:ELK1:ELK3:ELK4:ERF:ERG:ETS1:ETS2:ETV1:ETV2:ETV3:ETV3L:ETV4:ETV5:FEV:FLI1:GABPA	BVKACCGGAWGTNRGW	225	363
M07821_2.00:BATF:BATF3	TGAGTCATAWCGARA	226	94
M09535_2.00:ELF1:ELF2:ELF4:ELK1:ELK3:ELK4:ERF:ERG:ETS1:ETS2:ETV1:ETV2:ETV3:ETV3L:ETV4:ETV5:FEV:FLI1:GABPA	RACCGGAAGT	227	424
M08832_2.00:BACH1:BACH2	RTGACTCAGCA	228	122
M09926_2.00:NFE2:NFE2L1:NFE2L2:NFE2L3	GTCATBHWDBNNB	229	181
M01494_2.00:EHF:ELF1:ELF2:ELF3:ELF4:ELF5:ELK1:ELK3:ELK4:ERF:ERG:ETS1:ETS2:ETV1:ETV2:ETV3:ETV3L:ETV4:ETV5:ETV6:ETV7:FEV:FLI1:GABPA:SPDEF	WNCCGGAAGT	230	384
M02260_2.00:IRF5:IRF6	RCCGAAACYN	231	1743
M02441_2.00:NFATC1:NFATC2:NFATC3:NFATC4	WTTTTCCATD	232	4747
M09345_2.00:NFATC1:NFATC2:NFATC3:NFATC4	AAATTTTCCT	233	5238
M09354_2.00:NFATC1:NFATC2:NFATC3:NFATC4	AAATTTTCCT	234	5237
M09531_2.00:ELF1:ELF2:ELF4:ELK1:ELK3:ELK4:ERF:ERG:ETS1:ETS2:ETV1:ETV2:ETV3:ETV3L:ETV4:ETV5:FEV:FLI1:GABPA	RCCGGAAGTD	235	950
M05890_2.00:LEF1:TCF7:TCF7L1:TCF7L2	NWASATCAAAGRV	236	3877
M07814_2.00:JUN:JUNB:JUND	DMTGASTCATWTYGARANT	237	175
M10479_2.00:ELF1:ELF2:ELF4:ELK1:ELK3:ELK4:ERF:ERG:ETS1:ETS2:ETV1:ETV2:ETV3:ETV3L:ETV4:ETV5:FEV:FLI1:GABPA	CTTCCTGT	238	598
M11222_2.00:NFATC1:NFATC2:NFATC3:NFATC4	GGAAAAWNTN	239	5454
M08019_2.00:STAT2	TTHAGTTTCRKTTTC	240	297
M02678_2.00:SPI1:SPIB:SPIC	AGAGGAA	241	2401
M02442_2.00:NFAT5	ATTTTCCATD	242	5586
M05403_2.00:DUXA	TAATYTAATCA	243	3467
M01482_2.00:ELF1:ELF2:ELF4:ELK1:ELK3:ELK4:ERF:ERG:ETS1:ETS2:ETV1:ETV2:ETV3:ETV3L:ETV4:ETV5:FEV:FLI1:GABPA	ACCGGAAGT	244	392
M10515_2.00:EHF:ELF1:ELF2:ELF3:ELF4:ELF5:ETV6:ETV7	CCCGGAARTA	245	308
M05773_2.00:LEF1:TCF7:TCF7L1:TCF7L2	ASATCAAAG	246	3366
M09533_2.00:EHF:ELF1:ELF2:ELF3:ELF4:ELF5:ETV6:ETV7:FEV	AVCAGGAAGT	247	400
M07641_2.00:ZNF266	ANTACTCACAGGYCC	248	6325
M00198_2.00:LEF1:TCF7:TCF7L1:TCF7L2	ASATCAAAGR	249	4500
M04720_2.00:ELF1:ELF2:ELF4:ELK1:ELK3:ELK4:ERF:ERG:ETS1:ETS2:ETV1:ETV2:ETV3:ETV3L:ETV4:ETV5:FEV:FLI1:GABPA	NACCGGAAGTR	250	680
M00177_2.00:IRF5	NANCGAAACY	251	891
M09528_2.00:ELF1:ELF2:ELF4:ELK1:ELK3:ELK4:ERF:ERG:ETS1:ETS2:ETV1:ETV2:ETV3:ETV3L:ETV4:ETV5:FEV:FLI1:GABPA	AACCGGAAGT	252	405
M09078_2.00:ELF1:ELF2:ELF4:ELK1:ELK3:ELK4:ERF:ERG:ETS1:ETS2:ETV1:ETV2:ETV3:ETV3L:ETV4:ETV5:FEV:FLI1:GABPA	GRGRCAGGAAGTGG	253	1530
M11235_2.00:REL:RELA	GGGGMTTTCC	254	1633
M02443_2.00:NFATC1:NFATC2:NFATC3:NFATC4	WTTTTCCAYH	255	5128
M05703_2.00:NFATC1:NFATC2:NFATC3:NFATC4	AKTTTCCGTT	256	2174
M03964_2.00:RUNX1:RUNX2:RUNX3	WAACCGCAAAA	257	708
M09386_2.00:LEF1:TCF7:TCF7L1:TCF7L2	TBCCTTTGATGTGGTT	258	1385
M02710_2.00:REL:RELA	GGGGMTTTCC	259	1430
M01490_2.00:EHF:ELF1:ELF2:ELF3:ELF4:ELF5:ETV6:ETV7:SPI1:SPIC	ANVMGGAAGT	260	613
M00157_2.00:ELF1:ELF2:ELF4:ELK1:ELK3:ELK4:ERF:ERG:ETS1:ETS2:ETV1:ETV2:ETV3:ETV3L:ETV4:ETV5:FEV:FLI1:GABPA	NACCGGAAGT	261	331
M11217_2.00:NFATC1:NFATC2:NFATC3:NFATC4	GGAAAA	262	5047
M11221_2.00:NFATC1:NFATC2:NFATC3:NFATC4	GGAAAA	263	5048
M11223_2.00:NFATC1:NFATC2:NFATC3:NFATC4	GGAAAA	264	5049
M00173_2.00:IRF9	ANCGAAACY	265	699
M09465_2.00:TCF12:TCF3:TCF4	ASWTCAAAGG	266	3236
M05402_2.00:DUXA	TAAYBTAATCA	267	4938
M05895_2.00:LEF1:TCF7:TCF7L1:TCF7L2	ATCAAAGGVN	268	3289
M01491_2.00:EHF:ELF1:ELF2:ELF3:ELF4:ELF5:ETV6:ETV7	DNSCGGAART	269	328
M02254_2.00:IRF5:IRF6	NAYCGAWACT	270	1062
M08787_2.00:BACH1:BACH2	RTGACTCAGCA	271	162
M04767_2.00:ELF1:ELF2:ELF4:ELK1:ELK3:ELK4:ERF:ERG:ETS1:ETS2:ETV1:ETV2:ETV3:ETV3L:ETV4:ETV5:FEV:FLI1:GABPA	GACCGGAAGTV	272	404
M10503_2.00:ELF1:ELF2:ELF4:ELK1:ELK3:ELK4:ERF:ERG:ETS1:ETS2:ETV1:ETV2:ETV3:ETV3L:ETV4:ETV5:FEV:FLI1:GABPA	CMGGAAGTSAB	273	2320
M04800_2.00:ELF1:ELF2:ELF4:ELK1:ELK3:ELK4:ERF:ERG:ETS1:ETS2:ETV1:ETV2:ETV3:ETV3L:ETV4:ETV5:FEV:FLI1:GABPA	NRCCGGAWGYR	274	1105
M00158_2.00:EHF:ELF1:ELF2:ELF3:ELF4:ELF5:ETV6:ETV7:FEV	ANSCGGAAGT	275	307
M09625_2.00:NFATC1:NFATC2:NFATC3:NFATC4	ATTTTCCATT	276	2625
M02258_2.00:IRF9	ADCGAAACY	277	333
M09530_2.00:ELF1:ELF2:ELF4:SPDEF	AVCAGGAWST	278	672
M10881_2.00:IRF1:IRF2	NRGAAAGTGAAAST	279	1252
M09360_2.00:NFATC1:NFATC2:NFATC3:NFATC4	GASTCABWTTTTCCA	280	2509
M05777_2.00:LEF1:TCF7:TCF7L1:TCF7L2	ASATCAAAG	281	3658
M00776_2.00:EGR1:EGR2:EGR3:EGR4	MCGCCCACGC	282	2015
M02690_2.00:PAX2	HGTCACGB	283	202
M03004_2.00:EHF:ELF1:ELF2:ELF4:ELK1:ELK3:ELK4:ERF:ERG:ETS1:ETS2:ETV1:ETV2:ETV3:ETV3L:ETV4:ETV5:FEV:FLI1:GABPA	ACCGGAAGTN	284	610
M11219_2.00:NFATC1:NFATC2:NFATC3:NFATC4	DGGAAAAN	285	5722
M06555_2.00:PAX3:PAX7	WGTAACHGT	286	506
M10501_2.00:EHF:ELF1:ELF2:ELF3:ELF4:ELF5:ETV6:ETV7:SPI1:SPIC	AWAAGGAAGTW	287	1093
M09515_2.00:EGR1:EGR2:EGR3:EGR4	YCCGCCCACGCN	288	1033
M05757_2.00:LEF1:TCF7:TCF7L1:TCF7L2	ACATCAAAG	289	3965
M05775_2.00:LEF1:TCF7:TCF7L1:TCF7L2	ASATCAAAG	290	3277
M03955_2.00:RELA	KGGGAATTCCCM	291	7696
M09500_2.00:PRDM1	ACTTTCACTTTC	292	3620
M02992_2.00:ELF1:ELF2:ELF4:ELK1:ELK3:ELK4:ERF:ERG:ETS1:ETS2:ETV1:ETV2:ETV3:ETV3L:ETV4:ETV5:FEV:FLI1:GABPA	ACCGGAARTV	293	582
M00174_2.00:IRF3	RAANGGAAAC	294	2904
M09991_2.00:FOS:FOSB:FOSL1:FOSL2	ACTCACCA	295	282
M09532_2.00:ELF1:ELF2:ELF4:ELK1:ELK3:ELK4:ERF:ERG:ETS1:ETS2:ETV1:ETV2:ETV3:ETV3L:ETV4:ETV5:FEV:FLI1:GABPA	ACAGGAAGTG	296	1132
M04760_2.00:ELF1:ELF2:ELF4:ELK1:ELK3:ELK4:ERF:ERG:ETS1:ETS2:ETV1:ETV2:ETV3:ETV3L:ETV4:ETV5:FEV:FLI1:GABPA	VACCGGAARTS	297	480
M10520_2.00:ELF1:ELF2:ELF4:ELK1:ELK3:ELK4:ERF:ERG:ETS1:ETS2:ETV1:ETV2:ETV3:ETV3L:ETV4:ETV5:FEV:FLI1:GABPA	CMGGAAGC	298	361
M10500_2.00:EHF:ELF1:ELF2:ELF3:ELF4:ELF5:ETV6:ETV7:FEV	BTTCCTGC	299	2263
M08065_2.00:BACH1:BACH2	SATGACTCAGCANW	300	123
M00233_2.00:EGR1:EGR2:EGR3:EGR4	CGCCCMCGCD	301	2675
M01492_2.00:EHF:ELF1:ELF2:ELF3:ELF4:ELF5:ELK1:ELK3:ELK4:ERF:ERG:ETS1:ETS2:ETV1:ETV2:ETV3:ETV3L:ETV4:ETV5:ETV6:ETV7:FEV:FLI1:GABPA:SPDEF	DNCCGGAAGT	302	528
M11234_2.00:NFATC1:NFATC2:NFATC3:NFATC4	TTTCCAN	303	5026
M01511_2.00:NFATC2	WTTTTCCGTT	304	2224
M10511_2.00:ELF1:ELF2:ELF4:ELK1:ELK3:ELK4:ERF:ERG:ETS1:ETS2:ETV1:ETV2:ETV3:ETV3L:ETV4:ETV5:FEV:FLI1:GABPA	MACTTCCTKTB	305	940
M05540_2.00:IRF4:IRF8	NYGAAACTGAAACTR	306	272
M08793_2.00:NFE2:NFE2L1:NFE2L2:NFE2L3	VVATGACTCAGCA	307	150
M10487_2.00:EHF:ELF1:ELF2:ELF3:ELF4:ELF5:ELK1:ELK3:ELK4:ERF:ERG:ETS1:ETS2:ETV1:ETV2:ETV3:ETV3L:ETV4:ETV5:ETV6:ETV7:FEV:FLI1:GABPA:SPDEF	RDAAGAGGAART	308	532
M09691_2.00:RELA	BGGRTTTYCCC	309	2209
M02735_2.00:ELF1:ELF2:ELF4:ELK1:ELK3:ELK4:ERF:ERG:ETS1:ETS2:ETV1:ETV2:ETV3:ETV3L:ETV4:ETV5:FEV:FLI1:GABPA	ACCGGAAGT	310	407
M08854_2.00:PRDM1	YCACTTTCACTTTC	311	3008
M08995_2.00:PRDM1	YCACTTTCACTTTC	312	3009
M08135_2.00:DUX1_HUMAN:DUX3_HUMAN:DUX4	TAATYYAATCA	313	3392
M00622_2.00:EGR1:EGR2:EGR3:EGR4	CGCCCACG	314	1116
M09486_2.00:NFE2:NFE2L1:NFE2L2:NFE2L3	GATGACTCAGCA	315	140
M11252_2.00:RUNX1:RUNX2:RUNX3	CCACACCAYDG	316	1632
M04805_2.00:SPI1:SPIB:SPIC	RAAWGMGGAAGTD	317	783
M09081_2.00:ELF1:ELF2:ELF4:ELK1:ELK3:ELK4:ERF:ERG:ETS1:ETS2:ETV1:ETV2:ETV3:ETV3L:ETV4:ETV5:ETV6:FEV:FLI1:GABPA	RRACMGGAAGYGRV	318	1648
M03006_2.00:ELF1:ELF2:ELF4:ELK1:ELK3:ELK4:ERF:ERG:ETS1:ETS2:ETV1:ETV2:ETV3:ETV3L:ETV4:ETV5:FEV:FLI1:GABPA	ACCGGAAGTR	319	1008
M02646_2.00:LEF1:TCF7:TCF7L1:TCF7L2	SATCAAAGN	320	4781
M11233_2.00:NFATC1:NFATC2:NFATC3:NFATC4	WNMNWTTTTCCW	321	5179
M08191_2.00:PRDM1	ACTTTCAC	322	2114
M09052_2.00:ELF1:ELF2:ELF4:ELK1:ELK3:ELK4:ERF:ERG:ETS1:ETS2:ETV1:ETV2:ETV3:ETV3L:ETV4:ETV5:FEV:FLI1:GABPA	RGRCAGGAAGTGG	323	731
M05710_2.00:NFAT5	NGTAMYTTTCCRT	324	4382
M11220_2.00:NFATC1:NFATC2:NFATC3:NFATC4	WNWTTTTCCT	325	5511
M03447_2.00:NFAT5	YTGTAATTTTCCAY	326	7042
M08077_2.00:NFE2:NFE2L1:NFE2L2:NFE2L3	CASVATGACTCAGCA	327	205
M10475_2.00:ELF5:SPI1:SPIB:SPIC	ACTTCCTCT	328	428
M00805_2.00:IRF1:IRF2	AAANYGAAAS	329	2242
M09346_2.00:NFATC1:NFATC2:NFATC3:NFATC4	AATTTTCCA	330	5692
M09357_2.00:NFATC1:NFATC2:NFATC3:NFATC4	AATTTTCCA	331	5693
M10494_2.00:ELF1:ELF2:ELF4:ELK1:ELK3:ELK4:ERF:ERG:ETS1:ETS2:ETV1:ETV2:ETV3:ETV3L:ETV4:ETV5:FEV:FLI1:GABPA	VNACMGGAWRTTN	332	1176
M00159_2.00:ELF1:ELF2:ELF4:SPDEF	WNCCGGATNY	333	1620
M03007_2.00:ELF1:ELF2:ELF4:ELK1:ELK3:ELK4:ERF:ERG:ETS1:ETS2:ETV1:ETV2:ETV3:ETV3L:ETV4:ETV5:FEV:FLI1:GABPA	ACCGGAAGTN	334	931
M09506_2.00:EGR1:EGR2:EGR3:EGR4	CRCCCACGCA	335	1483
M08349_2.00:EGR1:EGR2:EGR3:EGR4	CGCCCCCDC	336	1254
M08083_2.00:PRDM1	TCACTTTCAC	337	2913
M04742_2.00:EHF:ELF1:ELF2:ELF3:ELF4:ELF5:ELK1:ELK3:ELK4:ERF:ERG:ETS1:ETS2:ETV1:ETV2:ETV3:ETV3L:ETV4:ETV5:ETV6:ETV7:FEV:FLI1:GABPA:SPDEF	AAVCAGGAAGTR	338	431
M04724_2.00:EHF:ELF1:ELF2:ELF3:ELF4:ELF5:ELK1:ELK3:ELK4:ERF:ERG:ETS1:ETS2:ETV1:ETV2:ETV3:ETV3L:ETV4:ETV5:ETV6:ETV7:FEV:FLI1:GABPA:SPDEF	AAMCAGGAAGTR	339	725
M02997_2.00:ELF1:ELF2:ELF4:ELK1:ELK3:ELK4:ERF:ERG:ETS1:ETS2:ETV1:ETV2:ETV3:ETV3L:ETV4:ETV5:FEV:FLI1:GABPA	ACCGGAARTV	340	570
M09638_2.00:LEF1:TCF7:TCF7L1:TCF7L2	CCTTTGAWGT	341	1670
M00375_2.00:EGR1:EGR2:EGR3:EGR4	GCCCMCGCN	342	2298
M04439_2.00:EGR1:EGR2:EGR3:EGR4	MMCGCCCACGCAC	343	1087
M01475_2.00:ELF5:SPI1:SPIB:SPIC	ADGVGGAAGT	344	477
M00176_2.00:IRF5:IRF6	NRNCGAWACY	345	2532
M08094_2.00:ZBTB33	YTCTCGCGAGAYYTS	346	2216
M09945_2.00:NFE2:NFE2L1:NFE2L2:NFE2L3	MTGCTGAGTCATK	347	173
M04768_2.00:ELF1:ELF2:ELF4:ELK1:ELK3:ELK4:ERF:ERG:ETS1:ETS2:ETV1:ETV2:ETV3:ETV3L:ETV4:ETV5:FEV:FLI1:GABPA	NACCGGAAGTR	348	601
M10485_2.00:EHF:ELF1:ELF2:ELF3:ELF4:ELF5:ELK1:ELK3:ELK4:ERF:ERG:ETS1:ETS2:ETV1:ETV2:ETV3:ETV3L:ETV4:ETV5:ETV6:ETV7:FEV:FLI1:GABPA:SPDEF	DVCAGGAAGTGS	349	548
M04438_2.00:EGR1:EGR2:EGR3:EGR4	CCCGCCCACGCVC	350	767
M10168_2.00:GLI1:GLI2:GLI3	GTGGGTGGT	351	4152
M05779_2.00:LEF1:TCF7:TCF7L1:TCF7L2	ASATCAAAG	352	3363
M05529_2.00:IRF5:IRF6	ACCGAAACT	353	3586
M10016_2.00:MAF:MAFA:MAFB:MAFG:MAFK	TGASTCAGCDY	354	203
M10891_2.00:IRF4:IRF8	AGTTTCA	355	3801
M05548_2.00:IRF7	HNGAAAGTGAAAGTR	356	1742
M03244_2.00:DUXA	NTAATYTAATCAR	357	4734
M08994_2.00:EGR1:EGR2:EGR3:EGR4	CCCCCRCCCACRCM	358	730
M06073_2.00:EGR1:EGR2:EGR3:EGR4	NHMCGCCCACGCMM	359	713
M01479_2.00:ELF1:ELF2:ELF4:ELK1:ELK3:ELK4:ERF:ERG:ETS1:ETS2:ETV1:ETV2:ETV3:ETV3L:ETV4:ETV5:FEV:FLI1:GABPA	NACCGGAAGT	360	1039
M10893_2.00:IRF1:IRF2	DNGAAAGTGAAAGYRA	361	1477
M10516_2.00:EHF:ELF1:ELF2:ELF3:ELF4:ELF5:ETV6:ETV7	CAGGAAAYD	362	1015
M10136_2.00:MZF1	TGGGGAG	363	1392
M03011_2.00:EHF:ELF1:ELF2:ELF3:ELF4:ELF5:ETV6:ETV7:SPI1:SPIC	ACCCGGAAGTD	364	462
M02999_2.00:ELF1:ELF2:ELF4:ELK1:ELK3:ELK4:ERF:ERG:ETS1:ETS2:ETV1:ETV2:ETV3:ETV3L:ETV4:ETV5:FEV:FLI1:GABPA	ACCGGAAGTG	365	639
M10499_2.00:ELF1:ELF2:ELF4:ELK1:ELK3:ELK4:ERF:ERG:ETS1:ETS2:ETV1:ETV2:ETV3:ETV3L:ETV4:ETV5:FEV:FLI1:GABPA	RCAGGAAGTGVKTGS	366	1108
M07818_2.00:JUN:JUNB:JUND	BGATGACKYMAYCYY	367	278
M00156_2.00:EHF:ELF1:ELF2:ELF3:ELF4:ELF5:ETV6:ETV7	ANVMGGAART	368	901
M04718_2.00:EHF:ELF1:ELF2:ELF3:ELF4:ELF5:ELK1:ELK3:ELK4:ERF:ERG:ETS1:ETS2:ETV1:ETV2:ETV3:ETV3L:ETV4:ETV5:ETV6:ETV7:FEV:FLI1:GABPA:SPDEF	AAMCAGGAAGTR	369	808
M08161_2.00:NFKB1:RELA:RELB	GRATTCCCCNN	370	1608
M10240_2.00:ZNF148	YCCTCCCCCA	371	1258
M02679_2.00:EHF:ELF1:ELF2:ELF3:ELF4:ELF5:ELK1:ELK3:ELK4:ERF:ERG:ETS1:ETS2:ETV1:ETV2:ETV3:ETV3L:ETV4:ETV5:ETV6:ETV7:FEV:FLI1:GABPA:SPDEF	CCGGAAG	372	1906
M00155_2.00:ELF5:SPI1:SPIB:SPIC	WDRVGGAAST	373	512
M09667_2.00:EHF:ELF1:ELF2:ELF3:ELF4:ELF5:ELK1:ELK3:ELK4:ERF:ERG:ETS1:ETS2:ETV1:ETV2:ETV3:ETV3L:ETV4:ETV5:ETV6:ETV7:FEV:FLI1:GABPA:SPDEF	AAHCMGGAAGT	374	671
M10509_2.00:ELF1:ELF2:ELF4:ELK1:ELK3:ELK4:ERF:ERG:ETS1:ETS2:ETV1:ETV2:ETV3:ETV3L:ETV4:ETV5:FEV:FLI1:GABPA	MGVSRGGAAG	375	2944
M02020_2.00:GCM1:GCM2	NATGCGGGY	376	3512
M09062_2.00:ELF1:ELF2:ELF4:ELK1:ELK3:ELK4:ERF:ERG:ETS1:ETS2:ETV1:ETV2:ETV3:ETV3L:ETV4:ETV5:FEV:FLI1:GABPA	VRCAGGAAGKR	377	1395
M01489_2.00:ELF1:ELF2:ELF4:ELK1:ELK3:ELK4:ERF:ERG:ETS1:ETS2:ETV1:ETV2:ETV3:ETV3L:ETV4:ETV5:FEV:FLI1:GABPA	NRCCGGAART	378	818
M06189_2.00:ELF1:ELF2:ELF4:ELK1:ELK3:ELK4:ERF:ERG:ETS1:ETS2:ETV1:ETV2:ETV3:ETV3L:ETV4:ETV5:ETV6:FEV:FLI1:GABPA	ACCGGAAGT	379	1908
M11238_2.00:RELA	GGGRATTTC	380	1509
M02967_2.00:ELF1:ELF2:ELF4:ELK1:ELK3:ELK4:ERF:ERG:ETS1:ETS2:ETV1:ETV2:ETV3:ETV3L:ETV4:ETV5:FEV:FLI1:GABPA	AACCGGAAATA	381	1337
M10496_2.00:ELF1:ELF2:ELF4:ELK1:ELK3:ELK4:ERF:ERG:ETS1:ETS2:ETV1:ETV2:ETV3:ETV3L:ETV4:ETV5:FEV:FLI1:GABPA	AGGAAGT	382	643
M04542_2.00:ZNF282	TTTCCCACAACACD	383	7359
M09980_2.00:ATF3:JDP2	GMTGACGYAATV	384	982
M02444_2.00:NFATC1:NFATC2:NFATC3:NFATC4	NNTTTCCRNN	385	5749
M08112_2.00:ELF1:ELF2:ELF4:ELK1:ELK3:ELK4:ERF:ERG:ETS1:ETS2:ETV1:ETV2:ETV3:ETV3L:ETV4:ETV5:FEV:FLI1:GABPA	RCCGGAAGTGG	386	609
M09298_2.00:NR2E3	AAAGTCAAAAGTCA	387	3410
M09328_2.00:NR2E3	AAAGTCAAAAGTCA	388	3411
M02991_2.00:ELF1:ERF:ETV6	MGCGGAAGTG	389	977
M08302_2.00:EGR1:EGR2:EGR3:EGR4	CGCCCCCGC	390	916
M04711_2.00:ELF1:ELF2:ELF4:ELK1:ELK3:ELK4:ERF:ERG:ETS1:ETS2:ETV1:ETV2:ETV3:ETV3L:ETV4:ETV5:FEV:FLI1:GABPA	DACCGGAAGTD	391	759
M09488_2.00:BACH1:BACH2	ATGACTCAGCANWWT	392	166
M04735_2.00:ELF1:ELF2:ELF4:ELK1:ELK3:ELK4:ERF:ERG:ETS1:ETS2:ETV1:ETV2:ETV3:ETV3L:ETV4:ETV5:FEV:FLI1:GABPA	VACCGGAAGTN	393	563
M09077_2.00:EHF:ELF1:ELF2:ELF3:ELF4:ELF5:ETV6:ETV7	RCAGGAARK	394	978
M03532_2.00:LEF1:TCF7:TCF7L1:TCF7L2	AAAGATCAAAGG	395	3771
M10281_2.00:EGR1:EGR2:EGR3:EGR4	DCMCGCCCACTBMH	396	2215
M02988_2.00:EHF:ELF1:ELF2:ELF3:ELF4:ELF5:ETV6:ETV7:SPI1:SPIC	ACCCGGAAGTD	397	536
M08925_2.00:ZBTB33	BTCTCGCGAGAYYTS	398	2200
M10518_2.00:ELF1:ELF2:ELF4:ELK1:ELK3:ELK4:ERF:ERG:ETS1:ETS2:ETV1:ETV2:ETV3:ETV3L:ETV4:ETV5:FEV:FLI1:GABPA	ACWTCCT	399	409
M07790_2.00:MXI1	VVAVCCACGTG	400	1730
M04263_2.00:ATF1:CREB1:CREM	BGTGACGTA	401	566
M05755_2.00:LEF1:TCF7:TCF7L1:TCF7L2	ACATCAAAG	402	3874
M09925_2.00:NFE2:NFE2L1:NFE2L2:NFE2L3	TGYYDAGTCATT	403	177
M01806_2.00:ATF1:CREB1:CREM	RTGACGTVN	404	448
M09282_2.00:ESR1:ESR2:NR1D1:NR1D2:NR1H2:NR1H3:NR1H4:NR2C1:NR2C2:NR2F1:NR2F2:NR2F6:NR4A1:NR4A2:NR4A3:NR5A1:NR5A2:NR6A1:PPARA:PPARD:PPARG:RARA:RARB:RARG:RORA:RORB:RORC:RXRA:RXRB:RXRG:THRB	GAAASTRGGTCA	405	288
M09324_2.00:ESR1:ESR2:NR1D1:NR1D2:NR1H2:NR1H3:NR1H4:NR2C1:NR2C2:NR2F1:NR2F2:NR2F6:NR4A1:NR4A2:NR4A3:NR5A1:NR5A2:NR6A1:PPARA:PPARD:PPARG:RARA:RARB:RARG:RORA:RORB:RORC:RXRA:RXRB:RXRG:THRA:THRB	GAAASTRGGTCA	406	287
M10473_2.00:ELF5:SPI1:SPIB:SPIC	AGAGGAAG	407	3150
M05446_2.00:POU2F2	DTATGCWAATB	408	3070
M09976_2.00:BACH1:BACH2	GCTGAGTCAYGST	409	228
M02968_2.00:ELF1:ELF2:ELF4:ELK1:ELK3:ELK4:ERF:ERG:ETS1:ETS2:ETV1:ETV2:ETV3:ETV3L:ETV4:ETV5:FEV:FLI1:GABPA	ACCGGAAGTR	410	438
M08843_2.00:NFE2:NFE2L1:NFE2L2:NFE2L3	ATGACTCAGCARWW	411	194
M11218_2.00:NFATC1:NFATC2:NFATC3:NFATC4	WGGAAAANN	412	5551
M01807_2.00:ATF3:JDP2	GATGACGT	413	1231
M04732_2.00:ELF1:ELF2:ELF4:ELK1:ELK3:ELK4:ERF:ERG:ETS1:ETS2:ETV1:ETV2:ETV3:ETV3L:ETV4:ETV5:FEV:FLI1:GABPA	NRCCGGAAGTR	414	376
M03448_2.00:NFKB1:NFKB2	AGGGGAWTCCCCT	415	1329
M11253_2.00:RUNX1:RUNX2:RUNX3	CCACACCA	416	2566
M02663_2.00:MZF1	TCCCCA	417	2574
M10360_2.00:ZNF467	TGGGAGCTCCCC	418	2182
M11226_2.00:NFAT5	KGKAWTTTTCCAB	419	3468
M08232_2.00:ZNF200	ACTTCC	420	503
M09073_2.00:ELF1:ELF2:ELF4:ELK1:ELK3:ELK4:ERF:ERG:ETS1:ETS2:ETV1:ETV2:ETV3:ETV3L:ETV4:ETV5:FEV:FLI1:GABPA	CAGGAAGT	421	796
M09930_2.00:ATF1:CREB1:CREM	GVTGACGT	422	712
M10880_2.00:IRF1:IRF2	CTTTCACTTTCANT	423	1129
M11243_2.00:RELA	GGGTTTTTCCV	424	2515
M01804_2.00:ATF1:CREB1:CREM	RTGACGTA	425	721
M04460_2.00:ZSCAN5	NYGTCCCYCCCCAAAKCY	426	7413
M09476_2.00:MYCN	CCACGTGGYB	427	3151
M10432_2.00:DMRT1:DMRT2:DMRT3:DMRTA2:DMRTC2	TTGTTACAWTKTTG	428	3869
M09048_2.00:ELF1:ELF2:ELF4:ELK1:ELK3:ELK4:ERF:ERG:ETS1:ETS2:ETV1:ETV2:ETV3:ETV3L:ETV4:ETV5:FEV:FLI1:GABPA	RRARACAGGAARTRGS	429	1407
M09067_2.00:ELF1:ELF2:ELF4:ELK1:ELK3:ELK4:ERF:ERG:ETS1:ETS2:ETV1:ETV2:ETV3:ETV3L:ETV4:ETV5:FEV:FLI1:GABPA	RRARACAGGAARTRGS	430	1408
M07946_2.00:ELF5:SPI1:SPIB:SPIC	AAAAAGAGGAAGTGV	431	806
M01483_2.00:ELF1:ELF2:ELF4:ELK1:ELK3:ELK4:ERF:ERG:ETS1:ETS2:ETV1:ETV2:ETV3:ETV3L:ETV4:ETV5:FEV:FLI1:GABPA	NACCGGAAGT	432	1459
M05771_2.00:LEF1:TCF7:TCF7L1:TCF7L2	ASATCAAAG	433	3607
M09491_2.00:MAF:MAFA:MAFB:MAFG:MAFK	TGCTGASTCAGC	434	472
M02447_2.00:RFX1:RFX2:RFX3:RFX4:RFX6	GTTGCYADGG	435	1777
M00758_2.00:ATF3:JDP2	BGATGACGN	436	248
M04338_2.00:FOS:FOSB:FOSL1:FOSL2	AATGACACG	437	755
M07800_2.00:MYC	GMSCACGTGGC	438	1647
M02846_2.00:CREB3L1:CREB3L2	TGCCACGTGGCA	439	1059
M04750_2.00:ELF1:ELF2:ELF4:SPDEF	NAMCCGGATGTD	440	681
M08273_2.00:ZNF200	RCTTCCGGYBBS	441	1058
M09343_2.00:NFATC1:NFATC2:NFATC3:NFATC4	AKTTTTCCA	442	5292
M09359_2.00:NFATC1:NFATC2:NFATC3:NFATC4	AKTTTTCCA	443	5293
M10890_2.00:IRF4:IRF8	RAARTGAAACTG	444	442
M03333_2.00:IRF5	AACCGAAACYA	445	6980
M09952_2.00:ATF1:CREB1:CREM	GSTGACGTAABS	446	877
M05536_2.00:IRF5	VCGAAACCGAAACY	447	276
M05849_2.00:ZNF282	CMTCCCACACC	448	3019
M02989_2.00:EHF:ELF1:ELF2:ELF3:ELF4:ELF5:ETV6:ETV7:SPI1:SPIC	ACCCGGAAGTD	449	509
M09944_2.00:NFE2:NFE2L1:NFE2L2:NFE2L3	CRTGACTCAGCAR	450	172
M10296_2.00:SP1:SP3:SP4:SP5:SP8:SP9	AAAGGGG	451	5055
M08051_2.00:MXI1	VVRCCACGTGCNB	452	1798
M06186_2.00:EHF:ELF1:ELF2:ELF3:ELF4:ELF5:ELK1:ELK3:ELK4:ERF:ERG:ETS1:ETS2:ETV1:ETV2:ETV3:ETV3L:ETV4:ETV5:ETV6:ETV7:FEV:FLI1:GABPA:SPDEF	AACAGGAAGT	453	1002
M04259_2.00:ATF1:CREB1:CREM	NGTGACGTA	454	1211
M04756_2.00:EHF:ELF1:ELF2:ELF3:ELF4:ELF5:ETV6:ETV7:SPI1:SPIC	NABGMGGAAGTR	455	335
M06188_2.00:ELF1:ELF2:ELF4:ELK1:ELK3:ELK4:ERF:ERG:ETS1:ETS2:ETV1:ETV2:ETV3:ETV3L:ETV4:ETV5:FEV:FLI1:GABPA	ACCGGAART	456	1247
M04396_2.00:PRDM1	NCACTTTCMCTH	457	4787
M09425_2.00:EOMES:TBR1:TBX21	GDGDAGGTGTGAR	458	1469
M07745_2.00:ZNF480	HACWCATTCCYY	459	3910
M00230_2.00:EGR2	MCRCCCMCCC	460	5247
M02664_2.00:MZF1	TTCCCCCTMC	461	2826
M11312_2.00:LEF1:TCF7:TCF7L1:TCF7L2	ADNATCAAAGN	462	3442
M08900_2.00:ZIC1:ZIC2:ZIC3:ZIC4:ZIC5	GACCACCCC	463	3329
M08990_2.00:ZIC1:ZIC2:ZIC3:ZIC4:ZIC5	GACCACCCC	464	3328
M00823_2.00:RFX5:RFX7	GTTGCTANGB	465	2391
M07957_2.00:ELF1:ELF2:ELF4:ELK1:ELK3:ELK4:ERF:ERG:ETS1:ETS2:ETV1:ETV2:ETV3:ETV3L:ETV4:ETV5:FEV:FLI1:GABPA	CCGGAAGTGG	466	379
M00991_2.00:ATF1:CREB1:CREM	NSGTGACGTCR	467	865
M02843_2.00:CREB3L1:CREB3L2	TGCCACGTGGCA	468	1218
M10246_2.00:SALL2	GGGTGGG	469	1357
M04751_2.00:ELF1:ELF2:ELF4:SPDEF	DAMCMGGATGTR	470	1178
M01142_2.00:NFE2:NFE2L1:NFE2L2:NFE2L3	NNATGACDN	471	673
M09419_2.00:STAT3	CAYTTCCMGGAA	472	324
M00188_2.00:RFX1:RFX2:RFX3:RFX4:RFX6	CNTRGYAACV	473	3156
M02748_2.00:NFATC1:NFATC2:NFATC3:NFATC4	GGAAHTTTCC	474	4652
M08789_2.00:NFE2:NFE2L1:NFE2L2:NFE2L3	ATGACTCAGCARWT	475	170
M11165_2.00:AR:NR3C1:NR3C2:PGR	GWDCWTNNTGTTCTN	476	4725
M10187_2.00:BCL11A:BCL11B	GGAAGTGAA	477	849
M11364_2.00:STAT6	TAWTTCCD	478	3989
M10114_2.00:GLI1:GLI2:GLI3	BTGGGTGGTCDB	479	3186
M07813_2.00:NFE2:NFE2L1:NFE2L2:NFE2L3	VATGACTCAGCADWTTY	480	208
M04459_2.00:ZSCAN5	VYGTCCCCCCCCAAAKCY	481	7414
M09075_2.00:ELF1:ELF2:ELF4:ELK1:ELK3:ELK4:ERF:ERG:ETS1:ETS2:ETV1:ETV2:ETV3:ETV3L:ETV4:ETV5:FEV:FLI1:GABPA	GRRCCGGAAGYGG	482	1838
M07952_2.00:ELF1:ELF2:ELF4:ELK1:ELK3:ELK4:ERF:ERG:ETS1:ETS2:ETV1:ETV2:ETV3:ETV3L:ETV4:ETV5:FEV:FLI1:GABPA	VRCCGGAAGTG	483	411
M09058_2.00:ELF1:ELF2:ELF4:ELK1:ELK3:ELK4:ERF:ERG:ETS1:ETS2:ETV1:ETV2:ETV3:ETV3L:ETV4:ETV5:FEV:FLI1:GABPA	GRVRGGAARMRGA	484	3845
M09074_2.00:ELF1:ELF2:ELF4:ELK1:ELK3:ELK4:ERF:ERG:ETS1:ETS2:ETV1:ETV2:ETV3:ETV3L:ETV4:ETV5:FEV:FLI1:GABPA	GRVRGGAARMRGA	485	3846
M07719_2.00:ZNF257	VDGAGGCAA	486	2670
M08882_2.00:EGR1:EGR2:EGR3:EGR4	CYYCCGCCCMCGCHCHC	487	342
M10889_2.00:IRF4:IRF8	GAAARTA	488	4462
M08800_2.00:BACH1:BACH2	SSVTGACTCAGCA	489	195
M09537_2.00:SPI1:SPIB:SPIC	AAAGRGGAAGTG	490	1706
M07978_2.00:IRF4:IRF8	ANTSHGGAAMTGAVWCAD	491	223
M02256_2.00:IRF5	AHCGAAACTR	492	3113
M11313_2.00:LEF1:TCF7:TCF7L1:TCF7L2	NADVAWCAAAGGV	493	3489
M02979_2.00:ELF1:ELF2:ELF4:ELK1:ELK3:ELK4:ERF:ERG:ETS1:ETS2:ETV1:ETV2:ETV3:ETV3L:ETV4:ETV5:FEV:FLI1:GABPA	ACCGGAAGTD	494	1358
M04307_2.00:BATF:BATF3	GMATGACACG	495	388
M10111_2.00:PRDM1	CACTTTCAC	496	3456
M09059_2.00:ELF1:ELF2:ELF4:ELK1:ELK3:ELK4:ERF:ERG:ETS1:ETS2:ETV1:ETV2:ETV3:ETV3L:ETV4:ETV5:FEV:FLI1:GABPA	GRCCGGAAGTGG	497	737
M10514_2.00:ELF1:ELF2:ELF4:ELK1:ELK3:ELK4:ERF:ERG:ETS1:ETS2:ETV1:ETV2:ETV3:ETV3L:ETV4:ETV5:FEV:FLI1:GABPA	CWTCCKGT	498	697
M04437_2.00:EGR1:EGR2:EGR3:EGR4	CMCGCCCACGCVC	499	597
M03319_2.00:POU3F3	ATTATGCWAATTW	500	4129
M09057_2.00:ELF1:ELF2:ELF4:ELK1:ELK3:ELK4:ERF:ERG:ETS1:ETS2:ETV1:ETV2:ETV3:ETV3L:ETV4:ETV5:FEV:FLI1:GABPA	RGRCAGGAAGYGG	501	890
M09047_2.00:ELF5:SPI1:SPIB:SPIC	AAAAAGAGGAAGTGRRR	502	1591
M09392_2.00:LEF1:TCF7:TCF7L1:TCF7L2	BCCTTTSWWNTBYH	503	4777
M09402_2.00:LEF1:TCF7:TCF7L1:TCF7L2	BCCTTTSWWNTBYH	504	4778
M04043_2.00:ATF6:ATF6B	GTGACGTCATC	505	1645
M11349_2.00:STAT1	CAHTTCCS	506	1069
M07958_2.00:ELF1:ELF2:ELF4:ELK1:ELK3:ELK4:ERF:ERG:ETS1:ETS2:ETV1:ETV2:ETV3:ETV3L:ETV4:ETV5:FEV:FLI1:GABPA	GRCCGGAAGTG	507	1055
M09973_2.00:BATF:BATF3	AAATGACTG	508	337
M08276_2.00:PRDM1	YYYTCACTTTCHCTT	509	3669
M11311_2.00:LEF1:TCF7:TCF7L1:TCF7L2	SATCAAAGKG	510	4776
M07569_2.00:ZNF343	CGCTTCCCC	511	2827
M10133_2.00:MZF1	RGTGGGGA	512	2194
M04541_2.00:ZNF282	NTTCCCACAACACG	513	4651
M08255_2.00:ZNF519	CWCTTCCGGT	514	3928
M10108_2.00:PRDM1	RGRAAGTGAAAG	515	3978
M05538_2.00:IRF5	VCGAAACCGAAACT	516	975
M02024_2.00:GCM1:GCM2	ATGCGGGT	517	4066
M05550_2.00:IRF9	RCGAAACTGAAACTN	518	475
M10000_2.00:FOS:FOSB:FOSL1:FOSL2	ACTCATG	519	706
M10517_2.00:ELF1:ELF2:ELF4:ELK1:ELK3:ELK4:ERF:ERG:ETS1:ETS2:ETV1:ETV2:ETV3:ETV3L:ETV4:ETV5:FEV:FLI1:GABPA	AGGAAGT	520	786
M07699_2.00:ZNF766	GGTTTMT	521	976
M09942_2.00:ATF2	VGTGACGTMACY	522	2501
M10446_2.00:E2F1:E2F2:E2F3:E2F4:E2F5:E2F6	CGTTTCYN	523	1900
M09956_2.00:ATF1:CREB1:CREM	NVRTGACGTSMV	524	427
M04883_2.00:GCM1:GCM2	RTGCGGGTG	525	3578
M10477_2.00:ELF5:SPI1:SPIB:SPIC	AGGAAG	526	1913
M02885_2.00:EGR1:EGR2:EGR3:EGR4	ACGCCCACGCA	527	484
M03345_2.00:MYBL2	AACSGTTAACSGTT	528	6964
M03953_2.00:RELA	TGGGTTTTTCCCA	529	3431
M01864_2.00:EGR1:EGR2:EGR3:EGR4	CCCMCGCAN	530	2275
M03841_2.00:ALX1:ALX3:ALX4:ARX:BARHL1:BARHL2:BARX1:BARX2:BSX:DRGX:EMX1:EMX2:EN1:EN2:ESX1:EVX1:EVX2:GBX1:GBX2:GSX1:GSX2:HESX1:HOXA2:HOXA3:HOXB2:HOXB3:HOXD3:ISX:LBX1:LBX2:LHX1:LHX2:LHX3:LHX4:LHX5:LHX6:LHX8:LHX9:LMX1A:LMX1B:MEOX1:MEOX2:MIXL1:MNX1:MSX1:MSX2:NKX1-1:NKX1-2:NOBOX:NOTO:OTP:PDX1:PHOX2A:PHOX2B:PROP1:PRRX1:PRRX2:RAX:RAX2:SEBOX:SHOX:SHOX2:UNCX:VAX1:VAX2:VSX1:VSX2:ZFHX2	NTAATTSGATTAS	531	3895
M09418_2.00:STAT6	SAKTTCTBWGGAAR	532	3637
M04803_2.00:SPI1:SPIB:SPIC	DAWGCGGAAGTR	533	902
M09018_2.00:NFYA	YTCTGATTGGYTRV	534	469
M09019_2.00:NFYA	YTCTGATTGGYTRV	535	468
M01306_2.00:NFATC1:NFATC2:NFATC3:NFATC4	NWTTTTCCRT	536	5610
M02455_2.00:RFX1:RFX2:RFX3:RFX4:RFX6	GTTGCTANG	537	2457
M06185_2.00:ELF1:ELF2:ELF4:ELK1:ELK3:ELK4:ERF:ERG:ETS1:ETS2:ETV1:ETV2:ETV3:ETV3L:ETV4:ETV5:ETV6:ETV7:FEV:FLI1:GABPA	ACCGGAAGT	538	3416
M01736_2.00:MITF:TFEC	NCACGTGAYN	539	4647
M09957_2.00:ATF1:CREB1:CREM	TBACGTCAC	540	1416
M09239_2.00:IRF9	GAAAGCGAAACT	541	292
M09240_2.00:IRF9	GAAAGCGAAACT	542	293
M10486_2.00:EHF:ELF1:ELF2:ELF3:ELF4:ELF5:ELK1:ELK3:ELK4:ERF:ERG:ETS1:ETS2:ETV1:ETV2:ETV3:ETV3L:ETV4:ETV5:ETV6:ETV7:FEV:FLI1:GABPA:SPDEF	AGGAAG	543	2355
M06072_2.00:EGR1:EGR2:EGR3:EGR4	CCMCGCCCACRCAC	544	631
M09060_2.00:EHF:ELF1:ELF2:ELF3:ELF4:ELF5:ETV6:ETV7	RAACVAGGAAGTRG	545	1327
M09066_2.00:EHF:ELF1:ELF2:ELF3:ELF4:ELF5:ETV6:ETV7	RAACVAGGAAGTRG	546	1328
M10506_2.00:ELF1:ELF2:ELF4:ELK1:ELK3:ELK4:ERF:ERG:ETS1:ETS2:ETV1:ETV2:ETV3:ETV3L:ETV4:ETV5:FEV:FLI1:GABPA	CTTCCK	547	2639
M05486_2.00:POU3F1	DTATGCWAATKAS	548	4308
M10191_2.00:EGR1:EGR2:EGR3:EGR4	GCGCATGCG	549	3862
M05359_2.00:ALX1:ALX3:ALX4:ARX:BARX1:BARX2:BSX:DRGX:EMX1:EMX2:EN1:EN2:ESX1:EVX1:EVX2:GBX1:GBX2:GSX1:GSX2:HESX1:HOXA2:HOXA3:HOXB2:HOXB3:HOXD3:ISX:LBX1:LBX2:LHX1:LHX2:LHX3:LHX4:LHX5:LHX6:LHX8:LHX9:LMX1A:LMX1B:MEOX1:MIXL1:MNX1:MSX1:MSX2:NKX1-1:NKX1-2:NOBOX:NOTO:OTP:PDX1:PHOX2A:PHOX2B:PROP1:PRRX1:PRRX2:RAX:RAX2:SEBOX:SHOX:SHOX2:UNCX:VAX1:VAX2:VSX1:VSX2:ZFHX2	TAATYNRATTA	550	3780
M10883_2.00:IRF3	TBMBTTTCSCTTT	551	4674
M02255_2.00:IRF7	GAARCGAAAR	552	5251
M04158_2.00:NPAS2	NRCACGTGKC	553	2113
M08390_2.00:ZSCAN5C	GYTTTRTTGACTCAC	554	735
M09961_2.00:NFE2:NFE2L1:NFE2L2:NFE2L3	CATGACTCAGCAVWCC	555	217
M04229_2.00:ATF1:CREB1:CREM	SRTGACGTCABN	556	727
M08053_2.00:MYCN	VRCCACGTGGYB	557	1299
M02964_2.00:ELF1:ELF2:ELF4:ELK1:ELK3:ELK4:ERF:ERG:ETS1:ETS2:ETV1:ETV2:ETV3:ETV3L:ETV4:ETV5:FEV:FLI1:GABPA	ACCGGAAGTR	558	863
M03298_2.00:POU2F2	WTATGCAAATK	559	3453
M07724_2.00:ZNF695	TTCCTCY	560	3382
M00133_2.00:SP1:SP3:SP4:SP5:SP8:SP9	CMCGCCCCCH	561	1757
M04337_2.00:FOS:FOSB:FOSL1:FOSL2	GATGACGTCATC	562	1301
M02454_2.00:RFX1:RFX2:RFX3:RFX4:RFX6:RFX8	BGTTGCYANG	563	3318
M04281_2.00:JUN:JUNB:JUND	SRTGACGCATS	564	1210
M11052_2.00:MYB:MYBL1	RSNGNCAGTTR	565	2380
M09051_2.00:ELF1:ELF2:ELF4:ELK1:ELK3:ELK4:ERF:ERG:ETS1:ETS2:ETV1:ETV2:ETV3:ETV3L:ETV4:ETV5:FEV:FLI1:GABPA	ACCGGAAGTGV	566	455
M02994_2.00:ELF1:ELF2:ELF4:ELK1:ELK3:ELK4:ERF:ERG:ETS1:ETS2:ETV1:ETV2:ETV3:ETV3L:ETV4:ETV5:FEV:FLI1:GABPA	ACCGGAARTG	567	971
M08054_2.00:MYC	VNGCACGTGGSB	568	1719
M10224_2.00:PRDM16	GATGAG	569	290
M05709_2.00:NFAT5	NGTAMYTTTCCAY	570	3543
M04749_2.00:ELF1:ELF2:ELF4:SPDEF	NAMCAGGATGTD	571	534
M09644_2.00:STAT6	TTCCKNAGAA	572	4700
M10488_2.00:ELF1:ELF2:ELF4:ELK1:ELK3:ELK4:ERF:ERG:ETS1:ETS2:ETV1:ETV2:ETV3:ETV3L:ETV4:ETV5:FEV:FLI1:GABPA	YSMRCCGGAAGTNM	573	347
M09046_2.00:ELF1:ELF2:ELF4:ELK1:ELK3:ELK4:ERF:ERG:ETS1:ETS2:ETV1:ETV2:ETV3:ETV3L:ETV4:ETV5:FEV:FLI1:GABPA	GRCCGGAAGTG	574	1005
M09167_2.00:DUX1_HUMAN:DUX3_HUMAN:DUX4	TAAYCTAATCA	575	2418
M09865_2.00:ARNT:ARNT2	YRCGTGSS	576	1604
M01715_2.00:MITF:TFE3:TFEB:TFEC	BCDCGTGAYN	577	4309
M10015_2.00:MAF:MAFA:MAFB:MAFG:MAFK	TGCTGASTC	578	212
M01147_2.00:ATF2	NATGACGTMN	579	714
M09070_2.00:ELF1:ELF2:ELF4:ELK1:ELK3:ELK4:ERF:ERG:ETS1:ETS2:ETV1:ETV2:ETV3:ETV3L:ETV4:ETV5:FEV:FLI1:GABPA	ACCGGAAGTGR	580	524
M09589_2.00:POU2F2	ATATGCAAAT	581	3177
M08778_2.00:MAX	GVGCACGTGGC	582	1179
M08727_2.00:MYCN	SCCCACGTGGCC	583	432
M02874_2.00:PRDM1	NCACTTTCACTTTCW	584	2587
M03963_2.00:RFX1:RFX2:RFX3:RFX4:RFX6	GTTGCTAGGCAAC	585	1461
M02027_2.00:GCM1:GCM2	ATGCGGGT	586	3622
M10279_2.00:EGR1:EGR2:EGR3:EGR4	VTGCGTGGGCGT	587	1182
M08182_2.00:MXI1	CCACGTGG	588	1790
M07953_2.00:ELF1:ELF2:ELF4:ELK1:ELK3:ELK4:ERF:ERG:ETS1:ETS2:ETV1:ETV2:ETV3:ETV3L:ETV4:ETV5:FEV:FLI1:GABPA	VRCCGGAAGTG	589	479
M02449_2.00:RFX1:RFX2:RFX3:RFX4:RFX6	BGTTGCYADG	590	2519
M00785_2.00:ZKSCAN5	NTCAHYTMCD	591	611
M10188_2.00:EGR1:EGR2:EGR3:EGR4	WTGCGTGGGCGT	592	651
M11321_2.00:LEF1:TCF7:TCF7L1:TCF7L2	DCATCAAAGB	593	4455
M11350_2.00:STAT1	VWTTTCCN	594	3117
M09350_2.00:REL:RELA	TGGMATTTCCCTWCH	595	1884
M09353_2.00:REL:RELA	TGGMATTTCCCTWCH	596	1883
M09424_2.00:STAT4	TTTCCYGGAA	597	596
M05468_2.00:POU2F3	DTATGCWAATN	598	3500
M00187_2.00:RFX5:RFX7	BGTTGCYANG	599	2109
M09967_2.00:JUN:JUNB:JUND	AGTCATAHTGAA	600	188
M07801_2.00:MYC	GVSCACGTGGC	601	930
M05044_2.00:NKX2-1:NKX2-2:NKX2-3:NKX2-4:NKX2-5:NKX2-6:NKX2-8	CTCAACGAC	602	1410
M10471_2.00:EHF:ELF1:ELF2:ELF3:ELF4:ELF5:ETV6:ETV7:SPIC	YTACTTCCTG	603	590
M03306_2.00:POU2F3	TATGCAAAT	604	3358
M04881_2.00:GCM1:GCM2	ATGCGGGTR	605	785
M09092_2.00:FOXH1	SAATCCACA	606	1236
M03308_2.00:POU2F1	AWTATGCAAATT	607	2724
M04191_2.00:HES7	VRCACGTGCC	608	1844
M09262_2.00:MYB:MYBL1	BCBSCAACYGCCACY	609	2060
M10579_2.00:GATA1:GATA2:GATA3:GATA4:GATA5:GATA6	AKGNDGATTABVGS	610	3179
M03041_2.00:FOXO4	TTTCCCCACACG	611	848
M07845_2.00:PRDM1	TCACTTTCACTTTYH	612	4127
M10832_2.00:POU2F1	TNTATGBTAATT	613	1803
M09497_2.00:MAF:MAFA:MAFB:MAFG:MAFK:NRL	TGAGTCAGCA	614	258
M04297_2.00:CREB3L2:CREB3L4	TGCCACGTGGCG	615	953
M10258_2.00:SP7:SP8:SP9	CCGCCCCCKVG	616	1061
M05360_2.00:ALX1:ALX3:ALX4:ARX:BARX1:BARX2:BSX:DRGX:EMX1:EMX2:EN1:EN2:ESX1:EVX1:EVX2:GBX1:GBX2:GSX1:GSX2:HESX1:HOXA2:HOXA3:HOXB2:HOXB3:HOXD3:ISX:LBX1:LBX2:LHX1:LHX2:LHX3:LHX4:LHX5:LHX6:LHX8:LHX9:LMX1A:LMX1B:MEOX1:MIXL1:MNX1:MSX1:MSX2:NKX1-1:NKX1-2:NOBOX:NOTO:OTP:PDX1:PHOX2A:PHOX2B:PROP1:PRRX1:PRRX2:RAX:RAX2:SEBOX:SHOX:SHOX2:UNCX:VAX1:VAX2:VSX1:VSX2:ZFHX2	TAATTNAATTA	617	3542
M08816_2.00:NFE2:NFE2L1:NFE2L2:NFE2L3	ATGACTCAGCARWW	618	176
M04335_2.00:FOS:FOSB:FOSL1:FOSL2	AATGACACG	619	260
M03725_2.00:ELF1:ELF2:ELF4:ELK1:ELK3:ELK4:ERF:ERG:ETS1:ETS2:ETV1:ETV2:ETV3:ETV3L:ETV4:ETV5:FEV:FLI1:GABPA	ACCGGAAGTG	620	656
M01488_2.00:ELF1:ELF2:ELF4:SPDEF	NAVCCGGATN	621	2636
M08244_2.00:ZNF189	TGGAAAA	622	5557
M08462_2.00:NFATC1:NFATC2:NFATC3:NFATC4	TTTTCCA	623	5558
M10023_2.00:CEBPA:CEBPB:CEBPE	TVTKTGGWAANNN	624	1455
M05542_2.00:IRF4:IRF8	NCGAAACYGAAACYR	625	420
M02890_2.00:EGR1:EGR2:EGR3:EGR4	WWACGCCCACGCATTT	626	7243
M07631_2.00:ZNF584	AATTTCAAAAHTGCTATGGRC	627	6332
M11204_2.00:PAX1:PAX2:PAX3:PAX5:PAX6:PAX7:PAX8:PAX9	GAKACGCAGCGAKGMGTGRCCACC	628	6654
M09643_2.00:STAT6	ABTTCYYRRGAA	629	3038
M10292_2.00:WT1	GCGGGGGCGGGG	630	352
M01810_2.00:ATF3:JDP2	NATGACGTMA	631	254
M10510_2.00:ELF1:ELF2:ELF4:ELK1:ELK3:ELK4:ERF:ERG:ETS1:ETS2:ETV1:ETV2:ETV3:ETV3L:ETV4:ETV5:FEV:FLI1:GABPA	MCAGGAAA	632	3130
M03215_2.00:ALX1:ALX3:ALX4:ARX:BARHL1:BARHL2:BARX1:BARX2:BSX:DRGX:EMX1:EMX2:EN1:EN2:ESX1:EVX1:EVX2:GBX1:GBX2:GSX1:GSX2:HESX1:HOXA1:HOXA2:HOXA3:HOXA4:HOXA5:HOXB1:HOXB2:HOXB3:HOXB4:HOXB5:HOXC4:HOXC5:HOXD1:HOXD3:HOXD4:LBX1:MEOX1:MEOX2:MIXL1:MNX1:MSX1:MSX2:NANOG:NANOGP8:NKX1-1:NKX1-2:PDX1:PHOX2A:PHOX2B:PROP1:PRRX1:PRRX2:RAX:RAX2:SHOX:SHOX2:TLX1:TLX3:UNCX:VAX1:VAX2:VENTX:VSX1:VSX2	SSTAATTABS	633	4074
M08732_2.00:ARNT:ARNT2	STACGTGCC	634	1792
M10207_2.00:OVOL2	GYGGGGG	635	4684
M08233_2.00:ZIC1:ZIC2:ZIC3:ZIC4	CYCCTGCTGDG	636	2301
M10731_2.00:DBX2:NKX3-1:NKX3-2	NCACTTAKTCN	637	1109
M05047_2.00:NKX2-1:NKX2-2:NKX2-3:NKX2-4:NKX2-5:NKX2-6:NKX2-8	STCAACGMB	638	900
M07695_2.00:ZNF33A	GTGSCT	639	1162
M10199_2.00:EGR1:EGR2:EGR3:EGR4	CCCMCACN	640	3793
M04780_2.00:ELF1:ELF2:ELF4:ELK1:ELK3:ELK4:ERF:ERG:ETS1:ETS2:ETV1:ETV2:ETV3:ETV3L:ETV4:ETV5:FEV:FLI1:GABPA	NRCCGGAAGYV	641	1427
M03849_2.00:ALX1:ALX3:ALX4:ARX:BARX1:BARX2:BSX:DLX1:DLX2:DLX3:DLX4:DLX5:DLX6:DRGX:EMX1:EMX2:EN1:EN2:ESX1:EVX1:EVX2:GBX1:GBX2:GSX1:GSX2:HESX1:HOXA1:HOXA2:HOXA3:HOXB1:HOXB2:HOXB3:HOXD3:ISX:LBX1:LBX2:LHX1:LHX2:LHX3:LHX4:LHX5:LHX6:LHX8:LHX9:LMX1A:LMX1B:MEOX1:MIXL1:MNX1:MSX1:MSX2:NKX1-1:NKX1-2:NOBOX:NOTO:OTP:PDX1:PHOX2A:PHOX2B:PROP1:PRRX1:PRRX2:RAX:RAX2:SEBOX:SHOX:SHOX2:UNCX:VAX1:VAX2:VSX1:VSX2:ZFHX2:…	STAATTMGATTAN	642	3853
M04378_2.00:ATF6:ATF6B	GRTGACGTCAYC	643	979
M08719_2.00:EPAS1	GTACGTGMC	644	1886
M01143_2.00:CREB3L1:CREB3L2:CREB3L4	KACGTGGC	645	1963
M09837_2.00:MAX	CCRGCCACGTGC	646	1100
M08267_2.00:ZNF71	CAGTTTCRTTTTCC	647	1097
M01476_2.00:EHF:ELF1:ELF2:ELF3:ELF4:ELF5:ETV6:ETV7	DNVMGGAART	648	2495
M10476_2.00:ELF5:SPI1:SPIB:SPIC	TTTCACTTC	649	1193
M02453_2.00:RFX1:RFX2:RFX3:RFX4:RFX6	GTTGCYADGS	650	2719
M04234_2.00:XBP1	SRTGACRTCAYC	651	777
M01821_2.00:ATF1:CREB1:CREM	KATGACGTAA	652	544
M04757_2.00:EHF:ELF1:ELF2:ELF3:ELF4:ELF5:ETV6:ETV7:SPI1:SPIC	AACVAGGAAGTR	653	386
M09608_2.00:NR2C1:NR2C2:NR2F1:NR2F2:NR2F6:NR4A1:NR4A2:NR4A3:PPARD:PPARG:RARA:RARB:RARG:RORA:RORB:RORC:RXRA:RXRB:RXRG	ANGNAAAGGTCA	654	2133
M03511_2.00:LEF1:TCF7:TCF7L1:TCF7L2	AAAGATCAAAGGGWW	655	2496
M03102_2.00:ALX1:ALX3:ALX4:ARX:BARHL1:BARHL2:BARX1:BARX2:BSX:DRGX:EMX1:EMX2:EN1:EN2:ESX1:EVX1:EVX2:GBX1:GBX2:GSX1:GSX2:HESX1:HOXA1:HOXA2:HOXA3:HOXA4:HOXA5:HOXB1:HOXB2:HOXB3:HOXB4:HOXB5:HOXC4:HOXC5:HOXD1:HOXD3:HOXD4:LBX1:MEOX1:MEOX2:MIXL1:MNX1:MSX1:MSX2:NANOG:NANOGP8:NKX1-1:NKX1-2:PDX1:PHOX2A:PHOX2B:PROP1:PRRX1:PRRX2:RAX:RAX2:SHOX:SHOX2:TLX1:TLX3:UNCX:VAX1:VAX2:VENTX:VSX1:VSX2	GVTAATTABY	656	3998
M07709_2.00:ZKSCAN5	TCACCTCCY	657	1007
M02469_2.00:GMEB1:GMEB2	HGACGTAC	658	1846
M04791_2.00:EHF:ELF1:ELF2:ELF4:ELK1:ELK3:ELK4:ERF:ERG:ETS1:ETS2:ETV1:ETV2:ETV3:ETV3L:ETV4:ETV5:FEV:FLI1:GABPA	NACCGGAAGTG	659	726
M09218_2.00:POU2F2	AYATGCAAATK	660	2427
M09224_2.00:POU2F2	AYATGCAAATK	661	2426
M11124_2.00:AR:NR3C1:NR3C2:PGR	DGGGHHCAHTSTGTTCTHN	662	3201
M10164_2.00:KLF1:KLF12:KLF2:KLF3:KLF4:KLF5:KLF6:KLF7:KLF8	CCACACCCTG	663	2387
M11366_2.00:STAT6	TTCYCMGGAAD	664	3212
M09069_2.00:ELF1:ELF2:ELF4:ELK1:ELK3:ELK4:ERF:ERG:ETS1:ETS2:ETV1:ETV2:ETV3:ETV3L:ETV4:ETV5:FEV:FLI1:GABPA	GGMRCCGGAAGTGV	665	2935
M08996_2.00:EGR1:EGR2:EGR3:EGR4	CCCCGCCCMCGCMC	666	642
M04293_2.00:CREB3L2:CREB3L4	GGTGACGTCAYC	667	2612
M08015_2.00:STAT3	CATTTCCYGGAAATCASSKG	668	1464
M10314_2.00:ZNF628	CAAGGTTGGTTGC	669	6605
M04748_2.00:ELF1:ELF2:ELF4:SPDEF	NAMCCGGATGTN	670	944
M04754_2.00:ELF1:ELF2:ELF4:ELK1:ELK3:ELK4:ERF:ERG:ETS1:ETS2:ETV1:ETV2:ETV3:ETV3L:ETV4:ETV5:FEV:FLI1:GABPA	NRCCGGAAGTR	671	1296
M10879_2.00:IRF1:IRF2	GAAAAGYGAAACC	672	507
M04232_2.00:XBP1	SRTGACGTCAYS	673	2235
M04058_2.00:MITF:TFE3	YGCACGTGACV	674	3140
M05407_2.00:HOXA3:HOXA4:HOXA5:HOXA6:HOXA7:HOXB3:HOXB4:HOXB5:HOXB6:HOXB7:HOXB8:HOXC4:HOXC5:HOXC6:HOXC8:HOXD3:HOXD4:HOXD8:PDX1	SYTAATTACC	675	1881
M10502_2.00:ELF1:ELF2:ELF4:ELK1:ELK3:ELK4:ERF:ERG:ETS1:ETS2:ETV1:ETV2:ETV3:ETV3L:ETV4:ETV5:FEV:FLI1:GABPA	MGGAAGT	676	459
M02666_2.00:ZNF354C	MTCCAC	677	2768
M08845_2.00:ATF1:CREB1:CREM	CRVTGACGTCA	678	1765
M08784_2.00:ATF1:CREB1:CREM	CRVTGACGTCA	679	1764
M02768_2.00:TFAP2A:TFAP2B:TFAP2C:TFAP2D:TFAP2E	TGCCYBRGGGCA	680	999
M02886_2.00:EGR1:EGR2:EGR3:EGR4	NHMCGCCCACGCAHH	681	443
M05000_2.00:HOXA10:HOXA4:HOXA5:HOXA6:HOXA7:HOXA9:HOXB4:HOXB5:HOXB6:HOXB7:HOXB8:HOXB9:HOXC10:HOXC4:HOXC5:HOXC6:HOXC8:HOXC9:HOXD10:HOXD4:HOXD8:HOXD9:MNX1:PDX1	WTAACGAC	682	382
M07974_2.00:POU2F2	ATATGCAAATNAR	683	2474
M07975_2.00:POU2F2	ATATGCAAATNAR	684	2475
M09442_2.00:NFYC	BYRGCCAATCAGAR	685	707
M02969_2.00:ELF1:ELF2:ELF4:ELK1:ELK3:ELK4:ERF:ERG:ETS1:ETS2:ETV1:ETV2:ETV3:ETV3L:ETV4:ETV5:FEV:FLI1:GABPA	ACCGGAAGTD	686	1438
M01302_2.00:PAX1:PAX2:PAX3:PAX5:PAX6:PAX8:PAX9	SRWSCGTGAC	687	620
M04764_2.00:ELF1:ELF2:ELF4:ELK1:ELK3:ELK4:ERF:ERG:ETS1:ETS2:ETV1:ETV2:ETV3:ETV3L:ETV4:ETV5:FEV:FLI1:GABPA	VACCGGAAGTG	688	1379
M00992_2.00:ATF1:CREB1:CREM	NRTGACGTCA	689	664
M04746_2.00:EHF:ELF1:ELF2:ELF3:ELF4:ELF5:ELK1:ELK3:ELK4:ERF:ERG:ETS1:ETS2:ETV1:ETV2:ETV3:ETV3L:ETV4:ETV5:ETV6:ETV7:FEV:FLI1:GABPA:SPDEF	AACCCGGAAGTR	690	1025
M00757_2.00:XBP1	NVTGACGTDN	691	1528
M09948_2.00:ATF1:CREB1:CREM	TGACGTMA	692	807
M03852_2.00:ALX1:ALX3:ALX4:ARX:BARX1:BARX2:BSX:DLX1:DLX2:DLX3:DLX4:DLX5:DLX6:DRGX:EMX1:EMX2:EN1:EN2:ESX1:EVX1:EVX2:GBX1:GBX2:GSX1:GSX2:HESX1:HOXA1:HOXA2:HOXA3:HOXB1:HOXB2:HOXB3:HOXD3:ISX:LBX1:LBX2:LHX2:LHX3:LHX4:LHX6:LHX8:LHX9:LMX1A:LMX1B:MEOX1:MIXL1:MNX1:MSX1:MSX2:NKX1-1:NKX1-2:NOBOX:NOTO:OTP:PDX1:PHOX2A:PHOX2B:PROP1:PRRX1:PRRX2:RAX:RAX2:SEBOX:SHOX:SHOX2:UNCX:VAX1:VAX2:VSX1:VSX2:ZFHX2:ZFHX3	TAATTNAATTA	693	3680
M08792_2.00:ATF1:CREB1:CREM	TGACGTCACYK	694	1013
M10272_2.00:ZNF354C	CCACS	695	4509
M10621_2.00:GTF2I	VAGGAAGTGA	696	607
M07793_2.00:MAX	DGCACGTGGCY	697	2126
M05255_2.00:DBX2:NKX3-1:NKX3-2	GTTAAGTGGB	698	2707
M07702_2.00:ZNF124	CTTCTTCCTTGG	699	2939
M05888_2.00:RFX1:RFX2:RFX3:RFX4:RFX6	BGTTGCCATGGYRAC	700	773
M02022_2.00:GCM1:GCM2	NNATGCGGGY	701	2723
M04295_2.00:CREB3L2:CREB3L4	CGCCACGTGGCM	702	1305
M07896_2.00:CTCF	RGCGCCCCCTGGTGG	703	57
M09808_2.00:HIF1A	SBACGTGCV	704	3451
M05730_2.00:RFX5:RFX7	CGTTGCTAB	705	1929
M00755_2.00:MITF:TFEC	RTCACGTGAY	706	3380
M07925_2.00:CTCF	RGCGCCCCCTGGTGG	707	88
M02731_2.00:PRDM1	CACTTTCACTTT	708	2250
M09473_2.00:CLOCK	CACGTGDC	709	3223
M10197_2.00:EGR1:EGR2:EGR3:EGR4	DTGCGTGGGCGK	710	788
M04308_2.00:BATF:BATF3	NMATGACACG	711	1586
M10204_2.00:RREB1	GRGWGGGGTTGGGGGG	712	2053
M01301_2.00:PAX1:PAX2:PAX3:PAX5:PAX6:PAX7:PAX8:PAX9	HSCGTGACB	713	595
M07924_2.00:CTCF	RGCGCCCYCTGGTGG	714	58
M10403_2.00:NFYA	YTCTGATTGGCYRR	715	762
M10255_2.00:E4F1	RTGACGTAAC	716	539
M07971_2.00:PBX3	GBCRGCCAATCAGRR	717	789
M01752_2.00:USF2	MMCACGTGAY	718	1558
M04252_2.00:ATF2	BRTKACGTCAYN	719	765
M03455_2.00:RFX1:RFX2:RFX3:RFX4:RFX6	CGTTGCTAGGCAACG	720	7038
M04149_2.00:NEUROD1:NEUROD2:NEUROD4:NEUROD6	RVCATATGTCRCSBTATTT	721	7623
M02750_2.00:RFX1:RFX2:RFX3:RFX4:RFX6	GTTRCCATGG	722	2958
M08333_2.00:ZNF768	CTTAACCTCTCTGAG	723	6833
M09866_2.00:ARNT:ARNT2	CACGTA	724	2372
M01802_2.00:XBP1	NHNACGTRD	725	2705
M02829_2.00:CREB3:CREB3L1	YNRTGACGTCAYCA	726	2064
M03051_2.00:FOXO1:FOXO3:FOXO4:FOXO6:FOXP4	TTTCCCCACACGAC	727	491
M08026_2.00:ELF5:SPI1:SPIB:SPIC	RAAAAGAGGAAGTGR	728	702
M00778_2.00:EGR1:EGR2:EGR3:EGR4	CGCCCACGCA	729	1974
M10415_2.00:RBPJ	ABTGTGGGAAMCK	730	2026
M00242_2.00:KLF10:KLF11	CCGCCCCC	731	3094
M09126_2.00:GRHL1:GRHL2	AACCKGTTTKDC	732	3864
M05492_2.00:POU3F4	GCTTGCATAATK	733	6403
M01131_2.00:POGK	WAAGCCGA	734	3351
M08799_2.00:BATF:BATF3	MTGAGTCATAHYGAAAST	735	182
M09578_2.00:ISL1:ISL2:NOTO:SHOX:SHOX2:VSX1	CTAATKGV	736	4038
M10739_2.00:SIX1:SIX2:SIX4:SIX5	GGGARTTGT	737	561
M04798_2.00:ELF1:ELF2:ELF4:ELK1:ELK3:ELK4:ERF:ERG:ETS1:ETS2:ETV1:ETV2:ETV3:ETV3L:ETV4:ETV5:FEV:FLI1:GABPA	ACAGGAAGGAAGTR	738	2542
M09349_2.00:NFATC1:NFATC2:NFATC3:NFATC4	TKTCWBTTTTTCCWT	739	5283
M10196_2.00:EGR1:EGR2:EGR3:EGR4	GCGGGGGCGG	740	476
M09949_2.00:ATF1:CREB1:CREM	BKGRTGACGTCM	741	1233
M09095_2.00:FOXC1:FOXC2:FOXD1:FOXD2:FOXD3:FOXD4:FOXD4L1:FOXD4L3:FOXD4L4:FOXD4L5:FOXD4L6:FOXE1:FOXF1:FOXG1:FOXI1:FOXI2:FOXI3:FOXJ2:FOXJ3:FOXK1:FOXK2:FOXL1:FOXL2:FOXS1	RRCCAATCAGAG	742	1214
M09109_2.00:FOXC1:FOXC2:FOXD1:FOXD2:FOXD3:FOXD4:FOXD4L1:FOXD4L3:FOXD4L4:FOXD4L5:FOXD4L6:FOXE1:FOXF1:FOXG1:FOXI1:FOXI2:FOXI3:FOXJ2:FOXJ3:FOXK1:FOXK2:FOXL1:FOXL2:FOXS1	RRCCAATCAGAG	743	1215
M11225_2.00:NFAT5	AVTGGAAARTTMCM	744	3746
M03067_2.00:GCM1:GCM2	BATGCGGGTA	745	739
M05374_2.00:BARHL1:BARHL2:BSX:EMX1:EMX2:GBX1:GBX2:HMX1:HMX2:HMX3:HOXA4:HOXA5:HOXB4:HOXB5:HOXC4:HOXC5:HOXD4:LBX2:MEOX1:MEOX2:MNX1:MSX1:MSX2:NANOG:NANOGP8:PDX1:TLX1:TLX2:TLX3:VAX1:VAX2:VENTX	GTTAAKTGB	746	3856
M10216_2.00:EGR1:EGR2:EGR3:EGR4	ATGCGTGGGCGG	747	795
M10507_2.00:ELF1:ELF2:ELF4:ELK1:ELK3:ELK4:ERF:ERG:ETS1:ETS2:ETV1:ETV2:ETV3:ETV3L:ETV4:ETV5:FEV:FLI1:GABPA	RCCGGAAGTGCA	748	1672
M08713_2.00:HIF1A	GKACGTGC	749	1356
M08750_2.00:HIF1A	GKACGTGC	750	1354
M05875_2.00:POU5F1	WWTATGYAAATT	751	3448
M10884_2.00:IRF5	KTTTCGCTTTCCT	752	4275
M03315_2.00:POU3F1	WTATGCWAATTA	753	4415
M07919_2.00:CTCF	RGCGCCCYCTGGTGG	754	86
M10886_2.00:IRF4:IRF8	AAGTTTC	755	2117
M03876_2.00:ALX1:ALX3:ALX4:ARX:BARX1:BARX2:BSX:DLX1:DLX2:DLX3:DLX4:DLX5:DLX6:DRGX:EMX1:EMX2:EN1:EN2:ESX1:EVX1:EVX2:GBX1:GBX2:GSX1:GSX2:HESX1:HOXA1:HOXA2:HOXA3:HOXB1:HOXB2:HOXB3:HOXD3:ISL1:ISL2:ISX:LBX1:LBX2:LHX1:LHX2:LHX3:LHX4:LHX5:LHX6:LHX8:LHX9:LMX1A:LMX1B:MEOX1:MIXL1:MNX1:MSX1:MSX2:NKX1-1:NKX1-2:NOBOX:NOTO:OTP:PDX1:PHOX2A:PHOX2B:PROP1:PRRX1:PRRX2:RAX:RAX2:SEBOX:SHOX:SHOX2:UNCX:VAX1:VAX2:VSX1:V…	TAATTAAATTA	756	4946
M08262_2.00:ZNF669	GTCATCR	757	546
M05586_2.00:HNF4A:HNF4G:NR2E1	ADAAGTCAM	758	266
M09428_2.00:EOMES:TBR1:TBX21	GGAGGTGTGARD	759	2456
M00137_2.00:ZIC1:ZIC2:ZIC3:ZIC4:ZIC5	HCCYGCKGNG	760	3331
M00709_2.00:RFX1:RFX2:RFX3:RFX4:RFX6	SGTTGCTADG	761	843
M07972_2.00:POU2F2	ATATGCAAAT	762	1971
M07973_2.00:POU2F2	ATATGCAAAT	763	1972
M08791_2.00:ATF1:CREB1:CREM	TGACGTCAYYN	764	870
M08824_2.00:ATF1:CREB1:CREM	TGACGTCAYYN	765	871
M02078_2.00:ALX1:ALX3:ALX4:ARX:BARX1:BARX2:DRGX:EN1:EN2:ESX1:EVX1:EVX2:GBX1:GBX2:HESX1:HOXA4:HOXA5:HOXB4:HOXB5:HOXC4:HOXC5:HOXD4:ISX:LBX1:LBX2:LHX2:LHX3:LHX4:LHX9:LMX1A:LMX1B:MEOX2:MIXL1:MNX1:MSX1:MSX2:NKX1-1:NKX1-2:NOBOX:OTP:PDX1:PHOX2A:PHOX2B:PROP1:PRRX1:PRRX2:RAX:RAX2:SEBOX:SHOX:SHOX2:UNCX:VSX1:VSX2	NNTTAATTAGY	766	5243
M09551_2.00:GATA1:GATA2:GATA3:GATA4:GATA5:GATA6	AGATGKDGAGATAAG	767	6857
M05501_2.00:POU5F1	NATTATGCWAATKARG	768	2020
M11354_2.00:STAT1	TTCYGGGAAA	769	732
M07901_2.00:CTCF	CCCYCTRGTGG	770	116
M09507_2.00:CTCFL	CNNBRGCGCCCCCTGSTGGC	771	117
M04397_2.00:PRDM1	YCACTTTCACTY	772	4957
M04960_2.00:BARX1:BARX2:BSX:DLX1:DLX2:DLX3:DLX4:DLX5:DLX6:EMX1:EMX2:EN1:EN2:EVX1:EVX2:GBX1:GBX2:GSX1:GSX2:HOXA1:HOXA2:HOXA3:HOXA4:HOXA5:HOXB1:HOXB2:HOXB3:HOXB4:HOXB5:HOXC4:HOXC5:HOXD1:HOXD3:HOXD4:ISX:MEOX1:MEOX2:MNX1:MSX1:MSX2:NANOG:NANOGP8:NKX1-1:NKX1-2:PDX1:PROP1:SHOX:SHOX2:UNCX:VAX1:VAX2:VENTX	BTAATTAS	773	3343
M01745_2.00:OLIG2:OLIG3	NTACCATADKN	774	2370
M10267_2.00:ZBTB33	HTCCTGCKAD	775	2189
M09814_2.00:USF2	NNVCCACGTGACC	776	1402
M05879_2.00:HNF4A:HNF4G:NR1H4:NR2C1:NR2C2:NR2F1:NR2F2:NR2F6:NR4A1:NR4A2:NR4A3:NR5A1:NR5A2:NR6A1:PPARA:PPARD:PPARG:RARA:RARB:RARG:RORA:RORB:RORC:RXRA:RXRB:RXRG:THRA:THRB	RGGTCAAAGGTCANR	777	2620
M09414_2.00:STAT6	YTTCCTGAGAA	778	2165
M01722_2.00:HEY1:HEY2:HEYL	GCACGTGTC	779	1914
M02931_2.00:EGR1:EGR2:EGR3:EGR4	HACGCCCACGCAHTT	780	7272
M05716_2.00:RFX1:RFX2:RFX3:RFX4:RFX6	SGTTGCTAGGCAACG	781	6485
M05718_2.00:RFX1:RFX2:RFX3:RFX4:RFX6	SGTTGCTAGGCAACS	782	6459
M11348_2.00:STAT1	KDYSAHTTCCGGGAADTGGSR	783	6688
M05860_2.00:EGR1:EGR2:EGR3:EGR4	NNCCGCCCACGCA	784	628
M03471_2.00:GMEB1:GMEB2	TTACGTAM	785	1010
M11211_2.00:PAX1:PAX2:PAX3:PAX5:PAX6:PAX7:PAX8:PAX9	GTCACGCTT	786	399
M11318_2.00:LEF1:TCF7:TCF7L1:TCF7L2	CCTTTGAA	787	3790
M02458_2.00:GMEB1:GMEB2	YBACGTAMN	788	621
M09454_2.00:HIF1A	TACGTGCV	789	2326
M02814_2.00:ASCL1:ASCL2	ARCAGCTGCT	790	938
M08428_2.00:LEF1:TCF7:TCF7L1:TCF7L2	ATCAAARGAGCCGM	791	1623
M08328_2.00:ZNF528	GAAATGACTTCC	792	1736
M09138_2.00:NKX3-1:NKX3-2	TTAAGTGBTT	793	3029
M09212_2.00:NKX3-1:NKX3-2	TTAAGTGBTT	794	3028
M10291_2.00:WT1	CGCCCCCGCS	795	554
M03001_2.00:ELF1:ELF2:ELF4:ELK1:ELK3:ELK4:ERF:ERG:ETS1:ETS2:ETV1:ETV2:ETV3:ETV3L:ETV4:ETV5:FEV:FLI1:GABPA	ACCGGAAGTR	796	1160
M09457_2.00:MYC	CACGTGGB	797	933
M07804_2.00:MYC	ASCACGTGGCN	798	1060
M04730_2.00:ELF1:ELF2:ELF4:ELK1:ELK3:ELK4:ERF:ERG:ETS1:ETS2:ETV1:ETV2:ETV3:ETV3L:ETV4:ETV5:FEV:FLI1:GABPA	NACCGGAAGTR	799	1250
M09850_2.00:MYC	RACCACGTGCTC	800	6846
M04133_2.00:HEY1:HEY2:HEYL	GRCACGTGCC	801	2623
M04588_2.00:ZNF784	STACCTACCKY	802	4017
M02920_2.00:ZBTB7C	GCGACCACCGAV	803	966
M11227_2.00:NFKB1:RELA:RELB	GGAAAGTCCCYTBYGC	804	4041
M02694_2.00:MEF2A	DTTDCCWWAWTGGGWAAN	805	3032
M10921_2.00:MEF2A	DTTDCCWWAWTGGGWAAN	806	3033
M09846_2.00:MYCN	YMCCACGTGYMN	807	1890
M08881_2.00:BCL11A:BCL11B	YTYTCACTTCCTCTTTY	808	2233
M09943_2.00:NFE2:NFE2L1:NFE2L2:NFE2L3	YTGCTGAGTCASB	809	198
M04806_2.00:SPI1:SPIB:SPIC	RAAWGRGGAAGTR	810	406
M05503_2.00:POU5F1	NATTATGCWAATKARG	811	1673
M04044_2.00:ATF6:ATF6B	ACCACGATGT	812	2268
M11316_2.00:LEF1:TCF7:TCF7L1:TCF7L2	ATCAAAGVVM	813	5282
M05547_2.00:IRF7	HCGAAAVCGAAAVTA	814	764
M02712_2.00:RELA	SGGGTTTTTCCS	815	2769
M07872_2.00:CTCF	RSYGCCMCCTGGTGG	816	92
M11315_2.00:LEF1:TCF7:TCF7L1:TCF7L2	TCAAAGG	817	4304
M05447_2.00:POU2F2	ATGCATATGCAW	818	4794
M03123_2.00:MEIS1:MEIS2:MEIS3:PKNOX1:PKNOX2:TGIF1:TGIF2:TGIF2LX:TGIF2LY	TGACAGCTGTCA	819	269
M04793_2.00:ELF1:ELF2:ELF4:ELK1:ELK3:ELK4:ERF:ERG:ETS1:ETS2:ETV1:ETV2:ETV3:ETV3L:ETV4:ETV5:FEV:FLI1:GABPA	NACCGGAAGTR	820	1029
M09538_2.00:ELF5:SPI1:SPIB:SPIC	AGAGGAAGTG	821	235
M09479_2.00:USF2	ACCACGTGAC	822	5002
M09824_2.00:HES1:HES4	KCTBGTGB	823	1181
M10827_2.00:POU2F1	ADGAATATKCAHNHW	824	6649
M03239_2.00:POU5F1B	TATGCAAAT	825	2874
M05054_2.00:BARX1:BARX2:BSX:EMX1:EMX2:EN1:EN2:EVX1:EVX2:GBX1:GBX2:GSX1:GSX2:HMX1:HMX2:HMX3:HOXA1:HOXA2:HOXA3:HOXA4:HOXA5:HOXA6:HOXA7:HOXA9:HOXB1:HOXB2:HOXB3:HOXB4:HOXB5:HOXB6:HOXB7:HOXB8:HOXB9:HOXC4:HOXC5:HOXC6:HOXC8:HOXC9:HOXD1:HOXD3:HOXD4:HOXD8:HOXD9:ISX:MEOX1:MEOX2:MNX1:NKX1-1:NKX1-2:NOTO:OTP:PDX1:VAX1:VAX2:VENTX	STAATTAS	826	3443
M07926_2.00:BCL11A:BCL11B	BTTTCASTTCCTCTT	827	756
M01480_2.00:ELF5:ETV7:SPI1:SPIB:SPIC	WDVVGGAAG	828	1441
M07918_2.00:CTCF	GCGCCCCCTGGTGG	829	144
M04268_2.00:BATF:BATF3	GATGACGTCATC	830	1541
M07906_2.00:CTCF	DMYRSYGCCMYCTRGTGG	831	112
M09056_2.00:ELF1:ELF2:ELF4:ELK1:ELK3:ELK4:ERF:ERG:ETS1:ETS2:ETV1:ETV2:ETV3:ETV3L:ETV4:ETV5:FEV:FLI1:GABPA	GVVRCCGGAAGTGV	832	2595
M03874_2.00:ALX1:ALX3:ALX4:ARX:BARX1:BARX2:BSX:DLX2:DLX3:DLX4:DLX5:DRGX:EMX1:EMX2:EN1:EN2:ESX1:EVX1:EVX2:GBX1:GBX2:GSX1:GSX2:HESX1:HOXA2:HOXA3:HOXB1:HOXB2:HOXB3:HOXD3:ISX:LBX1:LBX2:LHX1:LHX2:LHX3:LHX4:LHX5:LHX6:LHX8:LHX9:LMX1A:LMX1B:MEOX1:MIXL1:MNX1:MSX1:MSX2:NKX1-1:NKX1-2:NOBOX:NOTO:OTP:PDX1:PHOX2A:PHOX2B:PROP1:PRRX1:PRRX2:RAX:RAX2:SEBOX:SHOX:SHOX2:UNCX:VAX1:VAX2:VSX1:VSX2:ZFHX2:ZFHX3	NTAATBNVATTAN	833	4982
M07799_2.00:MYC	GRSCACGTGG	834	1187
M00139_2.00:ZNF281	CCWCCCCCMH	835	3370
M02021_2.00:GCM1:GCM2	ATGCGGGYNN	836	2980
M00194_2.00:HBP1	NWSAATGR	837	2123
M03395_2.00:ESR1:ESR2:NR1D1:NR1D2:NR1H2:NR1H3:NR1H4:NR2C1:NR2C2:NR2F1:NR2F2:NR2F6:NR4A1:NR4A2:NR4A3:NR5A2:NR6A1:PPARA:PPARD:PPARG:RARA:RARB:RARG:RORA:RORB:RORC:RXRA:RXRB:RXRG	RAGGTCAAGYAAAGGTCA	838	7127
M03430_2.00:ESR1:ESR2:ESRRA:ESRRB:ESRRG	DAGGTCAKTCAAGGTCA	839	7053
M03432_2.00:ESR1:ESR2:NR1D1:NR1D2:NR1H2:NR1H3:NR1H4:NR2C1:NR2C2:NR2F1:NR2F2:NR2F6:NR4A1:NR5A2:NR6A1:PPARA:PPARD:PPARG:RARA:RARB:RARG:RORA:RORB:RORC:RXRA:RXRB:RXRG	AAAGGTCAHSRGAGGTCA	840	7052
M03807_2.00:ALX1:ALX3:ALX4:ARX:BARX1:BARX2:BSX:DLX1:DLX2:DLX3:DLX4:DLX5:DLX6:DRGX:EMX1:EMX2:EN1:EN2:ESX1:EVX1:EVX2:GBX1:GBX2:GSX1:GSX2:HESX1:HMX1:HMX3:HOXA1:HOXA2:HOXA3:HOXA4:HOXA5:HOXA7:HOXB1:HOXB2:HOXB3:HOXB4:HOXB5:HOXB7:HOXC4:HOXC5:HOXD1:HOXD3:HOXD4:ISX:LHX3:LHX4:MEOX1:MEOX2:MNX1:MSX1:MSX2:NANOG:NANOGP8:NKX1-1:NKX1-2:NOTO:OTP:PDX1:PHOX2A:PHOX2B:PROP1:PRRX1:PRRX2:SHOX:SHOX2:UNCX:VAX1:VAX2:VENTX…	YTAATGWNNVGBHDVYBNNWCATTAR	841	7542
M09187_2.00:ALX1:ALX3:ALX4:ARX:DRGX:EN1:EN2:ESX1:ISX:LHX2:LHX3:LHX4:LHX6:LHX8:LHX9:LMX1A:LMX1B:MIXL1:OTP:PHOX2A:PHOX2B:PROP1:PRRX1:PRRX2:RAX:RAX2:SEBOX:SHOX:SHOX2:UNCX:VSX1:VSX2:ZFHX2	SCTGATTAS	842	1855
M11294_2.00:LEF1:TCF7:TCF7L1:TCF7L2	KGWSWWCAAAGV	843	3828
M09985_2.00:HLF:TEF	ATGTTWAYATAA	844	1707
M09413_2.00:STAT4	TTTCYYGGAAR	845	790
M10261_2.00:KLF10:KLF11	GGGGTGGGMG	846	3970
M03833_2.00:ALX1:ALX3:ALX4:ARX:BARHL1:BARHL2:BARX1:BARX2:BSX:DLX1:DLX2:DLX3:DLX4:DLX5:DLX6:DRGX:EMX1:EMX2:EN1:EN2:ESX1:EVX1:EVX2:GBX1:GBX2:GSX1:GSX2:HMX1:HMX2:HMX3:HOXA1:HOXA2:HOXA3:HOXA4:HOXA5:HOXB1:HOXB2:HOXB3:HOXB4:HOXB5:HOXC12:HOXC4:HOXC5:HOXD1:HOXD3:HOXD4:LBX1:LBX2:LHX1:LHX5:MEOX1:MEOX2:MIXL1:MNX1:MSX1:MSX2:NANOG:NANOGP8:NKX1-1:NKX1-2:PDX1:PHOX2A:PHOX2B:PROP1:PRRX1:PRRX2:RAX:RAX2:SHOX:SHOX2:…	SSTAATTACS	847	830
M07900_2.00:CTCF	VBRGCGCCCCCTGGTGG	848	147
M08113_2.00:ELF1:ELF2:ELF4:ELK1:ELK3:ELK4:ERF:ERG:ETS1:ETS2:ETV1:ETV2:ETV3:ETV3L:ETV4:ETV5:FEV:FLI1:GABPA	CCGGAAGTGGV	849	310
M07735_2.00:ZNF273	GTAGCTCCT	850	3088
M02935_2.00:ZNF740	VCCCCCCCAC	851	2560
M09629_2.00:RFX5:RFX7	CTGTTGCTAGGS	852	2080
M02033_2.00:ALX1:ALX3:ALX4:ARX:DRGX:EN1:EN2:ESX1:GBX1:GBX2:HESX1:ISX:LHX3:LHX4:LHX6:LHX8:MIXL1:MSX1:MSX2:OTP:PHOX2A:PHOX2B:PROP1:PRRX1:PRRX2:RAX:RAX2:SEBOX:SHOX:SHOX2:UNCX:VSX1:VSX2:ZFHX2	TTGATTGN	853	1650
M03891_2.00:PAX3:PAX7	GTBRCTAATTGATTW	854	7660
M05247_2.00:MEIS1:MEIS2:MEIS3:PKNOX1:PKNOX2:TGIF1:TGIF2:TGIF2LX:TGIF2LY	TGACAGCTGTCA	855	244
M05544_2.00:IRF4:IRF8	RYGAAACTGAAACTA	856	670
M08133_2.00:SIX1:SIX2:SIX4:SIX5	NNCTGAAACCTGATMC	857	581
M10414_2.00:RBPJ	TTCCCACG	858	4416
M04986_2.00:ALX1:ALX3:ALX4:ARX:BARHL1:BARHL2:BARX1:BARX2:BSX:DRGX:EMX1:EMX2:EN1:EN2:ESX1:EVX1:EVX2:GBX1:GBX2:GSX1:GSX2:HESX1:HOXA1:HOXA2:HOXA3:HOXA4:HOXA5:HOXB1:HOXB2:HOXB3:HOXB4:HOXB5:HOXC4:HOXC5:HOXD1:HOXD3:HOXD4:LBX1:MEOX1:MEOX2:MIXL1:MNX1:MSX1:MSX2:NANOG:NANOGP8:NKX1-1:NKX1-2:PDX1:PHOX2A:PHOX2B:PROP1:PRRX1:PRRX2:RAX:RAX2:SHOX:SHOX2:TLX1:TLX3:UNCX:VAX1:VAX2:VENTX:VSX1:VSX2	STAATTAS	859	3387
M04260_2.00:ATF1:CREB1:CREM	RTGACRCGTCAY	860	4171
M02740_2.00:MEIS1:MEIS2:MEIS3:PKNOX1:PKNOX2:TGIF1:TGIF2	TGACAGCTGTC	861	458
M04129_2.00:CLOCK	GMCACGTGYN	862	2390
M05886_2.00:AR:NR3C1:NR3C2:PGR	RGTACATTNTGTTCY	863	4407
M05087_2.00:ALX1:ALX3:ALX4:ARX:BARHL1:BARHL2:BARX1:BARX2:BSX:DRGX:EMX1:EMX2:EN1:EN2:ESX1:EVX1:EVX2:GBX1:GBX2:GSX1:GSX2:HESX1:HOXA2:HOXA3:HOXB2:HOXB3:HOXD3:ISX:LBX1:LBX2:LHX1:LHX2:LHX3:LHX4:LHX5:LHX6:LHX8:LHX9:LMX1A:LMX1B:MEOX1:MEOX2:MIXL1:MNX1:MSX1:MSX2:NKX1-1:NKX1-2:NOBOX:NOTO:OTP:PDX1:PHOX2A:PHOX2B:PROP1:PRRX1:PRRX2:RAX:RAX2:SEBOX:SHOX:SHOX2:UNCX:VAX1:VAX2:VSX1:VSX2:ZFHX2	STAATTRG	864	3942
M10158_2.00:CTCF	ACCTAGT	865	3285
M05274_2.00:BARX1:BARX2:BSX:EMX1:EMX2:EN1:EN2:EVX1:EVX2:GBX1:GBX2:GSX1:GSX2:HMX1:HMX2:HMX3:HOXA1:HOXA2:HOXA3:HOXA4:HOXA5:HOXA6:HOXA7:HOXB1:HOXB2:HOXB3:HOXB4:HOXB5:HOXB6:HOXB7:HOXB8:HOXC4:HOXC5:HOXC6:HOXD1:HOXD3:HOXD4:HOXD8:ISX:MEOX1:MEOX2:MNX1:NKX1-1:NKX1-2:NOTO:OTP:PDX1:TLX2:VAX1:VAX2:VENTX	STAATKRV	866	3616
M10715_2.00:ALX1:ALX3:ALX4:ARX:BARHL1:BARHL2:BARX1:BARX2:BSX:DLX1:DLX2:DLX3:DLX4:DLX5:DLX6:DRGX:EMX1:EMX2:EN1:EN2:ESX1:EVX1:EVX2:GBX1:GBX2:GSX1:GSX2:HESX1:HMX1:HMX2:HMX3:HOXA1:HOXA2:HOXA3:HOXB1:HOXB2:HOXB3:HOXD1:HOXD3:ISX:LBX1:LBX2:LHX1:LHX2:LHX3:LHX4:LHX5:LHX9:MEOX1:MEOX2:MIXL1:MNX1:MSX1:MSX2:NANOG:NANOGP8:NKX1-1:NKX1-2:NOBOX:OTP:PDX1:PHOX2A:PHOX2B:PROP1:PRRX1:PRRX2:RAX:RAX2:SEBOX:SHOX:SHOX2:UNC…	CNGTAAWTG	867	1924
M10508_2.00:ELF1:ELF2:ELF4:ELK1:ELK3:ELK4:ERF:ERG:ETS1:ETS2:ETV1:ETV2:ETV3:ETV3L:ETV4:ETV5:FEV:FLI1:GABPA	CACTTCCGGYBC	868	541
M08289_2.00:CTCF	RGCGCCCCCTGSYGG	869	192
M00323_2.00:NKX2-1:NKX2-2:NKX2-3:NKX2-4:NKX2-5:NKX2-6:NKX2-8	YTTAAGTGGYN	870	2287
M04082_2.00:MLX	HGCACGTGMYM	871	1712
M08788_2.00:ATF2	ATGACVTCAYY	872	1576
M08827_2.00:ATF2:CREB5	ATGACVTCAYY	873	1577
M04299_2.00:ATF2:CREB5	NRTGACGTCAYN	874	1393
M11351_2.00:STAT1	GNTTTCYRGGAAATGRNNDGNN	875	723
M09236_2.00:IRF4:IRF8	RAAAGRGGAAGTGAAASTRR	876	606
M09246_2.00:IRF4:IRF8	RAAAGRGGAAGTGAAASTRR	877	604
M07839_2.00:MAFF	TGCTGACTCAGCAAW	878	444
M09627_2.00:RFX1:RFX2:RFX3:RFX4:RFX6	CGGTTGCCATGGCAAC	879	2041
M04985_2.00:ALX1:ALX3:ALX4:ARX:BARHL1:BARHL2:BARX1:BARX2:BSX:DRGX:EMX1:EMX2:EN1:EN2:ESX1:EVX1:EVX2:GBX1:GBX2:GSX1:GSX2:HESX1:HOXA1:HOXA2:HOXA3:HOXA4:HOXA5:HOXB1:HOXB2:HOXB3:HOXB4:HOXB5:HOXC4:HOXC5:HOXD1:HOXD3:HOXD4:LBX1:MEOX1:MEOX2:MIXL1:MNX1:MSX1:MSX2:NANOG:NANOGP8:NKX1-1:NKX1-2:PDX1:PHOX2A:PHOX2B:PROP1:PRRX1:PRRX2:RAX:RAX2:SHOX:SHOX2:TLX1:TLX3:UNCX:VAX1:VAX2:VENTX:VSX1:VSX2	CTAATTAS	880	3688
M09065_2.00:ELF5:SPI1:SPIB:SPIC	RRAAAGAGGAAGTGV	881	330
M02766_2.00:TFAP2A:TFAP2B:TFAP2C:TFAP2D:TFAP2E	TGCCCBVGGGCA	882	1552
M09529_2.00:EHF:ELF1:ELF2:ELF3:ELF4:ELF5:ELK1:ELK3:ELK4:ERF:ERG:ETS1:ETS2:ETV1:ETV2:ETV3:ETV3L:ETV4:ETV5:ETV6:ETV7:FEV:FLI1:GABPA:SPDEF	AVCCGGAAGT	883	945
M09061_2.00:EHF:ELF1:ELF2:ELF4:ELK1:ELK3:ELK4:ERF:ERG:ETS1:ETS2:ETV1:ETV2:ETV3:ETV3L:ETV4:ETV5:FEV:FLI1:GABPA	GCVGGAAGYG	884	450
M09082_2.00:EHF:ELF1:ELF2:ELF4:ELK1:ELK3:ELK4:ERF:ERG:ETS1:ETS2:ETV1:ETV2:ETV3:ETV3L:ETV4:ETV5:FEV:FLI1:GABPA	GCVGGAAGYG	885	451
M02110_2.00:PBX1:PBX2:PBX3:PBX4	TTGATGWG	886	3903
M05450_2.00:POU2F2	TTGCATAATTAG	887	4159
M00711_2.00:BBX:CIC:SOX10:SOX8:SOX9	NTSAATGD	888	3221
M06163_2.00:KLF1:KLF12:KLF2:KLF3:KLF4:KLF5:KLF6:KLF7	GRCHACGCCC	889	1484
M08320_2.00:IKZF1:IKZF2:IKZF3	TTCCCNKSC	890	4179
M09848_2.00:MYCN	GSSCACGTGC	891	1783
M08287_2.00:PATZ1	CCCCKCCC	892	1728
M02884_2.00:EGR1:EGR2:EGR3:EGR4	WACGCCCACGCAHT	893	1266
M03424_2.00:ESR1:ESR2:NR1D1:NR1D2:NR1H2:NR1H3:NR1H4:NR2C1:NR2C2:NR2F1:NR2F2:NR2F6:NR4A1:NR5A2:NR6A1:PPARA:PPARD:PPARG:RARA:RARB:RARG:RORA:RORB:RORC:RXRA:RXRB:RXRG	AAAGGTCAHCARAGGTCA	894	7081
M05527_2.00:IRF5:IRF6	AGTWTCGRTNNDNCGAWACT	895	6525
M10208_2.00:PLAGL2	GGGGGATCCCCA	896	6621
M03659_2.00:ATF1:CREB1:CREM	RTGACGTCAY	897	1068
M04522_2.00:OSR2	TGCTACTGTD	898	2077
M00342_2.00:PAX2:PAX4:PAX6	NNTGCTAATTADTN	899	4665
M10833_2.00:POU2F1	TATGCAAATN	900	2795
M09036_2.00:E2F1:E2F2:E2F3:E2F4:E2F5:E2F6	GGGGGCGGGAARD	901	344
M10799_2.00:ISL1:ISL2:NOTO:SHOX:SHOX2:VSX1	CTAAGTG	902	2563
M04296_2.00:CREB3L2:CREB3L4	GRTGACGTCAYC	903	1991
M04813_2.00:FOXO1:FOXO3:FOXO4:FOXO6:FOXP4	WTCCCCACACR	904	2284
M02450_2.00:RFX1:RFX2:RFX3:RFX4:RFX6	BGTTGCYANG	905	3725
M04794_2.00:ELF1:ELF2:ELF4:ELK1:ELK3:ELK4:ERF:ERG:ETS1:ETS2:ETV1:ETV2:ETV3:ETV3L:ETV4:ETV5:FEV:FLI1:GABPA	ACAGGAAGGAAGTR	906	2803
M08737_2.00:NEUROD1:NEUROD2:NEUROD4:NEUROD6	RRCAGATGG	907	3515
M03024_2.00:FOXO1:FOXO3:FOXO4:FOXO6	TTTCCCCACACG	908	2611
M04264_2.00:ATF1:CREB1:CREM	NRTGACGTCAYN	909	1251
M08256_2.00:ZNF454	GWGCYTT	910	1387
M02786_2.00:MAX	AMCACGTGBY	911	2134
M02976_2.00:ELF1:ELF2:ELF4:SPDEF	ACCCGGATGTR	912	2205
M04814_2.00:FOXO1:FOXO3:FOXO4:FOXO6:FOXP4	HTCCCCACACS	913	2530
M09931_2.00:ATF1:CREB1:CREM	TGACGTCASCV	914	603
M04636_2.00:ZBTB12	GCGACGKCAGGCCA	915	7469
M08739_2.00:BHLHA15	GCAGCAGCTGG	916	1935
M08774_2.00:BHLHA15	GCAGCAGCTGG	917	1936
M05012_2.00:NKX3-1:NKX3-2	GTTAAGTGGK	918	2021
M07574_2.00:ZNF684	CACCCCTTK	919	4800
M10326_2.00:ZNF883	KGTGGCTGCCTC	920	6639
M11175_2.00:ESR1:ESR2:NR1D1:NR1D2:NR1H2:NR1H3:NR1H4:NR2C1:NR2C2:NR2F1:NR2F2:NR2F6:NR4A1:NR6A1:PPARA:PPARD:PPARG:RARA:RARB:RARG:RORA:RORB:RORC:RXRA:RXRB:RXRG:THRA	CCMGGAA	921	2222
M11431_2.00:GTF2B	CACTATRAAAG	922	1653
M10109_2.00:PRDM1	VAGRAAGKGAAAGG	923	3350
M09879_2.00:NEUROG2:NEUROG3	GSVAGDCAGMTGGNNY	924	724
M08875_2.00:GLI1:GLI2:GLI3	RGACCACCCAV	925	3278
M05138_2.00:MEIS1:MEIS2:MEIS3:PKNOX1:PKNOX2:TGIF1:TGIF2	TGACAGCTGTCA	926	243
M03776_2.00:ALX1:ALX3:ALX4:ARX:BARX1:BARX2:BSX:DLX1:DLX2:DLX3:DLX4:DLX5:DLX6:DRGX:EMX1:EMX2:EN1:EN2:ESX1:EVX1:EVX2:GBX1:GBX2:GSX1:GSX2:HESX1:HOXA2:HOXA3:HOXB2:HOXB3:HOXD3:ISX:LBX1:LBX2:LHX1:LHX2:LHX3:LHX4:LHX5:LHX6:LHX8:LHX9:LMX1A:LMX1B:MEOX1:MIXL1:MNX1:MSX1:MSX2:NKX1-1:NKX1-2:NOBOX:NOTO:OTP:PDX1:PHOX2A:PHOX2B:PROP1:PRRX1:PRRX2:RAX:RAX2:SEBOX:SHOX:SHOX2:UNCX:VAX1:VAX2:VSX1:VSX2:ZFHX2:ZFHX3	TAATBNVATTA	927	4164
M03103_2.00:BARHL1:BARHL2:BARX1:BARX2:BSX:DLX2:DLX3:EMX1:EMX2:ESX1:EVX1:EVX2:GBX1:GBX2:HESX1:HMX1:HMX2:HMX3:HOXA1:HOXA2:HOXA3:HOXA4:HOXA5:HOXB1:HOXB2:HOXB3:HOXB4:HOXB5:HOXC4:HOXC5:HOXD1:HOXD12:HOXD3:HOXD4:LBX1:LBX2:MEOX1:MEOX2:MNX1:MSX1:MSX2:NANOG:NANOGP8:NKX1-1:NKX1-2:PDX1:RAX:RAX2:TLX1:TLX3:VENTX	NWTAATTACH	928	3698
M03195_2.00:MEIS1:MEIS2:MEIS3:PKNOX1:PKNOX2:TGIF1:TGIF2:TGIF2LX:TGIF2LY	TGACAGGTGTCA	929	425
M04583_2.00:EGR1:EGR2:EGR3:EGR4	HMCGCCCACGCAM	930	341
M06270_2.00:ISL1:ISL2:NOTO:SHOX:SHOX2:VSX1	CTTAATTG	931	4094
M09950_2.00:ATF1:CREB1:CREM	NNVSTGACGTMANNN	932	336
M04080_2.00:MLX	BCACGTGN	933	2070
M01743_2.00:MLXIP	ACACGTGC	934	2067
M01114_2.00:MLX	NDTCACGTGN	935	2071
M05101_2.00:ALX1:ALX3:ALX4:ARX:BARX1:BARX2:BSX:DLX1:DLX2:DLX3:DLX4:DLX5:DLX6:DRGX:EMX1:EMX2:EN1:EN2:ESX1:EVX1:EVX2:GBX1:GBX2:GSX1:GSX2:HMX1:HMX3:HOXA1:HOXA2:HOXA3:HOXA4:HOXA5:HOXA7:HOXB1:HOXB2:HOXB3:HOXB4:HOXB5:HOXB7:HOXC4:HOXC5:HOXD1:HOXD3:HOXD4:ISX:LHX3:LHX4:MEOX1:MEOX2:MIXL1:MNX1:MSX1:MSX2:NANOG:NANOGP8:NKX1-1:NKX1-2:NOTO:OTP:PDX1:PHOX2A:PHOX2B:PROP1:PRRX1:PRRX2:RAX:RAX2:SEBOX:SHOX:SHOX2:UNCX:…	CTAATTAC	936	2150
M03785_2.00:BARX1:BARX2:BSX:EMX1:EMX2:EN1:EN2:EVX1:EVX2:GBX1:GBX2:GSX1:GSX2:HESX1:HMX1:HMX2:HMX3:HOXA1:HOXA2:HOXA3:HOXA4:HOXA5:HOXA6:HOXA7:HOXB1:HOXB2:HOXB3:HOXB4:HOXB5:HOXB6:HOXB7:HOXB8:HOXC4:HOXC5:HOXC6:HOXD1:HOXD3:HOXD4:HOXD8:ISX:MEOX1:MEOX2:MNX1:NKX1-1:NKX1-2:NOTO:OTP:PDX1:TLX1:TLX3:VAX1:VAX2:VENTX	GYTAATGATS	937	2815
M04864_2.00:GATA1:GATA2:GATA3:GATA4:GATA5:GATA6	AGATAAGATCT	938	3023
M03585_2.00:TFAP2A:TFAP2B:TFAP2E	TGCCCBVGGGCA	939	2254
M08768_2.00:MYCN	CCACGTGS	940	753
M09964_2.00:ATF4	SMTTACRTCABC	941	3618
M03872_2.00:ALX1:ALX3:ALX4:ARX:BARHL1:BARHL2:BARX1:BARX2:BSX:DLX1:DLX2:DLX3:DLX4:DLX5:DLX6:DRGX:EMX1:EMX2:EN1:EN2:ESX1:EVX1:EVX2:GBX1:GBX2:GSX1:GSX2:HESX1:HOXA1:HOXA2:HOXA3:HOXA4:HOXA5:HOXB1:HOXB2:HOXB3:HOXB4:HOXB5:HOXC4:HOXC5:HOXD1:HOXD3:HOXD4:ISX:LHX1:LHX3:LHX4:LHX5:MEOX1:MEOX2:MIXL1:MNX1:MSX1:MSX2:NANOG:NANOGP8:NKX1-1:NKX1-2:NOTO:OTP:PDX1:PHOX2A:PHOX2B:PROP1:PRRX1:PRRX2:RAX:RAX2:SEBOX:SHOX:SHO…	GTAATGAC	942	2247
M08043_2.00:STAT3	YTTCCYGGAAR	943	834
M04038_2.00:JUN:JUNB:JUND	RTGACGTCAT	944	1134
M08863_2.00:MZF1	YCMAWTCCCCTYY	945	1774
M10828_2.00:POU2F1	NDSRTAATSABDW	946	2333
M07617_2.00:ZNF528	GAAATGRCTTCCCTK	947	6265
M03314_2.00:POU3F2	WTATGCWAATTA	948	4577
M04706_2.00:E2F7:E2F8	TTTTGGCGGGAAAW	949	7437
M03453_2.00:RFX1:RFX2:RFX3:RFX4:RFX6	CGTTGCTARGCAACS	950	1398
M10457_2.00:E2F1:E2F2:E2F3:E2F4:E2F5:E2F6	NTTTCCCGCCCY	951	1598
M04154_2.00:HEY1	GRCACGTGCC	952	3125
M04131_2.00:HEY1:HEY2:HEYL	SACACGTGCC	953	2516
M04561_2.00:ZNF449	RCGCCCAACC	954	4654
M05048_2.00:HOXA10:HOXA4:HOXA5:HOXA6:HOXA7:HOXA9:HOXB4:HOXB5:HOXB6:HOXB7:HOXB8:HOXB9:HOXC10:HOXC4:HOXC5:HOXC6:HOXC8:HOXC9:HOXD10:HOXD4:HOXD8:HOXD9:MNX1:PDX1	KTAATKRC	955	4301
M07970_2.00:GATA1:GATA2:GATA3:GATA4:GATA5:GATA6	SAGATAAGRA	956	4620
M05310_2.00:HOXA10:HOXA4:HOXA5:HOXA6:HOXA7:HOXA9:HOXB4:HOXB5:HOXB6:HOXB7:HOXB8:HOXB9:HOXC10:HOXC4:HOXC5:HOXC6:HOXC8:HOXC9:HOXD10:HOXD4:HOXD8:HOXD9:MNX1:PDX1	GTAATKGC	957	3907
M02892_2.00:ZNF740	CCCCCCCCAC	958	372
M03317_2.00:POU3F4	TATGCAAAT	959	2655
M09534_2.00:EHF:ELF1:ELF2:ELF3:ELF4:ELF5:ETV6:ETV7:SPI1:SPIC	ACVAGGAAGT	960	1776
M07791_2.00:MAX	SASCACGTGACYB	961	1809
M04382_2.00:AC023509.3:ATF2:ATF7	NATGACGTCATN	962	669
M07863_2.00:CTCF	YRGCGCCCCCTGGTGG	963	143
M01498_2.00:MAX	CCACGTGN	964	2684
M09958_2.00:ATF1:CREB1:CREM	CTYTGACGTCA	965	3014
M04022_2.00:ATF1:CREB1:CREM	NGTGACGTCATM	966	1274
M07713_2.00:ZNF585A	TCTGTWCTC	967	3858
M10826_2.00:POU2F1	HKVAATATGCAAATTTSNN	968	2451
M09692_2.00:SMAD1:SMAD3:SMAD5:SMAD9	GCYGCCGKCGCSBC	969	910
M02996_2.00:ELF1:ELF2:ELF4:ELK1:ELK3:ELK4:ERF:ERG:ETS1:ETS2:ETV1:ETV2:ETV3:ETV3L:ETV4:ETV5:FEV:FLI1:GABPA	ACCGGAAGTR	970	1003
M09505_2.00:MAZ	CCCCCCCC	971	1294
M05967_2.00:NEUROG2	TGACATVTGG	972	895
M02970_2.00:ELF1:ELF2:ELF4:ELK1:ELK3:ELK4:ERF:ERG:ETS1:ETS2:ETV1:ETV2:ETV3:ETV3L:ETV4:ETV5:FEV:FLI1:GABPA	ACCGGAAGTG	973	991
M10231_2.00:ZNF761	GGKWAATCAGA	974	3198
M08811_2.00:MAF:MAFA:MAFB:MAFG:MAFK:NRL	CTGASTCAGCA	975	446
M08847_2.00:MAF:MAFA:MAFB:MAFG:MAFK:NRL	CTGASTCAGCA	976	447
M08140_2.00:POU2F2	ATATGCAAATKMR	977	3552
M02109_2.00:ALX1:ALX3:ALX4:ARX:DRGX:ESX1:GBX1:GBX2:HESX1:ISX:LHX3:LHX6:LHX8:LMX1A:LMX1B:MIXL1:OTP:PHOX2A:PHOX2B:PROP1:PRRX1:PRRX2:RAX:RAX2:SEBOX:SHOX:SHOX2:UNCX:VSX1:VSX2:ZFHX2	YTAATCAW	978	684
M00119_2.00:BHLHE40:BHLHE41	DCACGTGMC	979	4823
M07802_2.00:MYC	VCCACGTGGYY	980	769
M06477_2.00:ALX1:ALX3:ALX4:ARX:BARX1:BARX2:BSX:DLX1:DLX2:DLX3:DLX4:DLX5:DLX6:DRGX:EMX1:EMX2:EN1:EN2:ESX1:EVX1:EVX2:GBX1:GBX2:GSX1:GSX2:HESX1:HOXA2:HOXA3:HOXB2:HOXB3:HOXD3:ISX:LBX1:LBX2:LHX1:LHX2:LHX3:LHX4:LHX5:LHX6:LHX8:LHX9:LMX1A:LMX1B:MEOX1:MIXL1:MNX1:MSX1:MSX2:NKX1-1:NKX1-2:NOBOX:NOTO:OTP:PDX1:PHOX2A:PHOX2B:PROP1:PRRX1:PRRX2:RAX:RAX2:SEBOX:SHOX:SHOX2:UNCX:VAX1:VAX2:VSX1:VSX2:ZFHX2:ZFHX3	TAATTAA	981	5062
M06531_2.00:ALX1:ALX3:ALX4:ARX:BARX1:BARX2:BSX:DLX2:DLX3:DRGX:EMX1:EMX2:EN1:EN2:ESX1:EVX1:EVX2:GBX1:GBX2:GSX1:GSX2:HESX1:HOXA2:HOXA3:HOXB2:HOXB3:HOXD3:ISX:LBX1:LBX2:LHX1:LHX2:LHX3:LHX4:LHX5:LHX6:LHX8:LHX9:LMX1A:LMX1B:MEOX1:MIXL1:MNX1:MSX1:MSX2:NKX1-1:NKX1-2:NOBOX:NOTO:OTP:PDX1:PHOX2A:PHOX2B:PROP1:PRRX1:PRRX2:RAX:RAX2:SEBOX:SHOX:SHOX2:UNCX:VAX1:VAX2:VSX1:VSX2:ZFHX2	TAATTAA	982	5063
M06212_2.00:ALX1:ALX3:ALX4:ARX:BARX1:BARX2:BSX:DLX1:DLX2:DLX3:DLX4:DLX5:DLX6:DRGX:EMX1:EMX2:EN1:EN2:ESX1:EVX1:EVX2:GBX1:GBX2:GSX1:GSX2:HESX1:HOXA2:HOXA3:HOXB2:HOXB3:HOXD3:ISX:LBX1:LBX2:LHX1:LHX2:LHX3:LHX4:LHX5:LHX6:LHX8:LHX9:LMX1A:LMX1B:MEOX1:MIXL1:MNX1:MSX1:MSX2:NKX1-1:NKX1-2:NOBOX:NOTO:OTP:PDX1:PHOX2A:PHOX2B:PROP1:PRRX1:PRRX2:RAX:RAX2:SEBOX:SHOX:SHOX2:UNCX:VAX1:VAX2:VSX1:VSX2:ZFHX2:ZFHX3	TAATTAA	983	5060
M06337_2.00:ALX1:ALX3:ALX4:ARX:BARX1:BARX2:BSX:DLX2:DLX3:DRGX:EMX1:EMX2:EN1:EN2:ESX1:EVX1:EVX2:GBX1:GBX2:GSX1:GSX2:HESX1:HOXA2:HOXA3:HOXB2:HOXB3:HOXD3:ISX:LBX1:LBX2:LHX1:LHX2:LHX3:LHX4:LHX5:LHX6:LHX8:LHX9:LMX1A:LMX1B:MEOX1:MIXL1:MNX1:MSX1:MSX2:NKX1-1:NKX1-2:NOBOX:NOTO:OTP:PDX1:PHOX2A:PHOX2B:PROP1:PRRX1:PRRX2:RAX:RAX2:SEBOX:SHOX:SHOX2:UNCX:VAX1:VAX2:VSX1:VSX2:ZFHX2	TAATTAA	984	5061
M09583_2.00:ALX1:ALX3:ALX4:ARX:DRGX:EN1:EN2:ESX1:GBX1:GBX2:HESX1:ISX:MIXL1:MSX1:MSX2:NOBOX:OTP:PHOX2A:PHOX2B:PROP1:PRRX1:PRRX2:RAX:RAX2:SEBOX:SHOX:SHOX2:UNCX:VSX1:VSX2	CCCACGTGCT	985	2128
M04110_2.00:BHLHE22:BHLHE23	ACCATATGGT	986	3516
M03327_2.00:HSF5:HSFX1:HSFX2:HSFY1:HSFY2	CGTTCGAAA	987	3279
M08173_2.00:STAT6	BWBTTCCTGAGAAVT	988	4110
M11353_2.00:STAT1	TTCYRGGAAR	989	640
M04462_2.00:EGR1:EGR2:EGR3:EGR4	YCCGCCCACGCAC	990	564
M03462_2.00:RFX1:RFX2:RFX3:RFX4:RFX6	SGTTGCTAGGCAACS	991	1418
M05528_2.00:IRF5:IRF6	AGTWTCGVTWWWGYGAWACT	992	6524
M07675_2.00:ZNF74	AACAAYRCTGCAATGAACATC	993	6356
M10358_2.00:ZFP1	GGAGTAGGAAGAKWAWGG	994	6628
M11403_2.00:TEAD2:TEAD3:TEAD4	CCCCGCCCCCV	995	738
M05064_2.00:ALX1:ALX3:ALX4:ARX:DRGX:EMX1:EMX2:EN1:EN2:ESX1:GBX1:GBX2:GSX1:GSX2:HESX1:HOXA2:HOXA3:HOXB2:HOXB3:HOXD3:ISX:LHX1:LHX2:LHX3:LHX4:LHX5:LHX6:LHX8:LHX9:LMX1A:LMX1B:MIXL1:MNX1:MSX1:MSX2:NOBOX:NOTO:OTP:PDX1:PHOX2A:PHOX2B:PROP1:PRRX1:PRRX2:RAX:RAX2:SEBOX:SHOX:SHOX2:UNCX:VAX1:VAX2:VSX1:VSX2:ZFHX2	BTAATTAV	996	4313
M10250_2.00:SP2	GGGCGGGAC	997	417
M04999_2.00:HOXA10:HOXA4:HOXA5:HOXA6:HOXA7:HOXA9:HOXB4:HOXB5:HOXB6:HOXB7:HOXB8:HOXB9:HOXC10:HOXC4:HOXC5:HOXC6:HOXC8:HOXC9:HOXD10:HOXD4:HOXD8:HOXD9:MNX1:PDX1	BTAATTRC	998	4774
M05191_2.00:PKNOX1:PKNOX2:TGIF1:TGIF2:TGIF2LX:TGIF2LY	TGACAGCTGTCA	999	339
M09552_2.00:GATA1:GATA2:GATA3:GATA4:GATA5:GATA6	AGATSTNDNNDSAGATAASN	1000	3000
M03264_2.00:ALX1:ALX3:ALX4:ARX:BARHL1:BARHL2:BARX1:BARX2:BSX:DLX1:DLX2:DLX3:DLX4:DLX5:DLX6:DRGX:EMX1:EMX2:EN1:EN2:ESX1:EVX1:EVX2:GBX1:GBX2:GSX1:GSX2:HESX1:HOXA1:HOXA2:HOXA3:HOXB1:HOXB2:HOXB3:HOXD3:ISX:LBX1:LBX2:LHX1:LHX2:LHX3:LHX4:LHX5:LHX6:LHX8:LHX9:LMX1A:LMX1B:MEOX1:MIXL1:MNX1:MSX1:MSX2:NKX1-1:NKX1-2:NOBOX:NOTO:OTP:PDX1:PHOX2A:PHOX2B:PROP1:PRRX1:PRRX2:RAX:RAX2:SEBOX:SHOX:SHOX2:UNCX:VAX1:VAX2:VS…	NTAATTAAATTAN	1001	4435
M11317_2.00:LEF1:TCF7:TCF7L1:TCF7L2	NVATCAAAGM	1002	3466
M05189_2.00:BARX1:BARX2:BSX:EMX1:EMX2:EN1:EN2:EVX1:EVX2:GBX1:GBX2:GSX1:GSX2:HMX1:HMX2:HMX3:HOXA1:HOXA2:HOXA3:HOXA4:HOXA5:HOXB1:HOXB2:HOXB3:HOXB4:HOXB5:HOXC4:HOXC5:HOXD1:HOXD3:HOXD4:LBX2:MEOX1:MEOX2:MNX1:NANOG:NANOGP8:NKX1-1:NKX1-2:PDX1:TLX2:VENTX	GCTAATTRCN	1003	4231
M00650_2.00:MYT1L:ST18	AAAGTTTG	1004	2846
M04166_2.00:ATOH1	AACAGCTGTC	1005	3030
M09080_2.00:EHF:ELF1:ELF2:ELF3:ELF4:ELF5:ELK1:ELK3:ELK4:ERF:ERG:ETS1:ETS2:ETV1:ETV2:ETV3:ETV3L:ETV4:ETV5:ETV6:ETV7:FEV:FLI1:GABPA:SPDEF	TRNCAGGAAGTRRVT	1006	2959
M09600_2.00:MYBL2	NHAACBGYYV	1007	1635
M10189_2.00:EGR1:EGR2:EGR3:EGR4	TGCGTGGGCGK	1008	2197
M01808_2.00:ATF2:CREB5	NATGACGTMA	1009	1827
M07895_2.00:CTCF	VBRGCGCCCCCTRGTGGC	1010	120
M11362_2.00:STAT4	TTCCVAGAADHMMA	1011	560
M02756_2.00:TFAP2A:TFAP2B:TFAP2C:TFAP2D:TFAP2E	TGCCCBRGGGCA	1012	969
M08027_2.00:ELF5:SPI1:SPIB:SPIC	AAAAAGAGGAAGTGR	1013	1282
M00122_2.00:MAX	NNCACGTGB	1014	3012
M09017_2.00:ZFX:ZFY	SVGSGSCSCAGGCCBSGGC	1015	1036
M11248_2.00:RFX1:RFX2:RFX3:RFX4:RFX6	GTTGCYAGGGAAAC	1016	3190
M09460_2.00:USF1:USF2	YCACGTGACS	1017	2821
M10182_2.00:BCL6	CTTYCTAGRA	1018	1222
M04328_2.00:FOS:FOSB:FOSL1:FOSL2	GATGACRTCATC	1019	833
M04128_2.00:MYCN	RMCACGTGCC	1020	888
M02774_2.00:MNT	AVCACGTGCH	1021	1934
M11097_2.00:AR:NR3C1:NR3C2:PGR	CABDCTGTTCT	1022	3679
M02825_2.00:XBP1	GATGACGTCATC	1023	2535
M04035_2.00:FOS:FOSB:FOSL1:FOSL2	ATGACGTCAT	1024	1043
M04567_2.00:ZIC1:ZIC2:ZIC3:ZIC4	BACCMCCYGCTGTGM	1025	844
M02781_2.00:MITF:TFEB	RTCACGTGAC	1026	2755
M03289_2.00:ALX1:ALX3:ALX4:ARX:DRGX:EN1:EN2:ESX1:ISX:LHX2:LHX3:LHX4:LHX6:LHX8:LHX9:LMX1A:LMX1B:MIXL1:OTP:PHOX2A:PHOX2B:PROP1:PRRX1:PRRX2:RAX:RAX2:SEBOX:SHOX:SHOX2:UNCX:VSX1:VSX2:ZFHX2	CTAATTAG	1027	4244
M03826_2.00:ALX1:ALX3:ALX4:ARX:BARHL1:BARHL2:BSX:DLX1:DLX2:DLX3:DLX4:DLX5:DLX6:DRGX:EMX1:EMX2:EN1:EN2:ESX1:GBX1:GBX2:GSX1:GSX2:HESX1:HMX1:HMX2:HMX3:HOXA3:HOXB3:HOXD3:ISX:LBX1:LBX2:LHX1:LHX2:LHX3:LHX4:LHX5:LHX6:LHX8:LHX9:LMX1A:LMX1B:MEOX1:MIXL1:MSX1:MSX2:NKX1-1:NKX1-2:NOBOX:NOTO:OTP:PDX1:PHOX2A:PHOX2B:PROP1:PRRX1:PRRX2:RAX:RAX2:SEBOX:SHOX:SHOX2:UNCX:VAX1:VAX2:VSX1:VSX2:ZFHX2	VTTAATTARB	1028	5259
M09037_2.00:E2F1:E2F2:E2F3:E2F4:E2F5:E2F6	RGGGGGCGGGAMNN	1029	246
M10474_2.00:ELF5:SPI1:SPIB:SPIC	AAAAWGVGGAAGTRGNG	1030	648
M04023_2.00:ATF1:CREB1:CREM	RTGACGTAGG	1031	1572
M07562_2.00:ZKSCAN2:ZSCAN29	RAAAAAAAC	1032	4306
M00241_2.00:KLF10:KLF11	CCGCCCCC	1033	3185
M05042_2.00:NKX2-1:NKX2-2:NKX2-3:NKX2-4:NKX2-5:NKX2-6:NKX2-8	GTBAAGTGGB	1034	1516
M05153_2.00:ALX1:ALX3:ALX4:ARX:DRGX:EN1:EN2:ESX1:HESX1:ISX:LHX2:LHX3:LHX4:LHX6:LHX8:LHX9:LMX1A:LMX1B:MIXL1:NOBOX:OTP:PHOX2A:PHOX2B:PROP1:PRRX1:PRRX2:RAX:RAX2:SEBOX:SHOX:SHOX2:UNCX:VSX1:VSX2:ZFHX2	VHTTTAATTAH	1035	4673
M08823_2.00:BACH1:BACH2	ACCRTGACTCAGCA	1036	271
M10930_2.00:MEF2A	HWTWCCAWAWATRGAAAK	1037	1946
M02696_2.00:MEF2A	HWTWCCAWAWATRGAAAK	1038	1949
M04375_2.00:ATF6:ATF6B	GRTGACGTCAYC	1039	1365
M04349_2.00:MAF:MAFA:MAFB:MAFG:MAFK:NRL	NTGCTGASTCAGCAN	1040	2057
M03452_2.00:RFX1:RFX2:RFX3:RFX4:RFX6	BGTTGCCATGGCAACS	1041	994
M01064_2.00:MEIS3	TGACRTCT	1042	2631
M08300_2.00:ZNF549	CTGCCCAATTCAT	1043	2838
M03348_2.00:MYBL2	AACCGTTAAACBGTY	1044	6972
M04604_2.00:ZBTB37	TCACCGCGHTCACCGCG	1045	1724
M03512_2.00:LEF1:TCF7:TCF7L1:TCF7L2	AAAGATCAAAGG	1046	2640
M09030_2.00:E2F1:E2F2:E2F3:E2F4:E2F5:E2F6	RGNGGGCGGGAARR	1047	1479
M01247_2.00:DUXA	HTGATTGRY	1048	1561
M08820_2.00:ATF1:CREB1:CREM	VTGACGTCAS	1049	674
M06118_2.00:SP1:SP3:SP5:SP6:SP8:SP9	GGCCMCGCCCMCYB	1050	346
M09965_2.00:ATF4	KACGTCAKS	1051	1513
M03875_2.00:ALX1:ALX3:ALX4:ARX:BARX1:BARX2:BSX:DLX2:DLX3:DRGX:EMX1:EMX2:EN1:EN2:ESX1:EVX1:EVX2:GBX1:GBX2:GSX1:GSX2:HESX1:HOXA2:HOXA3:HOXB2:HOXB3:HOXD3:ISX:LBX1:LBX2:LHX1:LHX2:LHX3:LHX4:LHX5:LHX6:LHX8:LHX9:LMX1A:LMX1B:MEOX1:MIXL1:MNX1:MSX1:MSX2:NKX1-1:NKX1-2:NOBOX:NOTO:OTP:PDX1:PHOX2A:PHOX2B:PROP1:PRRX1:PRRX2:RAX:RAX2:SEBOX:SHOX:SHOX2:UNCX:VAX1:VAX2:VSX1:VSX2:ZFHX2:ZFHX3	TAATTRSATTA	1052	3710
M08087_2.00:CTCF	TRGYGCCCCCTRGTGGCCA	1053	136
M06451_2.00:LEF1:TCF7:TCF7L1:TCF7L2	GATCAAAR	1054	5399
M09072_2.00:ELF1:ELF2:ELF4:ELK1:ELK3:ELK4:ERF:ERG:ETS1:ETS2:ETV1:ETV2:ETV3:ETV3L:ETV4:ETV5:FEV:FLI1:GABPA	GGSRCCGGAAGYGG	1055	1426
M08765_2.00:MITF:TFE3:TFEB:TFEC	YCACGTGACY	1056	4328
M02119_2.00:NKX3-1:NKX3-2	NTTAAGTGGHN	1057	2130
M04866_2.00:GATA1:GATA2:GATA3:GATA4:GATA5:GATA6	AGATAAGATCT	1058	2311
M08909_2.00:GFI1:GFI1B	AAATCWCAGC	1059	2940
M04290_2.00:ATF3:JDP2	NRTGACGTCAYS	1060	1417
M04292_2.00:ATF3:JDP2	NRTGACRTCAYN	1061	1035
M04461_2.00:EGR1:EGR2:EGR3:EGR4	CMCGCCCACGCAM	1062	538
M09966_2.00:JUN:JUNB:JUND	RTGACGTCA	1063	569
M08478_2.00:HMGA1:HMGA2	GYGWCASWAAA	1064	797
M10813_2.00:PAX4	VAYHYCCACCCB	1065	3767
M06159_2.00:SP1:SP3:SP4:SP5:SP8:SP9	TTGGCCCCGCCCCCH	1066	338
M05451_2.00:POU2F2	WTGMATATGCAA	1067	5071
M07930_2.00:CTCFL	GGCGCCCCCTGGYGG	1068	207
M03171_2.00:PKNOX1:PKNOX2:TGIF1:TGIF2:TGIF2LX:TGIF2LY	TGACAGCTGTCA	1069	1230
M05462_2.00:POU4F3	TYATGCATDA	1070	1383
M10504_2.00:ELF1:ELF2:ELF4:ELK1:ELK3:ELK4:ERF:ERG:ETS1:ETS2:ETV1:ETV2:ETV3:ETV3L:ETV4:ETV5:FEV:FLI1:GABPA	CACTTCCGG	1071	850
M10268_2.00:ZBTB33	GCCGGGRGCAGG	1072	1086
M03660_2.00:ATF1:CREB1:CREM	RTGACGTCAY	1073	733
M06271_2.00:ISL1:ISL2:NOTO:SHOX:SHOX2:VSX1	NYTAATKGV	1074	4475
M04282_2.00:JUN:JUNB:JUND	SGTGACGTCATS	1075	893
M08095_2.00:ZBTB7A	BSCACTTCCGGSN	1076	552
M04991_2.00:BARHL1:BARHL2:BARX1:BARX2:BSX:DLX2:DLX3:EMX1:EMX2:ESX1:EVX1:EVX2:GBX1:GBX2:HESX1:HMX1:HMX2:HMX3:HOXA1:HOXA2:HOXA3:HOXA4:HOXA5:HOXB1:HOXB2:HOXB3:HOXB4:HOXB5:HOXC4:HOXC5:HOXD1:HOXD12:HOXD3:HOXD4:LBX1:LBX2:MEOX1:MEOX2:MNX1:MSX1:MSX2:NANOG:NANOGP8:NKX1-1:NKX1-2:PDX1:RAX:RAX2:TLX1:TLX3:VENTX	BTAATTRV	1077	1360
M05063_2.00:ALX1:ALX3:ALX4:ARX:DRGX:EMX1:EMX2:EN1:EN2:ESX1:GBX1:GBX2:GSX1:GSX2:HESX1:HOXA2:HOXA3:HOXB2:HOXB3:HOXD3:ISX:LHX1:LHX2:LHX3:LHX4:LHX5:LHX6:LHX8:LHX9:LMX1A:LMX1B:MIXL1:MNX1:MSX1:MSX2:NOBOX:NOTO:OTP:PDX1:PHOX2A:PHOX2B:PROP1:PRRX1:PRRX2:RAX:RAX2:SEBOX:SHOX:SHOX2:UNCX:VAX1:VAX2:VSX1:VSX2:ZFHX2	KTAATTAS	1078	3242
M00249_2.00:WT1	NCTCCCCCGCN	1079	2580
M07922_2.00:CTCF	CGCCCCCTGGTGG	1080	103
M08018_2.00:STAT3	CATTTCCYGGAANNB	1081	299
M02665_2.00:RREB1	CCCCAAACCACCCCCMMCCM	1082	2964
M08017_2.00:STAT3	CATTTCCYGGAANNB	1083	298
M08208_2.00:SIX1:SIX2:SIX4:SIX5	GARTTGTAGT	1084	914
M08919_2.00:OVOL1	ACAGTTACA	1085	3162
M08974_2.00:OVOL1	ACAGTTACA	1086	3160
M10169_2.00:GLIS3	GTGGGGGGTM	1087	4713
M09628_2.00:RFX1:RFX2:RFX3:RFX4:RFX6	KGTTGCCATGGCAAC	1088	2266
M05832_2.00:MAX	CACGTG	1089	3690
M10767_2.00:ALX1:ALX3:ALX4:ARX:BARX1:BARX2:BSX:DLX2:DLX3:DRGX:EMX1:EMX2:EN1:EN2:ESX1:EVX1:EVX2:GBX1:GBX2:GSX1:GSX2:HESX1:HOXA2:HOXA3:HOXB2:HOXB3:HOXD3:ISX:LBX1:LBX2:LHX1:LHX2:LHX3:LHX4:LHX5:LHX6:LHX8:LHX9:LMX1A:LMX1B:MEOX1:MIXL1:MNX1:MSX1:MSX2:NKX1-1:NKX1-2:NOBOX:NOTO:OTP:PDX1:PHOX2A:PHOX2B:PROP1:PRRX1:PRRX2:RAX:RAX2:SEBOX:SHOX:SHOX2:UNCX:VAX1:VAX2:VSX1:VSX2:ZFHX2	WWDANYYAATTARCSW	1090	5510
M02732_2.00:GLI1:GLI2:GLI3	GACCACCCAC	1091	2845
M00168_2.00:GCM1:GCM2	NATGCGGGY	1092	3282
M00239_2.00:GFI1:GFI1B	NDAAATCTGRN	1093	2628
M05839_2.00:JUN:JUNB:JUND	ATGACGTCAT	1094	666
M08354_2.00:ZNF594	MGCSGCTCTCACCYC	1095	1746
M04659_2.00:MBNL2	WYGCYTYGCTTC	1096	1324
M09242_2.00:IRF1:IRF2	RAAANTGAAASTGAAASTRA	1097	2365
M10587_2.00:GATA1:GATA2:GATA3:GATA4:GATA5:GATA6	AGAGATAAKA	1098	2494
M09129_2.00:ALX1:ALX3:ALX4:ARX:BARHL1:BARHL2:BARX1:BARX2:BSX:DLX1:DLX2:DLX3:DLX4:DLX5:DLX6:DRGX:EMX2:EN1:EN2:GBX1:GBX2:GSX1:GSX2:HOXA1:HOXA2:HOXA3:HOXB1:HOXB2:HOXB3:HOXD1:HOXD3:ISX:LHX1:LHX5:MEOX1:MEOX2:MNX1:MSX1:MSX2:NANOG:NANOGP8:NKX1-1:NKX1-2:PDX1:PHOX2A:PHOX2B:PROP1:PRRX1:PRRX2:SHOX:SHOX2:UNCX:VAX1:VAX2:VSX1:VSX2	GMTAATTACW	1099	4004
M09172_2.00:ALX1:ALX3:ALX4:ARX:BARHL1:BARHL2:BARX1:BARX2:BSX:DLX1:DLX2:DLX3:DLX4:DLX5:DLX6:DRGX:EMX2:EN1:EN2:GBX1:GBX2:GSX1:GSX2:HOXA1:HOXA2:HOXA3:HOXB1:HOXB2:HOXB3:HOXD1:HOXD3:ISX:LHX1:LHX5:MEOX1:MEOX2:MNX1:MSX1:MSX2:NANOG:NANOGP8:NKX1-1:NKX1-2:PDX1:PHOX2A:PHOX2B:PROP1:PRRX1:PRRX2:SHOX:SHOX2:UNCX:VAX1:VAX2:VSX1:VSX2	GMTAATTACW	1100	4005
M08729_2.00:MYC	RAGCACGTGGC	1101	2289
M09827_2.00:EPAS1	ACGTGBGN	1102	4851
M03323_2.00:POU2F2	TATGCAAAT	1103	2828
M08876_2.00:KLF1:KLF12:KLF2:KLF3:KLF4:KLF5:KLF6:KLF7:KLF8	CCCRGCCCCGCCCHBCCCC	1104	232
M08982_2.00:KLF1:KLF12:KLF2:KLF3:KLF4:KLF5:KLF6:KLF7:KLF8	CCCRGCCCCGCCCHBCCCC	1105	233
M10211_2.00:KLF1:KLF12:KLF2:KLF3:KLF4:KLF5:KLF6:KLF7	CSCCACCCC	1106	3722
M05870_2.00:ALX1:ALX3:ALX4:ARX:DRGX:EN1:EN2:ESX1:ISX:LHX2:LHX3:LHX4:LHX6:LHX8:LHX9:LMX1A:LMX1B:MIXL1:OTP:PHOX2A:PHOX2B:PROP1:PRRX1:PRRX2:RAX:RAX2:SEBOX:SHOX:SHOX2:UNCX:VSX1:VSX2:ZFHX2	VYTAATTA	1107	3226
M00240_2.00:GFI1:GFI1B	NBAAATCTGRN	1108	2093
M04876_2.00:GATA1:GATA2:GATA3:GATA4:GATA5:GATA6	NWGATAASRN	1109	3984
M04796_2.00:ELF1:ELF2:ELF4:ELK1:ELK3:ELK4:ERF:ERG:ETS1:ETS2:ETV1:ETV2:ETV3:ETV3L:ETV4:ETV5:FEV:FLI1:GABPA	NACCGGAAGTR	1110	947
M06248_2.00:HOXA3:HOXA4:HOXA5:HOXA6:HOXA7:HOXB3:HOXB4:HOXB5:HOXB6:HOXB7:HOXB8:HOXC4:HOXC5:HOXC6:HOXC8:HOXD3:HOXD4:HOXD8:PDX1	TAATTGNC	1111	5089
M00309_2.00:ALX1:ALX3:ALX4:ARX:DRGX:EMX1:EMX2:EN1:EN2:ESX1:EVX1:EVX2:GBX1:GBX2:HESX1:HOXA2:HOXB2:ISX:LBX1:LBX2:LHX2:LHX3:LHX4:LHX9:LMX1A:LMX1B:MEOX2:MIXL1:MNX1:MSX1:MSX2:NKX1-1:NKX1-2:OTP:PHOX2A:PHOX2B:PROP1:PRRX1:PRRX2:RAX:RAX2:SEBOX:SHOX:SHOX2:UNCX:VSX1:VSX2	YTAATTRGY	1112	5296
M08723_2.00:MAX	VRGCACGTGG	1113	1409
M10195_2.00:EGR1:EGR2:EGR3:EGR4	GCGGGGGCGG	1114	367
M11314_2.00:LEF1:TCF7:TCF7L1:TCF7L2	TCAAAGG	1115	4585
M05377_2.00:ALX1:ALX3:ALX4:ARX:BARHL1:BARHL2:BARX1:BARX2:BSX:DLX1:DLX2:DLX3:DLX4:DLX5:DLX6:DRGX:EMX1:EMX2:EN1:EN2:ESX1:EVX1:EVX2:GBX1:GBX2:GSX1:GSX2:HMX1:HMX2:HMX3:HOXA1:HOXA2:HOXA3:HOXA4:HOXA5:HOXB1:HOXB2:HOXB3:HOXB4:HOXB5:HOXC4:HOXC5:HOXD1:HOXD3:HOXD4:ISX:MEOX1:MEOX2:MIXL1:MNX1:MSX1:MSX2:NANOG:NANOGP8:NKX1-1:NKX1-2:PDX1:PHOX2A:PHOX2B:PROP1:PRRX1:PRRX2:RAX:RAX2:SEBOX:SHOX:SHOX2:UNCX:VAX1:VAX2:VE…	NTAACGAB	1116	3334
M03240_2.00:POU5F1B	WTGCATATTCAT	1117	5027
M09803_2.00:TFAP4	VDCAGCTGKK	1118	1194
M08936_2.00:ZNF320	CAYWGGCCCCCTGGHCCCMC	1119	6777
M07897_2.00:CTCF	ASYGCCMYCTRGTGG	1120	68
M11053_2.00:MYB:MYBL1	NNGNCAGTTGSN	1121	3377
M02695_2.00:MEF2A	HTTWCCWAATHDGGHAAK	1122	2927
M10923_2.00:MEF2A	HTTWCCWAATHDGGHAAK	1123	2931
M10925_2.00:MEF2A	HTTWCCWAATHDGGHAAK	1124	2932
M09420_2.00:STAT5A:STAT5B	TTCCARGAAA	1125	312
M09368_2.00:RFX1:RFX2:RFX3:RFX4:RFX6	CGGTTGCCATGGCRAC	1126	2265
M05380_2.00:ALX1:ALX3:ALX4:ARX:BARHL1:BARHL2:BARX1:BARX2:BSX:DLX1:DLX2:DLX3:DLX4:DLX5:DLX6:DRGX:EMX1:EMX2:EN1:EN2:ESX1:EVX1:EVX2:GBX1:GBX2:GSX1:GSX2:HMX1:HMX2:HMX3:HOXA1:HOXA2:HOXA3:HOXA4:HOXA5:HOXB1:HOXB2:HOXB3:HOXB4:HOXB5:HOXC4:HOXC5:HOXD1:HOXD3:HOXD4:ISX:MEOX1:MEOX2:MIXL1:MNX1:MSX1:MSX2:NANOG:NANOGP8:NKX1-1:NKX1-2:PDX1:PHOX2A:PHOX2B:PROP1:PRRX1:PRRX2:RAX:RAX2:SEBOX:SHOX:SHOX2:UNCX:VAX1:VAX2:VE…	NTAATTGV	1127	4519
M05317_2.00:MEIS1:MEIS2:MEIS3:PKNOX1:PKNOX2:TGIF1:TGIF2:TGIF2LX:TGIF2LY	TGACAGCTGTCA	1128	268
M05313_2.00:PKNOX1:PKNOX2:TGIF1:TGIF2:TGIF2LX:TGIF2LY	TGACAGCTGTCA	1129	370
M09064_2.00:SPI1:SPIB:SPIC	ARAAAGAGGAAGTGAAA	1130	1625
M09512_2.00:GLI2:GLI3	GGACCACCCACG	1131	3651
M08229_2.00:STAT1	TTTCCBGGAA	1132	256
M04211_2.00:ASCL1:ASCL2	RGCAGCTGCY	1133	921
M10135_2.00:MZF1	GTGGGGAGGR	1134	828
M07563_2.00:ZNF263	CTCCTCCCC	1135	2605
M02753_2.00:TFAP2A:TFAP2B:TFAP2C:TFAP2D:TFAP2E	TGCCCYRRGGCA	1136	1273
M05066_2.00:ALX1:ALX3:ALX4:ARX:DRGX:EMX1:EMX2:EN1:EN2:ESX1:GBX1:GBX2:GSX1:GSX2:HESX1:HOXA2:HOXA3:HOXB2:HOXB3:HOXD3:ISX:LHX1:LHX2:LHX3:LHX4:LHX5:LHX6:LHX8:LHX9:LMX1A:LMX1B:MIXL1:MNX1:MSX1:MSX2:NOBOX:NOTO:OTP:PDX1:PHOX2A:PHOX2B:PROP1:PRRX1:PRRX2:RAX:RAX2:SEBOX:SHOX:SHOX2:UNCX:VAX1:VAX2:VSX1:VSX2:ZFHX2	BTAATTAV	1137	5001
M09601_2.00:MYB:MYBL1	YAACBGCC	1138	2767
M04258_2.00:ATF1:CREB1:CREM	SGTGACGTCAYS	1139	629
M10674_2.00:ALX1:ALX3:ALX4:ARX:BARHL1:BARHL2:BARX1:BARX2:BSX:DLX1:DLX2:DLX3:DLX4:DLX5:DLX6:DRGX:EMX1:EMX2:EN1:EN2:GBX1:GBX2:GSX1:GSX2:HMX1:HMX3:HOXA1:HOXA2:HOXA3:HOXB1:HOXB2:HOXB3:HOXD1:HOXD3:ISX:LHX1:LHX5:MEOX1:MEOX2:MNX1:MSX1:MSX2:NANOG:NANOGP8:NKX1-1:NKX1-2:PDX1:PHOX2A:PHOX2B:PROP1:PRRX1:PRRX2:SHOX:SHOX2:UNCX:VAX1:VAX2:VSX1:VSX2	AMGCCTGACKG	1140	1432
M08370_2.00:ZNF250	CCTTGCAGB	1141	1981
M00359_2.00:PAX3:PAX7	RTAATTGG	1142	4970
M04242_2.00:CREB3:CREB3L1	BKMCACGTGGCR	1143	514
M00229_2.00:EGR2	NMMCACGCA	1144	2176
M03791_2.00:ALX1:ALX3:ALX4:ARX:BARHL1:BARHL2:BARX1:BARX2:BSX:DRGX:EMX1:EMX2:EN1:EN2:ESX1:EVX1:EVX2:GBX1:GBX2:GSX1:GSX2:HESX1:HMX1:HMX2:HMX3:HOXA1:HOXA2:HOXA3:HOXA4:HOXA5:HOXB1:HOXB2:HOXB3:HOXB4:HOXB5:HOXC4:HOXC5:HOXD3:HOXD4:LHX2:LHX3:LHX4:LHX9:MEOX1:MEOX2:MIXL1:MNX1:MSX1:MSX2:NKX1-1:NKX1-2:NOTO:OTP:PDX1:PHOX2A:PHOX2B:PROP1:PRRX1:PRRX2:RAX:RAX2:SEBOX:SHOX:SHOX2:TLX1:TLX2:TLX3:UNCX:VAX1:VAX2:VENTX:…	CTAATTAS	1145	3888
M09576_2.00:BARX1:BARX2:BSX:EMX1:EMX2:EN1:EN2:EVX1:EVX2:GBX1:GBX2:GSX1:GSX2:HMX1:HMX2:HMX3:HOXA1:HOXA2:HOXA3:HOXA4:HOXA5:HOXA6:HOXA7:HOXB1:HOXB2:HOXB3:HOXB4:HOXB5:HOXB6:HOXB7:HOXB8:HOXC4:HOXC5:HOXC6:HOXD1:HOXD3:HOXD4:HOXD8:ISX:MEOX1:MEOX2:MNX1:NKX1-1:NKX1-2:NOTO:OTP:PDX1:TLX2:VAX1:VAX2:VENTX	TGATTRATGGCY	1146	5155
M03457_2.00:RFX1:RFX2:RFX3:RFX4:RFX6	CGTTGCTAGGCAACG	1147	1592
M10801_2.00:ISL1:ISL2:NOTO:SHOX:SHOX2:VSX1	TTAAGTG	1148	5344
M04801_2.00:ELF1:ELF2:ELF4:ELK1:ELK3:ELK4:ERF:ERG:ETS1:ETS2:ETV1:ETV2:ETV3:ETV3L:ETV4:ETV5:FEV:FLI1:GABPA	RCAGGAAGGAAGTG	1149	1661
M04076_2.00:USF2	CCCACGTGACM	1150	1892
M10491_2.00:ELF1:ELF2:ELF4:ELK1:ELK3:ELK4:ERF:ERG:ETS1:ETS2:ETV1:ETV2:ETV3:ETV3L:ETV4:ETV5:FEV:FLI1:GABPA	CTTCCTG	1151	3191
M05991_2.00:PTF1A	ACRMCAGCTGACG	1152	6190
M07893_2.00:CTCF	SYGCCMYCTGGTGGC	1153	105
M04250_2.00:ATF2	NRTGACGTCAYN	1154	556
M03347_2.00:MYBL2	WWAACCGTTAA	1155	3261
M01823_2.00:ATF2:CREB5	TKACGTCATN	1156	927
M10290_2.00:WT1	GSGGGKGGGGGS	1157	1494
M09519_2.00:RBPJ:RBPJL	HTTTCCCASG	1158	3274
M04959_2.00:BARX1:BARX2:BSX:DLX1:DLX2:DLX3:DLX4:DLX5:DLX6:EMX1:EMX2:EN1:EN2:EVX1:EVX2:GBX1:GBX2:GSX1:GSX2:HOXA1:HOXA2:HOXA3:HOXA4:HOXA5:HOXB1:HOXB2:HOXB3:HOXB4:HOXB5:HOXC4:HOXC5:HOXD1:HOXD3:HOXD4:ISX:MEOX1:MEOX2:MNX1:MSX1:MSX2:NANOG:NANOGP8:NKX1-1:NKX1-2:PDX1:PROP1:SHOX:SHOX2:UNCX:VAX1:VAX2:VENTX	STAATTAS	1159	3595
M03280_2.00:MEIS1:MEIS2:MEIS3:PKNOX1:PKNOX2:TGIF1:TGIF2	TGACAGSTGTCA	1160	483
M11334_2.00:SOX1:SOX10:SOX11:SOX12:SOX13:SOX14:SOX15:SOX17:SOX18:SOX2:SOX21:SOX3:SOX30:SOX4:SOX5:SOX6:SOX7:SOX8:SOX9:SRY	ACAATGKSYKN	1161	3827
M05500_2.00:POU3F4	TTATGCWAATKAG	1162	2366
M00617_2.00:KLF1:KLF8	HCACGCCCH	1163	4842
M03088_2.00:CRX:DLX1:DLX2:DLX4:DLX5:EMX1:LHX2:LHX9:PITX1:PITX2:VAX1:VSX1	GYTAATTRGCH	1164	5011
M02747_2.00:NFATC1:NFATC2:NFATC3:NFATC4	TTTCCATGGAA	1165	4587
M04710_2.00:ELF1:ELF2:ELF4:ELK1:ELK3:ELK4:ERF:ERG:ETS1:ETS2:ETV1:ETV2:ETV3:ETV3L:ETV4:ETV5:FEV:FLI1:GABPA	NACCGGAAGTD	1166	3301
M05152_2.00:NKX2-1:NKX2-2:NKX2-3:NKX2-4:NKX2-5:NKX2-6:NKX2-8	BTCAACGAS	1167	1928
M02789_2.00:CLOCK	AACACGTGTY	1168	2306
M10641_2.00:CRX:DMBX1:DPRX:GSC:GSC2:OTX1:OTX2:PITX1:PITX2:PITX3:TPRX1	GACACTAATCY	1169	1799
M06383_2.00:ALX1:ALX3:ALX4:ARX:BARX1:BARX2:BSX:DLX1:DLX2:DLX3:DLX4:DLX5:DLX6:DRGX:EN1:EN2:ESX1:GBX1:GBX2:HESX1:HOXA2:HOXB2:ISX:LBX1:LBX2:LHX1:LHX2:LHX3:LHX4:LHX5:LHX6:LHX8:LHX9:LMX1A:LMX1B:MEOX1:MIXL1:MNX1:MSX1:MSX2:NKX1-1:NKX1-2:NOBOX:NOTO:OTP:PDX1:PHOX2A:PHOX2B:PROP1:PRRX1:PRRX2:RAX:RAX2:SEBOX:SHOX:SHOX2:UNCX:VAX1:VAX2:VSX1:VSX2:ZFHX2:ZFHX3	NTTAATTRGH	1170	4935
M03830_2.00:ARX:BARHL1:BARHL2:BARX1:BARX2:BSX:DLX1:DLX2:DLX3:DLX4:DLX5:DLX6:DRGX:EMX1:EMX2:ESX1:EVX1:EVX2:GBX1:GBX2:HMX1:HMX2:HMX3:HOXA2:HOXB2:LBX1:LBX2:MEOX1:MEOX2:MNX1:MSX1:MSX2:NANOG:NANOGP8:NKX1-1:NKX1-2:PDX1:RAX:RAX2:TLX1:TLX2:TLX3:UNCX:VAX1:VAX2:VSX1:VSX2	SSTAAWTGC	1171	3199
M04146_2.00:USF1:USF2	HCCACGTGACV	1172	1939
M04152_2.00:HEY1	GACACGTGCC	1173	3183
M05562_2.00:MYBL2	TTAACSGTTAA	1174	2543
M04201_2.00:NEUROG1	RVCATATGBY	1175	2773
M08207_2.00:GATA1:GATA2:GATA3:GATA4:GATA5:GATA6	TGATAAGA	1176	4087
M07630_2.00:ZNF561	TTTCTGC	1177	3319
M09645_2.00:STAT3	SVYTTCCNGGAARB	1178	365
M04660_2.00:MBNL2	TYGCYTYGCTTH	1179	934
M02465_2.00:GMEB1:GMEB2	YKACGTAN	1180	1585
M05414_2.00:PAX2:PAX4:PAX6	DYACGCWTSANTGCRCN	1181	6435
M07916_2.00:CTCF	YRSYGCCMYCTRGTGGC	1182	128
M09510_2.00:ZNF143:ZNF76	ATTTCCCAGVAKSCY	1183	4704
M11111_2.00:HNF4A:HNF4G:NR2E1:NR2F1:NR2F2:NR2F6:NR6A1:RXRB:RXRG	GGBCAAAGKYCANNN	1184	4950
M08049_2.00:HIF1A	GBACGTGCNB	1185	3952
M04070_2.00:TFAP4	AMCATATGKT	1186	1751
M04257_2.00:ATF6:ATF6B	GRTGACGTCAYC	1187	1475
M07743_2.00:ZNF26	TGATGAC	1188	1336
M03096_2.00:BARX1:BARX2:BSX:DLX1:DLX2:DLX3:DLX4:DLX5:DLX6:EMX1:EMX2:EN1:EN2:EVX1:EVX2:GBX1:GBX2:GSX1:GSX2:HOXA1:HOXA2:HOXA3:HOXA4:HOXA5:HOXB1:HOXB2:HOXB3:HOXB4:HOXB5:HOXC4:HOXC5:HOXD1:HOXD3:HOXD4:ISX:MEOX1:MEOX2:MNX1:MSX1:MSX2:NANOG:NANOGP8:NKX1-1:NKX1-2:PDX1:PROP1:SHOX:SHOX2:UNCX:VAX1:VAX2:VENTX	BBTAATTAVN	1189	4678
M08142_2.00:IRF1:IRF2	AAAVWGAAAGTGAAAGTAAAN	1190	1307
M09068_2.00:SPI1:SPIB:SPIC	AAAAGAGGAAGTGAAAV	1191	2367
M04940_2.00:SIX1:SIX2:SIX4:SIX5	CCGTATCRTN	1192	1734
M02773_2.00:MITF:TFE3	AYCACGTGAC	1193	2104
M08016_2.00:STAT3	CATTTCCYGGAAD	1194	471
M02762_2.00:TFAP2A:TFAP2B:TFAP2C:TFAP2D:TFAP2E	TGCCYBRGGGCA	1195	2322
M01812_2.00:CREB3L1:CREB3L2:CREB3L4	ACACGTGGC	1196	2068
M09826_2.00:EPAS1	GKACGTGCHB	1197	2829
M04804_2.00:SPI1:SPIB:SPIC	AAWGRGGAAGTR	1198	553
M06214_2.00:ALX1:ALX3:ALX4:ARX:DRGX:EMX1:EMX2:EN1:EN2:ESX1:GBX1:GBX2:HESX1:ISX:LHX1:LHX2:LHX3:LHX4:LHX5:LHX6:LHX8:LHX9:LMX1A:LMX1B:MIXL1:MSX1:MSX2:NOBOX:NOTO:OTP:PDX1:PHOX2A:PHOX2B:PROP1:PRRX1:PRRX2:RAX:RAX2:SEBOX:SHOX:SHOX2:UNCX:VAX1:VAX2:VSX1:VSX2:ZFHX2	GCTAATTA	1199	3759
M04719_2.00:EHF:ELF1:ELF2:ELF3:ELF4:ELF5:ELK1:ELK3:ELK4:ERF:ERG:ETS1:ETS2:ETV1:ETV2:ETV3:ETV3L:ETV4:ETV5:ETV6:ETV7:FEV:FLI1:GABPA:SPDEF	RAYGCGGAAGTR	1200	632
M10227_2.00:ZIC1:ZIC2:ZIC3:ZIC4:ZIC5	VGGGGAGS	1201	4805
M04240_2.00:CREB3:CREB3L1	BKMCACGTGGCR	1202	1131
M05392_2.00:BARHL1:BARHL2:BSX:DLX2:EMX1:EMX2:EN1:EN2:GBX1:GBX2:GSX1:GSX2:HMX1:HMX2:HMX3:HOXA3:HOXA4:HOXA5:HOXB3:HOXB4:HOXB5:HOXC4:HOXC5:HOXD3:HOXD4:LBX2:MEOX1:MEOX2:MNX1:MSX1:MSX2:NANOG:NANOGP8:NKX1-1:NKX1-2:PDX1:TLX1:TLX2:TLX3:VAX1:VAX2:VENTX	GTTAAKTGS	1203	4449
M07917_2.00:CTCF	SYGCCMYCTRGTGGC	1204	72
M03888_2.00:PAX3:PAX7	GCGTGACGAATB	1205	1848
M05391_2.00:ALX1:ALX3:ALX4:ARX:DRGX:EMX1:EMX2:EN1:EN2:ESX1:GBX1:GBX2:GSX1:GSX2:HOXA2:HOXA3:HOXA4:HOXA5:HOXB2:HOXB3:HOXB4:HOXB5:HOXC4:HOXC5:HOXD3:HOXD4:ISL1:ISL2:ISX:LHX2:LHX3:LHX4:LHX9:MIXL1:MNX1:NKX1-1:NKX1-2:NOTO:OTP:PDX1:PHOX2A:PHOX2B:PROP1:PRRX1:PRRX2:RAX:RAX2:SEBOX:SHOX:SHOX2:UNCX:VAX1:VAX2:VSX1:VSX2	CTAATTRV	1206	3926
M05190_2.00:BARX1:BARX2:BSX:EMX1:EMX2:EN1:EN2:EVX1:EVX2:GBX1:GBX2:GSX1:GSX2:HMX1:HMX2:HMX3:HOXA1:HOXA2:HOXA3:HOXA4:HOXA5:HOXB1:HOXB2:HOXB3:HOXB4:HOXB5:HOXC4:HOXC5:HOXD1:HOXD3:HOXD4:LBX2:MEOX1:MEOX2:MNX1:NANOG:NANOGP8:NKX1-1:NKX1-2:PDX1:TLX2:VENTX	RCTAATTRSN	1207	4489
M07795_2.00:MAX	RVSCACGTGG	1208	1677
M09853_2.00:MYC	CACGTGGC	1209	2054
M10672_2.00:BARHL1:BARHL2:EMX1:EMX2:HMX1:HMX2:HMX3:HOXA4:HOXB4:HOXC4:HOXD4:LBX2:NKX1-1:NKX1-2:TLX1:TLX2:TLX3:VAX1:VAX2:VENTX	CGGTAAKTGG	1210	1708
M07894_2.00:CTCF	SBRGCGCCCCCTGGTGG	1211	148
M03823_2.00:ALX1:ALX3:ALX4:ARX:BARHL1:BARHL2:DRGX:ESX1:EVX1:EVX2:GBX1:GBX2:HESX1:LBX1:LBX2:MEOX1:MEOX2:MIXL1:MSX1:MSX2:PHOX2A:PHOX2B:PROP1:PRRX1:PRRX2:RAX:RAX2:SHOX:SHOX2:TLX1:TLX3:UNCX:VSX1:VSX2	STAATTGS	1212	3812
M04716_2.00:EHF:ELF1:ELF2:ELF3:ELF4:ELF5:ELK1:ELK3:ELK4:ERF:ERG:ETS1:ETS2:ETV1:ETV2:ETV3:ETV3L:ETV4:ETV5:ETV6:ETV7:FEV:FLI1:GABPA:SPDEF	NAMSCGGAAGTR	1213	2106
M05045_2.00:NKX2-1:NKX2-2:NKX2-3:NKX2-4:NKX2-5:NKX2-6:NKX2-8	GTYAAGTGGN	1214	3988
M04783_2.00:EHF:ELF1:ELF2:ELF3:ELF4:ELF5:ETV6:ETV7	ACCCGGAAGTAVNNNNNHWAAAW	1215	7442
M07693_2.00:ZNF573	CTCCTGKGTGTGCCHTGGCTG	1216	6344
M10221_2.00:ZNF740	TGGGGATCCCCC	1217	6619
M08162_2.00:RFX1:RFX2:RFX3:RFX4:RFX6	GTTGCCATGGMRAC	1218	1216
M05140_2.00:MEIS1:MEIS2:MEIS3:PKNOX1:PKNOX2:TGIF1:TGIF2	TGACAGCTGTCA	1219	280
M04431_2.00:KLF1:KLF12:KLF2:KLF3:KLF4:KLF5:KLF6:KLF7:KLF8	RGCCGACGCCCA	1220	1566
M04357_2.00:MAFF	NTGCTGASTCAGCAN	1221	2430
M02456_2.00:RFX1:RFX2:RFX3:RFX4:RFX6	GTTGCYANGN	1222	4420
M03474_2.00:GMEB1:GMEB2	TTACGTAA	1223	414
M09388_2.00:SOX1:SOX10:SOX11:SOX12:SOX13:SOX14:SOX15:SOX17:SOX18:SOX2:SOX21:SOX3:SOX30:SOX4:SOX5:SOX6:SOX7:SOX8:SOX9:SRY	YCCTTTGTTCYY	1224	4588
M09410_2.00:SOX1:SOX10:SOX11:SOX12:SOX13:SOX14:SOX15:SOX17:SOX18:SOX2:SOX21:SOX3:SOX30:SOX4:SOX5:SOX6:SOX7:SOX8:SOX9:SRY	YCCTTTGTTCYY	1225	4589
M10705_2.00:ALX1:ALX3:ALX4:ARX:BARHL1:BARHL2:BARX1:BARX2:BSX:DLX1:DLX2:DLX3:DLX4:DLX5:DLX6:DRGX:EMX1:EMX2:EN1:EN2:ESX1:EVX1:EVX2:GBX1:GBX2:GSX1:GSX2:HMX1:HMX2:HMX3:HOXA1:HOXA2:HOXA3:HOXA4:HOXA5:HOXA6:HOXA7:HOXB1:HOXB2:HOXB3:HOXB4:HOXB5:HOXB6:HOXB7:HOXB8:HOXC4:HOXC5:HOXC6:HOXD1:HOXD3:HOXD4:HOXD8:ISX:LHX3:LHX4:MEOX1:MEOX2:MIXL1:MNX1:MSX1:MSX2:NANOG:NANOGP8:NKX1-1:NKX1-2:NOBOX:NOTO:OTP:PDX1:PHOX2A:P…	GHNYTAATGACC	1226	2713
M08290_2.00:MAZ	CCCCCTCCC	1227	543
M07864_2.00:CTCF	RGCGCCCYCTRGTGG	1228	75
M08794_2.00:BATF:BATF3	KASTCATAATGAAASTV	1229	179
M08826_2.00:BATF:BATF3	KASTCATAATGAAASTV	1230	180
M04054_2.00:TFAP2A:TFAP2B:TFAP2C:TFAP2D:TFAP2E	HGCCTSAGGCD	1231	3549
M10134_2.00:MZF1	KGGBGAGGGGGAA	1232	2985
M10152_2.00:CTCF	NYGGCCASCAGGGGGCRSYV	1233	102
M04346_2.00:MAF:MAFA:MAFB:MAFG:MAFK:NRL	DTGCTGASTCAGCAH	1234	641
M09235_2.00:IRF4:IRF8	RAAAGAGGAASTGAAASY	1235	1501
M11247_2.00:RFX1:RFX2:RFX3:RFX4:RFX6	NDGTHRCCATGGCAACVW	1236	1867
M08096_2.00:SP1:SP3:SP4:SP5:SP8:SP9	GCCCCGCCCCC	1237	410
M08892_2.00:ZNF341	GCTCTTCCCYCCCCYCCCCCCC	1238	1901
M09577_2.00:CRX:DMBX1:DPRX:GSC:GSC2:OTX1:OTX2:PITX1:PITX2:PITX3:TPRX1	GCTAATCC	1239	3144
M02248_2.00:HSF1:HSF2:HSF4	NAATGTTCTATAN	1240	2285
M08122_2.00:FOXO1:FOXO3:FOXO4:FOXO6	WGTAAACAGGA	1241	2756
M09260_2.00:MYB:MYBL1	YCAACTGYCWCY	1242	3504
M09475_2.00:MITF:TFE3:TFEB:TFEC	GTCACATGAY	1243	1882
M03771_2.00:HOXA10:HOXA5:HOXA6:HOXA7:HOXA9:HOXB4:HOXB5:HOXB6:HOXB7:HOXB8:HOXB9:HOXC10:HOXC5:HOXC6:HOXC8:HOXC9:HOXD10:HOXD8:HOXD9	NTTAATTACC	1244	4206
M09382_2.00:SMAD4	GGTGNCAGACAG	1245	1556
M00338_2.00:PAX2:PAX6	WCGAAARA	1246	5347
M10266_2.00:HIC1	BNGGGKTGCCCGCNSGCS	1247	2277
M00434_2.00:ALX1:ALX3:ALX4:ARX:DRGX:EN1:EN2:ESX1:ISX:LHX2:LHX3:LHX4:LHX6:LHX8:LHX9:LMX1A:LMX1B:MIXL1:OTP:PHOX2A:PHOX2B:PROP1:PRRX1:PRRX2:RAX:RAX2:SEBOX:SHOX:SHOX2:UNCX:VSX1:VSX2:ZFHX2	YTRATTAV	1248	2065
M06252_2.00:MEIS1:MEIS2:MEIS3:PKNOX1:PKNOX2:TGIF1:TGIF2	TGTCA	1249	1503
M02866_2.00:ATF2:CREB5	NATGACGTCAYY	1250	1118
M08275_2.00:ZFP64	SGBTCCCGGGCCCCS	1251	1071
M08868_2.00:KLF1:KLF12:KLF2:KLF3:KLF4:KLF5:KLF6:KLF7:KLF8	CCCWGCCMCACCCW	1252	343
M03223_2.00:MEIS1:MEIS2:MEIS3:PKNOX1:PKNOX2:TGIF1:TGIF2:TGIF2LX:TGIF2LY	TGACAGCTGTCA	1253	1237
M03079_2.00:ALX1:ALX3:ALX4:ARX:BARX1:BARX2:BSX:DLX2:DLX3:DLX5:DRGX:EMX1:EMX2:EN1:EN2:ESX1:EVX1:EVX2:GBX1:GBX2:GSX1:GSX2:HESX1:HOXA2:HOXA3:HOXB2:HOXB3:HOXD3:ISX:LBX1:LBX2:LHX1:LHX2:LHX3:LHX4:LHX5:LHX6:LHX8:LHX9:LMX1A:LMX1B:MEOX1:MIXL1:MNX1:MSX1:MSX2:NKX1-1:NKX1-2:NOBOX:NOTO:OTP:PDX1:PHOX2A:PHOX2B:PROP1:PRRX1:PRRX2:RAX:RAX2:SEBOX:SHOX:SHOX2:UNCX:VAX1:VAX2:VSX1:VSX2:ZFHX2:ZFHX3	NTAATTNRATTAD	1254	5231
M11338_2.00:LEF1:TCF7:TCF7L1:TCF7L2	RNANATCAAARSDAND	1255	5256
M03235_2.00:ALX1:ALX3:ALX4:ARX:BARHL1:BARHL2:BARX1:BARX2:BSX:DLX1:DLX2:DLX3:DLX4:DLX5:DLX6:DRGX:EMX1:EMX2:EN1:EN2:ESX1:EVX1:EVX2:GBX1:GBX2:GSX1:GSX2:HMX1:HMX2:HMX3:HOXA1:HOXA2:HOXA3:HOXA4:HOXA5:HOXB1:HOXB2:HOXB3:HOXB4:HOXB5:HOXC4:HOXC5:HOXD1:HOXD3:HOXD4:ISX:MEOX1:MEOX2:MIXL1:MNX1:MSX1:MSX2:NANOG:NANOGP8:NKX1-1:NKX1-2:PDX1:PHOX2A:PHOX2B:PROP1:PRRX1:PRRX2:RAX:RAX2:SEBOX:SHOX:SHOX2:UNCX:VAX1:VAX2:VE…	BTAATTGG	1256	5260
M02796_2.00:NHLH1:NHLH2	CGCAGCTGCG	1257	698
M07550_2.00:CTCF	SYGCCMCCTRSTGGC	1258	71
M11188_2.00:NR2E3	RAGGTCAAAGGTCA	1259	6660
M04182_2.00:NEUROG2:NEUROG3	GACATATGTC	1260	4807
M05530_2.00:IRF5:IRF6	ACCGATACC	1261	4076
M07758_2.00:ZNF425	SGCCCTC	1262	2141
M01729_2.00:BHLHE22:BHLHE23	ARCATATGGY	1263	2243
M07964_2.00:GATA1:GATA2:GATA3:GATA4:GATA5:GATA6	STGGNNNVNNSAGATAAG	1264	4103
M03309_2.00:POU2F1	HATGMATATKCAWA	1265	6942
M00232_2.00:EGR1:EGR2:EGR3:EGR4	NHMCGCCCHN	1266	6048
M03760_2.00:GATA1:GATA2:GATA3:GATA4:GATA5:GATA6	SWGATAASG	1267	4065
M07865_2.00:CTCF	MYRGCGCCCCCTGGTG	1268	90
M06287_2.00:NKX3-1:NKX3-2	WYTTAAGTGS	1269	4351
M05311_2.00:HOXA10:HOXA4:HOXA5:HOXA6:HOXA7:HOXA9:HOXB4:HOXB5:HOXB6:HOXB7:HOXB8:HOXB9:HOXC10:HOXC4:HOXC5:HOXC6:HOXC8:HOXC9:HOXD10:HOXD4:HOXD8:HOXD9:MNX1:PDX1	BTAATKGC	1270	2386
M07797_2.00:MAX	CCACGTGNYYC	1271	3826
M04440_2.00:EGR1:EGR2:EGR3:EGR4	HMCGCCCACGCAH	1272	1651
M06160_2.00:SP1:SP3:SP4:SP5:SP8:SP9	TWRGCCCCGCCCMCH	1273	211
M07763_2.00:ZNF705G	AGAGGTTTCTT	1274	1721
M09818_2.00:AHR	GVSTTGCGTGNSWVBRB	1275	1332
M07928_2.00:EGR1:EGR2:EGR3:EGR4	CYCCGCCCCCGCVCC	1276	616
M02113_2.00:ALX1:ALX3:ALX4:ARX:BARHL1:BARHL2:BARX1:BARX2:BSX:DLX1:DLX2:DLX3:DLX4:DLX5:DLX6:DRGX:EMX1:EMX2:EN1:EN2:ESX1:EVX1:EVX2:GBX1:GBX2:GSX1:GSX2:HMX1:HMX2:HMX3:HOXA1:HOXA2:HOXA3:HOXA4:HOXA5:HOXB1:HOXB2:HOXB3:HOXB4:HOXB5:HOXC4:HOXC5:HOXD1:HOXD3:HOXD4:ISX:MEOX1:MEOX2:MIXL1:MNX1:MSX1:MSX2:NANOG:NANOGP8:NKX1-1:NKX1-2:PDX1:PHOX2A:PHOX2B:PROP1:PRRX1:PRRX2:RAX:RAX2:SEBOX:SHOX:SHOX2:UNCX:VAX1:VAX2:VE…	NNTAATBRVY	1277	5196
M10818_2.00:PAX3:PAX7	AAATTRY	1278	3417
M03385_2.00:NR2C1:NR2F1:NR2F2:NR2F6:NR4A1:NR4A2:NR4A3:PPARD:RARG:RORA:RORB:RORC:RXRA:RXRB:RXRG	TTTAAAGGTCA	1279	4260
M07934_2.00:ZNF274	GGTTTCTCTCCAGTA	1280	6307
M08249_2.00:ZNF528	CAGAAATGGCTTCC	1281	6809
M09796_2.00:SREBF1:SREBF2	GTTGCCATGGCGAC	1282	1353
M05033_2.00:MEIS1:MEIS2:MEIS3:PKNOX1:PKNOX2:TGIF1:TGIF2:TGIF2LX:TGIF2LY	TGACABVTGTCA	1283	840
M05448_2.00:POU2F2	NTGCATAATBAV	1284	4281
M05444_2.00:POU2F2	KCATTABSATAATGV	1285	2476
M02915_2.00:EGR1:EGR2:EGR3:EGR4	YHACGCCCACGCAHT	1286	974
M08315_2.00:ZNF547	GCCTGCWGCATTAGC	1287	6840
M10413_2.00:RBPJ	ASCGTGGGAAM	1288	5007
M05449_2.00:POU2F2	WTATGCAAATK	1289	2276
M01753_2.00:MAX	VCACGTGGN	1290	4195
M10822_2.00:POU1F1	NWWTATTCAT	1291	3789
M09417_2.00:STAT5A:STAT5B	ATTTCYAAGAAA	1292	321
M09421_2.00:STAT5A:STAT5B	ATTTCYAAGAAA	1293	322
M10513_2.00:ELF1:ELF2:ELF4:ELK1:ELK3:ELK4:ERF:ERG:ETS1:ETS2:ETV1:ETV2:ETV3:ETV3L:ETV4:ETV5:FEV:FLI1:GABPA	VACCGGAAGTV	1294	1493
M10852_2.00:POU5F1	NATGCAADNN	1295	3891
M05296_2.00:ALX1:ALX3:ALX4:ARX:BARHL1:BARHL2:BARX1:BARX2:BSX:DRGX:EMX1:EMX2:EN1:EN2:ESX1:EVX1:EVX2:GBX1:GBX2:GSX1:GSX2:HESX1:HOXA1:HOXA2:HOXA3:HOXA4:HOXA5:HOXB1:HOXB2:HOXB3:HOXB4:HOXB5:HOXC4:HOXC5:HOXD1:HOXD3:HOXD4:LBX1:MEOX1:MEOX2:MIXL1:MNX1:MSX1:MSX2:NANOG:NANOGP8:NKX1-1:NKX1-2:PDX1:PHOX2A:PHOX2B:PROP1:PRRX1:PRRX2:RAX:RAX2:SHOX:SHOX2:TLX1:TLX3:UNCX:VAX1:VAX2:VENTX:VSX1:VSX2	STAATTAS	1296	3709
M05481_2.00:POU3F2	TTATGCWAATGAG	1297	1245
M09951_2.00:ATF1:CREB1:CREM	NNTKACGTCASB	1298	652
M09210_2.00:ALX1:ALX3:ALX4:ARX:BARX1:BARX2:BSX:DLX1:DLX2:DLX3:DLX4:DLX5:DLX6:DRGX:EMX1:EMX2:EN1:EN2:ESX1:EVX1:EVX2:GBX1:GBX2:GSX1:GSX2:HESX1:HOXA1:HOXA2:HOXA3:HOXB1:HOXB2:HOXB3:HOXD3:ISX:LBX1:LBX2:LHX1:LHX2:LHX3:LHX4:LHX5:LHX6:LHX8:LHX9:LMX1A:LMX1B:MEOX1:MIXL1:MNX1:MSX1:MSX2:NKX1-1:NKX1-2:NOBOX:NOTO:OTP:PDX1:PHOX2A:PHOX2B:PROP1:PRRX1:PRRX2:RAX:RAX2:SEBOX:SHOX:SHOX2:UNCX:VAX1:VAX2:VSX1:VSX2:ZFHX2:…	TAATTRAATTA	1299	3859
M03794_2.00:ALX1:ALX3:ALX4:ARX:BARHL1:BARHL2:BARX1:BARX2:BSX:DLX1:DLX2:DLX3:DLX4:DLX5:DLX6:DRGX:EMX1:EMX2:EN1:EN2:ESX1:EVX1:EVX2:GBX1:GBX2:GSX1:GSX2:HESX1:HOXA1:HOXA2:HOXA3:HOXA4:HOXA5:HOXB1:HOXB2:HOXB3:HOXB4:HOXB5:HOXC4:HOXC5:HOXD1:HOXD3:HOXD4:ISX:LHX1:LHX3:LHX4:LHX5:MEOX1:MEOX2:MIXL1:MNX1:MSX1:MSX2:NANOG:NANOGP8:NKX1-1:NKX1-2:NOTO:OTP:PDX1:PHOX2A:PHOX2B:PROP1:PRRX1:PRRX2:RAX:RAX2:SEBOX:SHOX:SHO…	GCTAATTASS	1300	2503
M03151_2.00:ALX1:ALX3:ALX4:ARX:BARHL1:BARHL2:BARX1:BARX2:BSX:DLX2:DRGX:EMX1:EMX2:EN1:EN2:ESX1:EVX1:EVX2:GBX1:GBX2:GSX1:GSX2:HESX1:HMX1:HMX2:HMX3:HOXA1:HOXA2:HOXA3:HOXA4:HOXA5:HOXB1:HOXB2:HOXB3:HOXB4:HOXB5:HOXC4:HOXC5:HOXD3:HOXD4:LHX2:LHX3:LHX4:LHX9:MEOX1:MEOX2:MIXL1:MNX1:MSX1:MSX2:NKX1-1:NKX1-2:NOTO:OTP:PDX1:PHOX2A:PHOX2B:PROP1:PRRX1:PRRX2:RAX:RAX2:SEBOX:SHOX:SHOX2:TLX1:TLX2:TLX3:UNCX:VAX1:VAX2:V…	GBTAATTAVN	1301	3541
M05226_2.00:ALX1:ALX3:ALX4:ARX:BARHL1:BARHL2:BARX1:BARX2:BSX:DLX1:DLX2:DLX3:DLX4:DLX5:DLX6:DRGX:EMX1:EMX2:EN1:EN2:ESX1:EVX1:EVX2:GBX1:GBX2:GSX1:GSX2:HESX1:HMX1:HMX2:HMX3:HOXA1:HOXA2:HOXA3:HOXB1:HOXB2:HOXB3:HOXD1:HOXD3:ISX:LBX1:LBX2:LHX1:LHX2:LHX3:LHX4:LHX5:LHX9:MEOX1:MEOX2:MIXL1:MNX1:MSX1:MSX2:NANOG:NANOGP8:NKX1-1:NKX1-2:NOBOX:OTP:PDX1:PHOX2A:PHOX2B:PROP1:PRRX1:PRRX2:RAX:RAX2:SEBOX:SHOX:SHOX2:UNC…	NTAAYGAB	1302	2164
M10838_2.00:POU2F1	TNATTTGCATWW	1303	4048
M05049_2.00:HOXA10:HOXA4:HOXA5:HOXA6:HOXA7:HOXA9:HOXB4:HOXB5:HOXB6:HOXB7:HOXB8:HOXB9:HOXC10:HOXC4:HOXC5:HOXC6:HOXC8:HOXC9:HOXD10:HOXD4:HOXD8:HOXD9:MNX1:PDX1	BTAATKGC	1304	2785
M10639_2.00:ALX1:ALX3:ALX4:ARX:BARHL1:BARHL2:BARX1:BARX2:BSX:DLX1:DLX2:DLX3:DLX4:DLX5:DLX6:DRGX:EMX2:EN1:EN2:GBX1:GBX2:GSX1:GSX2:HOXA1:HOXA2:HOXA3:HOXB1:HOXB2:HOXB3:HOXD1:HOXD3:ISX:LHX1:LHX5:MEOX1:MEOX2:MNX1:MSX1:MSX2:NANOG:NANOGP8:NKX1-1:NKX1-2:PDX1:PHOX2A:PHOX2B:PROP1:PRRX1:PRRX2:SHOX:SHOX2:UNCX:VAX1:VAX2:VSX1:VSX2	YTAATTKVM	1305	5348
M05602_2.00:NR2C1:NR2C2:NR2F1:NR2F2:NR2F6:NR4A1:NR4A2:NR4A3:PPARD:PPARG:RARA:RARB:RARG:RORA:RORB:RORC:RXRA:RXRB:RXRG	NAAAGGTCAN	1306	3963
M11287_2.00:SMAD1:SMAD3:SMAD5:SMAD9	BGGCAGACA	1307	1573
M10405_2.00:NFYA	HCTGATTGGYTAVT	1308	2861
M09008_2.00:KLF1:KLF12:KLF2:KLF3:KLF4:KLF5:KLF6:KLF7	CCCRGCCMCRCCCH	1309	326
M04114_2.00:MAX	NRCACGTGNY	1310	2028
M04097_2.00:CCDC169-SOHLH2:SOHLH2	HBCACGTGCA	1311	4116
M05476_2.00:POU3F2	WTATGCWAATKAG	1312	3101
M10256_2.00:E4F1	GYTACGTCAC	1313	397
M03174_2.00:ALX1:ALX3:ALX4:ARX:BARX1:BARX2:BSX:DLX2:DLX3:DLX5:DRGX:EMX1:EMX2:EN1:EN2:ESX1:EVX1:EVX2:GBX1:GBX2:GSX1:GSX2:HESX1:HOXA2:HOXA3:HOXB2:HOXB3:HOXD3:ISX:LBX1:LBX2:LHX1:LHX2:LHX3:LHX4:LHX5:LHX6:LHX8:LHX9:LMX1A:LMX1B:MEOX1:MIXL1:MNX1:MSX1:MSX2:NKX1-1:NKX1-2:NOBOX:NOTO:OTP:PDX1:PHOX2A:PHOX2B:PROP1:PRRX1:PRRX2:RAX:RAX2:SEBOX:SHOX:SHOX2:UNCX:VAX1:VAX2:VSX1:VSX2:ZFHX2:ZFHX3	NTAATTDRATTAD	1314	5343
M04111_2.00:BHLHE22:BHLHE23	ACCATATGGT	1315	2156
M11241_2.00:RELA	AAAGTCCC	1316	3253
M04161_2.00:NEUROD1:NEUROD2:NEUROD4:NEUROD6	RCCATATGYT	1317	2905
M10115_2.00:GLI1:GLI2:GLI3	TGGGTGGTCBS	1318	2704
M07927_2.00:EGR1:EGR2:EGR3:EGR4	CCCCSCCCCCGCCCMCGCMC	1319	545
M08885_2.00:CTCFL	BRGCGCCCCCTGSYGGC	1320	186
M05207_2.00:MEIS1:MEIS2:MEIS3:PKNOX1:PKNOX2:TGIF1:TGIF2:TGIF2LX:TGIF2LY	TGACAGCTGTCA	1321	348
M09836_2.00:MAX	AACACGT	1322	4812
M07567_2.00:ZNF671	YYVMTCCACTCH	1323	1565
M03332_2.00:IRF5	CCGAAACCGAAACT	1324	6981
M10153_2.00:CTCF	NNNYNGCCACYAGRKGGCRC	1325	52
M04208_2.00:ASCL1:ASCL2	RGCAGCTGCY	1326	1106
M08948_2.00:ZNF418	TGCTTYTAGCYTCTTSC	1327	1684
M06483_2.00:ALX1:ALX3:ALX4:ARX:BARHL1:BARHL2:BARX1:BARX2:BSX:DLX1:DLX2:DLX3:DLX4:DLX5:DLX6:DRGX:EMX1:EMX2:EN1:EN2:ESX1:EVX1:EVX2:GBX1:GBX2:GSX1:GSX2:HMX1:HMX2:HMX3:HOXA1:HOXA2:HOXA3:HOXA4:HOXA5:HOXB1:HOXB2:HOXB3:HOXB4:HOXB5:HOXC4:HOXC5:HOXD1:HOXD3:HOXD4:ISX:MEOX1:MEOX2:MIXL1:MNX1:MSX1:MSX2:NANOG:NANOGP8:NKX1-1:NKX1-2:PDX1:PHOX2A:PHOX2B:PROP1:PRRX1:PRRX2:RAX:RAX2:SEBOX:SHOX:SHOX2:UNCX:VAX1:VAX2:VE…	TTAATKR	1328	4146
M04210_2.00:ASCL1:ASCL2	VGCAGCTGCY	1329	853
M05834_2.00:FOSL2	ATGACGTCAT	1330	380
M04587_2.00:ZNF784	GTACCTACCGY	1331	3016
M04241_2.00:CREB3:CREB3L1	GRTGACGTCAYS	1332	2428
M09455_2.00:EPAS1	GCACGTACCC	1333	1345
M03649_2.00:CREBL2	GTKACGTCAT	1334	1863
M07767_2.00:ZNF736	AAAARCCCCAGA	1335	6289
M04017_2.00:ATF2	ATGACGTCAC	1336	615
M04904_2.00:ALX1:ALX3:ALX4:ARX:BARHL1:BARHL2:BARX1:BARX2:BSX:DLX1:DLX2:DLX3:DLX4:DLX5:DLX6:DRGX:EMX1:EMX2:EN1:EN2:ESX1:EVX1:EVX2:GBX1:GBX2:GSX1:GSX2:HMX1:HMX2:HMX3:HOXA1:HOXA2:HOXA3:HOXA4:HOXA5:HOXB1:HOXB2:HOXB3:HOXB4:HOXB5:HOXC12:HOXC4:HOXC5:HOXD1:HOXD3:HOXD4:ISX:LBX1:LBX2:LHX1:LHX5:MEOX1:MEOX2:MIXL1:MNX1:MSX1:MSX2:NANOG:NANOGP8:NKX1-1:NKX1-2:OTP:PDX1:PHOX2A:PHOX2B:PROP1:PRRX1:PRRX2:RAX:RAX2:SEB…	NTAATTAV	1337	4003
M09134_2.00:HOXA13:HOXB13:HOXC13:HOXD13	GRTTTTATTGG	1338	4748
M09202_2.00:HOXA13:HOXB13:HOXC13:HOXD13	GRTTTTATTGG	1339	4749
M04867_2.00:GATA1:GATA2:GATA3:GATA4:GATA5:GATA6	BWGATAASGN	1340	4132
M07636_2.00:ZNF621	CTKCCCTGGGABTTT	1341	6328
M07703_2.00:ZNF777	CCGACGK	1342	4014
M09063_2.00:ELF1:ELF2:ELF4:ELK1:ELK3:ELK4:ERF:ERG:ETS1:ETS2:ETV1:ETV2:ETV3:ETV3L:ETV4:ETV5:FEV:FLI1:GABPA	RRGSAGGAAGTGRR	1343	1845
M10014_2.00:MAF:MAFA:MAFB:MAFG:MAFK	CMATGACTCAGCAGA	1344	2102
M02792_2.00:USF1:USF2	RTCACGTGAY	1345	1826
M07489_2.00:HSF2:HSF4	TGTTCCAT	1346	5339
M08579_2.00:HSF2:HSF4	TGTTCCAT	1347	5340
M10244_2.00:GFI1:GFI1B	YYCAATCWSD	1348	3795
M10159_2.00:CTCF	CCRCNAGGKGGCRSTV	1349	178
M03010_2.00:ELF1:ELF2:ELF4:ELK1:ELK3:ELK4:ERF:ERG:ETS1:ETS2:ETV1:ETV2:ETV3:ETV3L:ETV4:ETV5:FEV:FLI1:GABPA	ACCGGAAGTD	1350	1006
M05058_2.00:BARX1:BARX2:BSX:DLX1:DLX2:DLX3:DLX4:DLX5:DLX6:EMX1:EMX2:EN1:EN2:EVX1:EVX2:GBX1:GBX2:GSX1:GSX2:HOXA1:HOXA2:HOXA3:HOXA4:HOXA5:HOXB1:HOXB2:HOXB3:HOXB4:HOXB5:HOXC4:HOXC5:HOXD1:HOXD3:HOXD4:ISX:MEOX1:MEOX2:MNX1:MSX1:MSX2:NANOG:NANOGP8:NKX1-1:NKX1-2:PDX1:PROP1:SHOX:SHOX2:UNCX:VAX1:VAX2:VENTX	GTAATTAN	1351	2245
M01971_2.00:ELF1:ELF2:ELF4:ELK1:ELK3:ELK4:ERF:ERG:ETS1:ETS2:ETV1:ETV2:ETV3:ETV3L:ETV4:ETV5:FEV:FLI1:GABPA	CCGGAAGT	1352	1531
M03939_2.00:NR4A1:NR4A2:NR4A3:RXRA:RXRB:RXRG	YAAAGGTCA	1353	3866
M02980_2.00:ELF1:ELF2:ELF4:ELK1:ELK3:ELK4:ERF:ERG:ETS1:ETS2:ETV1:ETV2:ETV3:ETV3L:ETV4:ETV5:FEV:FLI1:GABPA	ACCGGAAGTD	1354	1034
M01718_2.00:TWIST1:TWIST2	MACATATGGN	1355	2714
M08311_2.00:ZNF189	VTGGAACAGAAGSKGCGR	1356	4536
M05141_2.00:MEIS1:MEIS2:MEIS3:PKNOX1:PKNOX2:TGIF1:TGIF2	TGACAGCTGTCA	1357	301
M02876_2.00:GLI1:GLI2:GLI3	GCGACCACACTG	1358	3666
M03960_2.00:RFX1:RFX2:RFX3:RFX4:RFX6	GTTGCTARGCAAC	1359	1678
M07977_2.00:HSF1:HSF2:HSF4	GTCCCGGGTTCGAWTCCC	1360	6302
M09364_2.00:RFX5:RFX7	GTCABCTGTTGCYAGGSAGA	1361	6890
M04081_2.00:MLX	TCACRTGM	1362	3961
M09858_2.00:TCF12:TCF3:TCF4	GCCAGCTG	1363	4119
M03145_2.00:ALX1:ALX3:ALX4:ARX:BARHL1:BARHL2:BARX1:BARX2:BSX:DLX1:DLX2:DLX3:DLX4:DLX5:DLX6:DRGX:EMX1:EMX2:EN1:EN2:ESX1:EVX1:EVX2:GBX1:GBX2:GSX1:GSX2:HOXA1:HOXA2:HOXA3:HOXA4:HOXA5:HOXB1:HOXB2:HOXB3:HOXB4:HOXB5:HOXC4:HOXC5:HOXD1:HOXD3:HOXD4:ISX:MEOX1:MEOX2:MIXL1:MNX1:MSX1:MSX2:NANOG:NANOGP8:NKX1-1:NKX1-2:OTP:PDX1:PHOX2A:PHOX2B:PROP1:PRRX1:PRRX2:RAX:RAX2:SEBOX:SHOX:SHOX2:UNCX:VAX1:VAX2:VENTX:VSX1:VS…	YTAATTGB	1364	5181
M00186_2.00:RFX1:RFX2:RFX3:RFX4:RFX6	GTTGCYADGS	1365	3929
M08164_2.00:NFIA:NFIB:NFIC:NFIX	NWCTTGGCANN	1366	3508
M04373_2.00:MAF:MAFA:MAFB:MAFG:MAFK	YAHGTCAGCA	1367	1696
M10849_2.00:POU3F1	GRGGAATTAVAVTDS	1368	5068
M00170_2.00:DBX2:NKX3-1:NKX3-2	TTAAGTGSNB	1369	1690
M04870_2.00:GATA1:GATA2:GATA3:GATA4:GATA5:GATA6	WGATAACGATCT	1370	981
M00356_2.00:PAX3:PAX7	AKTACAYGGTN	1371	3919
M04971_2.00:BARX1:BARX2:BSX:EMX1:EMX2:EN1:EN2:EVX1:EVX2:GBX1:GBX2:GSX1:GSX2:HMX1:HMX2:HMX3:HOXA1:HOXA2:HOXA3:HOXA4:HOXA5:HOXA6:HOXA7:HOXA9:HOXB1:HOXB2:HOXB3:HOXB4:HOXB5:HOXB6:HOXB7:HOXB8:HOXB9:HOXC4:HOXC5:HOXC6:HOXC8:HOXC9:HOXD1:HOXD3:HOXD4:HOXD8:HOXD9:ISX:MEOX1:MEOX2:MNX1:NKX1-1:NKX1-2:NOTO:OTP:PDX1:VAX1:VAX2:VENTX	STAATKAC	1372	2442
M08317_2.00:KLF10:KLF11	GCCMCGCCCCCNSCC	1373	562
M09953_2.00:ATF1:CREB1:CREM	BGTGACGTMABC	1374	1502
M00346_2.00:PAX1:PAX2:PAX3:PAX5:PAX6:PAX7:PAX8:PAX9	SGTCACGSTY	1375	267
M09880_2.00:MITF:TFE3:TFEB:TFEC	RKCACATGAYN	1376	5593
M09049_2.00:EHF:ELF1:ELF2:ELF3:ELF4:ELF5:ELK1:ELK3:ELK4:ERF:ERG:ETS1:ETS2:ETV1:ETV2:ETV3:ETV3L:ETV4:ETV5:ETV6:ETV7:FEV:FLI1:GABPA:SPDEF	RAVCCGGAAGTGR	1377	695
M07819_2.00:JUN:JUNB:JUND	SATGACGTCAYCNH	1378	549
M05375_2.00:BARHL1:BARHL2:BSX:EMX1:EMX2:GBX1:GBX2:HMX1:HMX2:HMX3:HOXA4:HOXA5:HOXB4:HOXB5:HOXC4:HOXC5:HOXD4:LBX2:MEOX1:MEOX2:MNX1:MSX1:MSX2:NANOG:NANOGP8:PDX1:TLX1:TLX2:TLX3:VAX1:VAX2:VENTX	DTTAAGTGGT	1379	3485
M10584_2.00:GATA1:GATA2:GATA3:GATA4:GATA5:GATA6	GNNDSAGATAAGNNN	1380	5740
M03878_2.00:ALX1:ALX3:ALX4:ARX:BARX1:BARX2:BSX:DLX1:DLX2:DLX3:DLX4:DLX5:DLX6:DRGX:EMX1:EMX2:EN1:EN2:ESX1:EVX1:EVX2:GBX1:GBX2:GSX1:GSX2:HESX1:HOXA1:HOXA2:HOXA3:HOXB1:HOXB2:HOXB3:HOXD3:ISL1:ISL2:ISX:LBX1:LBX2:LHX1:LHX2:LHX3:LHX4:LHX5:LHX6:LHX8:LHX9:LMX1A:LMX1B:MEOX1:MIXL1:MNX1:MSX1:MSX2:NKX1-1:NKX1-2:NOBOX:NOTO:OTP:PDX1:PHOX2A:PHOX2B:PROP1:PRRX1:PRRX2:RAX:RAX2:SEBOX:SHOX:SHOX2:UNCX:VAX1:VAX2:VSX1:V…	TAATTAAATTA	1381	3681
M05747_2.00:NFIA:NFIB:NFIC:NFIX	BTTGGCNNNGTGCCARN	1382	3784
M03287_2.00:ALX1:ALX3:ALX4:ARX:BARX1:BARX2:BSX:DLX1:DLX2:DLX3:DLX4:DLX5:DLX6:DRGX:EMX1:EMX2:EN1:EN2:ESX1:EVX1:EVX2:GBX1:GBX2:GSX1:GSX2:HMX1:HMX3:HOXA1:HOXA2:HOXA3:HOXA4:HOXA5:HOXA7:HOXB1:HOXB2:HOXB3:HOXB4:HOXB5:HOXB7:HOXC4:HOXC5:HOXD1:HOXD3:HOXD4:ISX:LHX3:LHX4:MEOX1:MEOX2:MIXL1:MNX1:MSX1:MSX2:NANOG:NANOGP8:NKX1-1:NKX1-2:NOTO:OTP:PDX1:PHOX2A:PHOX2B:PROP1:PRRX1:PRRX2:RAX:RAX2:SEBOX:SHOX:SHOX2:UNCX:…	NBTAATTASN	1383	3822
M08109_2.00:E2F1:E2F2:E2F3:E2F4:E2F5:E2F6	GGGCGGGAARN	1384	1603
M05193_2.00:PKNOX1:PKNOX2:TGIF1:TGIF2:TGIF2LX:TGIF2LY	TGACAGCTGTCA	1385	313
M07884_2.00:CTCF	GCGCCCCCTGGTGGC	1386	93
M04879_2.00:GATA1:GATA2:GATA3:GATA4:GATA5:GATA6	RYGATAASR	1387	4419
M04758_2.00:EHF:ELF1:ELF2:ELF3:ELF4:ELF5:ETV6:ETV7:SPI1:SPIC	GACCCGGAAGTD	1388	1420
M03851_2.00:ALX1:ALX3:ALX4:ARX:BARX1:BARX2:BSX:DLX1:DLX2:DLX3:DLX4:DLX5:DLX6:DRGX:EMX1:EMX2:EN1:EN2:ESX1:EVX1:EVX2:GBX1:GBX2:GSX1:GSX2:HESX1:HOXA1:HOXA2:HOXA3:HOXB1:HOXB2:HOXB3:HOXD3:ISX:LBX1:LBX2:LHX2:LHX3:LHX4:LHX6:LHX8:LHX9:LMX1A:LMX1B:MEOX1:MIXL1:MNX1:MSX1:MSX2:NKX1-1:NKX1-2:NOBOX:NOTO:OTP:PDX1:PHOX2A:PHOX2B:PROP1:PRRX1:PRRX2:RAX:RAX2:SEBOX:SHOX:SHOX2:UNCX:VAX1:VAX2:VSX1:VSX2:ZFHX2:ZFHX3	BTAATTGV	1389	4071
M02459_2.00:GMEB1:GMEB2	TGACGTCVVN	1390	369
M05273_2.00:BARX1:BARX2:BSX:EMX1:EMX2:EN1:EN2:EVX1:EVX2:GBX1:GBX2:GSX1:GSX2:HMX1:HMX2:HMX3:HOXA1:HOXA2:HOXA3:HOXA4:HOXA5:HOXA6:HOXA7:HOXB1:HOXB2:HOXB3:HOXB4:HOXB5:HOXB6:HOXB7:HOXB8:HOXC4:HOXC5:HOXC6:HOXD1:HOXD3:HOXD4:HOXD8:ISX:MEOX1:MEOX2:MNX1:NKX1-1:NKX1-2:NOTO:OTP:PDX1:TLX2:VAX1:VAX2:VENTX	BTAATKRC	1391	4054
M10472_2.00:ELF5:SPI1:SPIB:SPIC	NNCHTYYACTTCCTCTTTT	1392	3053
M11363_2.00:STAT4	TTMHRRGAAA	1393	1861
M05288_2.00:SIX1:SIX2:SIX4:SIX5	VCGTATCRYN	1394	3197
M09348_2.00:NFKB1:NFKB2	MTTTCCCT	1395	3569
M04194_2.00:ATOH7	AMCATATGKY	1396	3193
M10447_2.00:E2F1:E2F2:E2F3:E2F4:E2F5:E2F6	CGAAACGT	1397	4826
M05458_2.00:POU1F1	WTATGCAAATKAGN	1398	6365
M07941_2.00:E2F1:E2F2:E2F3:E2F4:E2F5:E2F6	NGGGCGGGAAR	1399	2404
M11426_2.00:NRF1	YGCGCMTGCGC	1400	5462
M04682_2.00:DMRT1:DMRT2:DMRT3:DMRTA2:DMRTB1:DMRTC2	AATGTATCAATTT	1401	1750
M07796_2.00:MAX	CCACGTGRYC	1402	2592
M07968_2.00:GATA1:GATA2:GATA3:GATA4:GATA5:GATA6	CTGGNNNNNNSAGATAAG	1403	3974
M10411_2.00:YBX1:YBX2:YBX3	CCAATCDGMR	1404	693
M05430_2.00:PAX4	NAATTASNVNNNVCTAATTD	1405	6377
M05549_2.00:IRF9	DCGAAACCGAAACTD	1406	1078
M09471_2.00:LYL1:TAL1:TAL2	AVCAGCTG	1407	2376
M04204_2.00:NEUROG1	RACATATGTY	1408	3294
M05601_2.00:NR2C1:NR2C2:NR2F1:NR2F2:NR2F6:NR4A1:NR4A2:NR4A3:PPARD:PPARG:RARA:RARB:RARG:RORA:RORB:RORC:RXRA:RXRB:RXRG	TAAAGGTCAH	1409	1726
M00121_2.00:MAX	SCACGTGNN	1410	3336
M02384_2.00:MYRF	TGGTACCR	1411	3141
M09811_2.00:HIF1A	CGTACGTGCGGB	1412	3337
M07929_2.00:EGR1:EGR2:EGR3:EGR4	CCCCCSCCCCCGCCCMCGCM	1413	565
M04027_2.00:ATF4	GGATGACGTCATCC	1414	7626
M03369_2.00:ESR1:ESR2:NR1D1:NR1D2:NR1H2:NR1H3:NR1H4:NR2C1:NR2C2:NR2F1:NR2F2:NR2F6:NR4A1:NR5A2:NR6A1:PPARA:PPARD:PPARG:RARA:RARB:RARG:RORA:RORB:RORC:RXRA:RXRB:RXRG	AAAGGTCATTTRAGGTCA	1415	7101
M11109_2.00:HNF4A:HNF4G:NR2E1:NR2F1:NR2F2:NR2F6:NR6A1:RXRB:RXRG	VTGAACTTTGMMC	1416	2556
M10580_2.00:GATA1:GATA2:GATA3:GATA4:GATA5:GATA6	DNCWGATAAGRVN	1417	4733
M04115_2.00:MAX	AKCACATGGY	1418	4346
M10664_2.00:BARHL1:BARHL2:BARX1:BARX2:BSX:DLX1:DLX2:DLX3:DLX4:DLX5:DLX6:EVX1:EVX2:GBX1:GBX2:HMX1:HMX2:HMX3:HOXA1:HOXA2:HOXA3:HOXB1:HOXB2:HOXB3:HOXD1:HOXD3:MEOX1:MEOX2:MNX1:MSX1:MSX2:NANOG:NANOGP8:PDX1:VENTX	GGGVCCATTTCC	1419	2237
M01172_2.00:VEZF1	CCCCCCMCWW	1420	3345
M04286_2.00:ATF3:JDP2	SRTGACGTCAYS	1421	874
M08964_2.00:KLF1:KLF12:KLF2:KLF3:KLF4:KLF5:KLF6:KLF7	GCCMCACCCWCTYCM	1422	239
M05034_2.00:MEIS1:MEIS2:MEIS3:PKNOX1:PKNOX2:TGIF1:TGIF2:TGIF2LX:TGIF2LY	DTGACAGB	1423	660
M05035_2.00:MEIS1:MEIS2:MEIS3:PKNOX1:PKNOX2:TGIF1:TGIF2:TGIF2LX:TGIF2LY	DTGACAGB	1424	661
M03894_2.00:PAX3:PAX7	SATTCGTCACGS	1425	1038
M09622_2.00:PAX1:PAX2:PAX3:PAX5:PAX6:PAX7:PAX8:PAX9	GCAGCCAAGCRTGACH	1426	2590
M04068_2.00:TFAP4	AHCATATGDT	1427	2172
M09478_2.00:ARNTL	CACGTGNC	1428	4513
M09050_2.00:EHF:ELF1:ELF2:ELF3:ELF4:ELF5:ELK1:ELK3:ELK4:ERF:ERG:ETS1:ETS2:ETV1:ETV2:ETV3:ETV3L:ETV4:ETV5:ETV6:ETV7:FEV:FLI1:GABPA:SPDEF	GAACCCGGAAGTGS	1429	1128
M05206_2.00:MEIS1:MEIS2:MEIS3:PKNOX1:PKNOX2:TGIF1:TGIF2:TGIF2LX:TGIF2LY	TGACAGCTGTCA	1430	325
M04108_2.00:BHLHE22:BHLHE23	AMCATATGKY	1431	3731
M07644_2.00:ZNF77	ACTYCAC	1432	1988
M03028_2.00:FOXA1:FOXA2:FOXA3:FOXB1:FOXB2	GAATGACACRGCGA	1433	6999
M05729_2.00:RFX5:RFX7	CGTTGCTAY	1434	1649
M03301_2.00:POU1F1	AWTATGCAAATTAG	1435	2787
M11365_2.00:STAT6	GMYTTCCY	1436	4451
M06504_2.00:NKX3-1:NKX3-2	TTAAGTG	1437	3368
M03270_2.00:MEIS1:MEIS2:MEIS3:PKNOX1:PKNOX2:TGIF1:TGIF2:TGIF2LX:TGIF2LY	TGACAGGTGTCA	1438	744
M03373_2.00:ESR1:ESR2:NR1D1:NR1D2:NR1H2:NR1H3:NR1H4:NR2C1:NR2C2:NR2F1:NR2F2:NR2F6:NR4A1:NR5A2:NR6A1:PPARA:PPARD:PPARG:RARA:RARB:RARG:RORA:RORB:RORC:RXRA:RXRB:RXRG	AAAGGTCAWGTGAGGTCA	1439	7097
M05246_2.00:MEIS1:MEIS2:MEIS3:PKNOX1:PKNOX2:TGIF1:TGIF2:TGIF2LX:TGIF2LY	TGACAGCTGTCA	1440	340
M05719_2.00:RFX1:RFX2:RFX3:RFX4:RFX6	SGTTRCCATGGYAACV	1441	645
M05168_2.00:ARX:BARHL1:BARHL2:BARX1:BARX2:BSX:DLX1:DLX2:DLX3:DLX4:DLX5:DLX6:EMX1:EMX2:ESX1:EVX1:EVX2:GBX1:GBX2:HMX1:HMX2:HMX3:HOXA2:HOXB2:LBX1:LBX2:MEOX1:MEOX2:MNX1:MSX1:MSX2:NANOG:NANOGP8:NKX1-1:NKX1-2:PDX1:RAX:RAX2:TLX1:TLX2:TLX3:UNCX:VAX1:VAX2	CTAATTGC	1442	3025
M04909_2.00:ISL1:ISL2:NOTO:SHOX:SHOX2:VSX1	TTAAGTGC	1443	3994
M09499_2.00:AC023509.3:ATF2:ATF7	NGRTGACGTCAY	1444	583
M09445_2.00:NFYB	CAGCCAATCAGAR	1445	852
M09444_2.00:NFYB	CAGCCAATCAGAR	1446	851
M04270_2.00:BATF:BATF3	SRTGACGTCAYC	1447	885
M06345_2.00:MEIS1:MEIS2:MEIS3:PKNOX1:PKNOX2:TGIF1:TGIF2:TGIF2LX:TGIF2LY	TGTCAAA	1448	647
M09650_2.00:TBX15:TBX18:TBX20:TBX4:TBX5	SCTGTCARCACC	1449	1406
M04902_2.00:ALX1:ALX3:ALX4:ARX:BARHL1:BARHL2:BARX1:BARX2:BSX:DLX1:DLX2:DLX3:DLX4:DLX5:DLX6:DRGX:EMX1:EMX2:EN1:EN2:ESX1:EVX1:EVX2:GBX1:GBX2:GSX1:GSX2:HMX1:HMX2:HMX3:HOXA1:HOXA2:HOXA3:HOXA4:HOXA5:HOXB1:HOXB2:HOXB3:HOXB4:HOXB5:HOXC12:HOXC4:HOXC5:HOXD1:HOXD3:HOXD4:ISX:LBX1:LBX2:LHX1:LHX5:MEOX1:MEOX2:MIXL1:MNX1:MSX1:MSX2:NANOG:NANOGP8:NKX1-1:NKX1-2:OTP:PDX1:PHOX2A:PHOX2B:PROP1:PRRX1:PRRX2:RAX:RAX2:SEB…	STAATTRC	1450	3817
M09121_2.00:GATA1:GATA2:GATA3:GATA4:GATA5:GATA6	DSAGATAAGRR	1451	3574
M05210_2.00:ALX1:ALX3:ALX4:ARX:DRGX:EN1:EN2:ESX1:ISX:LHX2:LHX3:LHX4:LHX6:LHX8:LHX9:LMX1A:LMX1B:MIXL1:OTP:PHOX2A:PHOX2B:PROP1:PRRX1:PRRX2:RAX:RAX2:SEBOX:SHOX:SHOX2:UNCX:VSX1:VSX2:ZFHX2	CTAATTAV	1452	5135
M00171_2.00:HMBOX1:HNF1A:HNF1B	TTAACYNV	1453	1805
M10596_2.00:GATA1:GATA2:GATA3:GATA4:GATA5:GATA6	AGAGATAAGA	1454	1486
M09220_2.00:POU3F2	YYCATGCATWTTCATTC	1455	6894
M03848_2.00:BARHL1:BARHL2:BSX:EMX1:EMX2:EN1:EN2:GSX1:GSX2:HMX1:HMX2:HMX3:HOXA3:HOXA4:HOXA5:HOXB3:HOXB4:HOXB5:HOXC4:HOXC5:HOXD3:HOXD4:MEOX2:NKX1-1:NKX1-2:NKX6-1:NKX6-2:NKX6-3:NOBOX:PDX1:TLX1:TLX2:TLX3:VAX1:VAX2	CGTTAATTGCT	1456	3889
M08720_2.00:MXI1	SCACGTGGSNGSSGS	1457	1470
M08754_2.00:MXD1:MXI1	SCACGTGGSNGSSGS	1458	1471
M05640_2.00:NR2C1:NR2F1:NR2F2:NR2F6:NR4A1:NR4A2:NR4A3:PPARD:RARG:RORA:RORB:RORC:RXRA:RXRB:RXRG	BAAAGGTCAN	1459	4063
M09642_2.00:STAT1	ATTTCCNGGAAATN	1460	389
M00706_2.00:PAX2:PAX5:PAX6:PAX8	ACGCGTGACG	1461	526
M10157_2.00:CTCF	CABHWGRTGGCAG	1462	433
M07669_2.00:ZNF730	GGGMAGCTA	1463	4627
M05292_2.00:ALX1:ALX3:ALX4:ARX:BARHL1:BARHL2:BARX1:BARX2:BSX:DLX1:DLX2:DLX3:DLX4:DLX5:DLX6:DRGX:EMX1:EMX2:EN1:EN2:ESX1:EVX1:EVX2:GBX1:GBX2:GSX1:GSX2:HESX1:HOXA1:HOXA2:HOXA3:HOXA4:HOXA5:HOXB1:HOXB2:HOXB3:HOXB4:HOXB5:HOXC4:HOXC5:HOXD1:HOXD3:HOXD4:ISX:LHX1:LHX3:LHX4:LHX5:MEOX1:MEOX2:MIXL1:MNX1:MSX1:MSX2:NANOG:NANOGP8:NKX1-1:NKX1-2:NOTO:OTP:PDX1:PHOX2A:PHOX2B:PROP1:PRRX1:PRRX2:RAX:RAX2:SEBOX:SHOX:SHO…	STAATTAS	1464	3589
M01972_2.00:ELF1:ELF2:ELF4:ELK1:ELK3:ELK4:ERF:ERG:ETS1:ETS2:ETV1:ETV2:ETV3:ETV3L:ETV4:ETV5:ETV6:FEV:FLI1:GABPA	CCGGAAGT	1465	1692
M03705_2.00:KLF15	RCCACRCCCMC	1466	2089
M10877_2.00:HSF2:HSF4	KTTCTAGAAMAGAAM	1467	2988
M02858_2.00:MAF:MAFA:MAFB:MAFG:MAFK	NYGCTGASTCAGCAH	1468	2485
M05764_2.00:BBX:CIC	TGAACRWYGTTCA	1469	2421
M11370_2.00:STAT3	TTCYGGGAAN	1470	1272
M04269_2.00:BATF:BATF3	GATGACGTCATC	1471	1195
M02247_2.00:HSF1:HSF2:HSF4	NNNNTTCYAY	1472	5354
M10744_2.00:NKX2-1:NKX2-2:NKX2-3:NKX2-4:NKX2-5:NKX2-6:NKX2-8	TSCCACTTGA	1473	913
M09071_2.00:EHF:ELF1:ELF2:ELF3:ELF4:ELF5:ETV6:ETV7:FEV	RAACCAGGAAGTRGS	1474	1976
M09053_2.00:EHF:ELF1:ELF2:ELF3:ELF4:ELF5:ETV6:ETV7:FEV	RAACCAGGAAGTRGS	1475	1977
M10816_2.00:PAX3:PAX7	TCGTCACGCTTHA	1476	1263
M11119_2.00:AR:NR3C1:NR3C2:PGR	DDKNNDGGKACABDRTGTTCTDGNGNA	1477	6671
M06312_2.00:ALX1:ALX3:ALX4:ARX:BARHL1:BARHL2:BARX1:BARX2:BSX:DLX1:DLX2:DLX3:DLX4:DLX5:DLX6:DRGX:EMX1:EMX2:EN1:EN2:ESX1:EVX1:EVX2:GBX1:GBX2:GSX1:GSX2:HESX1:HMX1:HMX2:HMX3:HOXA1:HOXA2:HOXA3:HOXA4:HOXA5:HOXB1:HOXB2:HOXB3:HOXB4:HOXB5:HOXC4:HOXC5:HOXD1:HOXD3:HOXD4:ISX:LBX1:LBX2:LHX2:LHX3:LHX4:LHX9:MEOX1:MEOX2:MIXL1:MNX1:MSX1:MSX2:NANOG:NANOGP8:NKX1-1:NKX1-2:NOBOX:NOTO:OTP:PDX1:PHOX2A:PHOX2B:PROP1:PRRX…	YTAATTR	1478	4369
M08352_2.00:ZNF784	MACCTACCK	1479	4862
M03307_2.00:POU2F3	ATGAATATKCAW	1480	4459
M03097_2.00:ALX1:ALX3:ALX4:ARX:BARHL1:BARHL2:BARX1:BARX2:BSX:DLX1:DLX2:DLX3:DLX4:DLX5:DLX6:DRGX:EMX1:EMX2:EN1:EN2:ESX1:EVX1:EVX2:GBX1:GBX2:GSX1:GSX2:HESX1:HOXA1:HOXA2:HOXA3:HOXA4:HOXA5:HOXB1:HOXB2:HOXB3:HOXB4:HOXB5:HOXC4:HOXC5:HOXD1:HOXD3:HOXD4:ISX:LHX1:LHX3:LHX4:LHX5:MEOX1:MEOX2:MIXL1:MNX1:MSX1:MSX2:NANOG:NANOGP8:NKX1-1:NKX1-2:NOTO:OTP:PDX1:PHOX2A:PHOX2B:PROP1:PRRX1:PRRX2:RAX:RAX2:SEBOX:SHOX:SHO…	GBTAATTASN	1481	3955
M03396_2.00:ESR1:ESR2:NR1D1:NR1D2:NR1H2:NR1H3:NR1H4:NR2C1:NR2C2:NR2F1:NR2F2:NR2F6:NR4A1:NR4A2:NR4A3:NR5A2:NR6A1:PPARA:PPARD:PPARG:RARA:RARB:RARG:RORA:RORB:RORC:RXRA:RXRB:RXRG	RAGGTCAABARAGGTCA	1482	2397
M04334_2.00:FOS:FOSB:FOSL1:FOSL2	GATGACGTCATC	1483	963
M06242_2.00:ALX1:ALX3:ALX4:ARX:BARHL1:BARHL2:BARX1:BARX2:BSX:DLX1:DLX2:DLX3:DLX4:DLX5:DLX6:DRGX:EMX1:EMX2:EN1:EN2:ESX1:EVX1:EVX2:GBX1:GBX2:GSX1:GSX2:HESX1:HOXA1:HOXA2:HOXA3:HOXA4:HOXA5:HOXB1:HOXB2:HOXB3:HOXB4:HOXB5:HOXC4:HOXC5:HOXD1:HOXD3:HOXD4:ISX:LHX1:LHX3:LHX4:LHX5:MEOX1:MEOX2:MIXL1:MNX1:MSX1:MSX2:NANOG:NANOGP8:NKX1-1:NKX1-2:NOTO:OTP:PDX1:PHOX2A:PHOX2B:PROP1:PRRX1:PRRX2:RAX:RAX2:SEBOX:SHOX:SHO…	VYTAATTA	1484	4660
M00824_2.00:GMEB1:GMEB2	YKACGYAN	1485	2120
M00339_2.00:PAX2:PAX6	NNSACGGCGGAKC	1486	2267
M02778_2.00:MITF:TFEC	ATCACGTGAY	1487	3470
M09243_2.00:IRF4:IRF8	RAAAGAGGAASTGAAACH	1488	1508
M04321_2.00:ATF3:JDP2	GATGACGTCATC	1489	912
M09553_2.00:GATA1:GATA2:GATA3:GATA4:GATA5:GATA6	NNNNNBAGATAWYATCTVHN	1490	3530
M04352_2.00:MAF:MAFA:MAFB:MAFG:MAFK:NRL	NTGCTGASTCAGCAN	1491	1319
M05209_2.00:MEIS1:MEIS2:MEIS3:PKNOX1:PKNOX2:TGIF1:TGIF2:TGIF2LX:TGIF2LY	TGACAGCTGTCA	1492	238
M10492_2.00:ELF1:ELF2:ELF4:ELK1:ELK3:ELK4:ERF:ERG:ETS1:ETS2:ETV1:ETV2:ETV3:ETV3L:ETV4:ETV5:FEV:FLI1:GABPA	GGAAGY	1493	5478
M10462_2.00:EBF1	ATTCCCYTGGGRN	1494	3018
M04694_2.00:DMRTA1	AATGTAACAATT	1495	2173
M05882_2.00:HNF4G:NR1H4:NR2C1:NR2C2:NR2F1:NR2F2:NR2F6:NR4A1:NR4A2:NR4A3:NR5A1:NR5A2:NR6A1:PPARA:PPARD:PPARG:RARA:RARB:RARG:RORA:RORB:RORC:RXRA:RXRB:RXRG:THRA:THRB	RRGGTCAAAGGTCAH	1496	3807
M09033_2.00:E2F7:E2F8	GRGGCGGGAAADG	1497	2392
M09040_2.00:E2F7:E2F8	GRGGCGGGAAADG	1498	2393
M09397_2.00:SOX1:SOX10:SOX11:SOX12:SOX13:SOX14:SOX15:SOX17:SOX18:SOX2:SOX21:SOX3:SOX30:SOX4:SOX5:SOX6:SOX7:SOX8:SOX9:SRY	TBCCTTTGTTYYB	1499	4615
M05253_2.00:ALX1:ALX3:ALX4:ARX:BARX1:BARX2:BSX:DLX2:DLX3:DRGX:EMX1:EMX2:EN1:EN2:ESX1:EVX1:EVX2:GBX1:GBX2:GSX1:GSX2:HESX1:HOXA2:HOXA3:HOXB2:HOXB3:HOXD3:ISX:LBX1:LBX2:LHX1:LHX2:LHX3:LHX4:LHX5:LHX6:LHX8:LHX9:LMX1A:LMX1B:MEOX1:MIXL1:MNX1:MSX1:MSX2:NKX1-1:NKX1-2:NOBOX:NOTO:OTP:PDX1:PHOX2A:PHOX2B:PROP1:PRRX1:PRRX2:RAX:RAX2:SEBOX:SHOX:SHOX2:UNCX:VAX1:VAX2:VSX1:VSX2:ZFHX2:ZFHX3	NTAATTAR	1500	4595
M00938_2.00:MAX	CCACGTGC	1501	2672
M11156_2.00:HNF4A:HNF4G:NR2E1:NR2F1:NR2F2:NR2F6:NR6A1:RXRA:RXRB:RXRG	AGCAAACA	1502	2658
M02230_2.00:ALX1:ALX3:ALX4:ARX:DRGX:ESX1:ISX:LHX3:LHX4:LHX6:LHX8:LMX1A:LMX1B:MIXL1:OTP:PHOX2A:PHOX2B:PROP1:PRRX1:PRRX2:RAX:RAX2:SEBOX:SHOX:SHOX2:UNCX:VSX1:VSX2:ZFHX2	VYTRATTAVN	1503	2836
M03889_2.00:PAX3:PAX7	GATTMGTCACGCT	1504	1399
M04413_2.00:ZNF821	NYGTCCGTCTGTCCN	1505	1621
M02869_2.00:MAF:MAFA:MAFB:MAFG:MAFK:NRL	HGTCAGCAHTTT	1506	1422
M10667_2.00:BARHL1:BARHL2:BARX1:BARX2:BSX:DLX1:DLX2:DLX3:DLX4:DLX5:DLX6:EVX1:EVX2:GBX1:GBX2:HMX1:HMX2:HMX3:HOXA1:HOXA2:HOXA3:HOXB1:HOXB2:HOXB3:HOXD1:HOXD3:MEOX1:MEOX2:MNX1:MSX1:MSX2:NANOG:NANOGP8:PDX1:VENTX	TGCATATCA	1507	1786
M07942_2.00:E2F1:E2F2:E2F3:E2F4:E2F5:E2F6	GGCGGGAAATTBRAA	1508	937
M09365_2.00:RFX1:RFX2:RFX3:RFX4:RFX6	CKGTTGCCAGG	1509	4914
M05404_2.00:HOXA3:HOXA4:HOXA5:HOXA6:HOXA7:HOXB3:HOXB4:HOXB5:HOXB6:HOXB7:HOXB8:HOXC4:HOXC5:HOXC6:HOXC8:HOXD3:HOXD4:HOXD8:PDX1	BTAATTRC	1510	4212
M04265_2.00:ATF1:CREB1:CREM	NRTGACGTCAYN	1511	1403
M05262_2.00:ALX1:ALX3:ALX4:ARX:BARX1:BARX2:BSX:DLX2:DLX3:DRGX:EMX1:EMX2:EN1:EN2:ESX1:EVX1:EVX2:GBX1:GBX2:GSX1:GSX2:HESX1:HOXA2:HOXA3:HOXB2:HOXB3:HOXD3:ISX:LBX1:LBX2:LHX1:LHX2:LHX3:LHX4:LHX5:LHX6:LHX8:LHX9:LMX1A:LMX1B:MEOX1:MIXL1:MNX1:MSX1:MSX2:NKX1-1:NKX1-2:NOBOX:NOTO:OTP:PDX1:PHOX2A:PHOX2B:PROP1:PRRX1:PRRX2:RAX:RAX2:SEBOX:SHOX:SHOX2:UNCX:VAX1:VAX2:VSX1:VSX2:ZFHX2	HTAATTAG	1512	4875
M05304_2.00:ALX1:ALX3:ALX4:ARX:BARX1:BARX2:BSX:DLX1:DLX2:DLX3:DLX4:DLX5:DLX6:DRGX:EN1:EN2:ESX1:GBX1:GBX2:GSX1:GSX2:HESX1:HOXA1:HOXA2:HOXA3:HOXA4:HOXA5:HOXB1:HOXB2:HOXB3:HOXB4:HOXB5:HOXC4:HOXC5:HOXD3:HOXD4:ISX:LBX2:LHX1:LHX2:LHX3:LHX4:LHX5:LHX6:LHX8:LHX9:LMX1A:LMX1B:MEOX1:MIXL1:MNX1:MSX1:MSX2:NKX1-1:NKX1-2:NOBOX:NOTO:OTP:PDX1:PHOX2A:PHOX2B:PROP1:PRRX1:PRRX2:RAX:RAX2:SEBOX:SHOX:SHOX2:UNCX:VAX1:VAX2…	TTAATTAG	1513	4474
M08022_2.00:CTCF	RGYGCCCYCTRGTGG	1514	59
M04168_2.00:ATOH1	AACAGCTGTC	1515	2968
M10929_2.00:MEF2A	NKTWCCATAWATRGWAAB	1516	1044
M03754_2.00:GATA1:GATA2:GATA3:GATA4:GATA5:GATA6	WGATAAGR	1517	3348
M03869_2.00:NKX6-1:NKX6-2:NKX6-3	DTAATTAY	1518	4681
M03758_2.00:GATA1:GATA2:GATA3:GATA4:GATA5:GATA6	VWGATAAGR	1519	4497
M05259_2.00:ALX1:ALX3:ALX4:ARX:BARX1:BARX2:BSX:DLX2:DLX3:DRGX:EMX1:EMX2:EN1:EN2:ESX1:EVX1:EVX2:GBX1:GBX2:GSX1:GSX2:HESX1:HOXA2:HOXA3:HOXB2:HOXB3:HOXD3:ISX:LBX1:LBX2:LHX1:LHX2:LHX3:LHX4:LHX5:LHX6:LHX8:LHX9:LMX1A:LMX1B:MEOX1:MIXL1:MNX1:MSX1:MSX2:NKX1-1:NKX1-2:NOBOX:NOTO:OTP:PDX1:PHOX2A:PHOX2B:PROP1:PRRX1:PRRX2:RAX:RAX2:SEBOX:SHOX:SHOX2:UNCX:VAX1:VAX2:VSX1:VSX2:ZFHX2	STAATTGS	1520	4962
M09480_2.00:ATOH1	VNRVCAGCTGGY	1521	3217
M08842_2.00:NFIL3	DRTTATGTAAY	1522	2444
M05851_2.00:ZNF135	GGCTCGACCTCAAAG	1523	1276
M05260_2.00:ALX1:ALX3:ALX4:ARX:BARX1:BARX2:BSX:DLX2:DLX3:DRGX:EMX1:EMX2:EN1:EN2:ESX1:EVX1:EVX2:GBX1:GBX2:GSX1:GSX2:HESX1:HOXA2:HOXA3:HOXB2:HOXB3:HOXD3:ISX:LBX1:LBX2:LHX1:LHX2:LHX3:LHX4:LHX5:LHX6:LHX8:LHX9:LMX1A:LMX1B:MEOX1:MIXL1:MNX1:MSX1:MSX2:NKX1-1:NKX1-2:NOBOX:NOTO:OTP:PDX1:PHOX2A:PHOX2B:PROP1:PRRX1:PRRX2:RAX:RAX2:SEBOX:SHOX:SHOX2:UNCX:VAX1:VAX2:VSX1:VSX2:ZFHX2	NTAACGMN	1524	2775
M01933_2.00:DMRT1:DMRT3:DMRTA2:DMRTC2	WWTGTATCND	1525	1149
M03021_2.00:FOXO1:FOXO3:FOXO4:FOXO6:FOXP4	TTTCCCCACAC	1526	1213
M04734_2.00:ELF1:ELF2:ELF4:ELK1:ELK3:ELK4:ERF:ERG:ETS1:ETS2:ETV1:ETV2:ETV3:ETV3L:ETV4:ETV5:FEV:FLI1:GABPA	CTCGTAAATGCA	1527	1643
M07657_2.00:ZNF816	HCCCTGCATGTCCCCMTTYYT	1528	6319
M08010_2.00:RFX5:RFX7	TCABCTGTTGCTAGGSAGA	1529	1298
M10074_2.00:MAF:MAFA:MAFB:MAFG:MAFK:NRL	ANATGCTGACTCAGCACNN	1530	1640
M08171_2.00:STAT1	TTTCCYRGAAA	1531	385
M03605_2.00:TWIST1:TWIST2	AACACATGTT	1532	3502
M05256_2.00:DBX2:NKX3-1:NKX3-2	STTAAGTGGB	1533	3461
M00814_2.00:HNF4A:HNF4G:NR2E1	NRAGTCANNN	1534	869
M05318_2.00:MEIS1:MEIS2:MEIS3:PKNOX1:PKNOX2:TGIF1:TGIF2:TGIF2LX:TGIF2LY	TGACAGCTGTCA	1535	247
M08360_2.00:ZNF708	NRGCTGTACCTMCYTBYKNNN	1536	6825
M09573_2.00:NKX6-1:NKX6-2:NKX6-3	GKTAATGR	1537	4578
M10433_2.00:DMRT1:DMRT2:DMRT3:DMRTA2:DMRTB1:DMRTC2	WWTTGTTACWGTKTC	1538	2406
M07688_2.00:ZNF793	GAGCCCCAAGCM	1539	6349
M05046_2.00:NKX2-1:NKX2-2:NKX2-3:NKX2-4:NKX2-5:NKX2-6:NKX2-8	GTBAAGTGGN	1540	1907
M05043_2.00:NKX2-1:NKX2-2:NKX2-3:NKX2-4:NKX2-5:NKX2-6:NKX2-8	GTBAAGTGGN	1541	1316
M09852_2.00:MYC	VGCCACGTGCB	1542	593
M02733_2.00:EHF:ELF1:ELF2:ELF3:ELF4:ELF5:ETV6:ETV7:FEV	ACCCGGAAGT	1543	816
M11369_2.00:STAT3	RCTTCCRGGAARNSRR	1544	264
M03588_2.00:TFAP2A:TFAP2B:TFAP2E	TGCCCBVGGGCA	1545	1370
M04314_2.00:CREB3L1:CREB3L2	GRTGACGTGGCA	1546	1051
M03806_2.00:ALX1:ALX3:ALX4:ARX:BARX1:BARX2:BSX:DLX1:DLX2:DLX3:DLX4:DLX5:DLX6:DRGX:EMX1:EMX2:EN1:EN2:ESX1:EVX1:EVX2:GBX1:GBX2:GSX1:GSX2:HESX1:HMX1:HMX3:HOXA1:HOXA2:HOXA3:HOXA4:HOXA5:HOXA7:HOXB1:HOXB2:HOXB3:HOXB4:HOXB5:HOXB7:HOXC4:HOXC5:HOXD1:HOXD3:HOXD4:ISX:LHX3:LHX4:MEOX1:MEOX2:MNX1:MSX1:MSX2:NANOG:NANOGP8:NKX1-1:NKX1-2:NOTO:OTP:PDX1:PHOX2A:PHOX2B:PROP1:PRRX1:PRRX2:SHOX:SHOX2:UNCX:VAX1:VAX2:VENTX…	STAATKAC	1547	2970
M10583_2.00:GATA1:GATA2:GATA3:GATA4:GATA5:GATA6	CCTTATCTG	1548	3640
M00180_2.00:MYB:MYBL1	YAACGGHYN	1549	2121
M10924_2.00:MEF2A	TTDCCWWATWWGGHAA	1550	3002
M04695_2.00:DMRTA1	AATGTAWCAATT	1551	2258
M03586_2.00:TFAP2A:TFAP2B:TFAP2E	WGCCYYNRRGGCA	1552	2656
M08977_2.00:GFI1:GFI1B	AAATCACAGC	1553	591
M10166_2.00:SP1:SP3:SP4:SP8:SP9	GCCCCGCCCCS	1554	381
M03451_2.00:NFATC1:NFATC2:NFATC3:NFATC4	TTTTCCATGGAAAA	1555	7039
M07601_2.00:ZNF776	CAGATGCCRGCRYCRTGCTTC	1556	1609
M07678_2.00:ZNF529	YCYSSCYCYTCCTCCCSCTTCCCACCC	1557	6354
M07728_2.00:ZNF81	TCTBAASTGGTGCCACCA	1558	6284
M08336_2.00:ZNF16	WARAACCTTCYATGGCTC	1559	6832
M10469_2.00:EBF1:EBF2:EBF3:EBF4	VDCDABTCCCYAGGGARBDKGB	1560	1171
M03798_2.00:ALX1:ALX3:ALX4:ARX:BARHL1:BARHL2:BARX1:BARX2:BSX:DLX1:DLX2:DLX3:DLX4:DLX5:DLX6:DRGX:EMX1:EMX2:EN1:EN2:ESX1:EVX1:EVX2:GBX1:GBX2:GSX1:GSX2:HESX1:HMX1:HMX3:HOXA1:HOXA2:HOXA3:HOXA4:HOXA5:HOXB1:HOXB2:HOXB3:HOXB4:HOXB5:HOXC4:HOXC5:HOXD1:HOXD3:HOXD4:ISX:MEOX1:MEOX2:MIXL1:MNX1:MSX1:MSX2:NKX1-1:NKX1-2:NOTO:OTP:PDX1:PHOX2A:PHOX2B:PROP1:PRRX1:PRRX2:RAX:RAX2:SEBOX:SHOX:SHOX2:TLX1:TLX2:TLX3:UNCX:V…	SSTAATTAGB	1561	3712
M10107_2.00:ZIC1:ZIC2:ZIC3:ZIC4	KGGGTGGTC	1562	5332
M05314_2.00:PKNOX1:PKNOX2:TGIF1:TGIF2:TGIF2LX:TGIF2LY	TGACAGCTGTCA	1563	356
M05305_2.00:ALX1:ALX3:ALX4:ARX:BARX1:BARX2:BSX:DLX1:DLX2:DLX3:DLX4:DLX5:DLX6:DRGX:EN1:EN2:ESX1:GBX1:GBX2:GSX1:GSX2:HESX1:HOXA1:HOXA2:HOXA3:HOXA4:HOXA5:HOXB1:HOXB2:HOXB3:HOXB4:HOXB5:HOXC4:HOXC5:HOXD3:HOXD4:ISX:LBX2:LHX1:LHX2:LHX3:LHX4:LHX5:LHX6:LHX8:LHX9:LMX1A:LMX1B:MEOX1:MIXL1:MNX1:MSX1:MSX2:NKX1-1:NKX1-2:NOBOX:NOTO:OTP:PDX1:PHOX2A:PHOX2B:PROP1:PRRX1:PRRX2:RAX:RAX2:SEBOX:SHOX:SHOX2:UNCX:VAX1:VAX2…	TTAATTAG	1564	4871
M09571_2.00:ALX1:ALX3:ALX4:ARX:BARHL1:BARHL2:BARX1:BARX2:BSX:DLX1:DLX2:DLX3:DLX4:DLX5:DLX6:DRGX:EMX1:EMX2:EN1:EN2:ESX1:EVX1:EVX2:GBX1:GBX2:GSX1:GSX2:HMX1:HMX2:HMX3:HOXA1:HOXA2:HOXA3:HOXA4:HOXA5:HOXA6:HOXA7:HOXB1:HOXB2:HOXB3:HOXB4:HOXB5:HOXB6:HOXB7:HOXB8:HOXC4:HOXC5:HOXC6:HOXD1:HOXD3:HOXD4:HOXD8:ISX:LHX3:LHX4:MEOX1:MEOX2:MIXL1:MNX1:MSX1:MSX2:NANOG:NANOGP8:NKX1-1:NKX1-2:NOBOX:NOTO:OTP:PDX1:PHOX2A:P…	TGATTRATGR	1565	1770
M09313_2.00:NR1D1:NR1D2:NR2C1:NR2C2:NR2F1:NR2F2:NR2F6:PPARA:PPARD:PPARG:RARA:RARB:RARG:RORA:RORB:RORC	RRRRAAGTGGGTCASWGGR	1566	1533
M04943_2.00:CRX:DLX1:DLX2:DLX4:DLX5:EMX1:LHX2:LHX9:PITX1:PITX2:VAX1:VSX1	CTAATTAB	1567	4413
M01732_2.00:USF1:USF2	NATCACGTGRN	1568	4881
M04509_2.00:ZNF281	GCCCCTCCCCCA	1569	709
M10280_2.00:EGR1:EGR2:EGR3:EGR4	GTGGGT	1570	4831
M10274_2.00:ZBTB7A	AGTGGGTSBCB	1571	3005
M08294_2.00:ZNF574	CTAGAGCGGCCC	1572	1808
M05553_2.00:SRF	CCDTACATGG	1573	2147
M07920_2.00:CTCF	RSYGCCCYCTRGTGGCCA	1574	126
M07965_2.00:GATA1:GATA2:GATA3:GATA4:GATA5:GATA6	SAGATARGMATCTST	1575	1446
M07956_2.00:ELF1:ELF2:ELF4:ELK1:ELK3:ELK4:ERF:ERG:ETS1:ETS2:ETV1:ETV2:ETV3:ETV3L:ETV4:ETV5:FEV:FLI1:GABPA	GGVRCCGGAAGTG	1576	3609
M07585_2.00:ZNF331	CTGCWGAGCCCW	1577	2073
M10348_2.00:ZNF697	NTGGGCGAGGGM	1578	2158
M10311_2.00:MTF1	CCGDGTGCAV	1579	3872
M05348_2.00:NKX2-1:NKX2-2:NKX2-3:NKX2-4:NKX2-5:NKX2-6:NKX2-8	CTCAACGAS	1580	1951
M08076_2.00:CEBPA:CEBPB:CEBPE	DRTTGTGCAAT	1581	1050
M10412_2.00:YBX1:YBX2:YBX3	VCWGCCAATCW	1582	2447
M07494_2.00:RFX1:RFX2:RFX3:RFX4	SGTTGCYA	1583	1206
M08601_2.00:RFX1:RFX2:RFX3:RFX4	GGTTGCYA	1584	1207
M03164_2.00:ALX1:ALX3:ALX4:ARX:DRGX:EMX1:EMX2:EN1:EN2:ESX1:GBX1:GBX2:HESX1:ISX:LHX1:LHX2:LHX3:LHX4:LHX5:LHX6:LHX8:LHX9:LMX1A:LMX1B:MIXL1:MSX1:MSX2:NOBOX:NOTO:OTP:PHOX2A:PHOX2B:PROP1:PRRX1:PRRX2:RAX:RAX2:SEBOX:SHOX:SHOX2:UNCX:VAX1:VAX2:VSX1:VSX2:ZFHX2	TAATTRGCAATTA	1585	2578
M09810_2.00:HIF1A	GCGKACGTGCGGBN	1586	3652
M03726_2.00:ELF1:ELF2:ELF4:ELK1:ELK3:ELK4:ERF:ERG:ETS1:ETS2:ETV1:ETV2:ETV3:ETV3L:ETV4:ETV5:FEV:FLI1:GABPA	GACCGGAAGTS	1587	2538
M03188_2.00:HESX1:NOBOX	YTAATTGGCAATTAD	1588	6958
M04363_2.00:MAFF	DTGCTGASTCAGCAH	1589	1679
M08938_2.00:SP1:SP3:SP4:SP5:SP8:SP9	CCCCCCCCCGGCCCCGCCCCCB	1590	220
M04050_2.00:TFAP2A:TFAP2B:TFAP2C:TFAP2D:TFAP2E	YGCCTSAGGCR	1591	4019
M10218_2.00:KLF1:KLF12:KLF2:KLF3:KLF4:KLF5:KLF6:KLF7	NSNRGGNGKGGGN	1592	2085
M04167_2.00:ATOH1	AVCATATGKC	1593	4414
M07902_2.00:CTCF	RSYGCCCYCTRGTGG	1594	61
M03831_2.00:ALX1:ALX3:ALX4:ARX:DRGX:EN1:EN2:ESX1:ISX:LHX2:LHX3:LHX4:LHX6:LHX8:LHX9:LMX1A:LMX1B:MIXL1:NOBOX:OTP:PHOX2A:PHOX2B:PROP1:PRRX1:PRRX2:RAX:RAX2:SEBOX:SHOX:SHOX2:UNCX:VSX1:VSX2:ZFHX2	CTAATTAG	1595	4511
M00130_2.00:PLAGL1	NGGGCCCCHN	1596	4097
M08055_2.00:ASCL1:ASCL2	SSAGCAGCTGGNV	1597	1331
M05126_2.00:ALX1:ALX3:ALX4:ARX:BARHL1:BARHL2:BARX1:BARX2:BSX:DLX1:DLX2:DLX3:DLX4:DLX5:DLX6:DRGX:EMX1:EMX2:EN1:EN2:ESX1:EVX1:EVX2:GBX1:GBX2:GSX1:GSX2:HESX1:HMX1:HMX2:HMX3:HOXA1:HOXA2:HOXA3:HOXA4:HOXA5:HOXA6:HOXB1:HOXB2:HOXB3:HOXB4:HOXB5:HOXB6:HOXB8:HOXC4:HOXC5:HOXC6:HOXD1:HOXD3:HOXD4:HOXD8:ISX:LHX1:LHX3:LHX4:LHX5:MEOX1:MEOX2:MIXL1:MNX1:MSX1:MSX2:NANOG:NANOGP8:NKX1-1:NKX1-2:NOTO:OTP:PDX1:PHOX2A:PHO…	STAATTAC	1598	4345
M00968_2.00:MTF2	MACCCGACGGN	1599	3562
M06247_2.00:HOXA3:HOXA4:HOXA5:HOXA6:HOXA7:HOXB3:HOXB4:HOXB5:HOXB6:HOXB7:HOXB8:HOXC4:HOXC5:HOXC6:HOXC8:HOXD3:HOXD4:HOXD8:PDX1	GTTAATKA	1600	5232
M04839_2.00:FOXC1:FOXC2:FOXD1:FOXD2:FOXD3:FOXD4:FOXD4L1:FOXD4L3:FOXD4L4:FOXD4L5:FOXD4L6:FOXE1:FOXG1:FOXI1:FOXI2:FOXI3:FOXJ3:FOXK2:FOXL1:FOXL2:FOXS1	VACRCAAACAC	1601	3814
M10738_2.00:SIX1:SIX2:SIX4:SIX5	GARTTGTAG	1602	1773
M02795_2.00:NEUROD1:NEUROD2:NEUROD4:NEUROD6	RMCATATGGY	1603	2206
M09873_2.00:NEUROD1:NEUROD2:NEUROD4:NEUROD6	RCCATATGKY	1604	2207
M00151_2.00:ZIC1:ZIC2:ZIC3:ZIC4:ZIC5	HCCYGCTGNG	1605	3082
M04179_2.00:NEUROG2:NEUROG3	RACATATGTY	1606	2228
M04945_2.00:CRX:DLX1:DLX2:DLX4:DLX5:EMX1:LHX2:LHX9:PITX1:PITX2:VAX1:VSX1	NTAATTAG	1607	4607
M09170_2.00:HOXA10:HOXA11:HOXA6:HOXA9:HOXB6:HOXB8:HOXB9:HOXC10:HOXC11:HOXC12:HOXC6:HOXC8:HOXC9:HOXD10:HOXD11:HOXD12:HOXD8:HOXD9	WCATAAATYATM	1608	3532
M09130_2.00:HOXA10:HOXA11:HOXA5:HOXA6:HOXA7:HOXA9:HOXB5:HOXB6:HOXB8:HOXB9:HOXC10:HOXC11:HOXC5:HOXC6:HOXC8:HOXC9:HOXD10:HOXD11:HOXD8:HOXD9	WCATAAATYATM	1609	3531
M10162_2.00:MAZ	GGGGAGGG	1610	2947
M09412_2.00:STAT5A	TTTCCTRGAA	1611	305
M09143_2.00:MEIS1:MEIS2:MEIS3:PKNOX1:PKNOX2:TGIF1:TGIF2	TTGACAGSTGTCM	1612	1196
M09189_2.00:MEIS1:MEIS2:MEIS3:PKNOX1:PKNOX2:TGIF1:TGIF2	TTGACAGSTGTCM	1613	1197
M03761_2.00:TRPS1	GCGATAAS	1614	3239
M03187_2.00:HESX1:NOBOX	GHTAATTRRY	1615	4378
M08189_2.00:NFE2:NFE2L1:NFE2L2:NFE2L3	TGACTCGGCA	1616	214
M07841_2.00:MAF:MAFA:MAFB:MAFG:MAFK	GCTGASTCAGCAAWT	1617	577
M09027_2.00:DMRT1:DMRT2:DMRT3:DMRTA2:DMRTB1:DMRTC2	TDGMWACAATGTADCAA	1618	1624
M10798_2.00:ISL1:ISL2:NOTO:SHOX:SHOX2:VSX1	CTAATGR	1619	4981
M06510_2.00:ALX1:ALX3:ALX4:ARX:BARHL1:BARHL2:DRGX:ESX1:EVX1:EVX2:GBX1:GBX2:HESX1:LBX1:LBX2:MEOX1:MEOX2:MIXL1:MSX1:MSX2:PHOX2A:PHOX2B:PROP1:PRRX1:PRRX2:RAX:RAX2:SHOX:SHOX2:TLX1:TLX3:UNCX:VSX1:VSX2	TAAYTA	1620	1505
M08839_2.00:MAF:MAFA:MAFB:MAFG:MAFK:NRL	WGCTGAGTCAGCAVATT	1621	1255
M09029_2.00:E2F1:E2F2:E2F3:E2F4:E2F5:E2F6	GGCGCGAAAC	1622	4598
M09039_2.00:E2F1:E2F2:E2F3:E2F4:E2F5:E2F6	GGCGCGAAAC	1623	4599
M08770_2.00:NEUROD1:NEUROD2:NEUROD4:NEUROD6	RRCAGATGGY	1624	3412
M04880_2.00:GATA1:GATA2:GATA3:GATA4:GATA5:GATA6	NWGATAASR	1625	3587
M04536_2.00:ZNF32	VYGTAACCYGAYACC	1626	1680
M05440_2.00:PAX3:PAX7	NCRATTMGTCACGSTN	1627	1330
M00305_2.00:BARX1:BARX2:BSX:EMX1:EMX2:EN1:EN2:EVX1:EVX2:GBX1:GBX2:GSX1:GSX2:HMX1:HMX2:HMX3:HOXA1:HOXA2:HOXA3:HOXA4:HOXA5:HOXB1:HOXB2:HOXB3:HOXB4:HOXB5:HOXC4:HOXC5:HOXD1:HOXD3:HOXD4:LBX2:MEOX1:MEOX2:MNX1:NANOG:NANOGP8:NKX1-1:NKX1-2:PDX1:TLX2:VENTX	RTAATTAG	1628	3972
M02910_2.00:SP1:SP3:SP4:SP5:SP6:SP8:SP9	VCCACGCCCMC	1629	1705
M02099_2.00:HESX1:MIXL1:PROP1	HTGATTRNN	1630	2809
M05315_2.00:IRX2:IRX4:IRX5	DCATGTWNWACATGH	1631	4270
M04301_2.00:ATF2:CREB5	NATGACGTCATN	1632	696
M00126_2.00:MAF:MAFA:MAFB:MAFG:MAFK:NRL	NVGTCAGCAATNN	1633	2847
M07825_2.00:ATF3:JDP2	GGTSACGTGA	1634	2155
M03840_2.00:ALX1:ALX3:ALX4:ARX:BARHL1:BARHL2:BARX1:BARX2:BSX:DRGX:EMX1:EMX2:EN1:EN2:ESX1:EVX1:EVX2:GBX1:GBX2:GSX1:GSX2:HESX1:HOXA2:HOXA3:HOXB2:HOXB3:HOXD3:ISX:LBX1:LBX2:LHX1:LHX2:LHX3:LHX4:LHX5:LHX6:LHX8:LHX9:LMX1A:LMX1B:MEOX1:MEOX2:MIXL1:MNX1:MSX1:MSX2:NKX1-1:NKX1-2:NOBOX:NOTO:OTP:PDX1:PHOX2A:PHOX2B:PROP1:PRRX1:PRRX2:RAX:RAX2:SEBOX:SHOX:SHOX2:UNCX:VAX1:VAX2:VSX1:VSX2:ZFHX2	STAATTGS	1635	3935
M10882_2.00:IRF1:IRF2	TTCACTT	1636	4999
M00659_2.00:DMRT1:DMRT2:DMRT3:DMRTA2:DMRTB1:DMRTC2	AHTGTWDCDA	1637	701
M04102_2.00:MYF5:MYF6:MYOD1:MYOG	CAACAGCTGTCG	1638	2493
M08871_2.00:KLF1:KLF12:KLF2:KLF3:KLF4:KLF5:KLF6:KLF7:KLF8	CCCGGCCMCRCCCH	1639	257
M03800_2.00:SIX1:SIX2:SIX4:SIX5	RTGATACS	1640	3920
M05008_2.00:ALX1:ALX3:ALX4:ARX:BARX1:BARX2:BSX:DLX1:DLX2:DLX3:DLX6:DRGX:EMX1:EMX2:EN1:EN2:ESX1:EVX1:EVX2:GBX1:GBX2:GSX1:GSX2:HESX1:HOXA2:HOXA3:HOXB2:HOXB3:HOXD3:ISX:LBX1:LBX2:LHX1:LHX2:LHX3:LHX4:LHX5:LHX6:LHX8:LHX9:LMX1A:LMX1B:MEOX1:MIXL1:MNX1:MSX1:MSX2:NKX1-1:NKX1-2:NOBOX:NOTO:OTP:PDX1:PHOX2A:PHOX2B:PROP1:PRRX1:PRRX2:RAX:RAX2:SEBOX:SHOX:SHOX2:UNCX:VAX1:VAX2:VSX1:VSX2:ZFHX2:ZFHX3	STAATTGS	1641	3606
M05639_2.00:NR2C1:NR2F1:NR2F2:NR2F6:NR4A1:NR4A2:NR4A3:PPARD:RARG:RORA:RORB:RORC:RXRA:RXRB:RXRG	NAAAGGTCAH	1642	3192
M04053_2.00:TFAP2A:TFAP2B:TFAP2C:TFAP2D:TFAP2E	HGCCTBAGGGCA	1643	2286
M00190_2.00:GMEB1:GMEB2	YKACGYANN	1644	2915
M03812_2.00:NKX3-1:NKX3-2	GTTAAGTGGB	1645	3061
M09035_2.00:TFDP1:TFDP2:TFDP3	RGRRGGCGGGAAAN	1646	3178
M03458_2.00:RFX5:RFX7	SGTTGCCATGGCAACS	1647	1569
M04255_2.00:ATF6:ATF6B	GRTGACGTCAYC	1648	2279
M09790_2.00:MITF:TFE3	GYCASVTGACYN	1649	1374
M10701_2.00:ALX1:ALX3:ALX4:ARX:BARHL1:BARHL2:BARX1:BARX2:BSX:DLX1:DLX2:DLX3:DLX4:DLX5:DLX6:DRGX:EMX1:EMX2:EN1:EN2:ESX1:EVX1:EVX2:GBX1:GBX2:GSX1:GSX2:HMX1:HMX2:HMX3:HOXA1:HOXA2:HOXA3:HOXA4:HOXA5:HOXA6:HOXA7:HOXB1:HOXB2:HOXB3:HOXB4:HOXB5:HOXB6:HOXB7:HOXB8:HOXC4:HOXC5:HOXC6:HOXD1:HOXD3:HOXD4:HOXD8:ISX:LHX3:LHX4:MEOX1:MEOX2:MIXL1:MNX1:MSX1:MSX2:NANOG:NANOGP8:NKX1-1:NKX1-2:NOBOX:NOTO:OTP:PDX1:PHOX2A:P…	VVCTAATTAC	1650	2667
M06243_2.00:PBX1:PBX2:PBX3:PBX4	TGTCAAAN	1651	4135
M06487_2.00:PBX1:PBX2:PBX3:PBX4	TGTCAAAN	1652	4136
M05098_2.00:BARX1:BARX2:BSX:DLX1:DLX2:DLX3:DLX4:DLX5:DLX6:EN1:EN2:EVX1:EVX2:GBX1:GBX2:GSX1:GSX2:HOXA1:HOXA2:HOXA3:HOXA4:HOXA5:HOXB1:HOXB2:HOXB3:HOXB4:HOXB5:HOXC4:HOXC5:HOXD1:HOXD3:HOXD4:MEOX1:MEOX2:MNX1:MSX1:MSX2:NANOG:NANOGP8:NKX1-1:NKX1-2:PDX1:VAX1:VAX2:VENTX	STAATTAS	1653	3791
M05032_2.00:MEIS1:MEIS2:MEIS3:PKNOX1:PKNOX2:TGIF1:TGIF2:TGIF2LX:TGIF2LY	TGACAGCTGTCA	1654	436
M10179_2.00:GLI1:GLI2:GLI3	MCVVAGACCACCCAG	1655	2609
M07589_2.00:ZNF189	CYKCYSTTCCMB	1656	3475
M07757_2.00:ZNF783	CSGCGKCC	1657	2339
M08174_2.00:STAT4	YBVTTTCCYGGAAR	1658	241
M04091_2.00:HES1:HES4	CVCACGYRCC	1659	4199
M09211_2.00:MEIS1:MEIS2:MEIS3:PKNOX1:PKNOX2:TGIF1:TGIF2:TGIF2LX:TGIF2LY	TGACAGCTG	1660	791
M10219_2.00:KLF1:KLF12:KLF2:KLF3:KLF4:KLF5:KLF6:KLF7	VNRGGGRGGGGHSS	1661	2955
M08086_2.00:KLF1:KLF12:KLF2:KLF3:KLF4:KLF5:KLF6:KLF7:KLF8	GCCCCDCCCH	1662	2039
M11163_2.00:AR:NR3C1:NR3C2:PGR	AGAACAGVSSNNNNN	1663	1605
M03788_2.00:ALX1:ALX3:ALX4:ARX:BARHL1:BARHL2:BARX1:BARX2:BSX:DLX1:DLX2:DLX3:DLX4:DLX5:DLX6:DRGX:EMX1:EMX2:EN1:EN2:ESX1:EVX1:EVX2:GBX1:GBX2:GSX1:GSX2:HMX1:HMX2:HMX3:HOXA1:HOXA2:HOXA3:HOXA4:HOXA5:HOXB1:HOXB2:HOXB3:HOXB4:HOXB5:HOXC4:HOXC5:HOXD1:HOXD3:HOXD4:ISX:MEOX1:MEOX2:MIXL1:MNX1:MSX1:MSX2:NANOG:NANOGP8:NKX1-1:NKX1-2:PDX1:PHOX2A:PHOX2B:PROP1:PRRX1:PRRX2:RAX:RAX2:SEBOX:SHOX:SHOX2:UNCX:VAX1:VAX2:VE…	NTAATTRN	1664	4989
M08906_2.00:ZNF281	BCCCCTCCCCCACCC	1665	500
M02645_2.00:ELF1:ELF2:ELF4:ELK1:ELK3:ELK4:ERF:ERG:ETS1:ETS2:ETV1:ETV2:ETV3:ETV3L:ETV4:ETV5:FEV:FLI1:GABPA	VCGGATAYH	1666	1359
M00775_2.00:ZBTB1	NHCCCGCAHN	1667	1136
M06452_2.00:BBX:CIC	CCCATTSA	1668	2331
M02930_2.00:KLF14:KLF16	KGCCACGCCCMCTT	1669	474
M11036_2.00:MTERF1	TGGTARARGTTGGT	1670	6725
M03168_2.00:CRX:DLX1:DLX2:DLX4:DLX5:EMX1:LHX2:LHX9:PITX1:PITX2:VAX1:VSX1	YTAATTAY	1671	3091
M05323_2.00:ALX1:ALX3:ALX4:ARX:BARHL1:BARHL2:DRGX:ESX1:GBX1:GBX2:HESX1:HMX1:HMX2:HMX3:ISX:LBX1:LBX2:MEOX1:MEOX2:MIXL1:MSX1:MSX2:PHOX2A:PHOX2B:PROP1:PRRX1:PRRX2:RAX:RAX2:SHOX:SHOX2:TLX2:UNCX:VENTX:VSX1:VSX2	GTTAATTRGS	1672	3713
M10851_2.00:POU5F1	TKWWATGCAAATK	1673	3376
M07908_2.00:CTCF	NVYRGCGCCCCCTGGTGGCCR	1674	163
M08945_2.00:ZNF140	TATGACCCAGCAATTCCRCTCCTA	1675	1571
M05093_2.00:ARX:BARHL1:BARHL2:BARX1:BARX2:BSX:DLX1:DLX2:DLX3:DLX4:DLX5:DLX6:EMX1:EMX2:ESX1:EVX1:EVX2:GBX1:GBX2:HMX1:HMX2:HMX3:HOXA2:HOXB2:LBX1:LBX2:MEOX1:MEOX2:MNX1:MSX1:MSX2:NANOG:NANOGP8:NKX1-1:NKX1-2:PDX1:RAX:RAX2:TLX1:TLX2:TLX3:UNCX:VAX1:VAX2	NTAATTGN	1676	3436
M10681_2.00:NKX2-1:NKX2-2:NKX2-3:NKX2-4:NKX2-5:NKX2-6:NKX2-8	TTAAGTRSTT	1677	2203
M09430_2.00:TBX15:TBX18:TBX20:TBX4:TBX5	RGGTGHTGACAGSH	1678	757
M04962_2.00:ALX1:ALX3:ALX4:ARX:BARHL1:BARHL2:BARX1:BARX2:BSX:DLX1:DLX2:DLX3:DLX4:DLX5:DLX6:DRGX:EMX1:EMX2:EN1:EN2:ESX1:EVX1:EVX2:GBX1:GBX2:GSX1:GSX2:HESX1:HOXA1:HOXA2:HOXA3:HOXA4:HOXA5:HOXB1:HOXB2:HOXB3:HOXB4:HOXB5:HOXC4:HOXC5:HOXD1:HOXD3:HOXD4:ISX:LHX1:LHX3:LHX4:LHX5:MEOX1:MEOX2:MIXL1:MNX1:MSX1:MSX2:NANOG:NANOGP8:NKX1-1:NKX1-2:NOTO:OTP:PDX1:PHOX2A:PHOX2B:PROP1:PRRX1:PRRX2:RAX:RAX2:SEBOX:SHOX:SHO…	STAATTAC	1679	3865
M05148_2.00:ALX1:ALX3:ALX4:ARX:BARHL1:BARHL2:BARX1:BARX2:BSX:DLX2:DRGX:EMX1:EMX2:EN1:EN2:ESX1:EVX1:EVX2:GBX1:GBX2:GSX1:GSX2:HESX1:HMX1:HMX2:HMX3:HOXA1:HOXA2:HOXA3:HOXA4:HOXA5:HOXB1:HOXB2:HOXB3:HOXB4:HOXB5:HOXC4:HOXC5:HOXD3:HOXD4:LHX2:LHX3:LHX4:LHX9:MEOX1:MEOX2:MIXL1:MNX1:MSX1:MSX2:NKX1-1:NKX1-2:NOTO:OTP:PDX1:PHOX2A:PHOX2B:PROP1:PRRX1:PRRX2:RAX:RAX2:SEBOX:SHOX:SHOX2:TLX1:TLX2:TLX3:UNCX:VAX1:VAX2:V…	CTAATTAS	1680	3110
M02385_2.00:MYRF	TGGTACCA	1681	7311
M03916_2.00:SRF	RCCATATATGGY	1682	551
M05099_2.00:BARX1:BARX2:BSX:DLX1:DLX2:DLX3:DLX4:DLX5:DLX6:EN1:EN2:EVX1:EVX2:GBX1:GBX2:GSX1:GSX2:HOXA1:HOXA2:HOXA3:HOXA4:HOXA5:HOXB1:HOXB2:HOXB3:HOXB4:HOXB5:HOXC4:HOXC5:HOXD1:HOXD3:HOXD4:MEOX1:MEOX2:MNX1:MSX1:MSX2:NANOG:NANOGP8:NKX1-1:NKX1-2:PDX1:VAX1:VAX2:VENTX	STAATTAS	1683	3271
M11371_2.00:STAT5A:STAT5B	DATTTCCTGGAAWTY	1684	403
M05192_2.00:PKNOX1:PKNOX2:TGIF1:TGIF2:TGIF2LX:TGIF2LY	TGACAGCTGTCA	1685	351
M03259_2.00:ARX:BARHL1:BARHL2:BARX1:BARX2:BSX:DLX1:DLX2:DLX3:DLX4:DLX5:DLX6:EMX1:EMX2:ESX1:EVX1:EVX2:GBX1:GBX2:HMX1:HMX2:HMX3:HOXA2:HOXB2:LBX1:LBX2:MEOX1:MEOX2:MNX1:MSX1:MSX2:NANOG:NANOGP8:NKX1-1:NKX1-2:PDX1:RAX:RAX2:TLX1:TLX2:TLX3:UNCX:VAX1:VAX2	NYTAATTGNY	1686	4789
M06236_2.00:ALX1:ALX3:ALX4:ARX:BARX1:BARX2:BSX:DLX1:DLX2:DLX3:DLX4:DLX5:DLX6:DRGX:EMX1:EMX2:EN1:EN2:ESX1:EVX1:EVX2:GBX1:GBX2:GSX1:GSX2:HESX1:HMX1:HMX3:HOXA1:HOXA2:HOXA3:HOXA4:HOXA5:HOXB1:HOXB2:HOXB3:HOXB4:HOXB5:HOXC4:HOXC5:HOXD1:HOXD3:HOXD4:ISX:LHX2:LHX3:LHX4:LHX6:LHX8:LHX9:LMX1A:LMX1B:MEOX1:MIXL1:MNX1:MSX1:MSX2:NKX1-1:NKX1-2:NOBOX:NOTO:OTP:PDX1:PHOX2A:PHOX2B:PROP1:PRRX1:PRRX2:RAX:RAX2:SEBOX:SHOX…	GYTAATTR	1687	4636
M02738_2.00:GATA1:GATA2:GATA3:GATA4:GATA5:GATA6	GATAAGAT	1688	2008
M11357_2.00:STAT5A	HAWTTCCN	1689	5599
M09301_2.00:ESR1:ESR2:NR1H2:NR1H3:NR1H4:NR2C1:NR2C2:NR2F1:NR2F2:NR2F6:RARA:RARB:RARG:RORA:RORB:RORC	SAGGBCAAAGGTCAG	1690	5193
M05244_2.00:ALX1:ALX3:ALX4:ARX:BARX1:BARX2:BSX:DLX1:DLX2:DLX3:DLX6:DRGX:EMX1:EMX2:EN1:EN2:ESX1:EVX1:EVX2:GBX1:GBX2:GSX1:GSX2:HESX1:HOXA2:HOXA3:HOXB2:HOXB3:HOXD3:ISX:LBX1:LBX2:LHX1:LHX2:LHX3:LHX4:LHX5:LHX6:LHX8:LHX9:LMX1A:LMX1B:MEOX1:MIXL1:MNX1:MSX1:MSX2:NKX1-1:NKX1-2:NOBOX:NOTO:OTP:PDX1:PHOX2A:PHOX2B:PROP1:PRRX1:PRRX2:RAX:RAX2:SEBOX:SHOX:SHOX2:UNCX:VAX1:VAX2:VSX1:VSX2:ZFHX2:ZFHX3	BTAATTRG	1691	5561
M05297_2.00:ALX1:ALX3:ALX4:ARX:BARHL1:BARHL2:BARX1:BARX2:BSX:DRGX:EMX1:EMX2:EN1:EN2:ESX1:EVX1:EVX2:GBX1:GBX2:GSX1:GSX2:HESX1:HOXA1:HOXA2:HOXA3:HOXA4:HOXA5:HOXB1:HOXB2:HOXB3:HOXB4:HOXB5:HOXC4:HOXC5:HOXD1:HOXD3:HOXD4:LBX1:MEOX1:MEOX2:MIXL1:MNX1:MSX1:MSX2:NANOG:NANOGP8:NKX1-1:NKX1-2:PDX1:PHOX2A:PHOX2B:PROP1:PRRX1:PRRX2:RAX:RAX2:SHOX:SHOX2:TLX1:TLX3:UNCX:VAX1:VAX2:VENTX:VSX1:VSX2	HTAATGAB	1692	1791
M02888_2.00:KLF14:KLF16	GCCACGCCCCC	1693	487
M10785_2.00:ALX1:ALX3:ALX4:ARX:BARX1:BARX2:BSX:DLX1:DLX2:DLX3:DLX4:DLX5:DLX6:DRGX:EMX1:EMX2:EN1:EN2:ESX1:EVX1:EVX2:GBX1:GBX2:GSX1:GSX2:HESX1:HMX1:HMX3:HOXA1:HOXA2:HOXA3:HOXA4:HOXA5:HOXB1:HOXB2:HOXB3:HOXB4:HOXB5:HOXC4:HOXC5:HOXD1:HOXD3:HOXD4:ISX:LHX2:LHX3:LHX4:LHX6:LHX8:LHX9:LMX1A:LMX1B:MEOX1:MIXL1:MNX1:MSX1:MSX2:NKX1-1:NKX1-2:NOBOX:NOTO:OTP:PDX1:PHOX2A:PHOX2B:PROP1:PRRX1:PRRX2:RAX:RAX2:SEBOX:SHOX…	CCAATTA	1694	3533
M04103_2.00:MYF5:MYF6:MYOD1:MYOG	NAACAGCTGTYV	1695	2727
M03178_2.00:MEIS1:MEIS2:MEIS3:PKNOX1:PKNOX2:TGIF1:TGIF2:TGIF2LX:TGIF2LY	TGACAGSTGTCA	1696	510
M00066_2.00:RFX1:RFX2:RFX3:RFX4	NSGTTGCYAB	1697	2177
M10505_2.00:ELF1:ELF2:ELF4:ELK1:ELK3:ELK4:ERF:ERG:ETS1:ETS2:ETV1:ETV2:ETV3:ETV3L:ETV4:ETV5:FEV:FLI1:GABPA	AACCGGAAG	1698	4122
M04387_2.00:ZNF263	CGTGCTCCCH	1699	2745
M05373_2.00:BARHL1:BARHL2:BSX:EMX1:EMX2:GBX1:GBX2:HMX1:HMX2:HMX3:HOXA4:HOXA5:HOXB4:HOXB5:HOXC4:HOXC5:HOXD4:LBX2:MEOX1:MEOX2:MNX1:MSX1:MSX2:NANOG:NANOGP8:PDX1:TLX1:TLX2:TLX3:VAX1:VAX2:VENTX	GKTAAGTGS	1700	2899
M04090_2.00:HES1:HES4	GVCACGYGCC	1701	1228
M07792_2.00:MAX	VRRGCACGTGG	1702	2383
M08321_2.00:ZNF281	BBCCCCTCCCCC	1703	426
M03114_2.00:ALX1:ALX3:ALX4:ARX:BARX1:BARX2:BSX:DLX1:DLX2:DLX3:DLX6:DRGX:EMX1:EMX2:EN1:EN2:ESX1:EVX1:EVX2:GBX1:GBX2:GSX1:GSX2:HESX1:HOXA2:HOXA3:HOXB2:HOXB3:HOXD3:ISX:LBX1:LBX2:LHX1:LHX2:LHX3:LHX4:LHX5:LHX6:LHX8:LHX9:LMX1A:LMX1B:MEOX1:MIXL1:MNX1:MSX1:MSX2:NKX1-1:NKX1-2:NOBOX:NOTO:OTP:PDX1:PHOX2A:PHOX2B:PROP1:PRRX1:PRRX2:RAX:RAX2:SEBOX:SHOX:SHOX2:UNCX:VAX1:VAX2:VSX1:VSX2:ZFHX2:ZFHX3	TAATTRRATTA	1704	3517
M03122_2.00:ALX1:ALX3:ALX4:ARX:BARX1:BARX2:BSX:DLX2:DLX3:DRGX:EMX1:EMX2:EN1:EN2:ESX1:EVX1:EVX2:GBX1:GBX2:GSX1:GSX2:HESX1:HOXA2:HOXA3:HOXB2:HOXB3:HOXD3:ISX:LBX1:LBX2:LHX1:LHX2:LHX3:LHX4:LHX5:LHX6:LHX8:LHX9:LMX1A:LMX1B:MEOX1:MIXL1:MNX1:MSX1:MSX2:NKX1-1:NKX1-2:NOBOX:NOTO:OTP:PDX1:PHOX2A:PHOX2B:PROP1:PRRX1:PRRX2:RAX:RAX2:SEBOX:SHOX:SHOX2:UNCX:VAX1:VAX2:VSX1:VSX2:ZFHX2	TAATTARATTA	1705	2945
M04344_2.00:MAF:MAFA:MAFB:MAFG:MAFK:NRL	HGTCAGCAN	1706	537
M01747_2.00:HES5	GVCACGTGBC	1707	2666
M04202_2.00:NEUROG1	RACATATGTY	1708	2890
M09181_2.00:ALX1:ALX3:ALX4:ARX:BARHL1:BARHL2:BARX1:BARX2:BSX:DLX1:DLX2:DLX3:DLX4:DLX5:DLX6:DRGX:EMX1:EMX2:EN1:EN2:ESX1:EVX1:EVX2:GBX1:GBX2:GSX1:GSX2:HOXA1:HOXA2:HOXA3:HOXA4:HOXA5:HOXB1:HOXB2:HOXB3:HOXB4:HOXB5:HOXC4:HOXC5:HOXD1:HOXD3:HOXD4:ISX:MEOX1:MEOX2:MIXL1:MNX1:MSX1:MSX2:NANOG:NANOGP8:NKX1-1:NKX1-2:OTP:PDX1:PHOX2A:PHOX2B:PROP1:PRRX1:PRRX2:RAX:RAX2:SEBOX:SHOX:SHOX2:UNCX:VAX1:VAX2:VENTX:VSX1:VS…	KYTAATTGTTTT	1709	3118
M05326_2.00:ALX1:ALX3:ALX4:ARX:BARHL1:BARHL2:DRGX:ESX1:GBX1:GBX2:HESX1:HMX1:HMX2:HMX3:ISX:LBX1:LBX2:MEOX1:MEOX2:MIXL1:MSX1:MSX2:PHOX2A:PHOX2B:PROP1:PRRX1:PRRX2:RAX:RAX2:SHOX:SHOX2:TLX2:UNCX:VENTX:VSX1:VSX2	GTTAATTAGN	1710	5540
M10298_2.00:SP1:SP3:SP4:SP5:SP8:SP9	VGGGGCGGGGC	1711	357
M07662_2.00:HKR1	VYBGTSTCCTCCCTNGTCCMS	1712	6327
M07811_2.00:USF1:USF2	SGGTCACGTGRCCV	1713	1688
M03770_2.00:HOXA10:HOXA5:HOXA6:HOXA7:HOXA9:HOXB4:HOXB5:HOXB6:HOXB7:HOXB8:HOXB9:HOXC10:HOXC5:HOXC6:HOXC8:HOXC9:HOXD10:HOXD8:HOXD9	VNTAATTACC	1714	3561
M03732_2.00:ELF1:ELF2:ELF4:ELK1:ELK3:ELK4:ERF:ERG:ETS1:ETS2:ETV1:ETV2:ETV3:ETV3L:ETV4:ETV5:ETV6:FEV:FLI1:GABPA	DACCGGAAGTG	1715	2045
M02759_2.00:TFAP2A:TFAP2B:TFAP2C:TFAP2D:TFAP2E	TGCCCYAGGGCA	1716	2256
M11359_2.00:STAT5A	TTCYYAGAAAY	1717	245
M05208_2.00:MEIS1:MEIS2:MEIS3:PKNOX1:PKNOX2:TGIF1:TGIF2:TGIF2LX:TGIF2LY	TGACAGCTGTCA	1718	440
M03648_2.00:ATF3:FOSB:JDP2	SRTGACGTCAYS	1719	794
M04218_2.00:HES5	VCACACKT	1720	4452
M02982_2.00:ELF1:ELF2:ELF4:ELK1:ELK3:ELK4:ERF:ERG:ETS1:ETS2:ETV1:ETV2:ETV3:ETV3L:ETV4:ETV5:FEV:FLI1:GABPA	ACCGGAAGTR	1721	2942
M08156_2.00:ESR1:ESR2:NR1D1:NR1D2:NR1H2:NR1H3:NR1H4:NR2C1:NR2C2:NR2F1:NR2F2:NR2F6:NR4A1:NR6A1:PPARA:PPARD:PPARG:RARA:RARB:RARG:RORA:RORB:RORC:RXRA:RXRB:RXRG:THRA	VGRGGTCARAGGTCA	1722	3707
M03932_2.00:HNF4A:HNF4G:NR2E1	RAAGTCAAAAGTCA	1723	7681
M04952_2.00:MEIS3	TGACASSTGTCA	1724	922
M02386_2.00:MYRF	CSGTACCABS	1725	4785
M10203_2.00:RREB1	CCCCAAACCACCCC	1726	3991
M04305_2.00:CEBPG	SRTTACGCAACG	1727	3509
M11116_2.00:NR1H4:NR1I2:NR1I3:VDR	GGGTVARBGGGGTSA	1728	2772
M08268_2.00:ZNF273	BTCAGCAGCTGCTVYTK	1729	588
M05307_2.00:ALX1:ALX3:ALX4:ARX:BARX1:BARX2:BSX:DLX1:DLX2:DLX3:DLX4:DLX5:DLX6:DRGX:EN1:EN2:ESX1:GBX1:GBX2:GSX1:GSX2:HESX1:HOXA1:HOXA2:HOXA3:HOXA4:HOXA5:HOXB1:HOXB2:HOXB3:HOXB4:HOXB5:HOXC4:HOXC5:HOXD3:HOXD4:ISX:LBX2:LHX1:LHX2:LHX3:LHX4:LHX5:LHX6:LHX8:LHX9:LMX1A:LMX1B:MEOX1:MIXL1:MNX1:MSX1:MSX2:NKX1-1:NKX1-2:NOBOX:NOTO:OTP:PDX1:PHOX2A:PHOX2B:PROP1:PRRX1:PRRX2:RAX:RAX2:SEBOX:SHOX:SHOX2:UNCX:VAX1:VAX2…	YTAATTAG	1730	3599
M07761_2.00:ZNF90	CTGATTATTCACCCA	1731	986
M09646_2.00:STAT4	NYTTCCWGGAAR	1732	760
M08421_2.00:NKX2-1:NKX2-2:NKX2-3:NKX2-4:NKX2-5:NKX2-6:NKX2-8	TBTCAAGTGG	1733	2075
M02086_2.00:ALX1:ALX3:ALX4:ARX:DRGX:EN1:EN2:ESX1:ISX:LHX2:LHX3:LHX4:LHX6:LHX8:LHX9:LMX1A:LMX1B:MIXL1:OTP:PHOX2A:PHOX2B:PROP1:PRRX1:PRRX2:RAX:RAX2:SEBOX:SHOX:SHOX2:UNCX:VSX1:VSX2:ZFHX2	NTGATTRN	1734	3015
M09854_2.00:MYC	HSCACGTGGS	1735	663
M08427_2.00:SMAD1:SMAD3:SMAD5:SMAD9	SHGGCGCCGVCGCHG	1736	935
M04075_2.00:TCFL5	KCACGCGCMC	1737	2774
M08888_2.00:ZNF384	SCGRBTTTTTCC	1738	4612
M07803_2.00:MYC	CACGTGSH	1739	4368
M03272_2.00:ALX1:ALX3:ALX4:ARX:BARX1:BARX2:BSX:DLX2:DLX3:DLX5:DRGX:EMX1:EMX2:EN1:EN2:ESX1:EVX1:EVX2:GBX1:GBX2:GSX1:GSX2:HESX1:HOXA2:HOXA3:HOXB2:HOXB3:HOXD3:ISX:LBX1:LBX2:LHX1:LHX2:LHX3:LHX4:LHX5:LHX6:LHX8:LHX9:LMX1A:LMX1B:MEOX1:MIXL1:MNX1:MSX1:MSX2:NKX1-1:NKX1-2:NOBOX:NOTO:OTP:PDX1:PHOX2A:PHOX2B:PROP1:PRRX1:PRRX2:RAX:RAX2:SEBOX:SHOX:SHOX2:UNCX:VAX1:VAX2:VSX1:VSX2:ZFHX2:ZFHX3	KYTAATTAGA	1740	5357
M02889_2.00:EGR1:EGR2:EGR3:EGR4	HYACGCCCACGCAHTT	1741	7244
M08966_2.00:CTCF	VBRGCGCCCCCTGGTGGCCR	1742	160
M10618_2.00:GTF2IRD1	CAGCGRNV	1743	2808
M11439_2.00:NFE4	CHCCCTCGCCAG	1744	2424
M03349_2.00:MYB:MYBL1	CVGTTTAACGGT	1745	6971
M05272_2.00:ALX1:ALX3:ALX4:ARX:BARX1:BARX2:BSX:DLX1:DLX2:DLX3:DLX4:DLX5:DLX6:DRGX:EMX1:EMX2:EN1:EN2:ESX1:EVX1:EVX2:GBX1:GBX2:GSX1:GSX2:HMX1:HMX3:HOXA1:HOXA2:HOXA3:HOXA4:HOXA5:HOXB1:HOXB2:HOXB3:HOXB4:HOXB5:HOXC4:HOXC5:HOXD1:HOXD3:HOXD4:ISX:LHX3:LHX4:MEOX1:MIXL1:MNX1:MSX1:MSX2:NKX1-1:NKX1-2:NOTO:OTP:PDX1:PHOX2A:PHOX2B:PROP1:PRRX1:PRRX2:RAX:RAX2:SEBOX:SHOX:SHOX2:UNCX:VAX1:VAX2:VENTX:VSX1:VSX2	HTAAYGAB	1746	1944
M09684_2.00:PAX3:PAX7	YCAATYHGTCACGC	1747	3432
M07755_2.00:ZNF616	TCRCGCTCACCYNYN	1748	800
M10948_2.00:SRF	GNCCAWATAAGGMMANNN	1749	928
M00752_2.00:MLX	CACGTGNHN	1750	5067
M05122_2.00:HOXA13:HOXB13:HOXC13:HOXD13	GTTTTATTGSS	1751	4079
M07840_2.00:MAF:MAFA:MAFB:MAFG:MAFK	TGCTGAGTCAGCA	1752	482
M03008_2.00:SPI1:SPIB:SPIC	AAAAAGCGGAAGTA	1753	6994
M03265_2.00:ALX1:ALX3:ALX4:ARX:BARHL1:BARHL2:BARX1:BARX2:BSX:DLX1:DLX2:DLX3:DLX4:DLX5:DLX6:DRGX:EMX1:EMX2:EN1:EN2:ESX1:EVX1:EVX2:GBX1:GBX2:GSX1:GSX2:HESX1:HOXA1:HOXA2:HOXA3:HOXB1:HOXB2:HOXB3:HOXD3:ISX:LBX1:LBX2:LHX1:LHX2:LHX3:LHX4:LHX5:LHX6:LHX8:LHX9:LMX1A:LMX1B:MEOX1:MIXL1:MNX1:MSX1:MSX2:NKX1-1:NKX1-2:NOBOX:NOTO:OTP:PDX1:PHOX2A:PHOX2B:PROP1:PRRX1:PRRX2:RAX:RAX2:SEBOX:SHOX:SHOX2:UNCX:VAX1:VAX2:VS…	NTAATTAR	1754	5554
M10233_2.00:ZBTB7B	SCCCTCCCC	1755	1041
M04966_2.00:ALX1:ALX3:ALX4:ARX:BARHL1:BARHL2:BARX1:BARX2:BSX:DLX1:DLX2:DLX3:DLX4:DLX5:DLX6:DRGX:EMX1:EMX2:EN1:EN2:ESX1:EVX1:EVX2:GBX1:GBX2:GSX1:GSX2:HESX1:HOXA1:HOXA2:HOXA3:HOXA4:HOXA5:HOXB1:HOXB2:HOXB3:HOXB4:HOXB5:HOXC4:HOXC5:HOXD1:HOXD3:HOXD4:ISX:LHX1:LHX3:LHX4:LHX5:MEOX1:MEOX2:MIXL1:MNX1:MSX1:MSX2:NANOG:NANOGP8:NKX1-1:NKX1-2:NOTO:OTP:PDX1:PHOX2A:PHOX2B:PROP1:PRRX1:PRRX2:RAX:RAX2:SEBOX:SHOX:SHO…	STAATTAS	1756	3173
M05376_2.00:BARHL1:BARHL2:BSX:EMX1:EMX2:GBX1:GBX2:HMX1:HMX2:HMX3:HOXA4:HOXA5:HOXB4:HOXB5:HOXC4:HOXC5:HOXD4:LBX2:MEOX1:MEOX2:MNX1:MSX1:MSX2:NANOG:NANOGP8:PDX1:TLX1:TLX2:TLX3:VAX1:VAX2:VENTX	GTTAAGTGGT	1757	3469
M04875_2.00:GATA1:GATA2:GATA3:GATA4:GATA5:GATA6	SHGATAACRN	1758	4111
M10920_2.00:MEF2A	NTTDCCWWATTDGGWAAV	1759	2294
M07966_2.00:GATA1:GATA2:GATA3:GATA4:GATA5:GATA6	DSAGATAAGAA	1760	4422
M00444_2.00:HMBOX1:HNF1A:HNF1B	YTAACYNVN	1761	2032
M05065_2.00:ALX1:ALX3:ALX4:ARX:DRGX:EMX1:EMX2:EN1:EN2:ESX1:GBX1:GBX2:GSX1:GSX2:HESX1:HOXA2:HOXA3:HOXB2:HOXB3:HOXD3:ISX:LHX1:LHX2:LHX3:LHX4:LHX5:LHX6:LHX8:LHX9:LMX1A:LMX1B:MIXL1:MNX1:MSX1:MSX2:NOBOX:NOTO:OTP:PDX1:PHOX2A:PHOX2B:PROP1:PRRX1:PRRX2:RAX:RAX2:SEBOX:SHOX:SHOX2:UNCX:VAX1:VAX2:VSX1:VSX2:ZFHX2	KTAACGAR	1762	2568
M04230_2.00:ATF1:CREB1:CREM	BRTGACATCACN	1763	805
M08196_2.00:E2F1:E2F2:E2F3:E2F4:E2F5:E2F6	AAATKSGCGCCAA	1764	6747
M04873_2.00:GATA1:GATA2:GATA3:GATA4:GATA5:GATA6	NWGATAAGRN	1765	3906
M07949_2.00:EHF:ELF1:ELF2:ELF3:ELF4:ELF5:ELK1:ELK3:ELK4:ERF:ERG:ETS1:ETS2:ETV1:ETV2:ETV3:ETV3L:ETV4:ETV5:ETV6:ETV7:FEV:FLI1:GABPA:SPDEF	ACCCGGAAGTG	1766	1523
M03893_2.00:PAX3:PAX7	ASCGTGACKAATYR	1767	1644
M04963_2.00:ALX1:ALX3:ALX4:ARX:BARHL1:BARHL2:BARX1:BARX2:BSX:DLX1:DLX2:DLX3:DLX4:DLX5:DLX6:DRGX:EMX1:EMX2:EN1:EN2:ESX1:EVX1:EVX2:GBX1:GBX2:GSX1:GSX2:HESX1:HOXA1:HOXA2:HOXA3:HOXA4:HOXA5:HOXB1:HOXB2:HOXB3:HOXB4:HOXB5:HOXC4:HOXC5:HOXD1:HOXD3:HOXD4:ISX:LHX1:LHX3:LHX4:LHX5:MEOX1:MEOX2:MIXL1:MNX1:MSX1:MSX2:NANOG:NANOGP8:NKX1-1:NKX1-2:NOTO:OTP:PDX1:PHOX2A:PHOX2B:PROP1:PRRX1:PRRX2:RAX:RAX2:SEBOX:SHOX:SHO…	STAATTAS	1768	3078
M06497_2.00:SIX1:SIX2:SIX4:SIX5	TGATAC	1769	2603
M10137_2.00:PATZ1	DGGGGGGGGGCCA	1770	734
M09604_2.00:ESR1:ESR2:ESRRA:ESRRB:ESRRG:NR1H2:NR1H3:NR2C2:NR2F1:NR2F2:NR2F6:RARA:RARB:RARG:RORA:RORB:RORC	VAGGTCACNSTGACC	1771	1448
M07784_2.00:TFAP2A:TFAP2B:TFAP2C:TFAP2D:TFAP2E	RBNGCCTSAGGGCAN	1772	3638
M00275_2.00:CRX:DMBX1:DPRX:GSC:GSC2:OTX1:OTX2:PITX1:PITX2:PITX3:TPRX1	VCTAATCCGN	1773	4210
M09657_2.00:TWIST1:TWIST2	AACATRTGYBRR	1774	3480
M05094_2.00:SIX1:SIX2:SIX4:SIX5	NRTGATACGK	1775	2500
M05009_2.00:ALX1:ALX3:ALX4:ARX:BARX1:BARX2:BSX:DLX1:DLX2:DLX3:DLX6:DRGX:EMX1:EMX2:EN1:EN2:ESX1:EVX1:EVX2:GBX1:GBX2:GSX1:GSX2:HESX1:HOXA2:HOXA3:HOXB2:HOXB3:HOXD3:ISX:LBX1:LBX2:LHX1:LHX2:LHX3:LHX4:LHX5:LHX6:LHX8:LHX9:LMX1A:LMX1B:MEOX1:MIXL1:MNX1:MSX1:MSX2:NKX1-1:NKX1-2:NOBOX:NOTO:OTP:PDX1:PHOX2A:PHOX2B:PROP1:PRRX1:PRRX2:RAX:RAX2:SEBOX:SHOX:SHOX2:UNCX:VAX1:VAX2:VSX1:VSX2:ZFHX2:ZFHX3	STAATTGS	1776	4091
M05184_2.00:NKX6-1:NKX6-2:NKX6-3	TTAATTAC	1777	4174
M10684_2.00:SIX1:SIX2:SIX4:SIX5	CTCAGRTTTCH	1778	992
M02451_2.00:RFX1:RFX2:RFX3:RFX4:RFX6	GTTGCYANGG	1779	5130
M10165_2.00:SP1:SP3:SP4:SP8:SP9	SCCCCKCCCCCGS	1780	286
M06387_2.00:BARHL1:BARHL2:BSX:DLX2:EMX1:EMX2:EN1:EN2:GBX1:GBX2:GSX1:GSX2:HMX1:HMX2:HMX3:HOXA3:HOXA4:HOXA5:HOXB3:HOXB4:HOXB5:HOXC4:HOXC5:HOXD3:HOXD4:LBX2:MEOX1:MEOX2:MNX1:MSX1:MSX2:NANOG:NANOGP8:NKX1-1:NKX1-2:PDX1:TLX1:TLX2:TLX3:VAX1:VAX2:VENTX	TTAATTG	1781	5040
M05490_2.00:POU3F1	TTATGCWAATKAG	1782	1674
M07885_2.00:CTCF	GCGCCCCCTGGTGGC	1783	82
M09237_2.00:IRF1:IRF2	RAAARWGAAAGTGAAAGTRR	1784	2280
M09245_2.00:IRF1:IRF2	RAAARWGAAAGTGAAAGTRR	1785	2281
M05561_2.00:MYBL2	KTAACSGTTRN	1786	949
M09570_2.00:ALX1:ALX3:ALX4:ARX:DRGX:EMX1:EMX2:EN1:EN2:ESX1:GBX1:GBX2:GSX1:GSX2:HESX1:HOXA2:HOXA3:HOXB2:HOXB3:HOXD3:ISX:LHX1:LHX2:LHX3:LHX4:LHX5:LHX6:LHX8:LHX9:LMX1A:LMX1B:MIXL1:MNX1:MSX1:MSX2:NOBOX:NOTO:OTP:PDX1:PHOX2A:PHOX2B:PROP1:PRRX1:PRRX2:RAX:RAX2:SEBOX:SHOX:SHOX2:UNCX:VAX1:VAX2:VSX1:VSX2:ZFHX2	ADBTAATTAR	1787	4951
M10110_2.00:PRDM1	SRGGAAGTGAAAGTRA	1788	4465
M06208_2.00:TRPS1	WGATAAG	1789	3275
M04371_2.00:MAF:MAFA:MAFB:MAFG:MAFK	YACGTCAGCA	1790	864
M11308_2.00:SOX1:SOX10:SOX11:SOX12:SOX13:SOX14:SOX15:SOX17:SOX18:SOX2:SOX21:SOX3:SOX30:SOX4:SOX5:SOX6:SOX7:SOX8:SOX9:SRY	ACAAAGGG	1791	1740
M09034_2.00:E2F1:E2F2:E2F3:E2F4:E2F5:E2F6	RGGGCGGGARRRR	1792	2783
M05030_2.00:ALX1:ALX3:ALX4:ARX:BARHL1:BARHL2:BARX1:BARX2:BSX:DLX1:DLX2:DLX3:DLX4:DLX5:DLX6:DRGX:EMX1:EMX2:EN1:EN2:ESX1:EVX1:EVX2:GBX1:GBX2:GSX1:GSX2:HMX1:HMX2:HMX3:HOXA1:HOXA2:HOXA3:HOXA4:HOXA5:HOXB1:HOXB2:HOXB3:HOXB4:HOXB5:HOXC4:HOXC5:HOXD1:HOXD3:HOXD4:ISX:LHX2:LHX3:LHX4:LHX9:MEOX1:MIXL1:MNX1:MSX1:MSX2:NKX1-1:NKX1-2:NOBOX:NOTO:OTP:PDX1:PHOX2A:PHOX2B:PROP1:PRRX1:PRRX2:RAX:RAX2:SEBOX:SHOX:SHOX2:TL…	CTAATTAV	1793	2695
M05144_2.00:ALX1:ALX3:ALX4:ARX:BARHL1:BARHL2:BARX1:BARX2:BSX:DRGX:EMX1:EMX2:EN1:EN2:ESX1:EVX1:EVX2:GBX1:GBX2:GSX1:GSX2:HESX1:HOXA2:HOXA3:HOXB2:HOXB3:HOXD3:ISX:LBX1:LBX2:LHX1:LHX2:LHX3:LHX4:LHX5:LHX6:LHX8:LHX9:LMX1A:LMX1B:MEOX1:MEOX2:MIXL1:MNX1:MSX1:MSX2:NKX1-1:NKX1-2:NOBOX:NOTO:OTP:PDX1:PHOX2A:PHOX2B:PROP1:PRRX1:PRRX2:RAX:RAX2:SEBOX:SHOX:SHOX2:UNCX:VAX1:VAX2:VSX1:VSX2:ZFHX2	CTAATTAN	1794	4601
M06246_2.00:PBX1:PBX2:PBX3:PBX4	NTTTGACA	1795	1785
M02870_2.00:MAF:MAFA:MAFB:MAFG:MAFK:NRL	ANTGCTGASTCAGCANW	1796	1874
M03350_2.00:MYB:MYBL1	RCSGTTAACGGT	1797	1915
M04011_2.00:XBP1	GATGACGTCATC	1798	7630
M04359_2.00:MAFF	NTGCTGASTCAGCAH	1799	1795
M09362_2.00:RFX1:RFX2:RFX3:RFX4:RFX6	CKGTTGCCATGGCAACVG	1800	1896
M08203_2.00:GATA1:GATA2:GATA3:GATA4:GATA5:GATA6	AGATRDTATC	1801	4751
M04895_2.00:ALX1:ALX3:ALX4:ARX:BARHL1:BARHL2:BARX1:BARX2:BSX:DLX1:DLX2:DLX3:DLX4:DLX5:DLX6:DRGX:EMX1:EMX2:EN1:EN2:ESX1:EVX1:EVX2:GBX1:GBX2:GSX1:GSX2:HESX1:HOXA2:HOXA3:HOXB2:HOXB3:HOXD3:ISX:LBX1:LBX2:LHX1:LHX2:LHX3:LHX4:LHX5:LHX6:LHX8:LHX9:LMX1A:LMX1B:MEOX1:MIXL1:MNX1:MSX1:MSX2:NKX1-1:NKX1-2:NOBOX:NOTO:OTP:PDX1:PHOX2A:PHOX2B:PROP1:PRRX1:PRRX2:RAX:RAX2:SEBOX:SHOX:SHOX2:UNCX:VAX1:VAX2:VSX1:VSX2:ZFHX…	TTAATTAG	1802	5441
M05142_2.00:ALX1:ALX3:ALX4:ARX:BARHL1:BARHL2:BARX1:BARX2:BSX:DRGX:EMX1:EMX2:EN1:EN2:ESX1:EVX1:EVX2:GBX1:GBX2:GSX1:GSX2:HESX1:HOXA2:HOXA3:HOXB2:HOXB3:HOXD3:ISX:LBX1:LBX2:LHX1:LHX2:LHX3:LHX4:LHX5:LHX6:LHX8:LHX9:LMX1A:LMX1B:MEOX1:MEOX2:MIXL1:MNX1:MSX1:MSX2:NKX1-1:NKX1-2:NOBOX:NOTO:OTP:PDX1:PHOX2A:PHOX2B:PROP1:PRRX1:PRRX2:RAX:RAX2:SEBOX:SHOX:SHOX2:UNCX:VAX1:VAX2:VSX1:VSX2:ZFHX2	YTAATTAN	1803	4645
M02973_2.00:ELF1:ELF2:ELF4:SPDEF	AMCCGGATGTA	1804	2893
M08400_2.00:ZNF595	AACCTCTAACAT	1805	772
M06192_2.00:ELF1:ELF2:ELF4:ELK1:ELK3:ELK4:ERF:ERG:ETS1:ETS2:ETV1:ETV2:ETV3:ETV3L:ETV4:ETV5:ETV6:FEV:FLI1:GABPA	ACCGGAART	1806	968
M07836_2.00:JUN:JUNB:JUND	GATGACGTCATYYHN	1807	2539
M09947_2.00:ATF6:ATF6B	TGACGTGG	1808	1810
M09693_2.00:SMAD4	TTTYRCCTGYT	1809	4529
M09459_2.00:ARNT:ARNT2	GCACGTAY	1810	4350
M07794_2.00:MAX	GGGTCACGTGGBS	1811	1859
M05295_2.00:ALX1:ALX3:ALX4:ARX:BARHL1:BARHL2:BARX1:BARX2:BSX:DRGX:EMX1:EMX2:EN1:EN2:ESX1:EVX1:EVX2:GBX1:GBX2:GSX1:GSX2:HESX1:HOXA1:HOXA2:HOXA3:HOXA4:HOXA5:HOXB1:HOXB2:HOXB3:HOXB4:HOXB5:HOXC4:HOXC5:HOXD1:HOXD3:HOXD4:LBX1:MEOX1:MEOX2:MIXL1:MNX1:MSX1:MSX2:NANOG:NANOGP8:NKX1-1:NKX1-2:PDX1:PHOX2A:PHOX2B:PROP1:PRRX1:PRRX2:RAX:RAX2:SHOX:SHOX2:TLX1:TLX3:UNCX:VAX1:VAX2:VENTX:VSX1:VSX2	STAATTAS	1812	3603
M05139_2.00:MEIS1:MEIS2:MEIS3:PKNOX1:PKNOX2:TGIF1:TGIF2	TGACAGCTGTCA	1813	434
M10521_2.00:EHF:ELF1:ELF2:ELF3:ELF4:ELF5:ELK1:ELK3:ELK4:ERF:ERG:ETS1:ETS2:ETV1:ETV2:ETV3:ETV3L:ETV4:ETV5:ETV6:ETV7:FEV:FLI1:GABPA:SPDEF	HGAAYCCGGAAGTGNKG	1814	1390
M10673_2.00:CRX:DMBX1:DPRX:GSC:GSC2:OTX1:OTX2:PITX1:PITX2:PITX3:TPRX1	AASTAATCC	1815	2407
M08738_2.00:ATOH1	AGCAGATGG	1816	2296
M08779_2.00:ATOH1	AGCAGATGG	1817	2297
M08887_2.00:ZNF436	CCTCCTCCAGGAAGCCYTCCCTGA	1818	6759
M10555_2.00:FOXH1	SAATACACAT	1819	2624
M10353_2.00:PLAGL2	TGGGGAACCCCA	1820	557
M07910_2.00:CTCF	CNVBRGCGCCCCCTGGTGGC	1821	187
M04323_2.00:ATF3:JDP2	GATGACGTCATC	1822	2357
M02864_2.00:CREB3L1:CREB3L2:CREB3L4	TGCCACGTGGCA	1823	1813
M04271_2.00:BATF:BATF3	GATGACGTCAYC	1824	1405
M05496_2.00:POU3F4	DTATGCWAATKAG	1825	3093
M02121_2.00:ALX1:ALX3:ALX4:ARX:DRGX:EN1:EN2:ESX1:ISX:LHX2:LHX3:LHX4:LHX6:LHX8:LHX9:LMX1A:LMX1B:MIXL1:NOBOX:OTP:PHOX2A:PHOX2B:PROP1:PRRX1:PRRX2:RAX:RAX2:SEBOX:SHOX:SHOX2:UNCX:VSX1:VSX2:ZFHX2	NYTAATTARN	1826	5138
M11355_2.00:STAT5A	NAWTTCYNGGAAATN	1827	291
M00779_2.00:KLF1:KLF12:KLF3:KLF5:KLF8	RCCMCRCCCH	1828	5127
M03793_2.00:ALX1:ALX3:ALX4:ARX:BARX1:BARX2:BSX:DLX1:DLX2:DLX3:DLX4:DLX5:DLX6:DRGX:EMX1:EMX2:EN1:EN2:ESX1:EVX1:EVX2:GBX1:GBX2:GSX1:GSX2:HESX1:HMX1:HMX3:HOXA1:HOXA2:HOXA3:HOXA4:HOXA5:HOXB1:HOXB2:HOXB3:HOXB4:HOXB5:HOXC4:HOXC5:HOXD1:HOXD3:HOXD4:ISX:LHX2:LHX3:LHX4:LHX6:LHX8:LHX9:LMX1A:LMX1B:MEOX1:MIXL1:MNX1:MSX1:MSX2:NKX1-1:NKX1-2:NOBOX:NOTO:OTP:PDX1:PHOX2A:PHOX2B:PROP1:PRRX1:PRRX2:RAX:RAX2:SEBOX:SHOX…	CTAATTRV	1829	3813
M07905_2.00:CTCF	YGCCCYCTRGTG	1830	84
M06228_2.00:BARX1:BARX2:BSX:EMX1:EMX2:EN1:EN2:EVX1:EVX2:GBX1:GBX2:GSX1:GSX2:HESX1:HMX1:HMX2:HMX3:HOXA1:HOXA2:HOXA3:HOXA4:HOXA5:HOXA6:HOXA7:HOXB1:HOXB2:HOXB3:HOXB4:HOXB5:HOXB6:HOXB7:HOXB8:HOXC4:HOXC5:HOXC6:HOXD1:HOXD3:HOXD4:HOXD8:ISX:MEOX1:MEOX2:MNX1:NKX1-1:NKX1-2:NOTO:OTP:PDX1:TLX1:TLX3:VAX1:VAX2:VENTX	NYTAATGA	1831	4393
M05088_2.00:ALX1:ALX3:ALX4:ARX:BARHL1:BARHL2:BARX1:BARX2:BSX:DRGX:EMX1:EMX2:EN1:EN2:ESX1:EVX1:EVX2:GBX1:GBX2:GSX1:GSX2:HESX1:HOXA2:HOXA3:HOXB2:HOXB3:HOXD3:ISX:LBX1:LBX2:LHX1:LHX2:LHX3:LHX4:LHX5:LHX6:LHX8:LHX9:LMX1A:LMX1B:MEOX1:MEOX2:MIXL1:MNX1:MSX1:MSX2:NKX1-1:NKX1-2:NOBOX:NOTO:OTP:PDX1:PHOX2A:PHOX2B:PROP1:PRRX1:PRRX2:RAX:RAX2:SEBOX:SHOX:SHOX2:UNCX:VAX1:VAX2:VSX1:VSX2:ZFHX2	NTAATTAR	1832	4626
M10019_2.00:MAF:MAFA:MAFB:MAFG:MAFK:NRL	CRCTGACSABA	1833	4316
M05013_2.00:NKX3-1:NKX3-2	GTTAAGTGGT	1834	3449
M05393_2.00:BARHL1:BARHL2:BSX:DLX2:EMX1:EMX2:EN1:EN2:GBX1:GBX2:GSX1:GSX2:HMX1:HMX2:HMX3:HOXA3:HOXA4:HOXA5:HOXB3:HOXB4:HOXB5:HOXC4:HOXC5:HOXD3:HOXD4:LBX2:MEOX1:MEOX2:MNX1:MSX1:MSX2:NANOG:NANOGP8:NKX1-1:NKX1-2:PDX1:TLX1:TLX2:TLX3:VAX1:VAX2:VENTX	GTTAAGTGS	1835	3355
M06486_2.00:ALX1:ALX3:ALX4:ARX:BARHL1:BARHL2:BARX1:BARX2:BSX:DLX1:DLX2:DLX3:DLX4:DLX5:DLX6:DRGX:EMX1:EMX2:EN1:EN2:ESX1:EVX1:EVX2:GBX1:GBX2:GSX1:GSX2:HESX1:HOXA1:HOXA2:HOXA3:HOXA4:HOXA5:HOXB1:HOXB2:HOXB3:HOXB4:HOXB5:HOXC4:HOXC5:HOXD1:HOXD3:HOXD4:ISX:LHX1:LHX3:LHX4:LHX5:MEOX1:MEOX2:MIXL1:MNX1:MSX1:MSX2:NANOG:NANOGP8:NKX1-1:NKX1-2:NOTO:OTP:PDX1:PHOX2A:PHOX2B:PROP1:PRRX1:PRRX2:RAX:RAX2:SEBOX:SHOX:SHO…	YTAATKA	1836	4858
M03172_2.00:ALX1:ALX3:ALX4:ARX:BARX1:BARX2:BSX:DLX2:DLX3:DLX5:DRGX:EMX1:EMX2:EN1:EN2:ESX1:EVX1:EVX2:GBX1:GBX2:GSX1:GSX2:HESX1:HOXA2:HOXA3:HOXB2:HOXB3:HOXD3:ISX:LBX1:LBX2:LHX1:LHX2:LHX3:LHX4:LHX5:LHX6:LHX8:LHX9:LMX1A:LMX1B:MEOX1:MIXL1:MNX1:MSX1:MSX2:NKX1-1:NKX1-2:NOBOX:NOTO:OTP:PDX1:PHOX2A:PHOX2B:PROP1:PRRX1:PRRX2:RAX:RAX2:SEBOX:SHOX:SHOX2:UNCX:VAX1:VAX2:VSX1:VSX2:ZFHX2:ZFHX3	GYTAATTAGC	1837	5300
M04681_2.00:DMRT1:DMRT2:DMRT3:DMRTA2:DMRTB1:DMRTC2	AATGTATCAATTT	1838	1167
M04912_2.00:HOXA10:HOXA5:HOXA6:HOXA7:HOXA9:HOXB5:HOXB6:HOXB7:HOXB8:HOXB9:HOXC10:HOXC5:HOXC6:HOXC8:HOXC9:HOXD10:HOXD8:HOXD9	GTAATTAC	1839	2791
M04936_2.00:ALX1:ALX3:ALX4:ARX:DLX1:DLX2:DLX3:DLX4:DLX5:DLX6:DRGX:ESX1:HOXA2:HOXB2:ISX:LHX1:LHX2:LHX3:LHX4:LHX5:LHX9:MEOX1:MIXL1:MNX1:MSX1:MSX2:PHOX2A:PHOX2B:PROP1:PRRX1:PRRX2:RAX:RAX2:SEBOX:SHOX:SHOX2:UNCX:VSX1:VSX2	TTAATTAS	1840	4429
M04019_2.00:ATF6:ATF6B	TAGTCACGTGK	1841	485
M05783_2.00:SOX1:SOX10:SOX11:SOX12:SOX13:SOX14:SOX15:SOX17:SOX18:SOX2:SOX21:SOX3:SOX30:SOX4:SOX5:SOX6:SOX7:SOX8:SOX9:SRY	NCATTGTNNG	1842	3815
M03459_2.00:RFX5:RFX7	SGTTGCCATGGYAACS	1843	1593
M03460_2.00:RFX5:RFX7	SGTTGCCATGGYAACS	1844	1594
M03686_2.00:FEZF1:FEZF2	TGATTGCTCTTTT	1845	7516
M04366_2.00:MAF:MAFA:MAFB:MAFG:MAFK	NTGCTGASTCAGCAW	1846	1761
M03094_2.00:MEIS3	TGACAGGTGTCA	1847	391
M09261_2.00:MYB:MYBL1	CCAACTGCCWCY	1848	3403
M10092_2.00:ZEB1:ZEB2	CKGTTTCWD	1849	3425
M07637_2.00:ZNF680	BCCTHAKTCTTCTTGGNCMYN	1850	1320
M07668_2.00:ZNF530	BSCYGCCCCTYTCCTTKC	1851	3374
M07579_2.00:ZNF45	CATCTCCAGGW	1852	2963
M08253_2.00:ZNF692	GGYGGGGCCCACC	1853	1242
M08254_2.00:ZNF621	CTKCCCTGGGAYTTT	1854	2870
M05215_2.00:ALX1:ALX3:ALX4:ARX:DRGX:EN1:EN2:ESX1:HESX1:ISX:LHX2:LHX3:LHX4:LHX6:LHX8:LHX9:LMX1A:LMX1B:MIXL1:NOBOX:OTP:PHOX2A:PHOX2B:PROP1:PRRX1:PRRX2:RAX:RAX2:SEBOX:SHOX:SHOX2:UNCX:VSX1:VSX2:ZFHX2	TTAATTAM	1855	5472
M00114_2.00:TFAP2A:TFAP2B:TFAP2C:TFAP2D:TFAP2E	THGCCTSAGG	1856	3297
M01744_2.00:TCFL5	NBCDCGHGVN	1857	1657
M04478_2.00:OSR1:OSR2	TGCTACTGTD	1858	1534
M05159_2.00:SIX3:SIX6	NRTGATACSS	1859	2001
M10228_2.00:KLF10:KLF11	GGSGGTGBAV	1860	4504
M08867_2.00:KLF1:KLF12:KLF3:KLF5:KLF8	CACCCCCTG	1861	1428
M09000_2.00:KLF1:KLF12:KLF3:KLF5:KLF8	CACCCCCTG	1862	1429
M10459_2.00:E2F1:E2F2:E2F3:E2F4:E2F5:E2F6	GCGGGAAADA	1863	1858
M00821_2.00:AR:NR3C1:NR3C2:PGR	NAGGAACATN	1864	4526
M04298_2.00:CREB3L2:CREB3L4	YGCCACGTCACC	1865	2405
M09867_2.00:USF1:USF2	RGRYCACGTGRYCY	1866	1962
M03278_2.00:ALX1:ALX3:ALX4:ARX:BARX1:BARX2:BSX:DLX2:DLX3:DLX5:DRGX:EMX1:EMX2:EN1:EN2:ESX1:EVX1:EVX2:GBX1:GBX2:GSX1:GSX2:HESX1:HOXA2:HOXA3:HOXB2:HOXB3:HOXD3:ISX:LBX1:LBX2:LHX1:LHX2:LHX3:LHX4:LHX5:LHX6:LHX8:LHX9:LMX1A:LMX1B:MEOX1:MIXL1:MNX1:MSX1:MSX2:NKX1-1:NKX1-2:NOBOX:NOTO:OTP:PDX1:PHOX2A:PHOX2B:PROP1:PRRX1:PRRX2:RAX:RAX2:SEBOX:SHOX:SHOX2:UNCX:VAX1:VAX2:VSX1:VSX2:ZFHX2:ZFHX3	DTAATTDAATTAN	1867	5096
M06532_2.00:ALX1:ALX3:ALX4:ARX:BARHL1:BARHL2:BARX1:BARX2:BSX:DLX2:DLX3:DRGX:EMX1:EMX2:EN1:EN2:ESX1:EVX1:EVX2:GBX1:GBX2:GSX1:GSX2:HESX1:HMX2:HOXA2:HOXA3:HOXA4:HOXA5:HOXB1:HOXB2:HOXB3:HOXB4:HOXB5:HOXC4:HOXD3:HOXD4:ISX:MEOX1:MEOX2:MIXL1:MNX1:MSX1:MSX2:NKX1-1:NKX1-2:OTP:PDX1:PHOX2A:PHOX2B:PROP1:PRRX1:PRRX2:RAX:RAX2:SHOX:SHOX2:TLX1:TLX2:TLX3:UNCX:VAX1:VAX2:VENTX:VSX1:VSX2	TTAATTG	1868	5591
M04787_2.00:EHF:ELF1:ELF2:ELF3:ELF4:ELF5:ETV6:ETV7	ACCAGGAAGTAAWNNNNAAAAAW	1869	7464
M03128_2.00:ALX1:ALX3:ALX4:ARX:BARHL1:BARHL2:BARX1:BARX2:BSX:DLX1:DLX2:DLX3:DLX4:DLX5:DLX6:DRGX:EMX1:EMX2:EN1:EN2:ESX1:EVX1:EVX2:GBX1:GBX2:GSX1:GSX2:HESX1:HMX1:HMX2:HMX3:HOXA1:HOXA2:HOXA3:HOXB1:HOXB2:HOXB3:HOXD1:HOXD3:ISX:LBX1:LBX2:LHX1:LHX2:LHX3:LHX4:LHX5:LHX9:MEOX1:MEOX2:MIXL1:MNX1:MSX1:MSX2:NANOG:NANOGP8:NKX1-1:NKX1-2:NOBOX:OTP:PDX1:PHOX2A:PHOX2B:PROP1:PRRX1:PRRX2:RAX:RAX2:SEBOX:SHOX:SHOX2:UNC…	BTAATTGG	1870	4780
M00989_2.00:CEBPD	NTTRCGCAA	1871	3359
M06490_2.00:MEIS1:MEIS2:MEIS3:PKNOX1:PKNOX2:TGIF1:TGIF2	TGACAG	1872	2455
M10461_2.00:EBF1:EBF2:EBF3:EBF4	KTCCCTTGGGA	1873	1377
M06264_2.00:ALX1:ALX3:ALX4:ARX:DRGX:EMX1:EMX2:EN1:EN2:ESX1:EVX1:EVX2:GBX1:GBX2:GSX1:GSX2:HESX1:HMX1:HMX3:HOXA2:HOXA3:HOXA4:HOXA5:HOXB1:HOXB2:HOXB3:HOXB4:HOXB5:HOXC4:HOXC5:HOXD3:HOXD4:ISX:LBX1:LBX2:LHX2:LHX3:LHX4:LHX9:LMX1A:LMX1B:MEOX1:MEOX2:MIXL1:MNX1:MSX1:MSX2:NKX1-1:NKX1-2:OTP:PDX1:PHOX2A:PHOX2B:PROP1:PRRX1:PRRX2:RAX:RAX2:SEBOX:SHOX:SHOX2:UNCX:VAX1:VAX2:VENTX:VSX1:VSX2	GCTAATTA	1874	2489
M04848_2.00:FOXC1:FOXC2:FOXD1:FOXD2:FOXD3:FOXD4:FOXD4L1:FOXD4L3:FOXD4L4:FOXD4L5:FOXD4L6:FOXE1:FOXF1:FOXF2:FOXG1:FOXI1:FOXI3:FOXL1:FOXL2:FOXS1	MACGTCAACAH	1875	3825
M01721_2.00:MLX	NCACGTGMHH	1876	3307
M05059_2.00:BARX1:BARX2:BSX:DLX1:DLX2:DLX3:DLX4:DLX5:DLX6:EMX1:EMX2:EN1:EN2:EVX1:EVX2:GBX1:GBX2:GSX1:GSX2:HOXA1:HOXA2:HOXA3:HOXA4:HOXA5:HOXB1:HOXB2:HOXB3:HOXB4:HOXB5:HOXC4:HOXC5:HOXD1:HOXD3:HOXD4:ISX:MEOX1:MEOX2:MNX1:MSX1:MSX2:NANOG:NANOGP8:NKX1-1:NKX1-2:PDX1:PROP1:SHOX:SHOX2:UNCX:VAX1:VAX2:VENTX	DTAAYGAB	1877	430
M05237_2.00:ALX1:ALX3:ALX4:ARX:BARX1:BARX2:BSX:DLX1:DLX2:DLX3:DLX4:DLX5:DLX6:DRGX:EMX1:EMX2:EN1:EN2:ESX1:EVX1:EVX2:GBX1:GBX2:GSX1:GSX2:HESX1:HMX1:HMX3:HOXA1:HOXA2:HOXA3:HOXA4:HOXA5:HOXB1:HOXB2:HOXB3:HOXB4:HOXB5:HOXC4:HOXC5:HOXD1:HOXD3:HOXD4:ISX:LHX2:LHX3:LHX4:LHX6:LHX8:LHX9:LMX1A:LMX1B:MEOX1:MIXL1:MNX1:MSX1:MSX2:NKX1-1:NKX1-2:NOBOX:NOTO:OTP:PDX1:PHOX2A:PHOX2B:PROP1:PRRX1:PRRX2:RAX:RAX2:SEBOX:SHOX…	CTAATTAS	1878	4433
M05239_2.00:ALX1:ALX3:ALX4:ARX:BARX1:BARX2:BSX:DLX1:DLX2:DLX3:DLX4:DLX5:DLX6:DRGX:EMX1:EMX2:EN1:EN2:ESX1:EVX1:EVX2:GBX1:GBX2:GSX1:GSX2:HESX1:HMX1:HMX3:HOXA1:HOXA2:HOXA3:HOXA4:HOXA5:HOXB1:HOXB2:HOXB3:HOXB4:HOXB5:HOXC4:HOXC5:HOXD1:HOXD3:HOXD4:ISX:LHX2:LHX3:LHX4:LHX6:LHX8:LHX9:LMX1A:LMX1B:MEOX1:MIXL1:MNX1:MSX1:MSX2:NKX1-1:NKX1-2:NOBOX:NOTO:OTP:PDX1:PHOX2A:PHOX2B:PROP1:PRRX1:PRRX2:RAX:RAX2:SEBOX:SHOX…	CTAATTRS	1879	4434
M09777_2.00:ZBED6	CRGGCTCGCCBS	1880	3300
M03065_2.00:GATA1:GATA2:GATA3:GATA4:GATA5:GATA6	WGATAASR	1881	4579
M04759_2.00:EHF:ELF1:ELF2:ELF3:ELF4:ELF5:ETV6:ETV7:SPI1:SPIC	AASGAGGAAGTR	1882	710
M02799_2.00:NEUROG2:NEUROG3	AACATATGTY	1883	1872
M05051_2.00:BARX1:BARX2:BSX:EMX1:EMX2:EN1:EN2:EVX1:EVX2:GBX1:GBX2:GSX1:GSX2:HMX1:HMX2:HMX3:HOXA1:HOXA2:HOXA3:HOXA4:HOXA5:HOXA6:HOXA7:HOXA9:HOXB1:HOXB2:HOXB3:HOXB4:HOXB5:HOXB6:HOXB7:HOXB8:HOXB9:HOXC4:HOXC5:HOXC6:HOXC8:HOXC9:HOXD1:HOXD3:HOXD4:HOXD8:HOXD9:ISX:MEOX1:MEOX2:MNX1:NKX1-1:NKX1-2:NOTO:OTP:PDX1:VAX1:VAX2:VENTX	BTAATTRC	1884	3802
M09219_2.00:POU2F1	AATSGAATGSAAAYAW	1885	2214
M04722_2.00:EHF:ELF1:ELF2:ELF3:ELF4:ELF5:ELK1:ELK3:ELK4:ERF:ERG:ETS1:ETS2:ETV1:ETV2:ETV3:ETV3L:ETV4:ETV5:ETV6:ETV7:FEV:FLI1:GABPA:SPDEF	NAMSCGGAAGTR	1886	2790
M09108_2.00:FOXO1:FOXO3:FOXO4:FOXO6	GTAAACAGGM	1887	2354
M08801_2.00:ATF3:JDP2	GGTSACGTGAB	1888	2833
M05368_2.00:ALX1:ALX3:ALX4:ARX:BARX1:BARX2:BSX:DLX1:DLX2:DLX3:DLX4:DLX5:DLX6:DRGX:EMX1:EMX2:EN1:EN2:ESX1:EVX1:EVX2:GBX1:GBX2:GSX1:GSX2:HESX1:HOXA1:HOXA2:HOXA3:HOXB1:HOXB2:HOXB3:HOXD3:ISL1:ISL2:ISX:LBX1:LBX2:LHX1:LHX2:LHX3:LHX4:LHX5:LHX6:LHX8:LHX9:LMX1A:LMX1B:MEOX1:MIXL1:MNX1:MSX1:MSX2:NKX1-1:NKX1-2:NOBOX:NOTO:OTP:PDX1:PHOX2A:PHOX2B:PROP1:PRRX1:PRRX2:RAX:RAX2:SEBOX:SHOX:SHOX2:UNCX:VAX1:VAX2:VSX1:V…	YTAAYGAG	1889	3138
M02026_2.00:GCM2	ATGCGGGY	1890	3102
M03857_2.00:ALX1:ALX3:ALX4:ARX:BARHL1:BARHL2:BARX1:BARX2:BSX:DLX2:DLX3:DRGX:EMX1:EMX2:EN1:EN2:ESX1:EVX1:EVX2:GBX1:GBX2:GSX1:GSX2:HESX1:HMX2:HOXA2:HOXA3:HOXA4:HOXA5:HOXB1:HOXB2:HOXB3:HOXB4:HOXB5:HOXC4:HOXD3:HOXD4:ISX:MEOX1:MEOX2:MIXL1:MNX1:MSX1:MSX2:NKX1-1:NKX1-2:OTP:PDX1:PHOX2A:PHOX2B:PROP1:PRRX1:PRRX2:RAX:RAX2:SHOX:SHOX2:TLX1:TLX2:TLX3:UNCX:VAX1:VAX2:VENTX:VSX1:VSX2	CTAATTGC	1891	3700
M02826_2.00:XBP1	GATGACGTGKCMYT	1892	879
M05319_2.00:IRX1:IRX3:IRX6	TACATGAWWWWTCATGTA	1893	6448
M05161_2.00:ALX1:ALX3:ALX4:ARX:BARHL1:BARHL2:BARX1:BARX2:BSX:DLX1:DLX2:DLX3:DLX4:DLX5:DLX6:DRGX:EMX1:EMX2:EN1:EN2:ESX1:EVX1:EVX2:GBX1:GBX2:GSX1:GSX2:HMX1:HMX2:HMX3:HOXA1:HOXA2:HOXA3:HOXA4:HOXA5:HOXA6:HOXA7:HOXB1:HOXB2:HOXB3:HOXB4:HOXB5:HOXB6:HOXB7:HOXB8:HOXC4:HOXC5:HOXC6:HOXD1:HOXD3:HOXD4:HOXD8:ISX:LHX3:LHX4:MEOX1:MEOX2:MIXL1:MNX1:MSX1:MSX2:NANOG:NANOGP8:NKX1-1:NKX1-2:NOBOX:NOTO:OTP:PDX1:PHOX2A:P…	CTAATTAC	1894	2671
M04581_2.00:ZFP42	NGGCVGCCATATTGK	1895	2917
M10845_2.00:POU3F2	TTATGYTAAT	1896	2930
M07785_2.00:USF2	GGTCACGTGRCSSGS	1897	2349
M02895_2.00:ZBTB7B	RCGACCACCGAA	1898	2261
M02784_2.00:BHLHE22:BHLHE23	AMCATATGYT	1899	2244
M08293_2.00:KLF1:KLF12:KLF2:KLF3:KLF4:KLF5:KLF6:KLF7:KLF8	CCCCGGCCMCRCCCH	1900	398
M04972_2.00:BARX1:BARX2:BSX:EMX1:EMX2:EN1:EN2:EVX1:EVX2:GBX1:GBX2:GSX1:GSX2:HMX1:HMX2:HMX3:HOXA1:HOXA2:HOXA3:HOXA4:HOXA5:HOXA6:HOXA7:HOXA9:HOXB1:HOXB2:HOXB3:HOXB4:HOXB5:HOXB6:HOXB7:HOXB8:HOXB9:HOXC4:HOXC5:HOXC6:HOXC8:HOXC9:HOXD1:HOXD3:HOXD4:HOXD8:HOXD9:ISX:MEOX1:MEOX2:MNX1:NKX1-1:NKX1-2:NOTO:OTP:PDX1:VAX1:VAX2:VENTX	STAATKAC	1901	3129
M09498_2.00:CEBPA:CEBPB:CEBPE	GTTGCGCAAT	1902	685
M00330_2.00:BARX1:BARX2:BSX:EMX1:EMX2:EN1:EN2:EVX1:EVX2:GBX1:GBX2:GSX1:GSX2:HMX1:HMX2:HMX3:HOXA1:HOXA2:HOXA3:HOXA4:HOXA5:HOXA6:HOXA7:HOXB1:HOXB2:HOXB3:HOXB4:HOXB5:HOXB6:HOXB7:HOXB8:HOXC4:HOXC5:HOXC6:HOXD1:HOXD3:HOXD4:HOXD8:ISX:MEOX1:MEOX2:MNX1:NKX1-1:NKX1-2:NOTO:OTP:PDX1:TLX2:VAX1:VAX2:VENTX	TTAATTAT	1903	4482
M05362_2.00:PBX1:PBX2:PBX3:PBX4	KTGATTGAYR	1904	1350
M04989_2.00:BARHL1:BARHL2:BARX1:BARX2:BSX:DLX2:DLX3:EMX1:EMX2:ESX1:EVX1:EVX2:GBX1:GBX2:HESX1:HMX1:HMX2:HMX3:HOXA1:HOXA2:HOXA3:HOXA4:HOXA5:HOXB1:HOXB2:HOXB3:HOXB4:HOXB5:HOXC4:HOXC5:HOXD1:HOXD12:HOXD3:HOXD4:LBX1:LBX2:MEOX1:MEOX2:MNX1:MSX1:MSX2:NANOG:NANOGP8:NKX1-1:NKX1-2:PDX1:RAX:RAX2:TLX1:TLX3:VENTX	STAATTRC	1905	2869
M05096_2.00:SIX1:SIX2:SIX4:SIX5	NNTGATACGB	1906	2436
M06515_2.00:ALX1:ALX3:ALX4:ARX:BARHL1:BARHL2:BARX1:BARX2:BSX:DLX1:DLX2:DLX3:DLX4:DLX5:DLX6:DRGX:EMX1:EMX2:EN1:EN2:ESX1:EVX1:EVX2:GBX1:GBX2:GSX1:GSX2:HMX1:HMX2:HMX3:HOXA1:HOXA2:HOXA3:HOXA4:HOXA5:HOXB1:HOXB2:HOXB3:HOXB4:HOXB5:HOXC12:HOXC4:HOXC5:HOXD1:HOXD3:HOXD4:LBX1:LBX2:LHX1:LHX5:MEOX1:MEOX2:MIXL1:MNX1:MSX1:MSX2:NANOG:NANOGP8:NKX1-1:NKX1-2:PDX1:PHOX2A:PHOX2B:PROP1:PRRX1:PRRX2:RAX:RAX2:SHOX:SHOX2:…	TTAATGA	1907	4257
M07874_2.00:CTCF	RGCGCCCCCTGGTGG	1908	129
M10685_2.00:SIX1:SIX2:SIX4:SIX5	CTCAGVTTTCT	1909	793
M05881_2.00:NR2C1:NR2F1:NR2F2:NR2F6:NR4A1:NR4A2:NR4A3:PPARD:RARG:RORA:RORB:RORC:RXRA:RXRB:RXRG	WAAAGGTCA	1910	3396
M05057_2.00:BARX1:BARX2:BSX:DLX1:DLX2:DLX3:DLX4:DLX5:DLX6:EMX1:EMX2:EN1:EN2:EVX1:EVX2:GBX1:GBX2:GSX1:GSX2:HOXA1:HOXA2:HOXA3:HOXA4:HOXA5:HOXB1:HOXB2:HOXB3:HOXB4:HOXB5:HOXC4:HOXC5:HOXD1:HOXD3:HOXD4:ISX:MEOX1:MEOX2:MNX1:MSX1:MSX2:NANOG:NANOGP8:NKX1-1:NKX1-2:PDX1:PROP1:SHOX:SHOX2:UNCX:VAX1:VAX2:VENTX	BTAATTAC	1911	2786
M10519_2.00:SPI1:SPIB:SPIC	AAAAAGMGGAAGTWNCW	1912	6569
M07892_2.00:CTCF	RGYGCCCYCTRGTGG	1913	76
M09415_2.00:STAT3	CAYTTCCMGGAA	1914	259
M05092_2.00:ARX:BARHL1:BARHL2:BARX1:BARX2:BSX:DLX1:DLX2:DLX3:DLX4:DLX5:DLX6:EMX1:EMX2:ESX1:EVX1:EVX2:GBX1:GBX2:HMX1:HMX2:HMX3:HOXA2:HOXB2:LBX1:LBX2:MEOX1:MEOX2:MNX1:MSX1:MSX2:NANOG:NANOGP8:NKX1-1:NKX1-2:PDX1:RAX:RAX2:TLX1:TLX2:TLX3:UNCX:VAX1:VAX2	STAATTGS	1915	4055
M00784_2.00:ZNF740	CCCCCCCAYN	1916	2737
M09566_2.00:ALX1:ALX3:ALX4:ARX:BARHL1:BARHL2:BARX1:BARX2:BSX:DLX1:DLX2:DLX3:DLX4:DLX5:DLX6:DRGX:EMX1:EMX2:EN1:EN2:ESX1:EVX1:EVX2:GBX1:GBX2:GSX1:GSX2:HESX1:HOXA1:HOXA2:HOXA3:HOXA4:HOXA5:HOXB1:HOXB2:HOXB3:HOXB4:HOXB5:HOXC4:HOXC5:HOXD1:HOXD3:HOXD4:ISX:LHX1:LHX3:LHX4:LHX5:MEOX1:MEOX2:MIXL1:MNX1:MSX1:MSX2:NANOG:NANOGP8:NKX1-1:NKX1-2:NOTO:OTP:PDX1:PHOX2A:PHOX2B:PROP1:PRRX1:PRRX2:RAX:RAX2:SEBOX:SHOX:SHO…	ATGATKGATGRC	1917	3299
M02879_2.00:SP1:SP3:SP4:SP8:SP9	YWAGCCACGCCCMCTTH	1918	317
M01726_2.00:HES1:HES4	SSCACGYGHC	1919	3723
M10254_2.00:SP2	YYGGCCCCGCCCCCC	1920	300
M03861_2.00:MEIS1:MEIS2:MEIS3:PKNOX1:PKNOX2:TGIF1:TGIF2:TGIF2LX:TGIF2LY	TGACAGCTGTCA	1921	261
M00781_2.00:SNAI1	DNCTGTCANN	1922	1253
M02460_2.00:GMEB1:GMEB2	NBACGTMNN	1923	3855
M09522_2.00:E2F7:E2F8	TGGCGGGAAAHB	1924	2319
M04124_2.00:ARNTL	GTCACGTGMN	1925	1978
M04903_2.00:ALX1:ALX3:ALX4:ARX:BARHL1:BARHL2:BARX1:BARX2:BSX:DLX1:DLX2:DLX3:DLX4:DLX5:DLX6:DRGX:EMX1:EMX2:EN1:EN2:ESX1:EVX1:EVX2:GBX1:GBX2:GSX1:GSX2:HMX1:HMX2:HMX3:HOXA1:HOXA2:HOXA3:HOXA4:HOXA5:HOXB1:HOXB2:HOXB3:HOXB4:HOXB5:HOXC12:HOXC4:HOXC5:HOXD1:HOXD3:HOXD4:ISX:LBX1:LBX2:LHX1:LHX5:MEOX1:MEOX2:MIXL1:MNX1:MSX1:MSX2:NANOG:NANOGP8:NKX1-1:NKX1-2:OTP:PDX1:PHOX2A:PHOX2B:PROP1:PRRX1:PRRX2:RAX:RAX2:SEB…	HTAATGAY	1926	3073
M08093_2.00:ZNF24	CATTCATTCATTC	1927	3752
M03149_2.00:ALX1:ALX3:ALX4:ARX:BARHL1:BARHL2:BARX1:BARX2:BSX:DRGX:EMX1:EMX2:EN1:EN2:ESX1:EVX1:EVX2:GBX1:GBX2:GSX1:GSX2:HESX1:HOXA2:HOXA3:HOXB2:HOXB3:HOXD3:ISX:LBX1:LBX2:LHX1:LHX2:LHX3:LHX4:LHX5:LHX6:LHX8:LHX9:LMX1A:LMX1B:MEOX1:MEOX2:MIXL1:MNX1:MSX1:MSX2:NKX1-1:NKX1-2:NOBOX:NOTO:OTP:PDX1:PHOX2A:PHOX2B:PROP1:PRRX1:PRRX2:RAX:RAX2:SEBOX:SHOX:SHOX2:UNCX:VAX1:VAX2:VSX1:VSX2:ZFHX2	DYTAATTRRY	1928	5385
M10190_2.00:EGR1:EGR2:EGR3:EGR4	CCGCCCCCG	1929	1123
M05055_2.00:BARX1:BARX2:BSX:EMX1:EMX2:EN1:EN2:EVX1:EVX2:GBX1:GBX2:GSX1:GSX2:HMX1:HMX2:HMX3:HOXA1:HOXA2:HOXA3:HOXA4:HOXA5:HOXA6:HOXA7:HOXA9:HOXB1:HOXB2:HOXB3:HOXB4:HOXB5:HOXB6:HOXB7:HOXB8:HOXB9:HOXC4:HOXC5:HOXC6:HOXC8:HOXC9:HOXD1:HOXD3:HOXD4:HOXD8:HOXD9:ISX:MEOX1:MEOX2:MNX1:NKX1-1:NKX1-2:NOTO:OTP:PDX1:VAX1:VAX2:VENTX	STAATTAB	1930	3065
M05955_2.00:TWIST1:TWIST2	ACCAGATGTB	1931	1510
M10239_2.00:ZNF148	CCCCKCCCCCNC	1932	413
M06303_2.00:ALX1:ALX3:ALX4:ARX:DRGX:EN1:EN2:ESX1:ISX:LHX2:LHX3:LHX4:LHX6:LHX8:LHX9:LMX1A:LMX1B:MIXL1:NOBOX:OTP:PHOX2A:PHOX2B:PROP1:PRRX1:PRRX2:RAX:RAX2:SEBOX:SHOX:SHOX2:UNCX:VSX1:VSX2:ZFHX2	YTAATTA	1933	4189
M06513_2.00:ALX1:ALX3:ALX4:ARX:DRGX:EN1:EN2:ESX1:ISX:LHX2:LHX3:LHX4:LHX6:LHX8:LHX9:LMX1A:LMX1B:MIXL1:NOBOX:OTP:PHOX2A:PHOX2B:PROP1:PRRX1:PRRX2:RAX:RAX2:SEBOX:SHOX:SHOX2:UNCX:VSX1:VSX2:ZFHX2	YTAATTA	1934	4190
M09547_2.00:FOXO1:FOXO3:FOXO4:FOXO6	GTAAACAG	1935	646
M05347_2.00:NKX2-1:NKX2-2:NKX2-3:NKX2-4:NKX2-5:NKX2-6:NKX2-8	BTCAAGTGGK	1936	3913
M09485_2.00:ATF1:CREB1:CREM	GATGACGTCA	1937	1637
M04584_2.00:EGR1:EGR2:EGR3:EGR4	HCCGCCCACGCAH	1938	373
M10429_2.00:CXXC1	KTRHAACGMWAAAMA	1939	861
M10829_2.00:POU2F1	DHATRWWTATGCAAATTHAWHGA	1940	1563
M03212_2.00:IRX2:IRX4:IRX5	NWACATGACAWG	1941	3526
M08960_2.00:ZNF350	CAGYCCTTTTATGACCWA	1942	6908
M00179_2.00:MYB:MYBL1	YAACGGHCNN	1943	1053
M09451_2.00:TFAP2A:TFAP2B:TFAP2C:TFAP2D:TFAP2E	SCCTSAGGSCAW	1944	2914
M04911_2.00:ISL1:ISL2:NOTO:SHOX:SHOX2:VSX1	YTAAGTGS	1945	2202
M09136_2.00:ALX1:ALX3:ALX4:ARX:DRGX:EMX1:EMX2:EN1:EN2:ESX1:GBX1:GBX2:HESX1:ISX:LHX1:LHX2:LHX3:LHX4:LHX5:LHX6:LHX8:LHX9:LMX1A:LMX1B:MIXL1:MSX1:MSX2:NOBOX:NOTO:OTP:PHOX2A:PHOX2B:PROP1:PRRX1:PRRX2:RAX:RAX2:SEBOX:SHOX:SHOX2:UNCX:VAX1:VAX2:VSX1:VSX2:ZFHX2	TBYTAATTAGTT	1946	5674
M08252_2.00:ZNF415	CYGGCTCCAGCACCC	1947	1748
M04913_2.00:HOXA10:HOXA5:HOXA6:HOXA7:HOXA9:HOXB5:HOXB6:HOXB7:HOXB8:HOXB9:HOXC10:HOXC5:HOXC6:HOXC8:HOXC9:HOXD10:HOXD8:HOXD9	DTAATTAC	1948	3527
M05102_2.00:ALX1:ALX3:ALX4:ARX:BARX1:BARX2:BSX:DLX1:DLX2:DLX3:DLX4:DLX5:DLX6:DRGX:EMX1:EMX2:EN1:EN2:ESX1:EVX1:EVX2:GBX1:GBX2:GSX1:GSX2:HMX1:HMX3:HOXA1:HOXA2:HOXA3:HOXA4:HOXA5:HOXA7:HOXB1:HOXB2:HOXB3:HOXB4:HOXB5:HOXB7:HOXC4:HOXC5:HOXD1:HOXD3:HOXD4:ISX:LHX3:LHX4:MEOX1:MEOX2:MIXL1:MNX1:MSX1:MSX2:NANOG:NANOGP8:NKX1-1:NKX1-2:NOTO:OTP:PDX1:PHOX2A:PHOX2B:PROP1:PRRX1:PRRX2:RAX:RAX2:SEBOX:SHOX:SHOX2:UNCX:…	YTAATGAC	1949	1694
M05097_2.00:SIX1:SIX2:SIX4:SIX5	NNYGATACGB	1950	2770
M11093_2.00:ESR1:ESR2:NR1D1:NR1D2:NR1H2:NR1H3:NR1H4:NR2C1:NR2C2:NR2F1:NR2F2:NR2F6:NR4A1:NR4A2:NR4A3:NR5A1:NR5A2:NR6A1:PPARA:PPARD:PPARG:RARA:RARB:RARG:RORA:RORB:RORC:RXRA:RXRB:RXRG:THRA:THRB	TAANTRGGTCA	1951	2246
M03066_2.00:GATA1:GATA2:GATA3:GATA4:GATA5:GATA6	AGATAASR	1952	4618
M09923_2.00:NFE2:NFE2L1:NFE2L2:NFE2L3	TATTWGCAAGGA	1953	6886
M08880_2.00:KLF13:KLF9	GGCCACGCCCCCTCC	1954	494
M10830_2.00:POU2F1	MKVATTTGCATATT	1955	3983
M06304_2.00:ALX1:ALX3:ALX4:ARX:DRGX:EN1:EN2:ESX1:ISX:LHX2:LHX3:LHX4:LHX6:LHX8:LHX9:LMX1A:LMX1B:MIXL1:NOBOX:OTP:PHOX2A:PHOX2B:PROP1:PRRX1:PRRX2:RAX:RAX2:SEBOX:SHOX:SHOX2:UNCX:VSX1:VSX2:ZFHX2	YTAATTA	1956	4680
M05050_2.00:HOXA10:HOXA4:HOXA5:HOXA6:HOXA7:HOXA9:HOXB4:HOXB5:HOXB6:HOXB7:HOXB8:HOXB9:HOXC10:HOXC4:HOXC5:HOXC6:HOXC8:HOXC9:HOXD10:HOXD4:HOXD8:HOXD9:MNX1:PDX1	WTAACGAC	1957	655
M00231_2.00:EGR1:EGR2:EGR3	CCCMCGCA	1958	3594
M06193_2.00:ELF1:ELF2:ELF4:ELK1:ELK3:ELK4:ERF:ERG:ETS1:ETS2:ETV1:ETV2:ETV3:ETV3L:ETV4:ETV5:FEV:FLI1:GABPA	ACCGGAAGTVV	1959	2567
M08869_2.00:CTCF	BRGCGCCCCCTGGTGGCCR	1960	152
M10112_2.00:ZBTB11	TGGGCGCMCCCC	1961	2711
M08066_2.00:ATF1:CREB1:CREM	NVTGACGTCABN	1962	495
M08965_2.00:KLF1:KLF12:KLF2:KLF3:KLF4:KLF5:KLF6:KLF7:KLF8	GCCCCRCCCWGCCCC	1963	242
M09493_2.00:ATF2:CREB5	NRRTGACGTCAT	1964	993
M05162_2.00:ALX1:ALX3:ALX4:ARX:BARHL1:BARHL2:BARX1:BARX2:BSX:DLX1:DLX2:DLX3:DLX4:DLX5:DLX6:DRGX:EMX1:EMX2:EN1:EN2:ESX1:EVX1:EVX2:GBX1:GBX2:GSX1:GSX2:HMX1:HMX2:HMX3:HOXA1:HOXA2:HOXA3:HOXA4:HOXA5:HOXA6:HOXA7:HOXB1:HOXB2:HOXB3:HOXB4:HOXB5:HOXB6:HOXB7:HOXB8:HOXC4:HOXC5:HOXC6:HOXD1:HOXD3:HOXD4:HOXD8:ISX:LHX3:LHX4:MEOX1:MEOX2:MIXL1:MNX1:MSX1:MSX2:NANOG:NANOGP8:NKX1-1:NKX1-2:NOBOX:NOTO:OTP:PDX1:PHOX2A:P…	YTAATGAY	1965	2484
M05285_2.00:SIX1:SIX2:SIX4:SIX5	NRYGATACGG	1966	845
M01731_2.00:NPAS2	NSCACGTGTN	1967	3567
M03797_2.00:BARX1:BARX2:BSX:DLX1:DLX2:DLX3:DLX4:DLX5:DLX6:EMX1:EMX2:EN1:EN2:EVX1:EVX2:GBX1:GBX2:GSX1:GSX2:HOXA1:HOXA2:HOXA3:HOXA4:HOXA5:HOXB1:HOXB2:HOXB3:HOXB4:HOXB5:HOXC4:HOXC5:HOXD1:HOXD3:HOXD4:ISX:MEOX1:MEOX2:MNX1:MSX1:MSX2:NANOG:NANOGP8:NKX1-1:NKX1-2:PDX1:PROP1:SHOX:SHOX2:UNCX:VAX1:VAX2:VENTX	TTAATTAS	1968	4126
M09750_2.00:TFAP2A:TFAP2B:TFAP2C:TFAP2D:TFAP2E	GCBNVGGSCYGVGGGS	1969	2110
M09671_2.00:HOXA10:HOXA5:HOXA6:HOXA7:HOXA9:HOXB4:HOXB5:HOXB6:HOXB7:HOXB8:HOXB9:HOXC10:HOXC5:HOXC6:HOXC8:HOXC9:HOXD10:HOXD8:HOXD9	TTAATTAC	1970	3478
M10333_2.00:ZNF658	NTGGGGAAGAGC	1971	3075
M05219_2.00:ALX1:ALX3:ALX4:ARX:BARX1:BARX2:BSX:DLX1:DLX2:DLX3:DLX4:DLX5:DLX6:DRGX:EMX1:EMX2:EN1:EN2:ESX1:EVX1:EVX2:GBX1:GBX2:GSX1:GSX2:HESX1:HMX1:HMX3:HOXA1:HOXA2:HOXA3:HOXA4:HOXA5:HOXB1:HOXB2:HOXB3:HOXB4:HOXB5:HOXC4:HOXC5:HOXD1:HOXD3:HOXD4:ISX:LHX2:LHX3:LHX4:LHX6:LHX8:LHX9:LMX1A:LMX1B:MEOX1:MIXL1:MNX1:MSX1:MSX2:NKX1-1:NKX1-2:NOBOX:NOTO:OTP:PDX1:PHOX2A:PHOX2B:PROP1:PRRX1:PRRX2:RAX:RAX2:SEBOX:SHOX…	NTAAYGAB	1972	1125
M06508_2.00:ALX1:ALX3:ALX4:ARX:BARHL1:BARHL2:DRGX:ESX1:EVX1:EVX2:GBX1:GBX2:HESX1:LBX1:LBX2:MEOX1:MEOX2:MIXL1:MSX1:MSX2:PHOX2A:PHOX2B:PROP1:PRRX1:PRRX2:RAX:RAX2:SHOX:SHOX2:TLX1:TLX3:UNCX:VSX1:VSX2	TAATTA	1973	4472
M08014_2.00:STAT1	TTTCCYGGAAA	1974	316
M04142_2.00:FERD3L	GTAACAGCTGTTGC	1975	7614
M04557_2.00:OVOL1	AADACCGTTATNYN	1976	2264
M05842_2.00:JUN:JUNB:JUND	MTDGATGACGTCATHVB	1977	2101
M04692_2.00:DMRT1:DMRT2:DMRT3:DMRTA2:DMRTB1:DMRTC2	AATGTAWCAATT	1978	665
M04184_2.00:MSC:TCF21	BACCATATGGTV	1979	859
M04969_2.00:BARX1:BARX2:BSX:EMX1:EMX2:EN1:EN2:EVX1:EVX2:GBX1:GBX2:GSX1:GSX2:HMX1:HMX2:HMX3:HOXA1:HOXA2:HOXA3:HOXA4:HOXA5:HOXA6:HOXA7:HOXA9:HOXB1:HOXB2:HOXB3:HOXB4:HOXB5:HOXB6:HOXB7:HOXB8:HOXB9:HOXC4:HOXC5:HOXC6:HOXC8:HOXC9:HOXD1:HOXD3:HOXD4:HOXD8:HOXD9:ISX:MEOX1:MEOX2:MNX1:NKX1-1:NKX1-2:NOTO:OTP:PDX1:VAX1:VAX2:VENTX	BTAATTAC	1980	4444
M08056_2.00:USF1:USF2	GGTCACGTGRY	1981	3612
M06266_2.00:BARX1:BARX2:BSX:EMX1:EMX2:EN1:EN2:EVX1:EVX2:GBX1:GBX2:GSX1:GSX2:HMX1:HMX2:HMX3:HOXA1:HOXA2:HOXA3:HOXA4:HOXA5:HOXA6:HOXA7:HOXA9:HOXB1:HOXB2:HOXB3:HOXB4:HOXB5:HOXB6:HOXB7:HOXB8:HOXB9:HOXC4:HOXC5:HOXC6:HOXC8:HOXC9:HOXD1:HOXD3:HOXD4:HOXD8:HOXD9:ISX:MEOX1:MEOX2:MNX1:NKX1-1:NKX1-2:NOTO:OTP:PDX1:VAX1:VAX2:VENTX	CRTTAATGA	1982	3692
M06523_2.00:ALX1:ALX3:ALX4:ARX:BARX1:BARX2:BSX:DLX1:DLX2:DLX3:DLX4:DLX5:DLX6:DRGX:EMX1:EMX2:EN1:EN2:ESX1:EVX1:EVX2:GBX1:GBX2:GSX1:GSX2:HESX1:HOXA1:HOXA2:HOXA3:HOXB1:HOXB2:HOXB3:HOXD3:ISX:LBX1:LBX2:LHX1:LHX2:LHX3:LHX4:LHX5:LHX6:LHX8:LHX9:LMX1A:LMX1B:MEOX1:MIXL1:MNX1:MSX1:MSX2:NKX1-1:NKX1-2:NOBOX:NOTO:OTP:PDX1:PHOX2A:PHOX2B:PROP1:PRRX1:PRRX2:RAX:RAX2:SEBOX:SHOX:SHOX2:UNCX:VAX1:VAX2:VSX1:VSX2:ZFHX2:…	TTAATTG	1983	4930
M10229_2.00:ZIC1:ZIC2:ZIC3:ZIC4:ZIC5	TGGGTGGTC	1984	5902
M02855_2.00:MAF:MAFA:MAFB:MAFG:MAFK	GTCAGCAHWWTT	1985	1807
M10347_2.00:IKZF5	ACYATGCAGAGT	1986	3354
M00684_2.00:SRF	CHTATAWGG	1987	4361
M11352_2.00:STAT1	YTTCCHGGA	1988	2288
M10854_2.00:POU5F1	ATGMATATG	1989	3653
M05257_2.00:DBX2:NKX3-1:NKX3-2	TTAACGAG	1990	1756
M04273_2.00:FOS:FOSB:FOSL1:FOSL2	GATGACGTCATC	1991	1775
M09655_2.00:NRF1	GCGCATGCGCAG	1992	6851
M05702_2.00:NFATC1:NFATC2:NFATC3:NFATC4	KTTTCCATGGAAAM	1993	2536
M09939_2.00:ATF2	VVVTGACGTMAD	1994	1310
M07911_2.00:CTCF	RGCGCCCCCTGGTGGCCR	1995	156
M10260_2.00:ZNF217	ATTCCVAC	1996	4992
M11034_2.00:MECP2	SARCTBTTWTANMAMG	1997	5571
M06259_2.00:ALX1:ALX3:ALX4:ARX:DRGX:EMX1:EMX2:EN1:EN2:ESX1:GBX1:GBX2:GSX1:GSX2:HESX1:HOXA2:HOXA3:HOXB2:HOXB3:HOXD3:ISX:LHX1:LHX2:LHX3:LHX4:LHX5:LHX6:LHX8:LHX9:LMX1A:LMX1B:MIXL1:MNX1:MSX1:MSX2:NOBOX:NOTO:OTP:PDX1:PHOX2A:PHOX2B:PROP1:PRRX1:PRRX2:RAX:RAX2:SEBOX:SHOX:SHOX2:UNCX:VAX1:VAX2:VSX1:VSX2:ZFHX2	TTAATTA	1998	3222
M09963_2.00:ATF4	CVTGACGYMABG	1999	2419
[truncated: 5,705 more rows]

## Sheet: -log10pval
Motif Name	Consensus	AD_ATAC_enriched_peaks_in_3_or_more	CTL_ATAC_enriched_peaks_in_3_or_more
M09490_2.00:FOS:FOSB:FOSL1:FOSL2	NNATGASTCATH	71.094	67.0985
M08802_2.00:FOS:FOSB:FOSL1:FOSL2	RTGACTCAB	68.4882	59.4983
M09495_2.00:BATF:BATF3	ATGASTCATH	66.7076	62.1475
M08838_2.00:JUN:JUNB:JUND	RTGACTCAB	66.2733	60.8012
M05838_2.00:JUN:JUNB:JUND	ATGACTCA	65.9693	51.681
M09494_2.00:FOS:FOSB:FOSL1:FOSL2	NNVTGASTCATN	65.8825	61.4961
M08837_2.00:JUN:JUNB:JUND	RTGACTCABY	64.0584	59.064
M01000_2.00:JUN:JUNB:JUND	NATGACTCAY	60.4538	53.9394
M04291_2.00:ATF3:JDP2	NRTGASTCAYN	60.3235	48.3804
M09489_2.00:ATF3:JDP2	DATGASTCATHN	57.8915	55.1988
M08069_2.00:FOS:FOSB:FOSL1:FOSL2	DVTGASTCATB	56.7623	60.5407
M08781_2.00:FOSL2	RATGACTCATYM	55.9806	46.1655
M08846_2.00:JUN:JUNB:JUND	RTGACTCAYCC	55.9806	47.9895
M07827_2.00:FOS:FOSB:FOSL1:FOSL2	ATGACTCACYC	55.1988	45.3838
M08806_2.00:JUN:JUNB:JUND	DRTGACTCATC	54.8948	50.4216
M04033_2.00:ATF3:JDP2	ATGACTCAY	54.8514	51.8982
M08795_2.00:FOS:FOSB:FOSL1:FOSL2	VTGACTCAY	54.7645	44.2546
M08828_2.00:FOS:FOSB:FOSL1:FOSL2	GRTGACTCAYC	54.7211	48.337
M08821_2.00:FOS:FOSB:FOSL1:FOSL2	GRTGACTCAYYC	53.2879	45.0363
M08805_2.00:FOS:FOSB:FOSL1:FOSL2	GRTGACTCAYYC	53.2879	45.0363
M08797_2.00:JUN:JUNB:JUND	RRTGACTCAYC	52.4628	54.2434
M08064_2.00:FOSL2	KGRTGACTCAB	52.0285	42.8258
M08803_2.00:JUN:JUNB:JUND	DVTGACTCABH	51.681	51.985
M08070_2.00:JUN:JUNB:JUND	DGRTGACTCAK	51.4205	50.8559
M08071_2.00:FOS:FOSB:FOSL1:FOSL2	RGTGACTCATV	50.9862	45.6009
M04008_2.00:NFE2:NFE2L1:NFE2L2:NFE2L3	ATGACTCAY	50.9862	42.17
M07838_2.00:JUN:JUNB:JUND	GRTGACTCAYC	50.6387	46.7735
M06018_2.00:JUN:JUNB:JUND	RATGASTCAYC	49.8136	43.69
M10001_2.00:FOS:FOSB:FOSL1:FOSL2	TGAGTCAT	49.553	41.9181
M04267_2.00:NFE2:NFE2L1:NFE2L2:NFE2L3	VATGASTCATB	48.2935	29.8881
M08819_2.00:FOS:FOSB:FOSL1:FOSL2	GRTGACTCAYCC	47.729	41.7965
M07833_2.00:FOS:FOSB:FOSL1:FOSL2	GGGTGASTCAT	46.9907	33.749
M08814_2.00:FOS:FOSB:FOSL1:FOSL2	VTGACTCAB	46.5564	44.8626
M08825_2.00:ATF3:JDP2	VTGACTCAB	46.3392	44.9929
M05836_2.00:JUN:JUNB:JUND	ATGACTCATH	46.2958	46.0352
M07835_2.00:JUN:JUNB:JUND	GATGACTCATH	45.8181	43.1602
M08067_2.00:JUN:JUNB:JUND	DRTGACTCATS	44.2112	42.5001
M04037_2.00:JUN:JUNB:JUND	ATGACKCAY	43.4294	38.5002
M08073_2.00:JUN:JUNB:JUND	ARRRRATGASTCAT	41.7053	40.9019
M07826_2.00:FOS:FOSB:FOSL1:FOSL2	GATGASTCACWSN	41.1103	42.5087
M01805_2.00:FOS:FOSB:FOSL1:FOSL2	NNATGACKCAH	39.7727	36.3244
M07817_2.00:JUN:JUNB:JUND	RTGASTCATCCYB	39.3688	29.1716
M09968_2.00:JUN:JUNB:JUND	TGACTCAN	37.7619	36.2071
M05835_2.00:FOSL2	ATGASTCA	36.7022	26.3269
M09992_2.00:JUN:JUNB:JUND	TGACTCAN	36.3982	32.4071
M01001_2.00:JUN:JUNB:JUND	ATGACKCAH	34.6697	35.3559
M04340_2.00:JUN:JUNB:JUND	GATGACKCATM	33.1975	30.0054
M07812_2.00:FOSL2	DRTGASTCATCCTB	33.141	24.1685
M07815_2.00:JUN:JUNB:JUND	ATGACTCAYCC	32.9847	32.0553
M04289_2.00:ATF3:JDP2	VATGASTCATS	32.9499	25.8014
M10003_2.00:FOS:FOSB:FOSL1:FOSL2	TGAGTCAK	31.7817	31.3343
M09988_2.00:FOS:FOSB:FOSL1:FOSL2	NSTGACTCAN	31.773	32.1595
M07837_2.00:JUN:JUNB:JUND	RRRRRRATGASTCAT	31.191	25.4062
M00995_2.00:JUN:JUNB:JUND	ATGACKCAW	31.0521	25.1543
M09356_2.00:NFKB1:NFKB2	GGGRCTTYCCC	30.7394	2.31826
M09344_2.00:NFKB1:NFKB2	GGGRCTTYCCC	30.7394	2.31826
M01816_2.00:JUN:JUNB:JUND	ATGACGYAW	28.8632	35.0085
M09989_2.00:FOS:FOSB:FOSL1:FOSL2	TGACTCAD	28.329	28.3507
M07829_2.00:JUN:JUNB:JUND	NKRTGACTCATBCYY	28.0598	28.151
M04341_2.00:JUN:JUNB:JUND	KATGACTCATM	27.4952	32.1682
M01842_2.00:JUN:JUNB:JUND	ATGACKCAH	26.7829	21.389
M05841_2.00:JUN:JUNB:JUND	GATGACTCATM	26.4702	23.478
M10002_2.00:FOS:FOSB:FOSL1:FOSL2	TGACTCAB	26.4485	24.9242
M09633_2.00:RUNX1:RUNX2:RUNX3	SAAACCACAG	26.1619	8.02576
M09632_2.00:RUNX1:RUNX2:RUNX3	AAACCACARM	25.897	9.64568
M08188_2.00:ATF3:JDP2	GATGASTCAY	25.2673	21.7191
M09990_2.00:FOS:FOSB:FOSL1:FOSL2	RTGASTCAY	24.9719	20.4205
M04024_2.00:NFE2:NFE2L1:NFE2L2:NFE2L3	ATGACTCAT	24.9719	20.4205
M05699_2.00:NFKB1:NFKB2	MGGTRCTTCCCCB	24.7244	0.492056
M09630_2.00:RUNX1:RUNX2:RUNX3	NWAACCACADNN	24.6158	6.95305
M09938_2.00:BACH1:BACH2	CRTGAGTCATC	24.4942	19.9037
M07828_2.00:FOS:FOSB:FOSL1:FOSL2	BKRTGACTCATCCYY	23.1522	16.2991
M08163_2.00:RUNX1:RUNX2:RUNX3	AAACCACAGAV	23.0654	7.7261
M11255_2.00:RUNX1:RUNX2:RUNX3	DNTGTGGTTD	23.022	6.50139
M09369_2.00:RUNX1:RUNX2:RUNX3	AAACCACARM	22.6094	7.35261
M09372_2.00:RUNX1:RUNX2:RUNX3	VAAACCACARRV	22.44	7.08334
M04285_2.00:ATF3:JDP2	SATGASTCATC	22.3575	20.6724
M04342_2.00:JUN:JUNB:JUND	KATGASTCATM	22.2532	28.2552
M09971_2.00:BATF:BATF3	GWDATGAGTC	22.0274	32.7849
M04266_2.00:NFE2:NFE2L1:NFE2L2:NFE2L3	VATGASTCATB	21.9406	17.8234
M11259_2.00:RUNX1:RUNX2:RUNX3	HAACCACAG	21.7625	3.83004
M04330_2.00:JUN:JUNB:JUND	BATGASTCATS	21.7234	17.0765
M11261_2.00:RUNX1:RUNX2:RUNX3	TGTGGTT	21.3543	4.06543
M04287_2.00:ATF3:JDP2	GATGASTCATC	20.9591	20.2208
M09371_2.00:RUNX1:RUNX2:RUNX3	VAAACCACARM	20.9113	9.01161
M02861_2.00:ATF3:JDP2	ATGACTCAT	20.9113	20.2208
M02836_2.00:ATF3:JDP2	ATGASTCAT	20.9113	20.2208
M02838_2.00:ATF3:JDP2	ATGACTCAT	20.9113	20.2208
M09484_2.00:BACH1:BACH2	TGACTCAGCA	20.8418	25.2065
M09924_2.00:FOSL2	TGASTCAYCN	19.8559	16.0515
M01307_2.00:RUNX1:RUNX2:RUNX3	NWAACCGCAA	19.7995	6.11921
M09960_2.00:NFE2:NFE2L1:NFE2L2:NFE2L3	ATGACTCAG	19.717	21.2109
M09358_2.00:NFKB1:NFKB2	GGGAATTTCCC	19.5693	0.452101
M05700_2.00:NFKB1:NFKB2	AGGTRCTTCCCCT	19.2566	0.213977
M07820_2.00:JUN:JUNB:JUND	KGATGACTCATNCYY	19.0655	17.2458
M09374_2.00:RUNX1:RUNX2:RUNX3	CWAACCACAGCC	18.957	4.83804
M11263_2.00:RUNX1:RUNX2:RUNX3	TGTGGT	18.831	3.60117
M03470_2.00:RUNX1:RUNX2:RUNX3	WAACCGCAA	17.9624	5.68491
M04283_2.00:JUN:JUNB:JUND	SATGASTCATC	17.3414	15.6172
M01822_2.00:JUN:JUNB:JUND	ATGACTCAH	17.2936	15.9734
M09626_2.00:RELA	WGGGGATTTCCC	16.9983	1.83967
M11262_2.00:RUNX1:RUNX2:RUNX3	TGTGGT	16.9809	2.75907
M11256_2.00:RUNX1:RUNX2:RUNX3	AACCACAV	16.716	5.70229
M09373_2.00:RUNX1:RUNX2:RUNX3	VAAACCACAGRV	16.4641	3.98639
M00125_2.00:ATF3:JDP2	DRTGACGYVN	16.095	14.5228
M04284_2.00:JUN:JUNB:JUND	SATGACTCATS	15.7996	15.7562
M11228_2.00:NFKB1:NFKB2	GGGGATTCCC	15.6129	0.523325
M11242_2.00:RELA	GGGAMTTTCCCN	15.6129	1.64163
M02751_2.00:RUNX1:RUNX2:RUNX3	AACCRCAA	15.526	10.7748
M08006_2.00:RELA	GGGRATTTCCM	14.9788	0.581955
M11254_2.00:RUNX1:RUNX2:RUNX3	TGTGGTBNV	14.7139	3.26372
M03446_2.00:NFKB1:NFKB2	AGGGGAWTCCCCT	14.6705	0.249285
M04336_2.00:FOS:FOSB:FOSL1:FOSL2	GRTGASTCATM	14.4967	18.5835
M11257_2.00:RUNX1:RUNX2:RUNX3	ACCACAAA	14.3882	2.44812
M03467_2.00:RUNX1:RUNX2:RUNX3	AAACCGCAAA	13.8062	6.90094
M05887_2.00:NFKB1:NFKB2	VGGGRNTTYCCCB	13.6586	0.0431949
M02713_2.00:RELA	GGGGWTTTCC	13.5717	1.49571
M11231_2.00:NFKB1:NFKB2	GGRAATTCCCCN	13.1287	1.05838
M09595_2.00:IRF4:IRF8	ACTGAAACCA	13.0636	4.62958
M04721_2.00:ELF1:ELF2:ELF4:ELK1:ELK3:ELK4:ERF:ERG:ETS1:ETS2:ETV1:ETV2:ETV3:ETV3L:ETV4:ETV5:FEV:FLI1:GABPA	RACAGGAAGTG	12.7683	2.9962
M09959_2.00:NFE2:NFE2L1:NFE2L2:NFE2L3	TGCTGAGTCAY	12.6293	11.2222
M04333_2.00:FOS:FOSB:FOSL1:FOSL2	SATGAWTCATC	12.5468	13.3155
M02259_2.00:IRF5:IRF6	NAYCGAWACY	12.221	2.17582
M08039_2.00:RELA	KGGAATTTCCC	12.0647	1.58431
M03465_2.00:RUNX1:RUNX2:RUNX3	AAACCGCAAA	11.8736	5.72834
M11260_2.00:RUNX1:RUNX2:RUNX3	NNNHAACCACAGRSN	11.7173	3.63244
M02983_2.00:ELF1:ELF2:ELF4:ELK1:ELK3:ELK4:ERF:ERG:ETS1:ETS2:ETV1:ETV2:ETV3:ETV3L:ETV4:ETV5:FEV:FLI1:GABPA	ACCGGAAGTR	11.3394	2.83464
M04799_2.00:ELF1:ELF2:ELF4:ELK1:ELK3:ELK4:ERF:ERG:ETS1:ETS2:ETV1:ETV2:ETV3:ETV3L:ETV4:ETV5:FEV:FLI1:GABPA	RACCGGAAGTR	11.309	1.80667
M07999_2.00:RELA	AGGGRMTTTCCMVR	11.2352	0.902464
M11229_2.00:NFKB1:NFKB2	GGGGACTTTCCA	11.2309	0.341225
M09355_2.00:RELA	GGGAMTTTCCC	11.0962	1.1917
M02985_2.00:ELF1:ELF2:ELF4:ELK1:ELK3:ELK4:ERF:ERG:ETS1:ETS2:ETV1:ETV2:ETV3:ETV3L:ETV4:ETV5:FEV:FLI1:GABPA	ACCGGAARTV	11.0615	2.44812
M04782_2.00:ELF1:ELF2:ELF4:ELK1:ELK3:ELK4:ERF:ERG:ETS1:ETS2:ETV1:ETV2:ETV3:ETV3L:ETV4:ETV5:FEV:FLI1:GABPA	NACCGGAAGYN	10.8617	2.57319
M09395_2.00:LEF1:TCF7:TCF7L1:TCF7L2	TBYCTTTGATSTB	10.688	0.0323723
M11237_2.00:RELA	GGGAATTTCC	10.5838	0.589772
M04763_2.00:ELF1:ELF2:ELF4:ELK1:ELK3:ELK4:ERF:ERG:ETS1:ETS2:ETV1:ETV2:ETV3:ETV3L:ETV4:ETV5:FEV:FLI1:GABPA	RACMGGAAATS	10.5664	1.55173
M04772_2.00:ELF1:ELF2:ELF4:ELK1:ELK3:ELK4:ERF:ERG:ETS1:ETS2:ETV1:ETV2:ETV3:ETV3L:ETV4:ETV5:FEV:FLI1:GABPA	VACAGGAARTG	10.562	1.68723
M09406_2.00:LEF1:TCF7:TCF7L1:TCF7L2	BCCTTTGATST	10.562	0.0842531
M00760_2.00:JUN:JUNB:JUND	TGACKYMW	10.4448	9.40682
M05545_2.00:IRF1:IRF2	CGAAASYGAAAS	10.3188	2.33346
M08001_2.00:RELA	NRGGGRMTTTCCMVR	10.0887	0.641887
M11230_2.00:NFKB1:NFKB2	DGGGGAMTTTCCBN	10.0539	0.26961
M04777_2.00:ELF1:ELF2:ELF4:ELK1:ELK3:ELK4:ERF:ERG:ETS1:ETS2:ETV1:ETV2:ETV3:ETV3L:ETV4:ETV5:FEV:FLI1:GABPA	VACMGGAARTS	10.0018	2.44682
M09975_2.00:BACH1:BACH2	ANSATGAGTCATGVT	9.96272	9.36339
M08007_2.00:RELA	AGGGRATTTCCAV	9.87586	0.797365
M01486_2.00:ELF1:ELF2:ELF4:ELK1:ELK3:ELK4:ERF:ERG:ETS1:ETS2:ETV1:ETV2:ETV3:ETV3L:ETV4:ETV5:FEV:FLI1:GABPA	NACCGGAARY	9.83677	2.21881
M05865_2.00:ELF1:ELF2:ELF4:ELK1:ELK3:ELK4:ERF:ERG:ETS1:ETS2:ETV1:ETV2:ETV3:ETV3L:ETV4:ETV5:FEV:FLI1:GABPA	ACCGGAAGTDN	9.82808	3.43484
M05546_2.00:IRF1:IRF2	CGAAAGYGAAAS	9.60659	2.60012
M01495_2.00:ELF1:ELF2:ELF4:ELK1:ELK3:ELK4:ERF:ERG:ETS1:ETS2:ETV1:ETV2:ETV3:ETV3L:ETV4:ETV5:ETV6:FEV:FLI1:GABPA	NACCGGAARY	9.56751	2.17842
M09539_2.00:ELF1:ELF2:ELF4:ELK1:ELK3:ELK4:ERF:ERG:ETS1:ETS2:ETV1:ETV2:ETV3:ETV3L:ETV4:ETV5:FEV:FLI1:GABPA	DCCGGAARYN	9.54145	1.63816
M09352_2.00:NFKB1:RELA:RELB	GGGGGMTTTCCM	9.53276	0.234519
M09347_2.00:NFKB1:RELA:RELB	GGGGGMTTTCCM	9.53276	0.234519
M09370_2.00:RUNX1:RUNX2:RUNX3	MMAAACCACARACM	9.52408	2.3504
M10478_2.00:ELF1:ELF2:ELF4:ELK1:ELK3:ELK4:ERF:ERG:ETS1:ETS2:ETV1:ETV2:ETV3:ETV3L:ETV4:ETV5:FEV:FLI1:GABPA	AAHAACAGGAAGTG	9.45025	0.589772
M01496_2.00:ELF1:ELF2:ELF4:ELK1:ELK3:ELK4:ERF:ERG:ETS1:ETS2:ETV1:ETV2:ETV3:ETV3L:ETV4:ETV5:FEV:FLI1:GABPA	NASCGGAART	9.4155	2.94365
M05864_2.00:ELF1:ELF2:ELF4:ELK1:ELK3:ELK4:ERF:ERG:ETS1:ETS2:ETV1:ETV2:ETV3:ETV3L:ETV4:ETV5:FEV:FLI1:GABPA	ACCGGAARTR	9.40248	1.94955
M11236_2.00:REL:RELA	GGGGAATTTCCC	9.38076	0.998443
M02711_2.00:RELA	GGGAATTTCC	9.3547	0.863812
M01485_2.00:ELF1:ELF2:ELF4:ELK1:ELK3:ELK4:ERF:ERG:ETS1:ETS2:ETV1:ETV2:ETV3:ETV3L:ETV4:ETV5:FEV:FLI1:GABPA	ACCGGAAGT	9.33733	1.96214
M02832_2.00:NFE2:NFE2L1:NFE2L2:NFE2L3	VATGACTCATC	9.31562	11.1179
M08782_2.00:NFE2:NFE2L1:NFE2L2:NFE2L3	NATGACT	9.31562	8.34714
M08831_2.00:NFE2:NFE2L1:NFE2L2:NFE2L3	NATGACT	9.31562	8.34714
M10482_2.00:ELF1:ELF2:ELF4:ELK1:ELK3:ELK4:ERF:ERG:ETS1:ETS2:ETV1:ETV2:ETV3:ETV3L:ETV4:ETV5:FEV:FLI1:GABPA	CACTTCCKGK	9.30259	2.02598
M08002_2.00:RELA	AGGGRMTTTCCMVVS	9.27653	0.69878
M05696_2.00:NFATC1:NFATC2:NFATC3:NFATC4	WKTTTCCGTN	9.27219	0.098802
M08008_2.00:RELA	RGGGGATTTCCMVVS	9.22441	1.50222
M04755_2.00:ELF1:ELF2:ELF4:ELK1:ELK3:ELK4:ERF:ERG:ETS1:ETS2:ETV1:ETV2:ETV3:ETV3L:ETV4:ETV5:FEV:FLI1:GABPA	NRSCGGAAGTR	9.21139	2.29568
M08003_2.00:RELA	AGGGGATTTCCMVV	9.19401	1.008
M11319_2.00:LEF1:TCF7:TCF7L1:TCF7L2	YCTTTGATS	9.18533	0.0878578
M04769_2.00:ELF1:ELF2:ELF4:ELK1:ELK3:ELK4:ERF:ERG:ETS1:ETS2:ETV1:ETV2:ETV3:ETV3L:ETV4:ETV5:FEV:FLI1:GABPA	RACCGGAAGTN	9.17664	2.49024
M02257_2.00:IRF9	AACGAAACTA	9.04201	2.26441
M09351_2.00:RELA	MAGGGAATTTCCMV	8.90304	0.412536
M01478_2.00:ELF1:ELF2:ELF4:ELK1:ELK3:ELK4:ERF:ERG:ETS1:ETS2:ETV1:ETV2:ETV3:ETV3L:ETV4:ETV5:FEV:FLI1:GABPA	NRCCGGAAGT	8.83355	1.47964
M08167_2.00:LEF1:TCF7:TCF7L1:TCF7L2	RAASATCAAAGGVA	8.82921	0.212066
M04753_2.00:ELF1:ELF2:ELF4:ELK1:ELK3:ELK4:ERF:ERG:ETS1:ETS2:ETV1:ETV2:ETV3:ETV3L:ETV4:ETV5:FEV:FLI1:GABPA	NACCGGAAGTR	8.80749	2.81379
M09596_2.00:IRF1:IRF2	GAAASYGAAASY	8.80749	3.58771
M09536_2.00:ELF1:ELF2:ELF4:ELK1:ELK3:ELK4:ERF:ERG:ETS1:ETS2:ETV1:ETV2:ETV3:ETV3L:ETV4:ETV5:FEV:FLI1:GABPA	ACAGGAAGTG	8.78578	2.86157
M01512_2.00:NFATC2	WTTTTCCATT	8.75103	0.0392124
M02432_2.00:LCOR	VAYCGAAACT	8.72932	0.960659
M04802_2.00:ELF1:ELF2:ELF4:ELK1:ELK3:ELK4:ERF:ERG:ETS1:ETS2:ETV1:ETV2:ETV3:ETV3L:ETV4:ETV5:FEV:FLI1:GABPA	GACCGGAAGTR	8.69458	1.98125
M05701_2.00:NFATC1:NFATC2:NFATC3:NFATC4	AKTTTCCATT	8.66417	0.18084
M03954_2.00:RELA	TGGGAWTTTCCCA	8.62075	0.161036
M08000_2.00:RELA	HAGGGRATTTCCAV	8.60772	0.767833
M09244_2.00:IRF7	GAAASYGAAA	8.59469	1.15957
M09238_2.00:IRF7	GAAASYGAAA	8.59469	1.15957
M11258_2.00:RUNX1:RUNX2:RUNX3	TGTGGT	8.56429	0.678368
M05693_2.00:NFATC1:NFATC2:NFATC3:NFATC4	WKTTTCCATT	8.53823	0.0949802
M04709_2.00:ELF1:ELF2:ELF4:ELK1:ELK3:ELK4:ERF:ERG:ETS1:ETS2:ETV1:ETV2:ETV3:ETV3L:ETV4:ETV5:FEV:FLI1:GABPA	VRCMGGAAGTR	8.53389	1.34935
M08004_2.00:RELA	HAGGGRMTTTCCMRR	8.47309	0.418008
M10004_2.00:JUN:JUNB:JUND	TGACTC	8.44703	11.5522
M04795_2.00:ELF1:ELF2:ELF4:ELK1:ELK3:ELK4:ERF:ERG:ETS1:ETS2:ETV1:ETV2:ETV3:ETV3L:ETV4:ETV5:FEV:FLI1:GABPA	RACCGGAAGTR	8.4036	1.58387
M01493_2.00:ELF1:ELF2:ELF4:ELK1:ELK3:ELK4:ERF:ERG:ETS1:ETS2:ETV1:ETV2:ETV3:ETV3L:ETV4:ETV5:FEV:FLI1:GABPA	NRCCGGAART	8.37754	2.12457
M10493_2.00:ELF1:ELF2:ELF4:ELK1:ELK3:ELK4:ERF:ERG:ETS1:ETS2:ETV1:ETV2:ETV3:ETV3L:ETV4:ETV5:FEV:FLI1:GABPA	ACCGGAAGYV	8.34714	3.17078
M10888_2.00:IRF4:IRF8	KAAAMWGAAAVYA	8.30371	1.57084
M09461_2.00:TCF12:TCF3:TCF4	ASATCAAAGGVA	8.2516	0.12816
M08185_2.00:BACH1:BACH2	TGACTCAGCA	8.24291	13.6151
M01487_2.00:ELF1:ELF2:ELF4:ELK1:ELK3:ELK4:ERF:ERG:ETS1:ETS2:ETV1:ETV2:ETV3:ETV3L:ETV4:ETV5:FEV:FLI1:GABPA	NACCGGAAGT	8.23422	2.06464
M10198_2.00:EGR1:EGR2:EGR3:EGR4	HGTGGGHGGG	8.22554	0.126944
M09594_2.00:IRF1:IRF2	GAAAGTGAAAGT	8.12131	1.37454
M01481_2.00:ELF1:ELF2:ELF4:ELK1:ELK3:ELK4:ERF:ERG:ETS1:ETS2:ETV1:ETV2:ETV3:ETV3L:ETV4:ETV5:FEV:FLI1:GABPA	NRCCGGAAGT	8.11696	2.52151
M00175_2.00:IRF4:IRF8	NWNCGAAACY	8.04748	2.75647
M02749_2.00:NFATC1:NFATC2:NFATC3:NFATC4	WTTTTCCAT	8.0301	0.00405153
M08829_2.00:BATF:BATF3	CTGAGTCATWTYGARASH	8.00405	12.8638
M01477_2.00:ELF1:ELF2:ELF4:ELK1:ELK3:ELK4:ERF:ERG:ETS1:ETS2:ETV1:ETV2:ETV3:ETV3L:ETV4:ETV5:FEV:FLI1:GABPA	NRBCGGAARY	7.9693	1.95693
M04770_2.00:ELF1:ELF2:ELF4:ELK1:ELK3:ELK4:ERF:ERG:ETS1:ETS2:ETV1:ETV2:ETV3:ETV3L:ETV4:ETV5:FEV:FLI1:GABPA	NACCGGAARTV	7.94759	2.57971
M04792_2.00:EHF:ELF1:ELF2:ELF4:ELK1:ELK3:ELK4:ERF:ERG:ETS1:ETS2:ETV1:ETV2:ETV3:ETV3L:ETV4:ETV5:FEV:FLI1:GABPA	RACCGGAAGTG	7.93022	3.48217
M01809_2.00:FOS:FOSB:FOSL1:FOSL2	GATGACGY	7.77821	11.4914
M01484_2.00:EHF:ELF1:ELF2:ELF3:ELF4:ELF5:ETV6:ETV7:FEV	ANSCGGAAGT	7.77821	3.23115
M09631_2.00:RUNX1:RUNX2:RUNX3	ACCACATCCTGY	7.73913	4.87278
M02440_2.00:NFATC1:NFATC2:NFATC3:NFATC4	WTTTTCCATT	7.69136	0.0217495
M04708_2.00:ELF1:ELF2:ELF4:ELK1:ELK3:ELK4:ERF:ERG:ETS1:ETS2:ETV1:ETV2:ETV3:ETV3L:ETV4:ETV5:FEV:FLI1:GABPA	NRCCGGAWGYN	7.68701	1.27943
M11232_2.00:NFATC1:NFATC2:NFATC3:NFATC4	TGGAAAAWN	7.68267	0.0129376
M04774_2.00:ELF1:ELF2:ELF4:ELK1:ELK3:ELK4:ERF:ERG:ETS1:ETS2:ETV1:ETV2:ETV3:ETV3L:ETV4:ETV5:FEV:FLI1:GABPA	NACCGGAARTS	7.64793	2.29394
M07816_2.00:JUN:JUNB:JUND	TGATGACTCATNYHY	7.64358	9.92363
M10481_2.00:ELF1:ELF2:ELF4:ELK1:ELK3:ELK4:ERF:ERG:ETS1:ETS2:ETV1:ETV2:ETV3:ETV3L:ETV4:ETV5:FEV:FLI1:GABPA	CMGGAARTR	7.60015	1.55043
M02446_2.00:NFATC1:NFATC2:NFATC3:NFATC4	WWTTTCCAYN	7.55672	0.0697477
M08005_2.00:RELA	NAGGGRATTTCCAVN	7.54804	0.382874
M05781_2.00:LEF1:TCF7:TCF7L1:TCF7L2	CTTTGATST	7.53067	0.19882
M09394_2.00:LEF1:TCF7:TCF7L1:TCF7L2	VVASATCAAAGGV	7.52198	0.0401288
M09401_2.00:LEF1:TCF7:TCF7L1:TCF7L2	VVASATCAAAGGV	7.52198	0.0401288
M02445_2.00:NFATC1:NFATC2:NFATC3:NFATC4	ANTTTCCAYH	7.50895	0.00792153
M00200_2.00:LEF1:TCF7:TCF7L1:TCF7L2	ASATCAAAGR	7.46552	0.0897252
M09979_2.00:ATF3:JDP2	ATKRCGTCAGS	7.45684	3.81745
M08230_2.00:STAT1	AGTTTCRKTT	7.43946	3.5851
M10495_2.00:ELF1:ELF2:ELF4:ELK1:ELK3:ELK4:ERF:ERG:ETS1:ETS2:ETV1:ETV2:ETV3:ETV3L:ETV4:ETV5:FEV:FLI1:GABPA	BVKACCGGAWGTNRGW	7.35261	2.83507
M07821_2.00:BATF:BATF3	TGAGTCATAWCGARA	7.30483	21.5367
M09535_2.00:ELF1:ELF2:ELF4:ELK1:ELK3:ELK4:ERF:ERG:ETS1:ETS2:ETV1:ETV2:ETV3:ETV3L:ETV4:ETV5:FEV:FLI1:GABPA	RACCGGAAGT	7.30483	2.44073
M08832_2.00:BACH1:BACH2	RTGACTCAGCA	7.30049	18.6833
M09926_2.00:NFE2:NFE2L1:NFE2L2:NFE2L3	GTCATBHWDBNNB	7.2614	10.1625
M01494_2.00:EHF:ELF1:ELF2:ELF3:ELF4:ELF5:ELK1:ELK3:ELK4:ERF:ERG:ETS1:ETS2:ETV1:ETV2:ETV3:ETV3L:ETV4:ETV5:ETV6:ETV7:FEV:FLI1:GABPA:SPDEF	WNCCGGAAGT	7.25706	2.6796
M02260_2.00:IRF5:IRF6	RCCGAAACYN	7.23535	0.631464
M02441_2.00:NFATC1:NFATC2:NFATC3:NFATC4	WTTTTCCATD	7.22232	0.0207549
M09345_2.00:NFATC1:NFATC2:NFATC3:NFATC4	AAATTTTCCT	7.17454	0.00484673
M09354_2.00:NFATC1:NFATC2:NFATC3:NFATC4	AAATTTTCCT	7.17454	0.00484673
M09531_2.00:ELF1:ELF2:ELF4:ELK1:ELK3:ELK4:ERF:ERG:ETS1:ETS2:ETV1:ETV2:ETV3:ETV3L:ETV4:ETV5:FEV:FLI1:GABPA	RCCGGAAGTD	7.15283	1.26206
M05890_2.00:LEF1:TCF7:TCF7L1:TCF7L2	NWASATCAAAGRV	7.1094	0.0854257
M07814_2.00:JUN:JUNB:JUND	DMTGASTCATWTYGARANT	7.07031	10.7662
M10479_2.00:ELF1:ELF2:ELF4:ELK1:ELK3:ELK4:ERF:ERG:ETS1:ETS2:ETV1:ETV2:ETV3:ETV3L:ETV4:ETV5:FEV:FLI1:GABPA	CTTCCTGT	7.05729	1.91958
M11222_2.00:NFATC1:NFATC2:NFATC3:NFATC4	GGAAAAWNTN	7.05294	0.00196214
M08019_2.00:STAT2	TTHAGTTTCRKTTTC	7.02688	3.42311
M02678_2.00:SPI1:SPIB:SPIC	AGAGGAA	6.97911	0.378488
M02442_2.00:NFAT5	ATTTTCCATD	6.92265	0.000898121
M05403_2.00:DUXA	TAATYTAATCA	6.90094	0.138497
M01482_2.00:ELF1:ELF2:ELF4:ELK1:ELK3:ELK4:ERF:ERG:ETS1:ETS2:ETV1:ETV2:ETV3:ETV3L:ETV4:ETV5:FEV:FLI1:GABPA	ACCGGAAGT	6.76197	2.61315
M10515_2.00:EHF:ELF1:ELF2:ELF3:ELF4:ELF5:ETV6:ETV7	CCCGGAARTA	6.73156	3.3002
M05773_2.00:LEF1:TCF7:TCF7L1:TCF7L2	ASATCAAAG	6.72722	0.153263
M09533_2.00:EHF:ELF1:ELF2:ELF3:ELF4:ELF5:ETV6:ETV7:FEV	AVCAGGAAGT	6.71854	2.58231
M07641_2.00:ZNF266	ANTACTCACAGGYCC	6.70551	0
M00198_2.00:LEF1:TCF7:TCF7L1:TCF7L2	ASATCAAAGR	6.67945	0.0324939
M04720_2.00:ELF1:ELF2:ELF4:ELK1:ELK3:ELK4:ERF:ERG:ETS1:ETS2:ETV1:ETV2:ETV3:ETV3L:ETV4:ETV5:FEV:FLI1:GABPA	NACCGGAAGTR	6.61865	1.66682
M00177_2.00:IRF5	NANCGAAACY	6.60562	1.33936
M09528_2.00:ELF1:ELF2:ELF4:ELK1:ELK3:ELK4:ERF:ERG:ETS1:ETS2:ETV1:ETV2:ETV3:ETV3L:ETV4:ETV5:FEV:FLI1:GABPA	AACCGGAAGT	6.57088	2.56538
M09078_2.00:ELF1:ELF2:ELF4:ELK1:ELK3:ELK4:ERF:ERG:ETS1:ETS2:ETV1:ETV2:ETV3:ETV3L:ETV4:ETV5:FEV:FLI1:GABPA	GRGRCAGGAAGTGG	6.52745	0.742209
M11235_2.00:REL:RELA	GGGGMTTTCC	6.50139	0.689225
M02443_2.00:NFATC1:NFATC2:NFATC3:NFATC4	WTTTTCCAYH	6.4927	0.00744381
M05703_2.00:NFATC1:NFATC2:NFATC3:NFATC4	AKTTTCCGTT	6.48402	0.457746
M03964_2.00:RUNX1:RUNX2:RUNX3	WAACCGCAAAA	6.46664	1.61036
M09386_2.00:LEF1:TCF7:TCF7L1:TCF7L2	TBCCTTTGATGTGGTT	6.45362	0.842531
M02710_2.00:REL:RELA	GGGGMTTTCC	6.45362	0.803879
M01490_2.00:EHF:ELF1:ELF2:ELF3:ELF4:ELF5:ETV6:ETV7:SPI1:SPIC	ANVMGGAAGT	6.43624	1.88136
M00157_2.00:ELF1:ELF2:ELF4:ELK1:ELK3:ELK4:ERF:ERG:ETS1:ETS2:ETV1:ETV2:ETV3:ETV3L:ETV4:ETV5:FEV:FLI1:GABPA	NACCGGAAGT	6.4319	3.15602
M11221_2.00:NFATC1:NFATC2:NFATC3:NFATC4	GGAAAA	6.40584	0.00925482
M11223_2.00:NFATC1:NFATC2:NFATC3:NFATC4	GGAAAA	6.40584	0.00925482
M11217_2.00:NFATC1:NFATC2:NFATC3:NFATC4	GGAAAA	6.40584	0.00925482
M00173_2.00:IRF9	ANCGAAACY	6.38847	1.62296
M09465_2.00:TCF12:TCF3:TCF4	ASWTCAAAGG	6.34939	0.174847
M05402_2.00:DUXA	TAAYBTAATCA	6.34939	0.0123687
M05895_2.00:LEF1:TCF7:TCF7L1:TCF7L2	ATCAAAGGVN	6.3103	0.167855
M01491_2.00:EHF:ELF1:ELF2:ELF3:ELF4:ELF5:ETV6:ETV7	DNSCGGAART	6.30596	3.17339
M02254_2.00:IRF5:IRF6	NAYCGAWACT	6.30161	1.11093
M08787_2.00:BACH1:BACH2	RTGACTCAGCA	6.29293	11.8476
M04767_2.00:ELF1:ELF2:ELF4:ELK1:ELK3:ELK4:ERF:ERG:ETS1:ETS2:ETV1:ETV2:ETV3:ETV3L:ETV4:ETV5:FEV:FLI1:GABPA	GACCGGAAGTV	6.29293	2.56842
M10503_2.00:ELF1:ELF2:ELF4:ELK1:ELK3:ELK4:ERF:ERG:ETS1:ETS2:ETV1:ETV2:ETV3:ETV3L:ETV4:ETV5:FEV:FLI1:GABPA	CMGGAAGTSAB	6.26687	0.407976
M04800_2.00:ELF1:ELF2:ELF4:ELK1:ELK3:ELK4:ERF:ERG:ETS1:ETS2:ETV1:ETV2:ETV3:ETV3L:ETV4:ETV5:FEV:FLI1:GABPA	NRCCGGAWGYR	6.25384	1.05707
M00158_2.00:EHF:ELF1:ELF2:ELF3:ELF4:ELF5:ETV6:ETV7:FEV	ANSCGGAAGT	6.18001	3.30542
M09625_2.00:NFATC1:NFATC2:NFATC3:NFATC4	ATTTTCCATT	6.17567	0.309261
M09530_2.00:ELF1:ELF2:ELF4:SPDEF	AVCAGGAWST	6.14961	1.67551
M02258_2.00:IRF9	ADCGAAACY	6.14961	3.10955
M10881_2.00:IRF1:IRF2	NRGAAAGTGAAAST	6.08447	0.926784
M09360_2.00:NFATC1:NFATC2:NFATC3:NFATC4	GASTCABWTTTTCCA	6.08447	0.343527
M05777_2.00:LEF1:TCF7:TCF7L1:TCF7L2	ASATCAAAG	6.07144	0.113611
M00776_2.00:EGR1:EGR2:EGR3:EGR4	MCGCCCACGC	5.99326	0.512033
M02690_2.00:PAX2	HGTCACGB	5.93246	7.7261
M03004_2.00:EHF:ELF1:ELF2:ELF4:ELK1:ELK3:ELK4:ERF:ERG:ETS1:ETS2:ETV1:ETV2:ETV3:ETV3L:ETV4:ETV5:FEV:FLI1:GABPA	ACCGGAAGTN	5.92812	1.89092
M11219_2.00:NFATC1:NFATC2:NFATC3:NFATC4	DGGAAAAN	5.91509	0.000343527
M06555_2.00:PAX3:PAX7	WGTAACHGT	5.9064	2.1706
M10501_2.00:EHF:ELF1:ELF2:ELF3:ELF4:ELF5:ETV6:ETV7:SPI1:SPIC	AWAAGGAAGTW	5.84126	1.06619
M09515_2.00:EGR1:EGR2:EGR3:EGR4	YCCGCCCACGCN	5.82389	1.14784
M05757_2.00:LEF1:TCF7:TCF7L1:TCF7L2	ACATCAAAG	5.81955	0.0751764
M05775_2.00:LEF1:TCF7:TCF7L1:TCF7L2	ASATCAAAG	5.8152	0.169679
M03955_2.00:RELA	KGGGAATTCCCM	5.80652	0
M09500_2.00:PRDM1	ACTTTCACTTTC	5.76743	0.11752
M02992_2.00:ELF1:ELF2:ELF4:ELK1:ELK3:ELK4:ERF:ERG:ETS1:ETS2:ETV1:ETV2:ETV3:ETV3L:ETV4:ETV5:FEV:FLI1:GABPA	ACCGGAARTV	5.75874	1.96953
M00174_2.00:IRF3	RAANGGAAAC	5.73703	0.242901
M09991_2.00:FOS:FOSB:FOSL1:FOSL2	ACTCACCA	5.67189	3.6003
M09532_2.00:ELF1:ELF2:ELF4:ELK1:ELK3:ELK4:ERF:ERG:ETS1:ETS2:ETV1:ETV2:ETV3:ETV3L:ETV4:ETV5:FEV:FLI1:GABPA	ACAGGAAGTG	5.65886	1.02233
M04760_2.00:ELF1:ELF2:ELF4:ELK1:ELK3:ELK4:ERF:ERG:ETS1:ETS2:ETV1:ETV2:ETV3:ETV3L:ETV4:ETV5:FEV:FLI1:GABPA	VACCGGAARTS	5.61543	2.24053
M10520_2.00:ELF1:ELF2:ELF4:ELK1:ELK3:ELK4:ERF:ERG:ETS1:ETS2:ETV1:ETV2:ETV3:ETV3L:ETV4:ETV5:FEV:FLI1:GABPA	CMGGAAGC	5.55028	2.8455
M08065_2.00:BACH1:BACH2	SATGACTCAGCANW	5.48948	18.6356
M10500_2.00:EHF:ELF1:ELF2:ELF3:ELF4:ELF5:ETV6:ETV7:FEV	BTTCCTGC	5.48948	0.429126
M00233_2.00:EGR1:EGR2:EGR3:EGR4	CGCCCMCGCD	5.4808	0.296015
M01492_2.00:EHF:ELF1:ELF2:ELF3:ELF4:ELF5:ELK1:ELK3:ELK4:ERF:ERG:ETS1:ETS2:ETV1:ETV2:ETV3:ETV3L:ETV4:ETV5:ETV6:ETV7:FEV:FLI1:GABPA:SPDEF	DNCCGGAAGT	5.43302	2.12327
M11234_2.00:NFATC1:NFATC2:NFATC3:NFATC4	TTTCCAN	5.42434	0.0100018
M01511_2.00:NFATC2	WTTTTCCGTT	5.40697	0.440809
M10511_2.00:ELF1:ELF2:ELF4:ELK1:ELK3:ELK4:ERF:ERG:ETS1:ETS2:ETV1:ETV2:ETV3:ETV3L:ETV4:ETV5:FEV:FLI1:GABPA	MACTTCCTKTB	5.39828	1.27987
M05540_2.00:IRF4:IRF8	NYGAAACTGAAACTR	5.38959	3.73276
M08793_2.00:NFE2:NFE2L1:NFE2L2:NFE2L3	VVATGACTCAGCA	5.36788	14.3447
M10487_2.00:EHF:ELF1:ELF2:ELF3:ELF4:ELF5:ELK1:ELK3:ELK4:ERF:ERG:ETS1:ETS2:ETV1:ETV2:ETV3:ETV3L:ETV4:ETV5:ETV6:ETV7:FEV:FLI1:GABPA:SPDEF	RDAAGAGGAART	5.36354	2.11111
M09691_2.00:RELA	BGGRTTTYCCC	5.34182	0.446455
M02735_2.00:ELF1:ELF2:ELF4:ELK1:ELK3:ELK4:ERF:ERG:ETS1:ETS2:ETV1:ETV2:ETV3:ETV3L:ETV4:ETV5:FEV:FLI1:GABPA	ACCGGAAGT	5.33748	2.55452
M08854_2.00:PRDM1	YCACTTTCACTTTC	5.32445	0.223141
M08995_2.00:PRDM1	YCACTTTCACTTTC	5.32445	0.223141
M08135_2.00:DUX1_HUMAN:DUX3_HUMAN:DUX4	TAATYYAATCA	5.31576	0.148572
M00622_2.00:EGR1:EGR2:EGR3:EGR4	CGCCCACG	5.30708	1.04318
M09486_2.00:NFE2:NFE2L1:NFE2L2:NFE2L3	GATGACTCAGCA	5.28536	15.6737
M11252_2.00:RUNX1:RUNX2:RUNX3	CCACACCAYDG	5.28102	0.690528
M04805_2.00:SPI1:SPIB:SPIC	RAAWGMGGAAGTD	5.25496	1.49093
M09081_2.00:ELF1:ELF2:ELF4:ELK1:ELK3:ELK4:ERF:ERG:ETS1:ETS2:ETV1:ETV2:ETV3:ETV3L:ETV4:ETV5:ETV6:FEV:FLI1:GABPA	RRACMGGAAGYGRV	5.22022	0.683145
M03006_2.00:ELF1:ELF2:ELF4:ELK1:ELK3:ELK4:ERF:ERG:ETS1:ETS2:ETV1:ETV2:ETV3:ETV3L:ETV4:ETV5:FEV:FLI1:GABPA	ACCGGAAGTR	5.20719	1.17216
M02646_2.00:LEF1:TCF7:TCF7L1:TCF7L2	SATCAAAGN	5.20719	0.0191567
M11233_2.00:NFATC1:NFATC2:NFATC3:NFATC4	WNMNWTTTTCCW	5.20285	0.00608881
M08191_2.00:PRDM1	ACTTTCAC	5.18982	0.479895
M09052_2.00:ELF1:ELF2:ELF4:ELK1:ELK3:ELK4:ERF:ERG:ETS1:ETS2:ETV1:ETV2:ETV3:ETV3L:ETV4:ETV5:FEV:FLI1:GABPA	RGRCAGGAAGTGG	5.18113	1.56693
M05710_2.00:NFAT5	NGTAMYTTTCCRT	5.13336	0.0396077
M11220_2.00:NFATC1:NFATC2:NFATC3:NFATC4	WNWTTTTCCT	5.12033	0.00146748
M03447_2.00:NFAT5	YTGTAATTTTCCAY	5.08993	0
M08077_2.00:NFE2:NFE2L1:NFE2L2:NFE2L3	CASVATGACTCAGCA	5.05953	7.23535
M10475_2.00:ELF5:SPI1:SPIB:SPIC	ACTTCCTCT	5.05953	2.42944
M00805_2.00:IRF1:IRF2	AAANYGAAAS	5.05084	0.434729
M09346_2.00:NFATC1:NFATC2:NFATC3:NFATC4	AATTTTCCA	5.0161	0.000432123
M09357_2.00:NFATC1:NFATC2:NFATC3:NFATC4	AATTTTCCA	5.0161	0.000432123
M10494_2.00:ELF1:ELF2:ELF4:ELK1:ELK3:ELK4:ERF:ERG:ETS1:ETS2:ETV1:ETV2:ETV3:ETV3L:ETV4:ETV5:FEV:FLI1:GABPA	VNACMGGAWRTTN	5.00307	0.989757
M00159_2.00:ELF1:ELF2:ELF4:SPDEF	WNCCGGATNY	4.99004	0.697043
M03007_2.00:ELF1:ELF2:ELF4:ELK1:ELK3:ELK4:ERF:ERG:ETS1:ETS2:ETV1:ETV2:ETV3:ETV3L:ETV4:ETV5:FEV:FLI1:GABPA	ACCGGAAGTN	4.98136	1.28942
M09506_2.00:EGR1:EGR2:EGR3:EGR4	CRCCCACGCA	4.97701	0.770004
M08349_2.00:EGR1:EGR2:EGR3:EGR4	CGCCCCCDC	4.91187	0.925482
M08083_2.00:PRDM1	TCACTTTCAC	4.90318	0.240729
M04742_2.00:EHF:ELF1:ELF2:ELF3:ELF4:ELF5:ELK1:ELK3:ELK4:ERF:ERG:ETS1:ETS2:ETV1:ETV2:ETV3:ETV3L:ETV4:ETV5:ETV6:ETV7:FEV:FLI1:GABPA:SPDEF	AAVCAGGAAGTR	4.88581	2.40903
M04724_2.00:EHF:ELF1:ELF2:ELF3:ELF4:ELF5:ELK1:ELK3:ELK4:ERF:ERG:ETS1:ETS2:ETV1:ETV2:ETV3:ETV3L:ETV4:ETV5:ETV6:ETV7:FEV:FLI1:GABPA:SPDEF	AAMCAGGAAGTR	4.88581	1.57866
M02997_2.00:ELF1:ELF2:ELF4:ELK1:ELK3:ELK4:ERF:ERG:ETS1:ETS2:ETV1:ETV2:ETV3:ETV3L:ETV4:ETV5:FEV:FLI1:GABPA	ACCGGAARTV	4.88147	2.00079
M00375_2.00:EGR1:EGR2:EGR3:EGR4	GCCCMCGCN	4.85541	0.417618
M09638_2.00:LEF1:TCF7:TCF7L1:TCF7L2	CCTTTGAWGT	4.85541	0.672722
M04439_2.00:EGR1:EGR2:EGR3:EGR4	MMCGCCCACGCAC	4.82501	1.07184
M01475_2.00:ELF5:SPI1:SPIB:SPIC	ADGVGGAAGT	4.82067	2.24921
M00176_2.00:IRF5:IRF6	NRNCGAWACY	4.81633	0.33597
M08094_2.00:ZBTB33	YTCTCGCGAGAYYTS	4.80764	0.443849
M09945_2.00:NFE2:NFE2L1:NFE2L2:NFE2L3	MTGCTGAGTCATK	4.72947	11.0267
M04768_2.00:ELF1:ELF2:ELF4:ELK1:ELK3:ELK4:ERF:ERG:ETS1:ETS2:ETV1:ETV2:ETV3:ETV3L:ETV4:ETV5:FEV:FLI1:GABPA	NACCGGAAGTR	4.72512	1.90829
M10485_2.00:EHF:ELF1:ELF2:ELF3:ELF4:ELF5:ELK1:ELK3:ELK4:ERF:ERG:ETS1:ETS2:ETV1:ETV2:ETV3:ETV3L:ETV4:ETV5:ETV6:ETV7:FEV:FLI1:GABPA:SPDEF	DVCAGGAAGTGS	4.70341	2.0477
M04438_2.00:EGR1:EGR2:EGR3:EGR4	CCCGCCCACGCVC	4.69038	1.50961
M10168_2.00:GLI1:GLI2:GLI3	GTGGGTGGT	4.61655	0.0582389
M05779_2.00:LEF1:TCF7:TCF7L1:TCF7L2	ASATCAAAG	4.61221	0.153306
M05529_2.00:IRF5:IRF6	ACCGAAACT	4.54272	0.123166
M10016_2.00:MAF:MAFA:MAFB:MAFG:MAFK	TGASTCAGCDY	4.51232	7.55238
M10891_2.00:IRF4:IRF8	AGTTTCA	4.49929	0.0945893
M05548_2.00:IRF7	HNGAAAGTGAAAGTR	4.45586	0.631464
M03244_2.00:DUXA	NTAATYTAATCAR	4.4298	0.0216235
M08994_2.00:EGR1:EGR2:EGR3:EGR4	CCCCCRCCCACRCM	4.369	1.57041
M06073_2.00:EGR1:EGR2:EGR3:EGR4	NHMCGCCCACGCMM	4.369	1.5982
M01479_2.00:ELF1:ELF2:ELF4:ELK1:ELK3:ELK4:ERF:ERG:ETS1:ETS2:ETV1:ETV2:ETV3:ETV3L:ETV4:ETV5:FEV:FLI1:GABPA	NACCGGAAGT	4.35597	1.13742
M10893_2.00:IRF1:IRF2	DNGAAAGTGAAAGYRA	4.34294	0.773478
M10516_2.00:EHF:ELF1:ELF2:ELF3:ELF4:ELF5:ETV6:ETV7	CAGGAAAYD	4.34294	1.15957
M10136_2.00:MZF1	TGGGGAG	4.31689	0.83732
M03011_2.00:EHF:ELF1:ELF2:ELF3:ELF4:ELF5:ETV6:ETV7:SPI1:SPIC	ACCCGGAAGTD	4.30603	2.30828
M02999_2.00:ELF1:ELF2:ELF4:ELK1:ELK3:ELK4:ERF:ERG:ETS1:ETS2:ETV1:ETV2:ETV3:ETV3L:ETV4:ETV5:FEV:FLI1:GABPA	ACCGGAAGTG	4.28518	1.8058
M10499_2.00:ELF1:ELF2:ELF4:ELK1:ELK3:ELK4:ERF:ERG:ETS1:ETS2:ETV1:ETV2:ETV3:ETV3L:ETV4:ETV5:FEV:FLI1:GABPA	RCAGGAAGTGVKTGS	4.2778	1.05056
M07818_2.00:JUN:JUNB:JUND	BGATGACKYMAYCYY	4.2309	3.63287
M00156_2.00:EHF:ELF1:ELF2:ELF3:ELF4:ELF5:ETV6:ETV7	ANVMGGAART	4.21396	1.3272
M04718_2.00:EHF:ELF1:ELF2:ELF3:ELF4:ELF5:ELK1:ELK3:ELK4:ERF:ERG:ETS1:ETS2:ETV1:ETV2:ETV3:ETV3L:ETV4:ETV5:ETV6:ETV7:FEV:FLI1:GABPA:SPDEF	AAMCAGGAAGTR	4.2044	1.45315
M08161_2.00:NFKB1:RELA:RELB	GRATTCCCCNN	4.18834	0.700517
M10240_2.00:ZNF148	YCCTCCCCCA	4.18703	0.921573
M02679_2.00:EHF:ELF1:ELF2:ELF3:ELF4:ELF5:ELK1:ELK3:ELK4:ERF:ERG:ETS1:ETS2:ETV1:ETV2:ETV3:ETV3L:ETV4:ETV5:ETV6:ETV7:FEV:FLI1:GABPA:SPDEF	CCGGAAG	4.17791	0.553725
M00155_2.00:ELF5:SPI1:SPIB:SPIC	WDRVGGAAST	4.17661	2.1541
M09667_2.00:EHF:ELF1:ELF2:ELF3:ELF4:ELF5:ELK1:ELK3:ELK4:ERF:ERG:ETS1:ETS2:ETV1:ETV2:ETV3:ETV3L:ETV4:ETV5:ETV6:ETV7:FEV:FLI1:GABPA:SPDEF	AAHCMGGAAGT	4.16966	1.67985
M10509_2.00:ELF1:ELF2:ELF4:ELK1:ELK3:ELK4:ERF:ERG:ETS1:ETS2:ETV1:ETV2:ETV3:ETV3L:ETV4:ETV5:FEV:FLI1:GABPA	MGVSRGGAAG	4.16054	0.235822
M02020_2.00:GCM1:GCM2	NATGCGGGY	4.14795	0.133198
M09062_2.00:ELF1:ELF2:ELF4:ELK1:ELK3:ELK4:ERF:ERG:ETS1:ETS2:ETV1:ETV2:ETV3:ETV3L:ETV4:ETV5:FEV:FLI1:GABPA	VRCAGGAAGKR	4.14317	0.836017
M01489_2.00:ELF1:ELF2:ELF4:ELK1:ELK3:ELK4:ERF:ERG:ETS1:ETS2:ETV1:ETV2:ETV3:ETV3L:ETV4:ETV5:FEV:FLI1:GABPA	NRCCGGAART	4.12623	1.43447
M06189_2.00:ELF1:ELF2:ELF4:ELK1:ELK3:ELK4:ERF:ERG:ETS1:ETS2:ETV1:ETV2:ETV3:ETV3L:ETV4:ETV5:ETV6:FEV:FLI1:GABPA	ACCGGAAGT	4.07889	0.552423
M11238_2.00:RELA	GGGRATTTC	4.03677	0.759581
M02967_2.00:ELF1:ELF2:ELF4:ELK1:ELK3:ELK4:ERF:ERG:ETS1:ETS2:ETV1:ETV2:ETV3:ETV3L:ETV4:ETV5:FEV:FLI1:GABPA	AACCGGAAATA	4.03112	0.866417
M10496_2.00:ELF1:ELF2:ELF4:ELK1:ELK3:ELK4:ERF:ERG:ETS1:ETS2:ETV1:ETV2:ETV3:ETV3L:ETV4:ETV5:FEV:FLI1:GABPA	AGGAAGT	4.00984	1.79146
M04542_2.00:ZNF282	TTTCCCACAACACD	4.0068	0
M09980_2.00:ATF3:JDP2	GMTGACGYAATV	3.99551	1.20734
M02444_2.00:NFATC1:NFATC2:NFATC3:NFATC4	NNTTTCCRNN	3.96598	0.00027404
M08112_2.00:ELF1:ELF2:ELF4:ELK1:ELK3:ELK4:ERF:ERG:ETS1:ETS2:ETV1:ETV2:ETV3:ETV3L:ETV4:ETV5:FEV:FLI1:GABPA	RCCGGAAGTGG	3.95816	1.8957
M09328_2.00:NR2E3	AAAGTCAAAAGTCA	3.95338	0.14588
M09298_2.00:NR2E3	AAAGTCAAAAGTCA	3.95338	0.14588
M02991_2.00:ELF1:ERF:ETV6	MGCGGAAGTG	3.92385	1.21863
M08302_2.00:EGR1:EGR2:EGR3:EGR4	CGCCCCCGC	3.90387	1.31027
M04711_2.00:ELF1:ELF2:ELF4:ELK1:ELK3:ELK4:ERF:ERG:ETS1:ETS2:ETV1:ETV2:ETV3:ETV3L:ETV4:ETV5:FEV:FLI1:GABPA	DACCGGAAGTD	3.8991	1.53045
M09488_2.00:BACH1:BACH2	ATGACTCAGCANWWT	3.89041	11.448
M04735_2.00:ELF1:ELF2:ELF4:ELK1:ELK3:ELK4:ERF:ERG:ETS1:ETS2:ETV1:ETV2:ETV3:ETV3L:ETV4:ETV5:FEV:FLI1:GABPA	VACCGGAAGTN	3.8878	2.01817
M09077_2.00:EHF:ELF1:ELF2:ELF3:ELF4:ELF5:ETV6:ETV7	RCAGGAARK	3.8852	1.21602
M03532_2.00:LEF1:TCF7:TCF7L1:TCF7L2	AAAGATCAAAGG	3.85045	0.0986283
M10281_2.00:EGR1:EGR2:EGR3:EGR4	DCMCGCCCACTBMH	3.82917	0.444283
M02988_2.00:EHF:ELF1:ELF2:ELF3:ELF4:ELF5:ETV6:ETV7:SPI1:SPIC	ACCCGGAAGTD	3.81788	2.10112
M08925_2.00:ZBTB33	BTCTCGCGAGAYYTS	3.81615	0.44906
M10518_2.00:ELF1:ELF2:ELF4:ELK1:ELK3:ELK4:ERF:ERG:ETS1:ETS2:ETV1:ETV2:ETV3:ETV3L:ETV4:ETV5:FEV:FLI1:GABPA	ACWTCCT	3.80008	2.53889
M07790_2.00:MXI1	VVAVCCACGTG	3.79704	0.637979
M04263_2.00:ATF1:CREB1:CREM	BGTGACGTA	3.7953	2.01078
M05755_2.00:LEF1:TCF7:TCF7L1:TCF7L2	ACATCAAAG	3.77923	0.0859034
M09925_2.00:NFE2:NFE2L1:NFE2L2:NFE2L3	TGYYDAGTCATT	3.76707	10.6706
M01806_2.00:ATF1:CREB1:CREM	RTGACGTVN	3.74232	2.33954
M09282_2.00:ESR1:ESR2:NR1D1:NR1D2:NR1H2:NR1H3:NR1H4:NR2C1:NR2C2:NR2F1:NR2F2:NR2F6:NR4A1:NR4A2:NR4A3:NR5A1:NR5A2:NR6A1:PPARA:PPARD:PPARG:RARA:RARB:RARG:RORA:RORB:RORC:RXRA:RXRB:RXRG:THRB	GAAASTRGGTCA	3.73754	3.51084
M09324_2.00:ESR1:ESR2:NR1D1:NR1D2:NR1H2:NR1H3:NR1H4:NR2C1:NR2C2:NR2F1:NR2F2:NR2F6:NR4A1:NR4A2:NR4A3:NR5A1:NR5A2:NR6A1:PPARA:PPARD:PPARG:RARA:RARB:RARG:RORA:RORB:RORC:RXRA:RXRB:RXRG:THRA:THRB	GAAASTRGGTCA	3.73754	3.51084
M10473_2.00:ELF5:SPI1:SPIB:SPIC	AGAGGAAG	3.72929	0.192132
M05446_2.00:POU2F2	DTATGCWAATB	3.66849	0.208288
M09976_2.00:BACH1:BACH2	GCTGAGTCAYGST	3.6598	4.96399
M02968_2.00:ELF1:ELF2:ELF4:ELK1:ELK3:ELK4:ERF:ERG:ETS1:ETS2:ETV1:ETV2:ETV3:ETV3L:ETV4:ETV5:FEV:FLI1:GABPA	ACCGGAAGTR	3.60899	2.38905
M08843_2.00:NFE2:NFE2L1:NFE2L2:NFE2L3	ATGACTCAGCARWW	3.60595	8.63377
M11218_2.00:NFATC1:NFATC2:NFATC3:NFATC4	WGGAAAANN	3.59639	0.00113003
M01807_2.00:ATF3:JDP2	GATGACGT	3.58163	0.943288
M04732_2.00:ELF1:ELF2:ELF4:ELK1:ELK3:ELK4:ERF:ERG:ETS1:ETS2:ETV1:ETV2:ETV3:ETV3L:ETV4:ETV5:FEV:FLI1:GABPA	NRCCGGAAGTR	3.5686	2.75126
M03448_2.00:NFKB1:NFKB2	AGGGGAWTCCCCT	3.5395	0.872932
M11253_2.00:RUNX1:RUNX2:RUNX3	CCACACCA	3.51822	0.327501
M02663_2.00:MZF1	TCCCCA	3.49998	0.32533
M10360_2.00:ZNF467	TGGGAGCTCCCC	3.48956	0.455141
M11226_2.00:NFAT5	KGKAWTTTTCCAB	3.48174	0.138497
M08232_2.00:ZNF200	ACTTCC	3.4496	2.1832
M09073_2.00:ELF1:ELF2:ELF4:ELK1:ELK3:ELK4:ERF:ERG:ETS1:ETS2:ETV1:ETV2:ETV3:ETV3L:ETV4:ETV5:FEV:FLI1:GABPA	CAGGAAGT	3.43527	1.47182
M09930_2.00:ATF1:CREB1:CREM	GVTGACGT	3.42658	1.59951
M10880_2.00:IRF1:IRF2	CTTTCACTTTCANT	3.42398	1.03275
M11243_2.00:RELA	GGGTTTTTCCV	3.41529	0.343006
M01804_2.00:ATF1:CREB1:CREM	RTGACGTA	3.38229	1.58387
M04460_2.00:ZSCAN5	NYGTCCCYCCCCAAAKCY	3.36144	0
M09476_2.00:MYCN	CCACGTGGYB	3.35796	0.192002
M10432_2.00:DMRT1:DMRT2:DMRT3:DMRTA2:DMRTC2	TTGTTACAWTKTTG	3.34754	0.0862943
M09048_2.00:ELF1:ELF2:ELF4:ELK1:ELK3:ELK4:ERF:ERG:ETS1:ETS2:ETV1:ETV2:ETV3:ETV3L:ETV4:ETV5:FEV:FLI1:GABPA	RRARACAGGAARTRGS	3.32756	0.828634
M09067_2.00:ELF1:ELF2:ELF4:ELK1:ELK3:ELK4:ERF:ERG:ETS1:ETS2:ETV1:ETV2:ETV3:ETV3L:ETV4:ETV5:FEV:FLI1:GABPA	RRARACAGGAARTRGS	3.32756	0.828634
M07946_2.00:ELF5:SPI1:SPIB:SPIC	AAAAAGAGGAAGTGV	3.32539	1.46097
M01483_2.00:ELF1:ELF2:ELF4:ELK1:ELK3:ELK4:ERF:ERG:ETS1:ETS2:ETV1:ETV2:ETV3:ETV3L:ETV4:ETV5:FEV:FLI1:GABPA	NACCGGAAGT	3.32409	0.786073
M05771_2.00:LEF1:TCF7:TCF7L1:TCF7L2	ASATCAAAG	3.32279	0.120213
M09491_2.00:MAF:MAFA:MAFB:MAFG:MAFK	TGCTGASTCAGC	3.32148	2.27787
M02447_2.00:RFX1:RFX2:RFX3:RFX4:RFX6	GTTGCYADGG	3.31584	0.61279
M00758_2.00:ATF3:JDP2	BGATGACGN	3.31193	4.13709
M04338_2.00:FOS:FOSB:FOSL1:FOSL2	AATGACACG	3.30889	1.54001
M07800_2.00:MYC	GMSCACGTGGC	3.30064	0.684448
M02846_2.00:CREB3L1:CREB3L2	TGCCACGTGGCA	3.29412	1.11744
M04750_2.00:ELF1:ELF2:ELF4:SPDEF	NAMCCGGATGTD	3.28587	1.66682
M08273_2.00:ZNF200	RCTTCCGGYBBS	3.24939	1.11787
M09359_2.00:NFATC1:NFATC2:NFATC3:NFATC4	AKTTTTCCA	3.24765	0.00398682
M09343_2.00:NFATC1:NFATC2:NFATC3:NFATC4	AKTTTTCCA	3.24765	0.00398682
M10890_2.00:IRF4:IRF8	RAARTGAAACTG	3.23072	2.37038
M03333_2.00:IRF5	AACCGAAACYA	3.21899	0
M09952_2.00:ATF1:CREB1:CREM	GSTGACGTAABS	3.21508	1.35717
M05536_2.00:IRF5	VCGAAACCGAAACY	3.2077	3.66458
M05849_2.00:ZNF282	CMTCCCACACC	3.16688	0.220274
M02989_2.00:EHF:ELF1:ELF2:ELF3:ELF4:ELF5:ETV6:ETV7:SPI1:SPIC	ACCCGGAAGTD	3.1469	2.16192
M09944_2.00:NFE2:NFE2L1:NFE2L2:NFE2L3	CRTGACTCAGCAR	3.13213	11.0528
M10296_2.00:SP1:SP3:SP4:SP5:SP8:SP9	AAAGGGG	3.13126	0.00910716
M08051_2.00:MXI1	VVRCCACGTGCNB	3.1178	0.598892
M06186_2.00:EHF:ELF1:ELF2:ELF3:ELF4:ELF5:ELK1:ELK3:ELK4:ERF:ERG:ETS1:ETS2:ETV1:ETV2:ETV3:ETV3L:ETV4:ETV5:ETV6:ETV7:FEV:FLI1:GABPA:SPDEF	AACAGGAAGT	3.11259	1.18041
M04259_2.00:ATF1:CREB1:CREM	NGTGACGTA	3.06742	0.958922
M04756_2.00:EHF:ELF1:ELF2:ELF3:ELF4:ELF5:ETV6:ETV7:SPI1:SPIC	NABGMGGAAGTR	3.06699	3.06395
M06188_2.00:ELF1:ELF2:ELF4:ELK1:ELK3:ELK4:ERF:ERG:ETS1:ETS2:ETV1:ETV2:ETV3:ETV3L:ETV4:ETV5:FEV:FLI1:GABPA	ACCGGAART	3.0418	0.932865
M04396_2.00:PRDM1	NCACTTTCMCTH	3.03528	0.0190178
M09425_2.00:EOMES:TBR1:TBX21	GDGDAGGTGTGAR	3.0279	0.781296
M07745_2.00:ZNF480	HACWCATTCCYY	2.99793	0.0813434
M02664_2.00:MZF1	TTCCCCCTMC	2.98838	0.25897
M00230_2.00:EGR2	MCRCCCMCCC	2.98838	0.00471644
M11312_2.00:LEF1:TCF7:TCF7L1:TCF7L2	ADNATCAAAGN	2.98491	0.14158
M08900_2.00:ZIC1:ZIC2:ZIC3:ZIC4:ZIC5	GACCACCCC	2.98056	0.159299
M08990_2.00:ZIC1:ZIC2:ZIC3:ZIC4:ZIC5	GACCACCCC	2.98056	0.159299
M00823_2.00:RFX5:RFX7	GTTGCTANGB	2.97926	0.38118
M07957_2.00:ELF1:ELF2:ELF4:ELK1:ELK3:ELK4:ERF:ERG:ETS1:ETS2:ETV1:ETV2:ETV3:ETV3L:ETV4:ETV5:FEV:FLI1:GABPA	CCGGAAGTGG	2.95364	2.73953
M00991_2.00:ATF1:CREB1:CREM	NSGTGACGTCR	2.94669	1.36716
M02843_2.00:CREB3L1:CREB3L2	TGCCACGTGGCA	2.94365	0.952842
M10246_2.00:SALL2	GGGTGGG	2.93713	0.8586
M04751_2.00:ELF1:ELF2:ELF4:SPDEF	DAMCMGGATGTR	2.9354	0.986283
M01142_2.00:NFE2:NFE2L1:NFE2L2:NFE2L3	NNATGACDN	2.92671	1.67247
M09419_2.00:STAT3	CAYTTCCMGGAA	2.92237	3.19424
M00188_2.00:RFX1:RFX2:RFX3:RFX4:RFX6	CNTRGYAACV	2.9215	0.191567
M02748_2.00:NFATC1:NFATC2:NFATC3:NFATC4	GGAAHTTTCC	2.90934	0.026948
M08789_2.00:NFE2:NFE2L1:NFE2L2:NFE2L3	ATGACTCAGCARWT	2.9063	11.1483
M11165_2.00:AR:NR3C1:NR3C2:PGR	GWDCWTNNTGTTCTN	2.90326	0.0221447
M10187_2.00:BCL11A:BCL11B	GGAAGTGAA	2.8937	1.38279
M11364_2.00:STAT6	TAWTTCCD	2.8759	0.0734392
M10114_2.00:GLI1:GLI2:GLI3	BTGGGTGGTCDB	2.87156	0.185748
M07813_2.00:NFE2:NFE2L1:NFE2L2:NFE2L3	VATGACTCAGCADWTTY	2.86765	6.97043
M04459_2.00:ZSCAN5	VYGTCCCCCCCCAAAKCY	2.85722	0
M09075_2.00:ELF1:ELF2:ELF4:ELK1:ELK3:ELK4:ERF:ERG:ETS1:ETS2:ETV1:ETV2:ETV3:ETV3L:ETV4:ETV5:FEV:FLI1:GABPA	GRRCCGGAAGYGG	2.85331	0.582823
M09058_2.00:ELF1:ELF2:ELF4:ELK1:ELK3:ELK4:ERF:ERG:ETS1:ETS2:ETV1:ETV2:ETV3:ETV3L:ETV4:ETV5:FEV:FLI1:GABPA	GRVRGGAARMRGA	2.8455	0.0885526
M09074_2.00:ELF1:ELF2:ELF4:ELK1:ELK3:ELK4:ERF:ERG:ETS1:ETS2:ETV1:ETV2:ETV3:ETV3L:ETV4:ETV5:FEV:FLI1:GABPA	GRVRGGAARMRGA	2.8455	0.0885526
M07952_2.00:ELF1:ELF2:ELF4:ELK1:ELK3:ELK4:ERF:ERG:ETS1:ETS2:ETV1:ETV2:ETV3:ETV3L:ETV4:ETV5:FEV:FLI1:GABPA	VRCCGGAAGTG	2.8455	2.52499
M07719_2.00:ZNF257	VDGAGGCAA	2.84506	0.297275
M08882_2.00:EGR1:EGR2:EGR3:EGR4	CYYCCGCCCMCGCHCHC	2.84419	3.01965
M10889_2.00:IRF4:IRF8	GAAARTA	2.83464	0.0351214
M08800_2.00:BACH1:BACH2	SSVTGACTCAGCA	2.83421	8.42531
M09537_2.00:SPI1:SPIB:SPIC	AAAGRGGAAGTG	2.81466	0.648402
M07978_2.00:IRF4:IRF8	ANTSHGGAAMTGAVWCAD	2.81293	5.68491
M02256_2.00:IRF5	AHCGAAACTR	2.80685	0.19895
M11313_2.00:LEF1:TCF7:TCF7L1:TCF7L2	NADVAWCAAAGGV	2.76732	0.13576
M02979_2.00:ELF1:ELF2:ELF4:ELK1:ELK3:ELK4:ERF:ERG:ETS1:ETS2:ETV1:ETV2:ETV3:ETV3L:ETV4:ETV5:FEV:FLI1:GABPA	ACCGGAAGTD	2.7556	0.857732
M04307_2.00:BATF:BATF3	GMATGACACG	2.74518	2.6518
M10111_2.00:PRDM1	CACTTTCAC	2.72346	0.139756
M09059_2.00:ELF1:ELF2:ELF4:ELK1:ELK3:ELK4:ERF:ERG:ETS1:ETS2:ETV1:ETV2:ETV3:ETV3L:ETV4:ETV5:FEV:FLI1:GABPA	GRCCGGAAGTGG	2.72042	1.55477
M10514_2.00:ELF1:ELF2:ELF4:ELK1:ELK3:ELK4:ERF:ERG:ETS1:ETS2:ETV1:ETV2:ETV3:ETV3L:ETV4:ETV5:FEV:FLI1:GABPA	CWTCCKGT	2.71912	1.62643
M04437_2.00:EGR1:EGR2:EGR3:EGR4	CMCGCCCACGCVC	2.71087	1.92306
M03319_2.00:POU3F3	ATTATGCWAATTW	2.69653	0.0599326
M09057_2.00:ELF1:ELF2:ELF4:ELK1:ELK3:ELK4:ERF:ERG:ETS1:ETS2:ETV1:ETV2:ETV3:ETV3L:ETV4:ETV5:FEV:FLI1:GABPA	RGRCAGGAAGYGG	2.69393	1.34023
M09047_2.00:ELF5:SPI1:SPIB:SPIC	AAAAAGAGGAAGTGRRR	2.68959	0.713112
M09392_2.00:LEF1:TCF7:TCF7L1:TCF7L2	BCCTTTSWWNTBYH	2.68785	0.0193739
M09402_2.00:LEF1:TCF7:TCF7L1:TCF7L2	BCCTTTSWWNTBYH	2.68785	0.0193739
M04043_2.00:ATF6:ATF6B	GTGACGTCATC	2.68264	0.685751
M11349_2.00:STAT1	CAHTTCCS	2.6796	1.10267
M07958_2.00:ELF1:ELF2:ELF4:ELK1:ELK3:ELK4:ERF:ERG:ETS1:ETS2:ETV1:ETV2:ETV3:ETV3L:ETV4:ETV5:FEV:FLI1:GABPA	GRCCGGAAGTG	2.66917	1.11961
M09973_2.00:BATF:BATF3	AAATGACTG	2.6518	3.06047
M08276_2.00:PRDM1	YYYTCACTTTCHCTT	2.64833	0.112222
M11311_2.00:LEF1:TCF7:TCF7L1:TCF7L2	SATCAAAGKG	2.64225	0.0194434
M07569_2.00:ZNF343	CGCTTCCCC	2.63877	0.258753
M10133_2.00:MZF1	RGTGGGGA	2.62488	0.450798
M04541_2.00:ZNF282	NTTCCCACAACACG	2.61966	0.026961
M08255_2.00:ZNF519	CWCTTCCGGT	2.58536	0.079085
M10108_2.00:PRDM1	RGRAAGTGAAAG	2.58449	0.0744815
M05538_2.00:IRF5	VCGAAACCGAAACT	2.57841	1.2195
M02024_2.00:GCM1:GCM2	ATGCGGGT	2.57797	0.0647967
M05550_2.00:IRF9	RCGAAACTGAAACTN	2.56842	2.2592
M10000_2.00:FOS:FOSB:FOSL1:FOSL2	ACTCATG	2.55235	1.6121
M10517_2.00:ELF1:ELF2:ELF4:ELK1:ELK3:ELK4:ERF:ERG:ETS1:ETS2:ETV1:ETV2:ETV3:ETV3L:ETV4:ETV5:FEV:FLI1:GABPA	AGGAAGT	2.55018	1.48485
M07699_2.00:ZNF766	GGTTTMT	2.54366	1.21906
M09942_2.00:ATF2	VGTGACGTMACY	2.53845	0.345829
M10446_2.00:E2F1:E2F2:E2F3:E2F4:E2F5:E2F6	CGTTTCYN	2.5315	0.5572
M09956_2.00:ATF1:CREB1:CREM	NVRTGACGTSMV	2.52716	2.43379
M10477_2.00:ELF5:SPI1:SPIB:SPIC	AGGAAG	2.52065	0.550251
M04883_2.00:GCM1:GCM2	RTGCGGGTG	2.52065	0.124078
M02885_2.00:EGR1:EGR2:EGR3:EGR4	ACGCCCACGCA	2.51934	2.23618
M03345_2.00:MYBL2	AACSGTTAACSGTT	2.515	0
M03953_2.00:RELA	TGGGTTTTTCCCA	2.51326	0.143404
M01864_2.00:EGR1:EGR2:EGR3:EGR4	CCCMCGCAN	2.50544	0.423654
M03841_2.00:ALX1:ALX3:ALX4:ARX:BARHL1:BARHL2:BARX1:BARX2:BSX:DRGX:EMX1:EMX2:EN1:EN2:ESX1:EVX1:EVX2:GBX1:GBX2:GSX1:GSX2:HESX1:HOXA2:HOXA3:HOXB2:HOXB3:HOXD3:ISX:LBX1:LBX2:LHX1:LHX2:LHX3:LHX4:LHX5:LHX6:LHX8:LHX9:LMX1A:LMX1B:MEOX1:MEOX2:MIXL1:MNX1:MSX1:MSX2:NKX1-1:NKX1-2:NOBOX:NOTO:OTP:PDX1:PHOX2A:PHOX2B:PROP1:PRRX1:PRRX2:RAX:RAX2:SEBOX:SHOX:SHOX2:UNCX:VAX1:VAX2:VSX1:VSX2:ZFHX2	NTAATTSGATTAS	2.50414	0.0827331
M09418_2.00:STAT6	SAKTTCTBWGGAAR	2.49893	0.115957
M04803_2.00:SPI1:SPIB:SPIC	DAWGCGGAAGTR	2.4985	1.3272
M09018_2.00:NFYA	YTCTGATTGGYTRV	2.48938	2.28743
M09019_2.00:NFYA	YTCTGATTGGYTRV	2.48938	2.28743
M01306_2.00:NFATC1:NFATC2:NFATC3:NFATC4	NWTTTTCCRT	2.48677	0.000737432
M02455_2.00:RFX1:RFX2:RFX3:RFX4:RFX6	GTTGCTANG	2.48677	0.359683
M06185_2.00:ELF1:ELF2:ELF4:ELK1:ELK3:ELK4:ERF:ERG:ETS1:ETS2:ETV1:ETV2:ETV3:ETV3L:ETV4:ETV5:ETV6:ETV7:FEV:FLI1:GABPA	ACCGGAAGT	2.48373	0.144967
M01736_2.00:MITF:TFEC	NCACGTGAYN	2.47722	0.0270739
M09957_2.00:ATF1:CREB1:CREM	TBACGTCAC	2.47374	0.820382
M09240_2.00:IRF9	GAAAGCGAAACT	2.472	3.44178
M09239_2.00:IRF9	GAAAGCGAAACT	2.472	3.44178
M10486_2.00:EHF:ELF1:ELF2:ELF3:ELF4:ELF5:ELK1:ELK3:ELK4:ERF:ERG:ETS1:ETS2:ETV1:ETV2:ETV3:ETV3L:ETV4:ETV5:ETV6:ETV7:FEV:FLI1:GABPA:SPDEF	AGGAAG	2.472	0.393905
M06072_2.00:EGR1:EGR2:EGR3:EGR4	CCMCGCCCACRCAC	2.4707	1.82664
M09060_2.00:EHF:ELF1:ELF2:ELF3:ELF4:ELF5:ETV6:ETV7	RAACVAGGAAGTRG	2.45854	0.872932
M09066_2.00:EHF:ELF1:ELF2:ELF3:ELF4:ELF5:ETV6:ETV7	RAACVAGGAAGTRG	2.45854	0.872932
M10506_2.00:ELF1:ELF2:ELF4:ELK1:ELK3:ELK4:ERF:ERG:ETS1:ETS2:ETV1:ETV2:ETV3:ETV3L:ETV4:ETV5:FEV:FLI1:GABPA	CTTCCK	2.4542	0.305352
M05486_2.00:POU3F1	DTATGCWAATKAS	2.4529	0.0456878
M10191_2.00:EGR1:EGR2:EGR3:EGR4	GCGCATGCG	2.44986	0.0867286
M05359_2.00:ALX1:ALX3:ALX4:ARX:BARX1:BARX2:BSX:DRGX:EMX1:EMX2:EN1:EN2:ESX1:EVX1:EVX2:GBX1:GBX2:GSX1:GSX2:HESX1:HOXA2:HOXA3:HOXB2:HOXB3:HOXD3:ISX:LBX1:LBX2:LHX1:LHX2:LHX3:LHX4:LHX5:LHX6:LHX8:LHX9:LMX1A:LMX1B:MEOX1:MIXL1:MNX1:MSX1:MSX2:NKX1-1:NKX1-2:NOBOX:NOTO:OTP:PDX1:PHOX2A:PHOX2B:PROP1:PRRX1:PRRX2:RAX:RAX2:SEBOX:SHOX:SHOX2:UNCX:VAX1:VAX2:VSX1:VSX2:ZFHX2	TAATYNRATTA	2.43639	0.0977163
M10883_2.00:IRF3	TBMBTTTCSCTTT	2.43422	0.024859
M02255_2.00:IRF7	GAARCGAAAR	2.43422	0.00464261
M04158_2.00:NPAS2	NRCACGTGKC	2.43075	0.479895
M08390_2.00:ZSCAN5C	GYTTTRTTGACTCAC	2.42727	1.55608
M09961_2.00:NFE2:NFE2L1:NFE2L2:NFE2L3	CATGACTCAGCAVWCC	2.42597	5.94549
M04229_2.00:ATF1:CREB1:CREM	SRTGACGTCABN	2.42336	1.57258
M08053_2.00:MYCN	VRCCACGTGGYB	2.41641	0.892909
M02964_2.00:ELF1:ELF2:ELF4:ELK1:ELK3:ELK4:ERF:ERG:ETS1:ETS2:ETV1:ETV2:ETV3:ETV3L:ETV4:ETV5:FEV:FLI1:GABPA	ACCGGAAGTR	2.41511	1.36976
M03298_2.00:POU2F2	WTATGCAAATK	2.41381	0.140103
M07724_2.00:ZNF695	TTCCTCY	2.4112	0.150309
M00133_2.00:SP1:SP3:SP4:SP5:SP8:SP9	CMCGCCCCCH	2.4099	0.622778
M04337_2.00:FOS:FOSB:FOSL1:FOSL2	GATGACGTCATC	2.4099	0.890738
M02454_2.00:RFX1:RFX2:RFX3:RFX4:RFX6:RFX8	BGTTGCYANG	2.40773	0.161471
M04281_2.00:JUN:JUNB:JUND	SRTGACGCATS	2.39731	0.959791
M11052_2.00:MYB:MYBL1	RSNGNCAGTTR	2.38341	0.384047
M09051_2.00:ELF1:ELF2:ELF4:ELK1:ELK3:ELK4:ERF:ERG:ETS1:ETS2:ETV1:ETV2:ETV3:ETV3L:ETV4:ETV5:FEV:FLI1:GABPA	ACCGGAAGTGV	2.38254	2.3213
M02994_2.00:ELF1:ELF2:ELF4:ELK1:ELK3:ELK4:ERF:ERG:ETS1:ETS2:ETV1:ETV2:ETV3:ETV3L:ETV4:ETV5:FEV:FLI1:GABPA	ACCGGAARTG	2.37733	1.2221
M08054_2.00:MYC	VNGCACGTGGSB	2.37429	0.643624
M10224_2.00:PRDM16	GATGAG	2.36908	3.45785
M05709_2.00:NFAT5	NGTAMYTTTCCAY	2.36604	0.129507
M04749_2.00:ELF1:ELF2:ELF4:SPDEF	NAMCAGGATGTD	2.3656	2.10589
M09644_2.00:STAT6	TTCCKNAGAA	2.36517	0.0236082
M10488_2.00:ELF1:ELF2:ELF4:ELK1:ELK3:ELK4:ERF:ERG:ETS1:ETS2:ETV1:ETV2:ETV3:ETV3L:ETV4:ETV5:FEV:FLI1:GABPA	YSMRCCGGAAGTNM	2.3643	2.98491
M09046_2.00:ELF1:ELF2:ELF4:ELK1:ELK3:ELK4:ERF:ERG:ETS1:ETS2:ETV1:ETV2:ETV3:ETV3L:ETV4:ETV5:FEV:FLI1:GABPA	GRCCGGAAGTG	2.36213	1.1765
M09167_2.00:DUX1_HUMAN:DUX3_HUMAN:DUX4	TAAYCTAATCA	2.36082	0.372712
M09865_2.00:ARNT:ARNT2	YRCGTGSS	2.35692	0.702688
M01715_2.00:MITF:TFE3:TFEB:TFEC	BCDCGTGAYN	2.35518	0.0456009
M10015_2.00:MAF:MAFA:MAFB:MAFG:MAFK	TGCTGASTC	2.3517	6.60996
M01147_2.00:ATF2	NATGACGTMN	2.35127	1.59647
M09070_2.00:ELF1:ELF2:ELF4:ELK1:ELK3:ELK4:ERF:ERG:ETS1:ETS2:ETV1:ETV2:ETV3:ETV3L:ETV4:ETV5:FEV:FLI1:GABPA	ACCGGAAGTGR	2.34866	2.1376
M09589_2.00:POU2F2	ATATGCAAAT	2.34085	0.187572
M08778_2.00:MAX	GVGCACGTGGC	2.32956	0.983243
M08727_2.00:MYCN	SCCCACGTGGCC	2.32261	2.40729
M02874_2.00:PRDM1	NCACTTTCACTTTCW	2.31479	0.321508
M03963_2.00:RFX1:RFX2:RFX3:RFX4:RFX6	GTTGCTAGGCAAC	2.31175	0.783467
M02027_2.00:GCM1:GCM2	ATGCGGGT	2.31132	0.117346
M10279_2.00:EGR1:EGR2:EGR3:EGR4	VTGCGTGGGCGT	2.31001	0.980637
M08182_2.00:MXI1	CCACGTGG	2.30437	0.604104
M07953_2.00:ELF1:ELF2:ELF4:ELK1:ELK3:ELK4:ERF:ERG:ETS1:ETS2:ETV1:ETV2:ETV3:ETV3L:ETV4:ETV5:FEV:FLI1:GABPA	VRCCGGAAGTG	2.30306	2.24313
M02449_2.00:RFX1:RFX2:RFX3:RFX4:RFX6	BGTTGCYADG	2.29307	0.341182
M00785_2.00:ZKSCAN5	NTCAHYTMCD	2.28786	1.88962
M10188_2.00:EGR1:EGR2:EGR3:EGR4	WTGCGTGGGCGT	2.28439	1.75759
M11321_2.00:LEF1:TCF7:TCF7L1:TCF7L2	DCATCAAAGB	2.28309	0.0356382
M11350_2.00:STAT1	VWTTTCCN	2.27744	0.197908
M09350_2.00:REL:RELA	TGGMATTTCCCTWCH	2.27006	0.564583
M09353_2.00:REL:RELA	TGGMATTTCCCTWCH	2.27006	0.564583
M09424_2.00:STAT4	TTTCCYGGAA	2.26398	1.9274
M05468_2.00:POU2F3	DTATGCWAATN	2.26137	0.134762
M00187_2.00:RFX5:RFX7	BGTTGCYANG	2.25529	0.48337
M09967_2.00:JUN:JUNB:JUND	AGTCATAHTGAA	2.25399	9.44156
M07801_2.00:MYC	GVSCACGTGGC	2.25225	1.29029
M05044_2.00:NKX2-1:NKX2-2:NKX2-3:NKX2-4:NKX2-5:NKX2-6:NKX2-8	CTCAACGAC	2.23662	0.827765
M10471_2.00:EHF:ELF1:ELF2:ELF3:ELF4:ELF5:ETV6:ETV7:SPIC	YTACTTCCTG	2.23488	1.9413
M03306_2.00:POU2F3	TATGCAAAT	2.22706	0.154348
M04881_2.00:GCM1:GCM2	ATGCGGGTR	2.21664	1.48876
M09092_2.00:FOXH1	SAATCCACA	2.20578	0.941116
M03308_2.00:POU2F1	AWTATGCAAATT	2.20187	0.283117
M04191_2.00:HES7	VRCACGTGCC	2.19883	0.579349
M09262_2.00:MYB:MYBL1	BCBSCAACYGCCACY	2.19796	0.49857
M10579_2.00:GATA1:GATA2:GATA3:GATA4:GATA5:GATA6	AKGNDGATTABVGS	2.18711	0.187311
M03041_2.00:FOXO4	TTTCCCCACACG	2.1845	1.3841
M07845_2.00:PRDM1	TCACTTTCACTTTYH	2.17625	0.0603669
M10832_2.00:POU2F1	TNTATGBTAATT	2.17625	0.595852
M09497_2.00:MAF:MAFA:MAFB:MAFG:MAFK:NRL	TGAGTCAGCA	2.17582	3.88607
M04297_2.00:CREB3L2:CREB3L4	TGCCACGTGGCG	2.17495	1.25685
M10258_2.00:SP7:SP8:SP9	CCGCCCCCKVG	2.17451	1.1157
M05360_2.00:ALX1:ALX3:ALX4:ARX:BARX1:BARX2:BSX:DRGX:EMX1:EMX2:EN1:EN2:ESX1:EVX1:EVX2:GBX1:GBX2:GSX1:GSX2:HESX1:HOXA2:HOXA3:HOXB2:HOXB3:HOXD3:ISX:LBX1:LBX2:LHX1:LHX2:LHX3:LHX4:LHX5:LHX6:LHX8:LHX9:LMX1A:LMX1B:MEOX1:MIXL1:MNX1:MSX1:MSX2:NKX1-1:NKX1-2:NOBOX:NOTO:OTP:PDX1:PHOX2A:PHOX2B:PROP1:PRRX1:PRRX2:RAX:RAX2:SEBOX:SHOX:SHOX2:UNCX:VAX1:VAX2:VSX1:VSX2:ZFHX2	TAATTNAATTA	2.16974	0.129854
M08816_2.00:NFE2:NFE2L1:NFE2L2:NFE2L3	ATGACTCAGCARWW	2.15975	10.7097
M04335_2.00:FOS:FOSB:FOSL1:FOSL2	AATGACACG	2.15975	3.85871
M03725_2.00:ELF1:ELF2:ELF4:ELK1:ELK3:ELK4:ERF:ERG:ETS1:ETS2:ETV1:ETV2:ETV3:ETV3L:ETV4:ETV5:FEV:FLI1:GABPA	ACCGGAAGTG	2.15671	1.73283
M01488_2.00:ELF1:ELF2:ELF4:SPDEF	NAVCCGGATN	2.14932	0.306308
M08462_2.00:NFATC1:NFATC2:NFATC3:NFATC4	TTTTCCA	2.14368	0.00109529
M08244_2.00:ZNF189	TGGAAAA	2.14368	0.00109529
M10023_2.00:CEBPA:CEBPB:CEBPE	TVTKTGGWAANNN	2.1389	0.788244
M05542_2.00:IRF4:IRF8	NCGAAACYGAAACYR	2.13803	2.44812
M07631_2.00:ZNF584	AATTTCAAAAHTGCTATGGRC	2.13803	0
M02890_2.00:EGR1:EGR2:EGR3:EGR4	WWACGCCCACGCATTT	2.13803	0
M11204_2.00:PAX1:PAX2:PAX3:PAX5:PAX6:PAX7:PAX8:PAX9	GAKACGCAGCGAKGMGTGRCCACC	2.13803	0
M09643_2.00:STAT6	ABTTCYYRRGAA	2.13499	0.217451
M10292_2.00:WT1	GCGGGGGCGGGG	2.13456	2.91585
M01810_2.00:ATF3:JDP2	NATGACGTMA	2.12935	3.99594
M10510_2.00:ELF1:ELF2:ELF4:ELK1:ELK3:ELK4:ERF:ERG:ETS1:ETS2:ETV1:ETV2:ETV3:ETV3L:ETV4:ETV5:FEV:FLI1:GABPA	MCAGGAAA	2.12544	0.196084
M03215_2.00:ALX1:ALX3:ALX4:ARX:BARHL1:BARHL2:BARX1:BARX2:BSX:DRGX:EMX1:EMX2:EN1:EN2:ESX1:EVX1:EVX2:GBX1:GBX2:GSX1:GSX2:HESX1:HOXA1:HOXA2:HOXA3:HOXA4:HOXA5:HOXB1:HOXB2:HOXB3:HOXB4:HOXB5:HOXC4:HOXC5:HOXD1:HOXD3:HOXD4:LBX1:MEOX1:MEOX2:MIXL1:MNX1:MSX1:MSX2:NANOG:NANOGP8:NKX1-1:NKX1-2:PDX1:PHOX2A:PHOX2B:PROP1:PRRX1:PRRX2:RAX:RAX2:SHOX:SHOX2:TLX1:TLX3:UNCX:VAX1:VAX2:VENTX:VSX1:VSX2	SSTAATTABS	2.11284	0.0641453
M10207_2.00:OVOL2	GYGGGGG	2.11067	0.0244204
M08732_2.00:ARNT:ARNT2	STACGTGCC	2.11067	0.603235
M08233_2.00:ZIC1:ZIC2:ZIC3:ZIC4	CYCCTGCTGDG	2.10372	0.416706
M10731_2.00:DBX2:NKX3-1:NKX3-2	NCACTTAKTCN	2.08374	1.05056
M05047_2.00:NKX2-1:NKX2-2:NKX2-3:NKX2-4:NKX2-5:NKX2-6:NKX2-8	STCAACGMB	2.07376	1.32894
M07695_2.00:ZNF33A	GTGSCT	2.06768	1.00626
M10199_2.00:EGR1:EGR2:EGR3:EGR4	CCCMCACN	2.06681	0.0956316
M04780_2.00:ELF1:ELF2:ELF4:ELK1:ELK3:ELK4:ERF:ERG:ETS1:ETS2:ETV1:ETV2:ETV3:ETV3L:ETV4:ETV5:FEV:FLI1:GABPA	NRCCGGAAGYV	2.06637	0.806919
M03849_2.00:ALX1:ALX3:ALX4:ARX:BARX1:BARX2:BSX:DLX1:DLX2:DLX3:DLX4:DLX5:DLX6:DRGX:EMX1:EMX2:EN1:EN2:ESX1:EVX1:EVX2:GBX1:GBX2:GSX1:GSX2:HESX1:HOXA1:HOXA2:HOXA3:HOXB1:HOXB2:HOXB3:HOXD3:ISX:LBX1:LBX2:LHX1:LHX2:LHX3:LHX4:LHX5:LHX6:LHX8:LHX9:LMX1A:LMX1B:MEOX1:MIXL1:MNX1:MSX1:MSX2:NKX1-1:NKX1-2:NOBOX:NOTO:OTP:PDX1:PHOX2A:PHOX2B:PROP1:PRRX1:PRRX2:RAX:RAX2:SEBOX:SHOX:SHOX2:UNCX:VAX1:VAX2:VSX1:VSX2:ZFHX2:…	STAATTMGATTAN	2.06246	0.0877275
M08719_2.00:EPAS1	GTACGTGMC	2.06116	0.56328
M04378_2.00:ATF6:ATF6B	GRTGACGTCAYC	2.06116	1.21516
M01143_2.00:CREB3L1:CREB3L2:CREB3L4	KACGTGGC	2.05769	0.529839
M09837_2.00:MAX	CCRGCCACGTGC	2.05508	1.06055
M08267_2.00:ZNF71	CAGTTTCRTTTTCC	2.05291	1.06532
M01476_2.00:EHF:ELF1:ELF2:ELF3:ELF4:ELF5:ETV6:ETV7	DNVMGGAART	2.05161	0.347088
M10476_2.00:ELF5:SPI1:SPIB:SPIC	TTTCACTTC	2.04596	0.969345
M02453_2.00:RFX1:RFX2:RFX3:RFX4:RFX6	GTTGCYADGS	2.04596	0.284419
M04234_2.00:XBP1	SRTGACRTCAYC	2.04553	1.50222
M01821_2.00:ATF1:CREB1:CREM	KATGACGTAA	2.04075	2.05986
M04757_2.00:EHF:ELF1:ELF2:ELF3:ELF4:ELF5:ETV6:ETV7:SPI1:SPIC	AACVAGGAAGTR	2.04032	2.66005
M09608_2.00:NR2C1:NR2C2:NR2F1:NR2F2:NR2F6:NR4A1:NR4A2:NR4A3:PPARD:PPARG:RARA:RARB:RARG:RORA:RORB:RORC:RXRA:RXRB:RXRG	ANGNAAAGGTCA	2.04032	0.473815
M03511_2.00:LEF1:TCF7:TCF7L1:TCF7L2	AAAGATCAAAGGGWW	2.03988	0.346871
M03102_2.00:ALX1:ALX3:ALX4:ARX:BARHL1:BARHL2:BARX1:BARX2:BSX:DRGX:EMX1:EMX2:EN1:EN2:ESX1:EVX1:EVX2:GBX1:GBX2:GSX1:GSX2:HESX1:HOXA1:HOXA2:HOXA3:HOXA4:HOXA5:HOXB1:HOXB2:HOXB3:HOXB4:HOXB5:HOXC4:HOXC5:HOXD1:HOXD3:HOXD4:LBX1:MEOX1:MEOX2:MIXL1:MNX1:MSX1:MSX2:NANOG:NANOGP8:NKX1-1:NKX1-2:PDX1:PHOX2A:PHOX2B:PROP1:PRRX1:PRRX2:RAX:RAX2:SHOX:SHOX2:TLX1:TLX3:UNCX:VAX1:VAX2:VENTX:VSX1:VSX2	GVTAATTABY	2.03554	0.072006
M07709_2.00:ZKSCAN5	TCACCTCCY	2.03467	1.17346
M02469_2.00:GMEB1:GMEB2	HGACGTAC	2.03467	0.578915
M04791_2.00:EHF:ELF1:ELF2:ELF4:ELK1:ELK3:ELK4:ERF:ERG:ETS1:ETS2:ETV1:ETV2:ETV3:ETV3L:ETV4:ETV5:FEV:FLI1:GABPA	NACCGGAAGTG	2.02772	1.57432
M09218_2.00:POU2F2	AYATGCAAATK	2.02512	0.369889
M09224_2.00:POU2F2	AYATGCAAATK	2.02512	0.369889
M11124_2.00:AR:NR3C1:NR3C2:PGR	DGGGHHCAHTSTGTTCTHN	2.02468	0.182317
M10164_2.00:KLF1:KLF12:KLF2:KLF3:KLF4:KLF5:KLF6:KLF7:KLF8	CCACACCCTG	2.02425	0.382527
M11366_2.00:STAT6	TTCYCMGGAAD	2.01817	0.18058
M09069_2.00:ELF1:ELF2:ELF4:ELK1:ELK3:ELK4:ERF:ERG:ETS1:ETS2:ETV1:ETV2:ETV3:ETV3L:ETV4:ETV5:FEV:FLI1:GABPA	GGMRCCGGAAGTGV	2.01773	0.236951
M08996_2.00:EGR1:EGR2:EGR3:EGR4	CCCCGCCCMCGCMC	2.01773	1.80276
M04293_2.00:CREB3L2:CREB3L4	GGTGACGTCAYC	2.0173	0.31317
M10314_2.00:ZNF628	CAAGGTTGGTTGC	2.01469	0
M08015_2.00:STAT3	CATTTCCYGGAAATCASSKG	2.01469	0.783467
M04748_2.00:ELF1:ELF2:ELF4:SPDEF	NAMCCGGATGTN	2.00297	1.27075
M04754_2.00:ELF1:ELF2:ELF4:ELK1:ELK3:ELK4:ERF:ERG:ETS1:ETS2:ETV1:ETV2:ETV3:ETV3L:ETV4:ETV5:FEV:FLI1:GABPA	NRCCGGAAGTR	2.00253	0.893778
M10879_2.00:IRF1:IRF2	GAAAAGYGAAACC	1.99558	2.1693
M04232_2.00:XBP1	SRTGACGTCAYS	1.98777	0.436032
M04058_2.00:MITF:TFE3	YGCACGTGACV	1.97908	0.194564
M05407_2.00:HOXA3:HOXA4:HOXA5:HOXA6:HOXA7:HOXB3:HOXB4:HOXB5:HOXB6:HOXB7:HOXB8:HOXC4:HOXC5:HOXC6:HOXC8:HOXD3:HOXD4:HOXD8:PDX1	SYTAATTACC	1.97647	0.565017
M10502_2.00:ELF1:ELF2:ELF4:ELK1:ELK3:ELK4:ERF:ERG:ETS1:ETS2:ETV1:ETV2:ETV3:ETV3L:ETV4:ETV5:FEV:FLI1:GABPA	MGGAAGT	1.97517	2.31045
M02666_2.00:ZNF354C	MTCCAC	1.96996	0.271781
M08845_2.00:ATF1:CREB1:CREM	CRVTGACGTCA	1.96388	0.619738
M08784_2.00:ATF1:CREB1:CREM	CRVTGACGTCA	1.96388	0.619738
M02768_2.00:TFAP2A:TFAP2B:TFAP2C:TFAP2D:TFAP2E	TGCCYBRGGGCA	1.96127	1.1878
M02886_2.00:EGR1:EGR2:EGR3:EGR4	NHMCGCCCACGCAHH	1.95823	2.36777
M05000_2.00:HOXA10:HOXA4:HOXA5:HOXA6:HOXA7:HOXA9:HOXB4:HOXB5:HOXB6:HOXB7:HOXB8:HOXB9:HOXC10:HOXC4:HOXC5:HOXC6:HOXC8:HOXC9:HOXD10:HOXD4:HOXD8:HOXD9:MNX1:PDX1	WTAACGAC	1.95737	2.7126
M07974_2.00:POU2F2	ATATGCAAATNAR	1.95476	0.354124
M07975_2.00:POU2F2	ATATGCAAATNAR	1.95476	0.354124
M09442_2.00:NFYC	BYRGCCAATCAGAR	1.95389	1.61167
M02969_2.00:ELF1:ELF2:ELF4:ELK1:ELK3:ELK4:ERF:ERG:ETS1:ETS2:ETV1:ETV2:ETV3:ETV3L:ETV4:ETV5:FEV:FLI1:GABPA	ACCGGAAGTD	1.95259	0.796062
M01302_2.00:PAX1:PAX2:PAX3:PAX5:PAX6:PAX8:PAX9	SRWSCGTGAC	1.94564	1.85791
M04764_2.00:ELF1:ELF2:ELF4:ELK1:ELK3:ELK4:ERF:ERG:ETS1:ETS2:ETV1:ETV2:ETV3:ETV3L:ETV4:ETV5:FEV:FLI1:GABPA	VACCGGAAGTG	1.94216	0.845137
M00992_2.00:ATF1:CREB1:CREM	NRTGACGTCA	1.93174	1.69331
M04746_2.00:EHF:ELF1:ELF2:ELF3:ELF4:ELF5:ELK1:ELK3:ELK4:ERF:ERG:ETS1:ETS2:ETV1:ETV2:ETV3:ETV3L:ETV4:ETV5:ETV6:ETV7:FEV:FLI1:GABPA:SPDEF	AACCCGGAAGTR	1.92957	1.15783
M00757_2.00:XBP1	NVTGACGTDN	1.9287	0.745684
M09948_2.00:ATF1:CREB1:CREM	TGACGTMA	1.92827	1.4588
M03852_2.00:ALX1:ALX3:ALX4:ARX:BARX1:BARX2:BSX:DLX1:DLX2:DLX3:DLX4:DLX5:DLX6:DRGX:EMX1:EMX2:EN1:EN2:ESX1:EVX1:EVX2:GBX1:GBX2:GSX1:GSX2:HESX1:HOXA1:HOXA2:HOXA3:HOXB1:HOXB2:HOXB3:HOXD3:ISX:LBX1:LBX2:LHX2:LHX3:LHX4:LHX6:LHX8:LHX9:LMX1A:LMX1B:MEOX1:MIXL1:MNX1:MSX1:MSX2:NKX1-1:NKX1-2:NOBOX:NOTO:OTP:PDX1:PHOX2A:PHOX2B:PROP1:PRRX1:PRRX2:RAX:RAX2:SEBOX:SHOX:SHOX2:UNCX:VAX1:VAX2:VSX1:VSX2:ZFHX2:ZFHX3	TAATTNAATTA	1.92349	0.110528
M08792_2.00:ATF1:CREB1:CREM	TGACGTCACYK	1.92175	1.16434
M10272_2.00:ZNF354C	CCACS	1.91784	0.0320205
M10621_2.00:GTF2I	VAGGAAGTGA	1.91698	1.90264
M07793_2.00:MAX	DGCACGTGGCY	1.91176	0.476855
M05255_2.00:DBX2:NKX3-1:NKX3-2	GTTAAGTGGB	1.9109	0.287242
M07702_2.00:ZNF124	CTTCTTCCTTGG	1.90351	0.23669
M05888_2.00:RFX1:RFX2:RFX3:RFX4:RFX6	BGTTGCCATGGYRAC	1.90264	1.50613
M02022_2.00:GCM1:GCM2	NNATGCGGGY	1.8983	0.283638
M04295_2.00:CREB3L2:CREB3L4	CGCCACGTGGCM	1.89787	0.887264
M07896_2.00:CTCF	RGCGCCCCCTGGTGG	1.89352	27.0652
M09808_2.00:HIF1A	SBACGTGCV	1.89266	0.140321
M05730_2.00:RFX5:RFX7	CGTTGCTAB	1.88875	0.544605
M00755_2.00:MITF:TFEC	RTCACGTGAY	1.88484	0.150787
M07925_2.00:CTCF	RGCGCCCCCTGGTGG	1.8844	22.1664
M02731_2.00:PRDM1	CACTTTCACTTT	1.87746	0.432731
M09473_2.00:CLOCK	CACGTGDC	1.87659	0.178365
M10197_2.00:EGR1:EGR2:EGR3:EGR4	DTGCGTGGGCGK	1.86877	1.48312
M04308_2.00:BATF:BATF3	NMATGACACG	1.86486	0.715283
M10204_2.00:RREB1	GRGWGGGGTTGGGGGG	1.86443	0.502044
M01301_2.00:PAX1:PAX2:PAX3:PAX5:PAX6:PAX7:PAX8:PAX9	HSCGTGACB	1.86008	1.9287
M07924_2.00:CTCF	RGCGCCCYCTGGTGG	1.85748	26.4355
M10403_2.00:NFYA	YTCTGATTGGCYRR	1.85574	1.52828
M10255_2.00:E4F1	RTGACGTAAC	1.85357	2.08114
M07971_2.00:PBX3	GBCRGCCAATCAGRR	1.85009	1.48312
M01752_2.00:USF2	MMCACGTGAY	1.84488	0.728746
M04252_2.00:ATF2	BRTKACGTCAYN	1.84358	1.52177
M03455_2.00:RFX1:RFX2:RFX3:RFX4:RFX6	CGTTGCTAGGCAACG	1.83837	0
M04149_2.00:NEUROD1:NEUROD2:NEUROD4:NEUROD6	RVCATATGTCRCSBTATTT	1.83837	0
M02750_2.00:RFX1:RFX2:RFX3:RFX4:RFX6	GTTRCCATGG	1.83793	0.233998
M08333_2.00:ZNF768	CTTAACCTCTCTGAG	1.83663	0
M09866_2.00:ARNT:ARNT2	CACGTA	1.83272	0.386479
M01802_2.00:XBP1	NHNACGTRD	1.83185	0.288198
M03051_2.00:FOXO1:FOXO3:FOXO4:FOXO6:FOXP4	TTTCCCCACACGAC	1.83099	2.21316
M02829_2.00:CREB3:CREB3L1	YNRTGACGTCAYCA	1.83099	0.49857
M08026_2.00:ELF5:SPI1:SPIB:SPIC	RAAAAGAGGAAGTGR	1.8223	1.61948
M00778_2.00:EGR1:EGR2:EGR3:EGR4	CGCCCACGCA	1.82143	0.525062
M10415_2.00:RBPJ	ABTGTGGGAAMCK	1.81839	0.50769
M00242_2.00:KLF10:KLF11	CCGCCCCC	1.81535	0.203163
M09126_2.00:GRHL1:GRHL2	AACCKGTTTKDC	1.81448	0.0865983
M05492_2.00:POU3F4	GCTTGCATAATK	1.81057	0
M01131_2.00:POGK	WAAGCCGA	1.81057	0.155217
M08799_2.00:BATF:BATF3	MTGAGTCATAHYGAAAST	1.80927	10.1495
M09578_2.00:ISL1:ISL2:NOTO:SHOX:SHOX2:VSX1	CTAATKGV	1.80884	0.0691397
M10739_2.00:SIX1:SIX2:SIX4:SIX5	GGGARTTGT	1.79668	2.02121
M04798_2.00:ELF1:ELF2:ELF4:ELK1:ELK3:ELK4:ERF:ERG:ETS1:ETS2:ETV1:ETV2:ETV3:ETV3L:ETV4:ETV5:FEV:FLI1:GABPA	ACAGGAAGGAAGTR	1.79233	0.332539
M09349_2.00:NFATC1:NFATC2:NFATC3:NFATC4	TKTCWBTTTTTCCWT	1.79146	0.00408324
M10196_2.00:EGR1:EGR2:EGR3:EGR4	GCGGGGGCGG	1.78929	2.25442
M09949_2.00:ATF1:CREB1:CREM	BKGRTGACGTCM	1.78625	0.941985
M09109_2.00:FOXC1:FOXC2:FOXD1:FOXD2:FOXD3:FOXD4:FOXD4L1:FOXD4L3:FOXD4L4:FOXD4L5:FOXD4L6:FOXE1:FOXF1:FOXG1:FOXI1:FOXI2:FOXI3:FOXJ2:FOXJ3:FOXK1:FOXK2:FOXL1:FOXL2:FOXS1	RRCCAATCAGAG	1.78365	0.954579
M09095_2.00:FOXC1:FOXC2:FOXD1:FOXD2:FOXD3:FOXD4:FOXD4L1:FOXD4L3:FOXD4L4:FOXD4L5:FOXD4L6:FOXE1:FOXF1:FOXG1:FOXI1:FOXI2:FOXI3:FOXJ2:FOXJ3:FOXK1:FOXK2:FOXL1:FOXL2:FOXS1	RRCCAATCAGAG	1.78365	0.954579
M11225_2.00:NFAT5	AVTGGAAARTTMCM	1.78321	0.101408
M03067_2.00:GCM1:GCM2	BATGCGGGTA	1.7767	1.55391
M05374_2.00:BARHL1:BARHL2:BSX:EMX1:EMX2:GBX1:GBX2:HMX1:HMX2:HMX3:HOXA4:HOXA5:HOXB4:HOXB5:HOXC4:HOXC5:HOXD4:LBX2:MEOX1:MEOX2:MNX1:MSX1:MSX2:NANOG:NANOGP8:PDX1:TLX1:TLX2:TLX3:VAX1:VAX2:VENTX	GTTAAKTGB	1.77366	0.0871629
M10507_2.00:ELF1:ELF2:ELF4:ELK1:ELK3:ELK4:ERF:ERG:ETS1:ETS2:ETV1:ETV2:ETV3:ETV3L:ETV4:ETV5:FEV:FLI1:GABPA	RCCGGAAGTGCA	1.77062	0.669682
M10216_2.00:EGR1:EGR2:EGR3:EGR4	ATGCGTGGGCGG	1.77062	1.47182
M08750_2.00:HIF1A	GKACGTGC	1.76801	0.859034
M08713_2.00:HIF1A	GKACGTGC	1.76801	0.859034
M05875_2.00:POU5F1	WWTATGYAAATT	1.76758	0.141015
M10884_2.00:IRF5	KTTTCGCTTTCCT	1.7641	0.048641
M03315_2.00:POU3F1	WTATGCWAATTA	1.75759	0.0377532
M07919_2.00:CTCF	RGCGCCCYCTGGTGG	1.75542	22.3054
M10886_2.00:IRF4:IRF8	AAGTTTC	1.75455	0.479027
M03876_2.00:ALX1:ALX3:ALX4:ARX:BARX1:BARX2:BSX:DLX1:DLX2:DLX3:DLX4:DLX5:DLX6:DRGX:EMX1:EMX2:EN1:EN2:ESX1:EVX1:EVX2:GBX1:GBX2:GSX1:GSX2:HESX1:HOXA1:HOXA2:HOXA3:HOXB1:HOXB2:HOXB3:HOXD3:ISL1:ISL2:ISX:LBX1:LBX2:LHX1:LHX2:LHX3:LHX4:LHX5:LHX6:LHX8:LHX9:LMX1A:LMX1B:MEOX1:MIXL1:MNX1:MSX1:MSX2:NKX1-1:NKX1-2:NOBOX:NOTO:OTP:PDX1:PHOX2A:PHOX2B:PROP1:PRRX1:PRRX2:RAX:RAX2:SEBOX:SHOX:SHOX2:UNCX:VAX1:VAX2:VSX1:V…	TAATTAAATTA	1.75412	0.0120994
M08262_2.00:ZNF669	GTCATCR	1.75368	2.05248
M05586_2.00:HNF4A:HNF4G:NR2E1	ADAAGTCAM	1.74847	3.78661
M09428_2.00:EOMES:TBR1:TBX21	GGAGGTGTGARD	1.73805	0.360117
M00137_2.00:ZIC1:ZIC2:ZIC3:ZIC4:ZIC5	HCCYGCKGNG	1.72806	0.159039
M00709_2.00:RFX1:RFX2:RFX3:RFX4:RFX6	SGTTGCTADG	1.72589	1.39886
M07972_2.00:POU2F2	ATATGCAAAT	1.71329	0.526365
M07973_2.00:POU2F2	ATATGCAAAT	1.71329	0.526365
M08791_2.00:ATF1:CREB1:CREM	TGACGTCAYYN	1.71286	1.36325
M08824_2.00:ATF1:CREB1:CREM	TGACGTCAYYN	1.71286	1.36325
M02078_2.00:ALX1:ALX3:ALX4:ARX:BARX1:BARX2:DRGX:EN1:EN2:ESX1:EVX1:EVX2:GBX1:GBX2:HESX1:HOXA4:HOXA5:HOXB4:HOXB5:HOXC4:HOXC5:HOXD4:ISX:LBX1:LBX2:LHX2:LHX3:LHX4:LHX9:LMX1A:LMX1B:MEOX2:MIXL1:MNX1:MSX1:MSX2:NKX1-1:NKX1-2:NOBOX:OTP:PDX1:PHOX2A:PHOX2B:PROP1:PRRX1:PRRX2:RAX:RAX2:SEBOX:SHOX:SHOX2:UNCX:VSX1:VSX2	NNTTAATTAGY	1.70982	0.00474684
M09551_2.00:GATA1:GATA2:GATA3:GATA4:GATA5:GATA6	AGATGKDGAGATAAG	1.70721	0
M05501_2.00:POU5F1	NATTATGCWAATKARG	1.70374	0.509862
M11354_2.00:STAT1	TTCYGGGAAA	1.70243	1.56607
M07901_2.00:CTCF	CCCYCTRGTGG	1.69853	19.6301
M09507_2.00:CTCFL	CNNBRGCGCCCCCTGSTGGC	1.69592	19.4477
M04397_2.00:PRDM1	YCACTTTCACTY	1.69549	0.011917
M04960_2.00:BARX1:BARX2:BSX:DLX1:DLX2:DLX3:DLX4:DLX5:DLX6:EMX1:EMX2:EN1:EN2:EVX1:EVX2:GBX1:GBX2:GSX1:GSX2:HOXA1:HOXA2:HOXA3:HOXA4:HOXA5:HOXB1:HOXB2:HOXB3:HOXB4:HOXB5:HOXC4:HOXC5:HOXD1:HOXD3:HOXD4:ISX:MEOX1:MEOX2:MNX1:MSX1:MSX2:NANOG:NANOGP8:NKX1-1:NKX1-2:PDX1:PROP1:SHOX:SHOX2:UNCX:VAX1:VAX2:VENTX	BTAATTAS	1.69201	0.156607
M01745_2.00:OLIG2:OLIG3	NTACCATADKN	1.68637	0.387738
M10267_2.00:ZBTB33	HTCCTGCKAD	1.68333	0.453838
M09814_2.00:USF2	NNVCCACGTGACC	1.68159	0.832108
M05879_2.00:HNF4A:HNF4G:NR1H4:NR2C1:NR2C2:NR2F1:NR2F2:NR2F6:NR4A1:NR4A2:NR4A3:NR5A1:NR5A2:NR6A1:PPARA:PPARD:PPARG:RARA:RARB:RARG:RORA:RORB:RORC:RXRA:RXRB:RXRG:THRA:THRB	RGGTCAAAGGTCANR	1.67725	0.310955
M09414_2.00:STAT6	YTTCCTGAGAA	1.66943	0.460786
M01722_2.00:HEY1:HEY2:HEYL	GCACGTGTC	1.66682	0.550251
M05716_2.00:RFX1:RFX2:RFX3:RFX4:RFX6	SGTTGCTAGGCAACG	1.66378	0
M05718_2.00:RFX1:RFX2:RFX3:RFX4:RFX6	SGTTGCTAGGCAACS	1.66378	0
M11348_2.00:STAT1	KDYSAHTTCCGGGAADTGGSR	1.66378	0
M02931_2.00:EGR1:EGR2:EGR3:EGR4	HACGCCCACGCAHTT	1.66378	0
M05860_2.00:EGR1:EGR2:EGR3:EGR4	NNCCGCCCACGCA	1.66248	1.83707
M03471_2.00:GMEB1:GMEB2	TTACGTAM	1.65987	1.17173
M11211_2.00:PAX1:PAX2:PAX3:PAX5:PAX6:PAX7:PAX8:PAX9	GTCACGCTT	1.65944	2.58362
M11318_2.00:LEF1:TCF7:TCF7L1:TCF7L2	CCTTTGAA	1.65944	0.0960225
M02458_2.00:GMEB1:GMEB2	YBACGTAMN	1.6577	1.85574
M09454_2.00:HIF1A	TACGTGCV	1.65596	0.405197
M08428_2.00:LEF1:TCF7:TCF7L1:TCF7L2	ATCAAARGAGCCGM	1.65466	0.696608
M02814_2.00:ASCL1:ASCL2	ARCAGCTGCT	1.65466	1.28247
M08328_2.00:ZNF528	GAAATGACTTCC	1.65336	0.633636
M09212_2.00:NKX3-1:NKX3-2	TTAAGTGBTT	1.65075	0.218884
M09138_2.00:NKX3-1:NKX3-2	TTAAGTGBTT	1.65075	0.218884
M10291_2.00:WT1	CGCCCCCGCS	1.64945	2.02859
M03001_2.00:ELF1:ELF2:ELF4:ELK1:ELK3:ELK4:ERF:ERG:ETS1:ETS2:ETV1:ETV2:ETV3:ETV3L:ETV4:ETV5:FEV:FLI1:GABPA	ACCGGAAGTR	1.64641	1.00756
M09457_2.00:MYC	CACGTGGB	1.64554	1.28638
M07804_2.00:MYC	ASCACGTGGCN	1.64511	1.11614
M04730_2.00:ELF1:ELF2:ELF4:ELK1:ELK3:ELK4:ERF:ERG:ETS1:ETS2:ETV1:ETV2:ETV3:ETV3L:ETV4:ETV5:FEV:FLI1:GABPA	NACCGGAAGTR	1.64033	0.928522
M09850_2.00:MYC	RACCACGTGCTC	1.6399	0
M04133_2.00:HEY1:HEY2:HEYL	GRCACGTGCC	1.63816	0.310303
M04588_2.00:ZNF784	STACCTACCKY	1.63555	0.0703123
M02920_2.00:ZBTB7C	GCGACCACCGAV	1.63425	1.22905
M11227_2.00:NFKB1:RELA:RELB	GGAAAGTCCCYTBYGC	1.63338	0.0689225
M02694_2.00:MEF2A	DTTDCCWWAWTGGGWAAN	1.63078	0.218103
M10921_2.00:MEF2A	DTTDCCWWAWTGGGWAAN	1.63078	0.218103
M09846_2.00:MYCN	YMCCACGTGYMN	1.6273	0.561977
M08881_2.00:BCL11A:BCL11B	YTYTCACTTCCTCTTTY	1.61862	0.4369
M09943_2.00:NFE2:NFE2L1:NFE2L2:NFE2L3	YTGCTGAGTCASB	1.61818	8.22119
M04806_2.00:SPI1:SPIB:SPIC	RAAWGRGGAAGTR	1.61558	2.56234
M05503_2.00:POU5F1	NATTATGCWAATKARG	1.61297	0.669248
M04044_2.00:ATF6:ATF6B	ACCACGATGT	1.6121	0.427085
M11316_2.00:LEF1:TCF7:TCF7L1:TCF7L2	ATCAAAGVVM	1.5943	0.00411277
M05547_2.00:IRF7	HCGAAAVCGAAAVTA	1.58735	1.52264
M02712_2.00:RELA	SGGGTTTTTCCS	1.58691	0.271564
M07872_2.00:CTCF	RSYGCCMCCTGGTGG	1.57996	21.6626
M11315_2.00:LEF1:TCF7:TCF7L1:TCF7L2	TCAAAGG	1.57736	0.0459049
M05447_2.00:POU2F2	ATGCATATGCAW	1.57475	0.0185921
M03123_2.00:MEIS1:MEIS2:MEIS3:PKNOX1:PKNOX2:TGIF1:TGIF2:TGIF2LX:TGIF2LY	TGACAGCTGTCA	1.57432	3.75274
M04793_2.00:ELF1:ELF2:ELF4:ELK1:ELK3:ELK4:ERF:ERG:ETS1:ETS2:ETV1:ETV2:ETV3:ETV3L:ETV4:ETV5:FEV:FLI1:GABPA	NACCGGAAGTR	1.57041	1.14958
M09538_2.00:ELF5:SPI1:SPIB:SPIC	AGAGGAAGTG	1.56954	4.52969
M09479_2.00:USF2	ACCACGTGAC	1.56737	0.0106532
M09824_2.00:HES1:HES4	KCTBGTGB	1.5665	0.981506
M10827_2.00:POU2F1	ADGAATATKCAHNHW	1.5652	0
M03239_2.00:POU5F1B	TATGCAAAT	1.56389	0.249285
M05054_2.00:BARX1:BARX2:BSX:EMX1:EMX2:EN1:EN2:EVX1:EVX2:GBX1:GBX2:GSX1:GSX2:HMX1:HMX2:HMX3:HOXA1:HOXA2:HOXA3:HOXA4:HOXA5:HOXA6:HOXA7:HOXA9:HOXB1:HOXB2:HOXB3:HOXB4:HOXB5:HOXB6:HOXB7:HOXB8:HOXB9:HOXC4:HOXC5:HOXC6:HOXC8:HOXC9:HOXD1:HOXD3:HOXD4:HOXD8:HOXD9:ISX:MEOX1:MEOX2:MNX1:NKX1-1:NKX1-2:NOTO:OTP:PDX1:VAX1:VAX2:VENTX	STAATTAS	1.55781	0.14145
M07926_2.00:BCL11A:BCL11B	BTTTCASTTCCTCTT	1.55738	1.53697
M01480_2.00:ELF5:ETV7:SPI1:SPIB:SPIC	WDVVGGAAG	1.55434	0.794325
M07906_2.00:CTCF	DMYRSYGCCMYCTRGTGG	1.55304	20.173
M07918_2.00:CTCF	GCGCCCCCTGGTGG	1.55304	15.361
M04268_2.00:BATF:BATF3	GATGACGTCATC	1.55304	0.737866
M09056_2.00:ELF1:ELF2:ELF4:ELK1:ELK3:ELK4:ERF:ERG:ETS1:ETS2:ETV1:ETV2:ETV3:ETV3L:ETV4:ETV5:FEV:FLI1:GABPA	GVVRCCGGAAGTGV	1.55	0.319901
M03874_2.00:ALX1:ALX3:ALX4:ARX:BARX1:BARX2:BSX:DLX2:DLX3:DLX4:DLX5:DRGX:EMX1:EMX2:EN1:EN2:ESX1:EVX1:EVX2:GBX1:GBX2:GSX1:GSX2:HESX1:HOXA2:HOXA3:HOXB1:HOXB2:HOXB3:HOXD3:ISX:LBX1:LBX2:LHX1:LHX2:LHX3:LHX4:LHX5:LHX6:LHX8:LHX9:LMX1A:LMX1B:MEOX1:MIXL1:MNX1:MSX1:MSX2:NKX1-1:NKX1-2:NOBOX:NOTO:OTP:PDX1:PHOX2A:PHOX2B:PROP1:PRRX1:PRRX2:RAX:RAX2:SEBOX:SHOX:SHOX2:UNCX:VAX1:VAX2:VSX1:VSX2:ZFHX2:ZFHX3	NTAATBNVATTAN	1.54913	0.0114089
M07799_2.00:MYC	GRSCACGTGG	1.54869	0.976294
M00139_2.00:ZNF281	CCWCCCCCMH	1.54826	0.152481
M02021_2.00:GCM1:GCM2	ATGCGGGYNN	1.54739	0.230133
M00194_2.00:HBP1	NWSAATGR	1.54739	0.478593
M03430_2.00:ESR1:ESR2:ESRRA:ESRRB:ESRRG	DAGGTCAKTCAAGGTCA	1.54044	0
M03807_2.00:ALX1:ALX3:ALX4:ARX:BARX1:BARX2:BSX:DLX1:DLX2:DLX3:DLX4:DLX5:DLX6:DRGX:EMX1:EMX2:EN1:EN2:ESX1:EVX1:EVX2:GBX1:GBX2:GSX1:GSX2:HESX1:HMX1:HMX3:HOXA1:HOXA2:HOXA3:HOXA4:HOXA5:HOXA7:HOXB1:HOXB2:HOXB3:HOXB4:HOXB5:HOXB7:HOXC4:HOXC5:HOXD1:HOXD3:HOXD4:ISX:LHX3:LHX4:MEOX1:MEOX2:MNX1:MSX1:MSX2:NANOG:NANOGP8:NKX1-1:NKX1-2:NOTO:OTP:PDX1:PHOX2A:PHOX2B:PROP1:PRRX1:PRRX2:SHOX:SHOX2:UNCX:VAX1:VAX2:VENTX…	YTAATGWNNVGBHDVYBNNWCATTAR	1.54044	0
M03432_2.00:ESR1:ESR2:NR1D1:NR1D2:NR1H2:NR1H3:NR1H4:NR2C1:NR2C2:NR2F1:NR2F2:NR2F6:NR4A1:NR5A2:NR6A1:PPARA:PPARD:PPARG:RARA:RARB:RARG:RORA:RORB:RORC:RXRA:RXRB:RXRG	AAAGGTCAHSRGAGGTCA	1.54044	0
M03395_2.00:ESR1:ESR2:NR1D1:NR1D2:NR1H2:NR1H3:NR1H4:NR2C1:NR2C2:NR2F1:NR2F2:NR2F6:NR4A1:NR4A2:NR4A3:NR5A2:NR6A1:PPARA:PPARD:PPARG:RARA:RARB:RARG:RORA:RORB:RORC:RXRA:RXRB:RXRG	RAGGTCAAGYAAAGGTCA	1.54044	0
M09187_2.00:ALX1:ALX3:ALX4:ARX:DRGX:EN1:EN2:ESX1:ISX:LHX2:LHX3:LHX4:LHX6:LHX8:LHX9:LMX1A:LMX1B:MIXL1:OTP:PHOX2A:PHOX2B:PROP1:PRRX1:PRRX2:RAX:RAX2:SEBOX:SHOX:SHOX2:UNCX:VSX1:VSX2:ZFHX2	SCTGATTAS	1.53393	0.573269
M11294_2.00:LEF1:TCF7:TCF7L1:TCF7L2	KGWSWWCAAAGV	1.53263	0.0905504
M09985_2.00:HLF:TEF	ATGTTWAYATAA	1.52959	0.647967
M09413_2.00:STAT4	TTTCYYGGAAR	1.52872	1.48268
M10261_2.00:KLF10:KLF11	GGGGTGGGMG	1.52698	0.0748724
M03833_2.00:ALX1:ALX3:ALX4:ARX:BARHL1:BARHL2:BARX1:BARX2:BSX:DLX1:DLX2:DLX3:DLX4:DLX5:DLX6:DRGX:EMX1:EMX2:EN1:EN2:ESX1:EVX1:EVX2:GBX1:GBX2:GSX1:GSX2:HMX1:HMX2:HMX3:HOXA1:HOXA2:HOXA3:HOXA4:HOXA5:HOXB1:HOXB2:HOXB3:HOXB4:HOXB5:HOXC12:HOXC4:HOXC5:HOXD1:HOXD3:HOXD4:LBX1:LBX2:LHX1:LHX5:MEOX1:MEOX2:MIXL1:MNX1:MSX1:MSX2:NANOG:NANOGP8:NKX1-1:NKX1-2:PDX1:PHOX2A:PHOX2B:PROP1:PRRX1:PRRX2:RAX:RAX2:SHOX:SHOX2:…	SSTAATTACS	1.52524	1.42014
M07900_2.00:CTCF	VBRGCGCCCCCTGGTGG	1.52481	14.7704
M08113_2.00:ELF1:ELF2:ELF4:ELK1:ELK3:ELK4:ERF:ERG:ETS1:ETS2:ETV1:ETV2:ETV3:ETV3L:ETV4:ETV5:FEV:FLI1:GABPA	CCGGAAGTGGV	1.52351	3.29369
M07735_2.00:ZNF273	GTAGCTCCT	1.5222	0.204726
M02935_2.00:ZNF740	VCCCCCCCAC	1.52177	0.328761
M09629_2.00:RFX5:RFX7	CTGTTGCTAGGS	1.52046	0.49249
M02033_2.00:ALX1:ALX3:ALX4:ARX:DRGX:EN1:EN2:ESX1:GBX1:GBX2:HESX1:ISX:LHX3:LHX4:LHX6:LHX8:MIXL1:MSX1:MSX2:OTP:PHOX2A:PHOX2B:PROP1:PRRX1:PRRX2:RAX:RAX2:SEBOX:SHOX:SHOX2:UNCX:VSX1:VSX2:ZFHX2	TTGATTGN	1.51873	0.682277
M03891_2.00:PAX3:PAX7	GTBRCTAATTGATTW	1.51525	0
M05247_2.00:MEIS1:MEIS2:MEIS3:PKNOX1:PKNOX2:TGIF1:TGIF2:TGIF2LX:TGIF2LY	TGACAGCTGTCA	1.51265	4.29952
M05544_2.00:IRF4:IRF8	RYGAAACTGAAACTA	1.51265	1.68506
M08133_2.00:SIX1:SIX2:SIX4:SIX5	NNCTGAAACCTGATMC	1.51004	1.97213
M10414_2.00:RBPJ	TTCCCACG	1.50613	0.0377315
M02740_2.00:MEIS1:MEIS2:MEIS3:PKNOX1:PKNOX2:TGIF1:TGIF2	TGACAGCTGTC	1.5044	2.31566
M04260_2.00:ATF1:CREB1:CREM	RTGACRCGTCAY	1.5044	0.0571532
M04986_2.00:ALX1:ALX3:ALX4:ARX:BARHL1:BARHL2:BARX1:BARX2:BSX:DRGX:EMX1:EMX2:EN1:EN2:ESX1:EVX1:EVX2:GBX1:GBX2:GSX1:GSX2:HESX1:HOXA1:HOXA2:HOXA3:HOXA4:HOXA5:HOXB1:HOXB2:HOXB3:HOXB4:HOXB5:HOXC4:HOXC5:HOXD1:HOXD3:HOXD4:LBX1:MEOX1:MEOX2:MIXL1:MNX1:MSX1:MSX2:NANOG:NANOGP8:NKX1-1:NKX1-2:PDX1:PHOX2A:PHOX2B:PROP1:PRRX1:PRRX2:RAX:RAX2:SHOX:SHOX2:TLX1:TLX3:UNCX:VAX1:VAX2:VENTX:VSX1:VSX2	STAATTAS	1.5044	0.149528
M04129_2.00:CLOCK	GMCACGTGYN	1.50266	0.382049
M05886_2.00:AR:NR3C1:NR3C2:PGR	RGTACATTNTGTTCY	1.50049	0.0384003
M05087_2.00:ALX1:ALX3:ALX4:ARX:BARHL1:BARHL2:BARX1:BARX2:BSX:DRGX:EMX1:EMX2:EN1:EN2:ESX1:EVX1:EVX2:GBX1:GBX2:GSX1:GSX2:HESX1:HOXA2:HOXA3:HOXB2:HOXB3:HOXD3:ISX:LBX1:LBX2:LHX1:LHX2:LHX3:LHX4:LHX5:LHX6:LHX8:LHX9:LMX1A:LMX1B:MEOX1:MEOX2:MIXL1:MNX1:MSX1:MSX2:NKX1-1:NKX1-2:NOBOX:NOTO:OTP:PDX1:PHOX2A:PHOX2B:PROP1:PRRX1:PRRX2:RAX:RAX2:SEBOX:SHOX:SHOX2:UNCX:VAX1:VAX2:VSX1:VSX2:ZFHX2	STAATTRG	1.49571	0.0773044
M10158_2.00:CTCF	ACCTAGT	1.49441	0.168593
M05274_2.00:BARX1:BARX2:BSX:EMX1:EMX2:EN1:EN2:EVX1:EVX2:GBX1:GBX2:GSX1:GSX2:HMX1:HMX2:HMX3:HOXA1:HOXA2:HOXA3:HOXA4:HOXA5:HOXA6:HOXA7:HOXB1:HOXB2:HOXB3:HOXB4:HOXB5:HOXB6:HOXB7:HOXB8:HOXC4:HOXC5:HOXC6:HOXD1:HOXD3:HOXD4:HOXD8:ISX:MEOX1:MEOX2:MNX1:NKX1-1:NKX1-2:NOTO:OTP:PDX1:TLX2:VAX1:VAX2:VENTX	STAATKRV	1.4931	0.118302
M10715_2.00:ALX1:ALX3:ALX4:ARX:BARHL1:BARHL2:BARX1:BARX2:BSX:DLX1:DLX2:DLX3:DLX4:DLX5:DLX6:DRGX:EMX1:EMX2:EN1:EN2:ESX1:EVX1:EVX2:GBX1:GBX2:GSX1:GSX2:HESX1:HMX1:HMX2:HMX3:HOXA1:HOXA2:HOXA3:HOXB1:HOXB2:HOXB3:HOXD1:HOXD3:ISX:LBX1:LBX2:LHX1:LHX2:LHX3:LHX4:LHX5:LHX9:MEOX1:MEOX2:MIXL1:MNX1:MSX1:MSX2:NANOG:NANOGP8:NKX1-1:NKX1-2:NOBOX:OTP:PDX1:PHOX2A:PHOX2B:PROP1:PRRX1:PRRX2:RAX:RAX2:SEBOX:SHOX:SHOX2:UNC…	CNGTAAWTG	1.49267	0.54808
M10508_2.00:ELF1:ELF2:ELF4:ELK1:ELK3:ELK4:ERF:ERG:ETS1:ETS2:ETV1:ETV2:ETV3:ETV3L:ETV4:ETV5:FEV:FLI1:GABPA	CACTTCCGGYBC	1.49224	2.07593
M08289_2.00:CTCF	RGCGCCCCCTGSYGG	1.4892	9.10281
M00323_2.00:NKX2-1:NKX2-2:NKX2-3:NKX2-4:NKX2-5:NKX2-6:NKX2-8	YTTAAGTGGYN	1.48485	0.419702
M04082_2.00:MLX	HGCACGTGMYM	1.48312	0.647099
M08827_2.00:ATF2:CREB5	ATGACVTCAYY	1.48138	0.720495
M08788_2.00:ATF2	ATGACVTCAYY	1.48138	0.720495
M04299_2.00:ATF2:CREB5	NRTGACGTCAYN	1.48138	0.836885
M09236_2.00:IRF4:IRF8	RAAAGRGGAAGTGAAASTRR	1.4779	1.90395
M09246_2.00:IRF4:IRF8	RAAAGRGGAAGTGAAASTRR	1.4779	1.90395
M11351_2.00:STAT1	GNTTTCYRGGAAATGRNNDGNN	1.4779	1.58344
M07839_2.00:MAFF	TGCTGACTCAGCAAW	1.474	2.35518
M09627_2.00:RFX1:RFX2:RFX3:RFX4:RFX6	CGGTTGCCATGGCAAC	1.474	0.505519
M09065_2.00:ELF5:SPI1:SPIB:SPIC	RRAAAGAGGAAGTGV	1.47269	3.16166
M04985_2.00:ALX1:ALX3:ALX4:ARX:BARHL1:BARHL2:BARX1:BARX2:BSX:DRGX:EMX1:EMX2:EN1:EN2:ESX1:EVX1:EVX2:GBX1:GBX2:GSX1:GSX2:HESX1:HOXA1:HOXA2:HOXA3:HOXA4:HOXA5:HOXB1:HOXB2:HOXB3:HOXB4:HOXB5:HOXC4:HOXC5:HOXD1:HOXD3:HOXD4:LBX1:MEOX1:MEOX2:MIXL1:MNX1:MSX1:MSX2:NANOG:NANOGP8:NKX1-1:NKX1-2:PDX1:PHOX2A:PHOX2B:PROP1:PRRX1:PRRX2:RAX:RAX2:SHOX:SHOX2:TLX1:TLX3:UNCX:VAX1:VAX2:VENTX:VSX1:VSX2	CTAATTAS	1.47269	0.109138
M02766_2.00:TFAP2A:TFAP2B:TFAP2C:TFAP2D:TFAP2E	TGCCCBVGGGCA	1.47182	0.733523
M09529_2.00:EHF:ELF1:ELF2:ELF3:ELF4:ELF5:ELK1:ELK3:ELK4:ERF:ERG:ETS1:ETS2:ETV1:ETV2:ETV3:ETV3L:ETV4:ETV5:ETV6:ETV7:FEV:FLI1:GABPA:SPDEF	AVCCGGAAGT	1.47096	1.26944
M09061_2.00:EHF:ELF1:ELF2:ELF4:ELK1:ELK3:ELK4:ERF:ERG:ETS1:ETS2:ETV1:ETV2:ETV3:ETV3L:ETV4:ETV5:FEV:FLI1:GABPA	GCVGGAAGYG	1.45662	2.33042
M09082_2.00:EHF:ELF1:ELF2:ELF4:ELK1:ELK3:ELK4:ERF:ERG:ETS1:ETS2:ETV1:ETV2:ETV3:ETV3L:ETV4:ETV5:FEV:FLI1:GABPA	GCVGGAAGYG	1.45662	2.33042
M02110_2.00:PBX1:PBX2:PBX3:PBX4	TTGATGWG	1.45576	0.0819079
M05450_2.00:POU2F2	TTGCATAATTAG	1.45445	0.0576743
M00711_2.00:BBX:CIC:SOX10:SOX8:SOX9	NTSAATGD	1.45141	0.178669
M06163_2.00:KLF1:KLF12:KLF2:KLF3:KLF4:KLF5:KLF6:KLF7	GRCHACGCCC	1.45011	0.76957
M08320_2.00:IKZF1:IKZF2:IKZF3	TTCCCNKSC	1.44967	0.0565451
M09848_2.00:MYCN	GSSCACGTGC	1.44794	0.611052
M08287_2.00:PATZ1	CCCCKCCC	1.44707	0.639281
M02884_2.00:EGR1:EGR2:EGR3:EGR4	WACGCCCACGCAHT	1.44533	0.915493
M03424_2.00:ESR1:ESR2:NR1D1:NR1D2:NR1H2:NR1H3:NR1H4:NR2C1:NR2C2:NR2F1:NR2F2:NR2F6:NR4A1:NR5A2:NR6A1:PPARA:PPARD:PPARG:RARA:RARB:RARG:RORA:RORB:RORC:RXRA:RXRB:RXRG	AAAGGTCAHCARAGGTCA	1.44533	0
M05527_2.00:IRF5:IRF6	AGTWTCGRTNNDNCGAWACT	1.44533	0
M10208_2.00:PLAGL2	GGGGGATCCCCA	1.44533	0
M03659_2.00:ATF1:CREB1:CREM	RTGACGTCAY	1.44403	1.10398
M04522_2.00:OSR2	TGCTACTGTD	1.44055	0.494661
M00342_2.00:PAX2:PAX4:PAX6	NNTGCTAATTADTN	1.43969	0.0256755
M10833_2.00:POU2F1	TATGCAAATN	1.43969	0.26657
M09036_2.00:E2F1:E2F2:E2F3:E2F4:E2F5:E2F6	GGGGGCGGGAARD	1.43751	3.00011
M10799_2.00:ISL1:ISL2:NOTO:SHOX:SHOX2:VSX1	CTAAGTG	1.43665	0.328109
M04296_2.00:CREB3L2:CREB3L4	GRTGACGTCAYC	1.43534	0.519416
M04813_2.00:FOXO1:FOXO3:FOXO4:FOXO6:FOXP4	WTCCCCACACR	1.4323	0.421613
M02450_2.00:RFX1:RFX2:RFX3:RFX4:RFX6	BGTTGCYANG	1.43143	0.104491
M04794_2.00:ELF1:ELF2:ELF4:ELK1:ELK3:ELK4:ERF:ERG:ETS1:ETS2:ETV1:ETV2:ETV3:ETV3L:ETV4:ETV5:FEV:FLI1:GABPA	ACAGGAAGGAAGTR	1.42839	0.26518
M08737_2.00:NEUROD1:NEUROD2:NEUROD4:NEUROD6	RRCAGATGG	1.42796	0.133024
M04264_2.00:ATF1:CREB1:CREM	NRTGACGTCAYN	1.42492	0.926784
M03024_2.00:FOXO1:FOXO3:FOXO4:FOXO6	TTTCCCCACACG	1.42492	0.31317
M08256_2.00:ZNF454	GWGCYTT	1.42188	0.839491
M02786_2.00:MAX	AMCACGTGBY	1.42145	0.473815
M02976_2.00:ELF1:ELF2:ELF4:SPDEF	ACCCGGATGTR	1.42101	0.448192
M04814_2.00:FOXO1:FOXO3:FOXO4:FOXO6:FOXP4	HTCCCCACACS	1.41927	0.336491
M09931_2.00:ATF1:CREB1:CREM	TGACGTCASCV	1.41667	1.90438
M04636_2.00:ZBTB12	GCGACGKCAGGCCA	1.4158	0
M08774_2.00:BHLHA15	GCAGCAGCTGG	1.41493	0.541565
M08739_2.00:BHLHA15	GCAGCAGCTGG	1.41493	0.541565
M05012_2.00:NKX3-1:NKX3-2	GTTAAGTGGK	1.41363	0.508993
M07574_2.00:ZNF684	CACCCCTTK	1.41233	0.0182925
M10326_2.00:ZNF883	KGTGGCTGCCTC	1.41189	0
M11175_2.00:ESR1:ESR2:NR1D1:NR1D2:NR1H2:NR1H3:NR1H4:NR2C1:NR2C2:NR2F1:NR2F2:NR2F6:NR4A1:NR6A1:PPARA:PPARD:PPARG:RARA:RARB:RARG:RORA:RORB:RORC:RXRA:RXRB:RXRG:THRA	CCMGGAA	1.40494	0.442112
M11431_2.00:GTF2B	CACTATRAAAG	1.40407	0.680974
M09879_2.00:NEUROG2:NEUROG3	GSVAGDCAGMTGGNNY	1.40321	1.57996
M10109_2.00:PRDM1	VAGRAAGKGAAAGG	1.40321	0.155738
M08875_2.00:GLI1:GLI2:GLI3	RGACCACCCAV	1.40147	0.169592
M05138_2.00:MEIS1:MEIS2:MEIS3:PKNOX1:PKNOX2:TGIF1:TGIF2	TGACAGCTGTCA	1.40103	4.32036
M03776_2.00:ALX1:ALX3:ALX4:ARX:BARX1:BARX2:BSX:DLX1:DLX2:DLX3:DLX4:DLX5:DLX6:DRGX:EMX1:EMX2:EN1:EN2:ESX1:EVX1:EVX2:GBX1:GBX2:GSX1:GSX2:HESX1:HOXA2:HOXA3:HOXB2:HOXB3:HOXD3:ISX:LBX1:LBX2:LHX1:LHX2:LHX3:LHX4:LHX5:LHX6:LHX8:LHX9:LMX1A:LMX1B:MEOX1:MIXL1:MNX1:MSX1:MSX2:NKX1-1:NKX1-2:NOBOX:NOTO:OTP:PDX1:PHOX2A:PHOX2B:PROP1:PRRX1:PRRX2:RAX:RAX2:SEBOX:SHOX:SHOX2:UNCX:VAX1:VAX2:VSX1:VSX2:ZFHX2:ZFHX3	TAATBNVATTA	1.39973	0.057544
M03103_2.00:BARHL1:BARHL2:BARX1:BARX2:BSX:DLX2:DLX3:EMX1:EMX2:ESX1:EVX1:EVX2:GBX1:GBX2:HESX1:HMX1:HMX2:HMX3:HOXA1:HOXA2:HOXA3:HOXA4:HOXA5:HOXB1:HOXB2:HOXB3:HOXB4:HOXB5:HOXC4:HOXC5:HOXD1:HOXD12:HOXD3:HOXD4:LBX1:LBX2:MEOX1:MEOX2:MNX1:MSX1:MSX2:NANOG:NANOGP8:NKX1-1:NKX1-2:PDX1:RAX:RAX2:TLX1:TLX3:VENTX	NWTAATTACH	1.39799	0.107966
M04583_2.00:EGR1:EGR2:EGR3:EGR4	HMCGCCCACGCAM	1.39713	3.02356
M03195_2.00:MEIS1:MEIS2:MEIS3:PKNOX1:PKNOX2:TGIF1:TGIF2:TGIF2LX:TGIF2LY	TGACAGGTGTCA	1.39713	2.43813
M06270_2.00:ISL1:ISL2:NOTO:SHOX:SHOX2:VSX1	CTTAATTG	1.39278	0.0631898
M09950_2.00:ATF1:CREB1:CREM	NNVSTGACGTMANNN	1.39191	3.06091
M04080_2.00:MLX	BCACGTGN	1.38844	0.495096
M01743_2.00:MLXIP	ACACGTGC	1.38844	0.495096
M01114_2.00:MLX	NDTCACGTGN	1.38844	0.495096
M05101_2.00:ALX1:ALX3:ALX4:ARX:BARX1:BARX2:BSX:DLX1:DLX2:DLX3:DLX4:DLX5:DLX6:DRGX:EMX1:EMX2:EN1:EN2:ESX1:EVX1:EVX2:GBX1:GBX2:GSX1:GSX2:HMX1:HMX3:HOXA1:HOXA2:HOXA3:HOXA4:HOXA5:HOXA7:HOXB1:HOXB2:HOXB3:HOXB4:HOXB5:HOXB7:HOXC4:HOXC5:HOXD1:HOXD3:HOXD4:ISX:LHX3:LHX4:MEOX1:MEOX2:MIXL1:MNX1:MSX1:MSX2:NANOG:NANOGP8:NKX1-1:NKX1-2:NOTO:OTP:PDX1:PHOX2A:PHOX2B:PROP1:PRRX1:PRRX2:RAX:RAX2:SEBOX:SHOX:SHOX2:UNCX:…	CTAATTAC	1.38366	0.467301
M03785_2.00:BARX1:BARX2:BSX:EMX1:EMX2:EN1:EN2:EVX1:EVX2:GBX1:GBX2:GSX1:GSX2:HESX1:HMX1:HMX2:HMX3:HOXA1:HOXA2:HOXA3:HOXA4:HOXA5:HOXA6:HOXA7:HOXB1:HOXB2:HOXB3:HOXB4:HOXB5:HOXB6:HOXB7:HOXB8:HOXC4:HOXC5:HOXC6:HOXD1:HOXD3:HOXD4:HOXD8:ISX:MEOX1:MEOX2:MNX1:NKX1-1:NKX1-2:NOTO:OTP:PDX1:TLX1:TLX3:VAX1:VAX2:VENTX	GYTAATGATS	1.38366	0.262661
M04864_2.00:GATA1:GATA2:GATA3:GATA4:GATA5:GATA6	AGATAAGATCT	1.38366	0.21997
M03585_2.00:TFAP2A:TFAP2B:TFAP2E	TGCCCBVGGGCA	1.38323	0.431776
M08768_2.00:MYCN	CCACGTGS	1.38279	1.54131
M09964_2.00:ATF4	SMTTACRTCABC	1.38149	0.117824
M03872_2.00:ALX1:ALX3:ALX4:ARX:BARHL1:BARHL2:BARX1:BARX2:BSX:DLX1:DLX2:DLX3:DLX4:DLX5:DLX6:DRGX:EMX1:EMX2:EN1:EN2:ESX1:EVX1:EVX2:GBX1:GBX2:GSX1:GSX2:HESX1:HOXA1:HOXA2:HOXA3:HOXA4:HOXA5:HOXB1:HOXB2:HOXB3:HOXB4:HOXB5:HOXC4:HOXC5:HOXD1:HOXD3:HOXD4:ISX:LHX1:LHX3:LHX4:LHX5:MEOX1:MEOX2:MIXL1:MNX1:MSX1:MSX2:NANOG:NANOGP8:NKX1-1:NKX1-2:NOTO:OTP:PDX1:PHOX2A:PHOX2B:PROP1:PRRX1:PRRX2:RAX:RAX2:SEBOX:SHOX:SHO…	GTAATGAC	1.37975	0.433686
M08043_2.00:STAT3	YTTCCYGGAAR	1.37888	1.41276
M04038_2.00:JUN:JUNB:JUND	RTGACGTCAT	1.37541	1.02189
M08863_2.00:MZF1	YCMAWTCCCCTYY	1.37454	0.615395
M10828_2.00:POU2F1	NDSRTAATSABDW	1.3728	0.402417
M07617_2.00:ZNF528	GAAATGRCTTCCCTK	1.3702	0
M04706_2.00:E2F7:E2F8	TTTTGGCGGGAAAW	1.36759	0
M03453_2.00:RFX1:RFX2:RFX3:RFX4:RFX6	CGTTGCTARGCAACS	1.36759	0.83428
M03314_2.00:POU3F2	WTATGCWAATTA	1.36759	0.0301487
M10457_2.00:E2F1:E2F2:E2F3:E2F4:E2F5:E2F6	NTTTCCCGCCCY	1.36672	0.707466
M04154_2.00:HEY1	GRCACGTGCC	1.36629	0.196735
M04131_2.00:HEY1:HEY2:HEYL	SACACGTGCC	1.36064	0.341833
M04561_2.00:ZNF449	RCGCCCAACC	1.36064	0.0265571
M05048_2.00:HOXA10:HOXA4:HOXA5:HOXA6:HOXA7:HOXA9:HOXB4:HOXB5:HOXB6:HOXB7:HOXB8:HOXB9:HOXC10:HOXC4:HOXC5:HOXC6:HOXC8:HOXC9:HOXD10:HOXD4:HOXD8:HOXD9:MNX1:PDX1	KTAATKRC	1.36021	0.0463827
M07970_2.00:GATA1:GATA2:GATA3:GATA4:GATA5:GATA6	SAGATAAGRA	1.35891	0.0281249
M05310_2.00:HOXA10:HOXA4:HOXA5:HOXA6:HOXA7:HOXA9:HOXB4:HOXB5:HOXB6:HOXB7:HOXB8:HOXB9:HOXC10:HOXC4:HOXC5:HOXC6:HOXC8:HOXC9:HOXD10:HOXD4:HOXD8:HOXD9:MNX1:PDX1	GTAATKGC	1.35804	0.0815171
M02892_2.00:ZNF740	CCCCCCCCAC	1.3576	2.77992
M03317_2.00:POU3F4	TATGCAAAT	1.35587	0.300445
M09534_2.00:EHF:ELF1:ELF2:ELF3:ELF4:ELF5:ETV6:ETV7:SPI1:SPIC	ACVAGGAAGT	1.35152	0.614092
M07791_2.00:MAX	SASCACGTGACYB	1.35109	0.592812
M07863_2.00:CTCF	YRGCGCCCCCTGGTGG	1.35022	15.5087
M04382_2.00:AC023509.3:ATF2:ATF7	NATGACGTCATN	1.35022	1.68593
M01498_2.00:MAX	CCACGTGN	1.34935	0.294408
M09958_2.00:ATF1:CREB1:CREM	CTYTGACGTCA	1.34501	0.221751
M04022_2.00:ATF1:CREB1:CREM	NGTGACGTCATM	1.34458	0.909413
M07713_2.00:ZNF585A	TCTGTWCTC	1.34067	0.087076
M10826_2.00:POU2F1	HKVAATATGCAAATTTSNN	1.34023	0.362679
M09692_2.00:SMAD1:SMAD3:SMAD5:SMAD9	GCYGCCGKCGCSBC	1.33936	1.31808
M02996_2.00:ELF1:ELF2:ELF4:ELK1:ELK3:ELK4:ERF:ERG:ETS1:ETS2:ETV1:ETV2:ETV3:ETV3L:ETV4:ETV5:FEV:FLI1:GABPA	ACCGGAAGTR	1.33589	1.17824
M09505_2.00:MAZ	CCCCCCCC	1.33372	0.894647
M05967_2.00:NEUROG2	TGACATVTGG	1.32851	1.33589
M02970_2.00:ELF1:ELF2:ELF4:ELK1:ELK3:ELK4:ERF:ERG:ETS1:ETS2:ETV1:ETV2:ETV3:ETV3L:ETV4:ETV5:FEV:FLI1:GABPA	ACCGGAAGTG	1.32807	1.20126
M08847_2.00:MAF:MAFA:MAFB:MAFG:MAFK:NRL	CTGASTCAGCA	1.32764	2.34519
M08811_2.00:MAF:MAFA:MAFB:MAFG:MAFK:NRL	CTGASTCAGCA	1.32764	2.34519
M08140_2.00:POU2F2	ATATGCAAATKMR	1.32764	0.127813
M10231_2.00:ZNF761	GGKWAATCAGA	1.32764	0.182838
M02109_2.00:ALX1:ALX3:ALX4:ARX:DRGX:ESX1:GBX1:GBX2:HESX1:ISX:LHX3:LHX6:LHX8:LMX1A:LMX1B:MIXL1:OTP:PHOX2A:PHOX2B:PROP1:PRRX1:PRRX2:RAX:RAX2:SEBOX:SHOX:SHOX2:UNCX:VSX1:VSX2:ZFHX2	YTAATCAW	1.3246	1.659
M00119_2.00:BHLHE40:BHLHE41	DCACGTGMC	1.32416	0.0173197
M07802_2.00:MYC	VCCACGTGGYY	1.32243	1.50744
M06531_2.00:ALX1:ALX3:ALX4:ARX:BARX1:BARX2:BSX:DLX2:DLX3:DRGX:EMX1:EMX2:EN1:EN2:ESX1:EVX1:EVX2:GBX1:GBX2:GSX1:GSX2:HESX1:HOXA2:HOXA3:HOXB2:HOXB3:HOXD3:ISX:LBX1:LBX2:LHX1:LHX2:LHX3:LHX4:LHX5:LHX6:LHX8:LHX9:LMX1A:LMX1B:MEOX1:MIXL1:MNX1:MSX1:MSX2:NKX1-1:NKX1-2:NOBOX:NOTO:OTP:PDX1:PHOX2A:PHOX2B:PROP1:PRRX1:PRRX2:RAX:RAX2:SEBOX:SHOX:SHOX2:UNCX:VAX1:VAX2:VSX1:VSX2:ZFHX2	TAATTAA	1.32199	0.00904201
M06212_2.00:ALX1:ALX3:ALX4:ARX:BARX1:BARX2:BSX:DLX1:DLX2:DLX3:DLX4:DLX5:DLX6:DRGX:EMX1:EMX2:EN1:EN2:ESX1:EVX1:EVX2:GBX1:GBX2:GSX1:GSX2:HESX1:HOXA2:HOXA3:HOXB2:HOXB3:HOXD3:ISX:LBX1:LBX2:LHX1:LHX2:LHX3:LHX4:LHX5:LHX6:LHX8:LHX9:LMX1A:LMX1B:MEOX1:MIXL1:MNX1:MSX1:MSX2:NKX1-1:NKX1-2:NOBOX:NOTO:OTP:PDX1:PHOX2A:PHOX2B:PROP1:PRRX1:PRRX2:RAX:RAX2:SEBOX:SHOX:SHOX2:UNCX:VAX1:VAX2:VSX1:VSX2:ZFHX2:ZFHX3	TAATTAA	1.32199	0.00904201
M06337_2.00:ALX1:ALX3:ALX4:ARX:BARX1:BARX2:BSX:DLX2:DLX3:DRGX:EMX1:EMX2:EN1:EN2:ESX1:EVX1:EVX2:GBX1:GBX2:GSX1:GSX2:HESX1:HOXA2:HOXA3:HOXB2:HOXB3:HOXD3:ISX:LBX1:LBX2:LHX1:LHX2:LHX3:LHX4:LHX5:LHX6:LHX8:LHX9:LMX1A:LMX1B:MEOX1:MIXL1:MNX1:MSX1:MSX2:NKX1-1:NKX1-2:NOBOX:NOTO:OTP:PDX1:PHOX2A:PHOX2B:PROP1:PRRX1:PRRX2:RAX:RAX2:SEBOX:SHOX:SHOX2:UNCX:VAX1:VAX2:VSX1:VSX2:ZFHX2	TAATTAA	1.32199	0.00904201
M06477_2.00:ALX1:ALX3:ALX4:ARX:BARX1:BARX2:BSX:DLX1:DLX2:DLX3:DLX4:DLX5:DLX6:DRGX:EMX1:EMX2:EN1:EN2:ESX1:EVX1:EVX2:GBX1:GBX2:GSX1:GSX2:HESX1:HOXA2:HOXA3:HOXB2:HOXB3:HOXD3:ISX:LBX1:LBX2:LHX1:LHX2:LHX3:LHX4:LHX5:LHX6:LHX8:LHX9:LMX1A:LMX1B:MEOX1:MIXL1:MNX1:MSX1:MSX2:NKX1-1:NKX1-2:NOBOX:NOTO:OTP:PDX1:PHOX2A:PHOX2B:PROP1:PRRX1:PRRX2:RAX:RAX2:SEBOX:SHOX:SHOX2:UNCX:VAX1:VAX2:VSX1:VSX2:ZFHX2:ZFHX3	TAATTAA	1.32199	0.00904201
M09583_2.00:ALX1:ALX3:ALX4:ARX:DRGX:EN1:EN2:ESX1:GBX1:GBX2:HESX1:ISX:MIXL1:MSX1:MSX2:NOBOX:OTP:PHOX2A:PHOX2B:PROP1:PRRX1:PRRX2:RAX:RAX2:SEBOX:SHOX:SHOX2:UNCX:VSX1:VSX2	CCCACGTGCT	1.32156	0.476855
M04110_2.00:BHLHE22:BHLHE23	ACCATATGGT	1.32112	0.133024
M03327_2.00:HSF5:HSFX1:HSFX2:HSFY1:HSFY2	CGTTCGAAA	1.31852	0.169505
M08173_2.00:STAT6	BWBTTCCTGAGAAVT	1.31504	0.0618001
M11353_2.00:STAT1	TTCYRGGAAR	1.3094	1.8058
M04462_2.00:EGR1:EGR2:EGR3:EGR4	YCCGCCCACGCAC	1.30419	2.01382
M05528_2.00:IRF5:IRF6	AGTWTCGVTWWWGYGAWACT	1.30245	0
M07675_2.00:ZNF74	AACAAYRCTGCAATGAACATC	1.30245	0
M03462_2.00:RFX1:RFX2:RFX3:RFX4:RFX6	SGTTGCTAGGCAACS	1.30245	0.816474
M10358_2.00:ZFP1	GGAGTAGGAAGAKWAWGG	1.30245	0
M11403_2.00:TEAD2:TEAD3:TEAD4	CCCCGCCCCCV	1.30201	1.55477
M10250_2.00:SP2	GGGCGGGAC	1.29897	2.47722
M05064_2.00:ALX1:ALX3:ALX4:ARX:DRGX:EMX1:EMX2:EN1:EN2:ESX1:GBX1:GBX2:GSX1:GSX2:HESX1:HOXA2:HOXA3:HOXB2:HOXB3:HOXD3:ISX:LHX1:LHX2:LHX3:LHX4:LHX5:LHX6:LHX8:LHX9:LMX1A:LMX1B:MIXL1:MNX1:MSX1:MSX2:NOBOX:NOTO:OTP:PDX1:PHOX2A:PHOX2B:PROP1:PRRX1:PRRX2:RAX:RAX2:SEBOX:SHOX:SHOX2:UNCX:VAX1:VAX2:VSX1:VSX2:ZFHX2	BTAATTAV	1.29897	0.0451232
M05191_2.00:PKNOX1:PKNOX2:TGIF1:TGIF2:TGIF2LX:TGIF2LY	TGACAGCTGTCA	1.29724	3.0557
M09552_2.00:GATA1:GATA2:GATA3:GATA4:GATA5:GATA6	AGATSTNDNNDSAGATAASN	1.29724	0.224357
M04999_2.00:HOXA10:HOXA4:HOXA5:HOXA6:HOXA7:HOXA9:HOXB4:HOXB5:HOXB6:HOXB7:HOXB8:HOXB9:HOXC10:HOXC4:HOXC5:HOXC6:HOXC8:HOXC9:HOXD10:HOXD4:HOXD8:HOXD9:MNX1:PDX1	BTAATTRC	1.29724	0.0195737
M03264_2.00:ALX1:ALX3:ALX4:ARX:BARHL1:BARHL2:BARX1:BARX2:BSX:DLX1:DLX2:DLX3:DLX4:DLX5:DLX6:DRGX:EMX1:EMX2:EN1:EN2:ESX1:EVX1:EVX2:GBX1:GBX2:GSX1:GSX2:HESX1:HOXA1:HOXA2:HOXA3:HOXB1:HOXB2:HOXB3:HOXD3:ISX:LBX1:LBX2:LHX1:LHX2:LHX3:LHX4:LHX5:LHX6:LHX8:LHX9:LMX1A:LMX1B:MEOX1:MIXL1:MNX1:MSX1:MSX2:NKX1-1:NKX1-2:NOBOX:NOTO:OTP:PDX1:PHOX2A:PHOX2B:PROP1:PRRX1:PRRX2:RAX:RAX2:SEBOX:SHOX:SHOX2:UNCX:VAX1:VAX2:VS…	NTAATTAAATTAN	1.29507	0.036585
M05189_2.00:BARX1:BARX2:BSX:EMX1:EMX2:EN1:EN2:EVX1:EVX2:GBX1:GBX2:GSX1:GSX2:HMX1:HMX2:HMX3:HOXA1:HOXA2:HOXA3:HOXA4:HOXA5:HOXB1:HOXB2:HOXB3:HOXB4:HOXB5:HOXC4:HOXC5:HOXD1:HOXD3:HOXD4:LBX2:MEOX1:MEOX2:MNX1:NANOG:NANOGP8:NKX1-1:NKX1-2:PDX1:TLX2:VENTX	GCTAATTRCN	1.29289	0.0522456
M11317_2.00:LEF1:TCF7:TCF7L1:TCF7L2	NVATCAAAGM	1.29289	0.13854
M00650_2.00:MYT1L:ST18	AAAGTTTG	1.29246	0.255669
M04166_2.00:ATOH1	AACAGCTGTC	1.28942	0.218884
M09080_2.00:EHF:ELF1:ELF2:ELF3:ELF4:ELF5:ELK1:ELK3:ELK4:ERF:ERG:ETS1:ETS2:ETV1:ETV2:ETV3:ETV3L:ETV4:ETV5:ETV6:ETV7:FEV:FLI1:GABPA:SPDEF	TRNCAGGAAGTRRVT	1.28638	0.233998
M09600_2.00:MYBL2	NHAACBGYYV	1.28595	0.688357
M10189_2.00:EGR1:EGR2:EGR3:EGR4	TGCGTGGGCGK	1.28204	0.449495
M01808_2.00:ATF2:CREB5	NATGACGTMA	1.28204	0.587166
M07895_2.00:CTCF	VBRGCGCCCCCTRGTGGC	1.27422	19.2827
M11362_2.00:STAT4	TTCCVAGAADHMMA	1.27379	2.02294
M02756_2.00:TFAP2A:TFAP2B:TFAP2C:TFAP2D:TFAP2E	TGCCCBRGGGCA	1.27379	1.22558
M08027_2.00:ELF5:SPI1:SPIB:SPIC	AAAAAGAGGAAGTGR	1.27161	0.902464
M00122_2.00:MAX	NNCACGTGB	1.27075	0.222228
M09017_2.00:ZFX:ZFY	SVGSGSCSCAGGCCBSGGC	1.27031	1.14219
M11248_2.00:RFX1:RFX2:RFX3:RFX4:RFX6	GTTGCYAGGGAAAC	1.26988	0.184575
M10182_2.00:BCL6	CTTYCTAGRA	1.26857	0.949368
M09460_2.00:USF1:USF2	YCACGTGACS	1.26857	0.259621
M04328_2.00:FOS:FOSB:FOSL1:FOSL2	GATGACRTCATC	1.26771	1.4158
M04128_2.00:MYCN	RMCACGTGCC	1.26684	1.34327
M02774_2.00:MNT	AVCACGTGCH	1.26597	0.542434
M11097_2.00:AR:NR3C1:NR3C2:PGR	CABDCTGTTCT	1.26597	0.110571
M02825_2.00:XBP1	GATGACGTCATC	1.26553	0.335666
M04567_2.00:ZIC1:ZIC2:ZIC3:ZIC4	BACCMCCYGCTGTGM	1.2651	1.39539
M04035_2.00:FOS:FOSB:FOSL1:FOSL2	ATGACGTCAT	1.2651	1.13351
M02781_2.00:MITF:TFEB	RTCACGTGAC	1.26467	0.274648
M03289_2.00:ALX1:ALX3:ALX4:ARX:DRGX:EN1:EN2:ESX1:ISX:LHX2:LHX3:LHX4:LHX6:LHX8:LHX9:LMX1A:LMX1B:MIXL1:OTP:PHOX2A:PHOX2B:PROP1:PRRX1:PRRX2:RAX:RAX2:SEBOX:SHOX:SHOX2:UNCX:VSX1:VSX2:ZFHX2	CTAATTAG	1.26336	0.051681
M03826_2.00:ALX1:ALX3:ALX4:ARX:BARHL1:BARHL2:BSX:DLX1:DLX2:DLX3:DLX4:DLX5:DLX6:DRGX:EMX1:EMX2:EN1:EN2:ESX1:GBX1:GBX2:GSX1:GSX2:HESX1:HMX1:HMX2:HMX3:HOXA3:HOXB3:HOXD3:ISX:LBX1:LBX2:LHX1:LHX2:LHX3:LHX4:LHX5:LHX6:LHX8:LHX9:LMX1A:LMX1B:MEOX1:MIXL1:MSX1:MSX2:NKX1-1:NKX1-2:NOBOX:NOTO:OTP:PDX1:PHOX2A:PHOX2B:PROP1:PRRX1:PRRX2:RAX:RAX2:SEBOX:SHOX:SHOX2:UNCX:VAX1:VAX2:VSX1:VSX2:ZFHX2	VTTAATTARB	1.26336	0.0044602
M09037_2.00:E2F1:E2F2:E2F3:E2F4:E2F5:E2F6	RGGGGGCGGGAMNN	1.26163	4.21049
M10474_2.00:ELF5:SPI1:SPIB:SPIC	AAAAWGVGGAAGTRGNG	1.26163	1.76193
M04023_2.00:ATF1:CREB1:CREM	RTGACGTAGG	1.26119	0.724403
M07562_2.00:ZKSCAN2:ZSCAN29	RAAAAAAAC	1.26119	0.0457746
M00241_2.00:KLF10:KLF11	CCGCCCCC	1.25728	0.185791
M05042_2.00:NKX2-1:NKX2-2:NKX2-3:NKX2-4:NKX2-5:NKX2-6:NKX2-8	GTBAAGTGGB	1.25424	0.75437
M05153_2.00:ALX1:ALX3:ALX4:ARX:DRGX:EN1:EN2:ESX1:HESX1:ISX:LHX2:LHX3:LHX4:LHX6:LHX8:LHX9:LMX1A:LMX1B:MIXL1:NOBOX:OTP:PHOX2A:PHOX2B:PROP1:PRRX1:PRRX2:RAX:RAX2:SEBOX:SHOX:SHOX2:UNCX:VSX1:VSX2:ZFHX2	VHTTTAATTAH	1.25424	0.0248981
M08823_2.00:BACH1:BACH2	ACCRTGACTCAGCA	1.25033	3.73406
M03452_2.00:RFX1:RFX2:RFX3:RFX4:RFX6	BGTTGCCATGGCAACS	1.25033	1.19257
M04349_2.00:MAF:MAFA:MAFB:MAFG:MAFK:NRL	NTGCTGASTCAGCAN	1.25033	0.49857
M04375_2.00:ATF6:ATF6B	GRTGACGTCAYC	1.25033	0.853389
M02696_2.00:MEF2A	HWTWCCAWAWATRGAAAK	1.25033	0.536354
M10930_2.00:MEF2A	HWTWCCAWAWATRGAAAK	1.25033	0.536354
M01064_2.00:MEIS3	TGACRTCT	1.2486	0.307828
M08300_2.00:ZNF549	CTGCCCAATTCAT	1.24773	0.256711
M04604_2.00:ZBTB37	TCACCGCGHTCACCGCG	1.24599	0.641453
M03348_2.00:MYBL2	AACCGTTAAACBGTY	1.24599	0
M03512_2.00:LEF1:TCF7:TCF7L1:TCF7L2	AAAGATCAAAGG	1.24512	0.305048
M09030_2.00:E2F1:E2F2:E2F3:E2F4:E2F5:E2F6	RGNGGGCGGGAARR	1.24339	0.773478
M08820_2.00:ATF1:CREB1:CREM	VTGACGTCAS	1.23991	1.67117
M01247_2.00:DUXA	HTGATTGRY	1.23991	0.726575
M06118_2.00:SP1:SP3:SP5:SP6:SP8:SP9	GGCCMCGCCCMCYB	1.23774	2.99185
M09965_2.00:ATF4	KACGTCAKS	1.2373	0.754804
M03875_2.00:ALX1:ALX3:ALX4:ARX:BARX1:BARX2:BSX:DLX2:DLX3:DRGX:EMX1:EMX2:EN1:EN2:ESX1:EVX1:EVX2:GBX1:GBX2:GSX1:GSX2:HESX1:HOXA2:HOXA3:HOXB2:HOXB3:HOXD3:ISX:LBX1:LBX2:LHX1:LHX2:LHX3:LHX4:LHX5:LHX6:LHX8:LHX9:LMX1A:LMX1B:MEOX1:MIXL1:MNX1:MSX1:MSX2:NKX1-1:NKX1-2:NOBOX:NOTO:OTP:PDX1:PHOX2A:PHOX2B:PROP1:PRRX1:PRRX2:RAX:RAX2:SEBOX:SHOX:SHOX2:UNCX:VAX1:VAX2:VSX1:VSX2:ZFHX2:ZFHX3	TAATTRSATTA	1.23644	0.106836
M08087_2.00:CTCF	TRGYGCCCCCTRGTGGCCA	1.236	16.1514
M06451_2.00:LEF1:TCF7:TCF7L1:TCF7L2	GATCAAAR	1.23557	0.00251239
M09072_2.00:ELF1:ELF2:ELF4:ELK1:ELK3:ELK4:ERF:ERG:ETS1:ETS2:ETV1:ETV2:ETV3:ETV3L:ETV4:ETV5:FEV:FLI1:GABPA	GGSRCCGGAAGYGG	1.2347	0.808222
M08765_2.00:MITF:TFE3:TFEB:TFEC	YCACGTGACY	1.2347	0.0441243
M02119_2.00:NKX3-1:NKX3-2	NTTAAGTGGHN	1.23166	0.475987
M04866_2.00:GATA1:GATA2:GATA3:GATA4:GATA5:GATA6	AGATAAGATCT	1.23079	0.412406
M08909_2.00:GFI1:GFI1B	AAATCWCAGC	1.22992	0.23669
M04290_2.00:ATF3:JDP2	NRTGACGTCAYS	1.22254	0.818645
M04292_2.00:ATF3:JDP2	NRTGACRTCAYN	1.22254	1.14567
M04461_2.00:EGR1:EGR2:EGR3:EGR4	CMCGCCCACGCAM	1.22167	2.09504
M09966_2.00:JUN:JUNB:JUND	RTGACGTCA	1.21385	2.00427
M08478_2.00:HMGA1:HMGA2	GYGWCASWAAA	1.21385	1.47096
M10813_2.00:PAX4	VAYHYCCACCCB	1.21385	0.0989323
M06159_2.00:SP1:SP3:SP4:SP5:SP8:SP9	TTGGCCCCGCCCCCH	1.21298	3.0583
M07930_2.00:CTCFL	GGCGCCCCCTGGYGG	1.20777	6.97043
M03171_2.00:PKNOX1:PKNOX2:TGIF1:TGIF2:TGIF2LX:TGIF2LY	TGACAGCTGTCA	1.20777	0.943722
M05451_2.00:POU2F2	WTGMATATGCAA	1.20777	0.00884224
M05462_2.00:POU4F3	TYATGCATDA	1.20734	0.8434
M10504_2.00:ELF1:ELF2:ELF4:ELK1:ELK3:ELK4:ERF:ERG:ETS1:ETS2:ETV1:ETV2:ETV3:ETV3L:ETV4:ETV5:FEV:FLI1:GABPA	CACTTCCGG	1.20517	1.38106
M03660_2.00:ATF1:CREB1:CREM	RTGACGTCAY	1.20473	1.55695
M10268_2.00:ZBTB33	GCCGGGRGCAGG	1.20473	1.07227
M06271_2.00:ISL1:ISL2:NOTO:SHOX:SHOX2:VSX1	NYTAATKGV	1.2043	0.0338837
M04282_2.00:JUN:JUNB:JUND	SGTGACGTCATS	1.20256	1.33806
M08095_2.00:ZBTB7A	BSCACTTCCGGSN	1.20213	2.03814
M04991_2.00:BARHL1:BARHL2:BARX1:BARX2:BSX:DLX2:DLX3:EMX1:EMX2:ESX1:EVX1:EVX2:GBX1:GBX2:HESX1:HMX1:HMX2:HMX3:HOXA1:HOXA2:HOXA3:HOXA4:HOXA5:HOXB1:HOXB2:HOXB3:HOXB4:HOXB5:HOXC4:HOXC5:HOXD1:HOXD12:HOXD3:HOXD4:LBX1:LBX2:MEOX1:MEOX2:MNX1:MSX1:MSX2:NANOG:NANOGP8:NKX1-1:NKX1-2:PDX1:RAX:RAX2:TLX1:TLX3:VENTX	BTAATTRV	1.20039	0.85556
M05063_2.00:ALX1:ALX3:ALX4:ARX:DRGX:EMX1:EMX2:EN1:EN2:ESX1:GBX1:GBX2:GSX1:GSX2:HESX1:HOXA2:HOXA3:HOXB2:HOXB3:HOXD3:ISX:LHX1:LHX2:LHX3:LHX4:LHX5:LHX6:LHX8:LHX9:LMX1A:LMX1B:MIXL1:MNX1:MSX1:MSX2:NOBOX:NOTO:OTP:PDX1:PHOX2A:PHOX2B:PROP1:PRRX1:PRRX2:RAX:RAX2:SEBOX:SHOX:SHOX2:UNCX:VAX1:VAX2:VSX1:VSX2:ZFHX2	KTAATTAS	1.19952	0.174282
M07922_2.00:CTCF	CGCCCCCTGGTGG	1.19778	20.7158
M00249_2.00:WT1	NCTCCCCCGCN	1.19778	0.324288
M08018_2.00:STAT3	CATTTCCYGGAANNB	1.19648	3.41703
M08017_2.00:STAT3	CATTTCCYGGAANNB	1.19648	3.41703
M08208_2.00:SIX1:SIX2:SIX4:SIX5	GARTTGTAGT	1.19648	1.31244
M02665_2.00:RREB1	CCCCAAACCACCCCCMMCCM	1.19648	0.233042
M08974_2.00:OVOL1	ACAGTTACA	1.19561	0.190308
M08919_2.00:OVOL1	ACAGTTACA	1.19561	0.190308
M10169_2.00:GLIS3	GTGGGGGGTM	1.19518	0.0229872
M09628_2.00:RFX1:RFX2:RFX3:RFX4:RFX6	KGTTGCCATGGCAAC	1.19431	0.427433
M05832_2.00:MAX	CACGTG	1.19301	0.108964
M10767_2.00:ALX1:ALX3:ALX4:ARX:BARX1:BARX2:BSX:DLX2:DLX3:DRGX:EMX1:EMX2:EN1:EN2:ESX1:EVX1:EVX2:GBX1:GBX2:GSX1:GSX2:HESX1:HOXA2:HOXA3:HOXB2:HOXB3:HOXD3:ISX:LBX1:LBX2:LHX1:LHX2:LHX3:LHX4:LHX5:LHX6:LHX8:LHX9:LMX1A:LMX1B:MEOX1:MIXL1:MNX1:MSX1:MSX2:NKX1-1:NKX1-2:NOBOX:NOTO:OTP:PDX1:PHOX2A:PHOX2B:PROP1:PRRX1:PRRX2:RAX:RAX2:SEBOX:SHOX:SHOX2:UNCX:VAX1:VAX2:VSX1:VSX2:ZFHX2	WWDANYYAATTARCSW	1.19214	0.00148355
M02732_2.00:GLI1:GLI2:GLI3	GACCACCCAC	1.18997	0.255756
M00168_2.00:GCM1:GCM2	NATGCGGGY	1.18562	0.168767
M00239_2.00:GFI1:GFI1B	NDAAATCTGRN	1.18476	0.308783
M05839_2.00:JUN:JUNB:JUND	ATGACGTCAT	1.18432	1.68897
M08354_2.00:ZNF594	MGCSGCTCTCACCYC	1.18389	0.629727
M04659_2.00:MBNL2	WYGCYTYGCTTC	1.18258	0.874669
M09242_2.00:IRF1:IRF2	RAAANTGAAASTGAAASTRA	1.17998	0.388476
M10587_2.00:GATA1:GATA2:GATA3:GATA4:GATA5:GATA6	AGAGATAAKA	1.17824	0.347436
M09172_2.00:ALX1:ALX3:ALX4:ARX:BARHL1:BARHL2:BARX1:BARX2:BSX:DLX1:DLX2:DLX3:DLX4:DLX5:DLX6:DRGX:EMX2:EN1:EN2:GBX1:GBX2:GSX1:GSX2:HOXA1:HOXA2:HOXA3:HOXB1:HOXB2:HOXB3:HOXD1:HOXD3:ISX:LHX1:LHX5:MEOX1:MEOX2:MNX1:MSX1:MSX2:NANOG:NANOGP8:NKX1-1:NKX1-2:PDX1:PHOX2A:PHOX2B:PROP1:PRRX1:PRRX2:SHOX:SHOX2:UNCX:VAX1:VAX2:VSX1:VSX2	GMTAATTACW	1.17694	0.0718323
M09129_2.00:ALX1:ALX3:ALX4:ARX:BARHL1:BARHL2:BARX1:BARX2:BSX:DLX1:DLX2:DLX3:DLX4:DLX5:DLX6:DRGX:EMX2:EN1:EN2:GBX1:GBX2:GSX1:GSX2:HOXA1:HOXA2:HOXA3:HOXB1:HOXB2:HOXB3:HOXD1:HOXD3:ISX:LHX1:LHX5:MEOX1:MEOX2:MNX1:MSX1:MSX2:NANOG:NANOGP8:NKX1-1:NKX1-2:PDX1:PHOX2A:PHOX2B:PROP1:PRRX1:PRRX2:SHOX:SHOX2:UNCX:VAX1:VAX2:VSX1:VSX2	GMTAATTACW	1.17694	0.0718323
M08729_2.00:MYC	RAGCACGTGGC	1.17303	0.418269
M09827_2.00:EPAS1	ACGTGBGN	1.17303	0.0158431
M03323_2.00:POU2F2	TATGCAAAT	1.17303	0.258753
M08876_2.00:KLF1:KLF12:KLF2:KLF3:KLF4:KLF5:KLF6:KLF7:KLF8	CCCRGCCCCGCCCHBCCCC	1.1726	4.82501
M08982_2.00:KLF1:KLF12:KLF2:KLF3:KLF4:KLF5:KLF6:KLF7:KLF8	CCCRGCCCCGCCCHBCCCC	1.1726	4.82501
M10211_2.00:KLF1:KLF12:KLF2:KLF3:KLF4:KLF5:KLF6:KLF7	CSCCACCCC	1.17129	0.104795
M05870_2.00:ALX1:ALX3:ALX4:ARX:DRGX:EN1:EN2:ESX1:ISX:LHX2:LHX3:LHX4:LHX6:LHX8:LHX9:LMX1A:LMX1B:MIXL1:OTP:PHOX2A:PHOX2B:PROP1:PRRX1:PRRX2:RAX:RAX2:SEBOX:SHOX:SHOX2:UNCX:VSX1:VSX2:ZFHX2	VYTAATTA	1.16956	0.177974
M00240_2.00:GFI1:GFI1B	NBAAATCTGRN	1.16782	0.487713
M04876_2.00:GATA1:GATA2:GATA3:GATA4:GATA5:GATA6	NWGATAASRN	1.16695	0.0738301
M04796_2.00:ELF1:ELF2:ELF4:ELK1:ELK3:ELK4:ERF:ERG:ETS1:ETS2:ETV1:ETV2:ETV3:ETV3L:ETV4:ETV5:FEV:FLI1:GABPA	NACCGGAAGTR	1.16565	1.2638
M06248_2.00:HOXA3:HOXA4:HOXA5:HOXA6:HOXA7:HOXB3:HOXB4:HOXB5:HOXB6:HOXB7:HOXB8:HOXC4:HOXC5:HOXC6:HOXC8:HOXD3:HOXD4:HOXD8:PDX1	TAATTGNC	1.16478	0.00839491
M00309_2.00:ALX1:ALX3:ALX4:ARX:DRGX:EMX1:EMX2:EN1:EN2:ESX1:EVX1:EVX2:GBX1:GBX2:HESX1:HOXA2:HOXB2:ISX:LBX1:LBX2:LHX2:LHX3:LHX4:LHX9:LMX1A:LMX1B:MEOX2:MIXL1:MNX1:MSX1:MSX2:NKX1-1:NKX1-2:OTP:PHOX2A:PHOX2B:PROP1:PRRX1:PRRX2:RAX:RAX2:SEBOX:SHOX:SHOX2:UNCX:VSX1:VSX2	YTAATTRGY	1.16217	0.00398161
M08723_2.00:MAX	VRGCACGTGG	1.16174	0.828634
M10195_2.00:EGR1:EGR2:EGR3:EGR4	GCGGGGGCGG	1.15783	2.80163
M11314_2.00:LEF1:TCF7:TCF7L1:TCF7L2	TCAAAGG	1.15783	0.0297535
M05377_2.00:ALX1:ALX3:ALX4:ARX:BARHL1:BARHL2:BARX1:BARX2:BSX:DLX1:DLX2:DLX3:DLX4:DLX5:DLX6:DRGX:EMX1:EMX2:EN1:EN2:ESX1:EVX1:EVX2:GBX1:GBX2:GSX1:GSX2:HMX1:HMX2:HMX3:HOXA1:HOXA2:HOXA3:HOXA4:HOXA5:HOXB1:HOXB2:HOXB3:HOXB4:HOXB5:HOXC4:HOXC5:HOXD1:HOXD3:HOXD4:ISX:MEOX1:MEOX2:MIXL1:MNX1:MSX1:MSX2:NANOG:NANOGP8:NKX1-1:NKX1-2:PDX1:PHOX2A:PHOX2B:PROP1:PRRX1:PRRX2:RAX:RAX2:SEBOX:SHOX:SHOX2:UNCX:VAX1:VAX2:VE…	NTAACGAB	1.15739	0.158474
M03240_2.00:POU5F1B	WTGCATATTCAT	1.15653	0.00996272
M09803_2.00:TFAP4	VDCAGCTGKK	1.15262	0.968911
M08936_2.00:ZNF320	CAYWGGCCCCCTGGHCCCMC	1.15218	0
M07897_2.00:CTCF	ASYGCCMYCTRGTGG	1.14871	24.9893
M11053_2.00:MYB:MYBL1	NNGNCAGTTGSN	1.14827	0.151569
M02695_2.00:MEF2A	HTTWCCWAATHDGGHAAK	1.14567	0.237516
M10925_2.00:MEF2A	HTTWCCWAATHDGGHAAK	1.14567	0.237516
M10923_2.00:MEF2A	HTTWCCWAATHDGGHAAK	1.14567	0.237516
M09420_2.00:STAT5A:STAT5B	TTCCARGAAA	1.1435	3.29108
M09368_2.00:RFX1:RFX2:RFX3:RFX4:RFX6	CGGTTGCCATGGCRAC	1.14263	0.427433
M05380_2.00:ALX1:ALX3:ALX4:ARX:BARHL1:BARHL2:BARX1:BARX2:BSX:DLX1:DLX2:DLX3:DLX4:DLX5:DLX6:DRGX:EMX1:EMX2:EN1:EN2:ESX1:EVX1:EVX2:GBX1:GBX2:GSX1:GSX2:HMX1:HMX2:HMX3:HOXA1:HOXA2:HOXA3:HOXA4:HOXA5:HOXB1:HOXB2:HOXB3:HOXB4:HOXB5:HOXC4:HOXC5:HOXD1:HOXD3:HOXD4:ISX:MEOX1:MEOX2:MIXL1:MNX1:MSX1:MSX2:NANOG:NANOGP8:NKX1-1:NKX1-2:PDX1:PHOX2A:PHOX2B:PROP1:PRRX1:PRRX2:RAX:RAX2:SEBOX:SHOX:SHOX2:UNCX:VAX1:VAX2:VE…	NTAATTGV	1.14176	0.0315124
M05317_2.00:MEIS1:MEIS2:MEIS3:PKNOX1:PKNOX2:TGIF1:TGIF2:TGIF2LX:TGIF2LY	TGACAGCTGTCA	1.14046	3.77662
M05313_2.00:PKNOX1:PKNOX2:TGIF1:TGIF2:TGIF2LX:TGIF2LY	TGACAGCTGTCA	1.13959	2.79729
M09512_2.00:GLI2:GLI3	GGACCACCCACG	1.13959	0.114306
M09064_2.00:SPI1:SPIB:SPIC	ARAAAGAGGAAGTGAAA	1.13959	0.696608
M08229_2.00:STAT1	TTTCCBGGAA	1.13742	3.97119
M04211_2.00:ASCL1:ASCL2	RGCAGCTGCY	1.13525	1.30723
M10135_2.00:MZF1	GTGGGGAGGR	1.13438	1.42318
M07563_2.00:ZNF263	CTCCTCCCC	1.13221	0.316253
M02753_2.00:TFAP2A:TFAP2B:TFAP2C:TFAP2D:TFAP2E	TGCCCYRRGGCA	1.13134	0.910281
M05066_2.00:ALX1:ALX3:ALX4:ARX:DRGX:EMX1:EMX2:EN1:EN2:ESX1:GBX1:GBX2:GSX1:GSX2:HESX1:HOXA2:HOXA3:HOXB2:HOXB3:HOXD3:ISX:LHX1:LHX2:LHX3:LHX4:LHX5:LHX6:LHX8:LHX9:LMX1A:LMX1B:MIXL1:MNX1:MSX1:MSX2:NOBOX:NOTO:OTP:PDX1:PHOX2A:PHOX2B:PROP1:PRRX1:PRRX2:RAX:RAX2:SEBOX:SHOX:SHOX2:UNCX:VAX1:VAX2:VSX1:VSX2:ZFHX2	BTAATTAV	1.13047	0.0107705
M09601_2.00:MYB:MYBL1	YAACBGCC	1.12917	0.271912
M04258_2.00:ATF1:CREB1:CREM	SGTGACGTCAYS	1.1283	1.83055
M10674_2.00:ALX1:ALX3:ALX4:ARX:BARHL1:BARHL2:BARX1:BARX2:BSX:DLX1:DLX2:DLX3:DLX4:DLX5:DLX6:DRGX:EMX1:EMX2:EN1:EN2:GBX1:GBX2:GSX1:GSX2:HMX1:HMX3:HOXA1:HOXA2:HOXA3:HOXB1:HOXB2:HOXB3:HOXD1:HOXD3:ISX:LHX1:LHX5:MEOX1:MEOX2:MNX1:MSX1:MSX2:NANOG:NANOGP8:NKX1-1:NKX1-2:PDX1:PHOX2A:PHOX2B:PROP1:PRRX1:PRRX2:SHOX:SHOX2:UNCX:VAX1:VAX2:VSX1:VSX2	AMGCCTGACKG	1.1283	0.800405
M08370_2.00:ZNF250	CCTTGCAGB	1.12743	0.522022
M00359_2.00:PAX3:PAX7	RTAATTGG	1.12395	0.0116087
M04242_2.00:CREB3:CREB3L1	BKMCACGTGGCR	1.12222	2.14932
M00229_2.00:EGR2	NMMCACGCA	1.12048	0.456878
M03791_2.00:ALX1:ALX3:ALX4:ARX:BARHL1:BARHL2:BARX1:BARX2:BSX:DRGX:EMX1:EMX2:EN1:EN2:ESX1:EVX1:EVX2:GBX1:GBX2:GSX1:GSX2:HESX1:HMX1:HMX2:HMX3:HOXA1:HOXA2:HOXA3:HOXA4:HOXA5:HOXB1:HOXB2:HOXB3:HOXB4:HOXB5:HOXC4:HOXC5:HOXD3:HOXD4:LHX2:LHX3:LHX4:LHX9:MEOX1:MEOX2:MIXL1:MNX1:MSX1:MSX2:NKX1-1:NKX1-2:NOTO:OTP:PDX1:PHOX2A:PHOX2B:PROP1:PRRX1:PRRX2:RAX:RAX2:SEBOX:SHOX:SHOX2:TLX1:TLX2:TLX3:UNCX:VAX1:VAX2:VENTX:…	CTAATTAS	1.12048	0.0837754
M09576_2.00:BARX1:BARX2:BSX:EMX1:EMX2:EN1:EN2:EVX1:EVX2:GBX1:GBX2:GSX1:GSX2:HMX1:HMX2:HMX3:HOXA1:HOXA2:HOXA3:HOXA4:HOXA5:HOXA6:HOXA7:HOXB1:HOXB2:HOXB3:HOXB4:HOXB5:HOXB6:HOXB7:HOXB8:HOXC4:HOXC5:HOXC6:HOXD1:HOXD3:HOXD4:HOXD8:ISX:MEOX1:MEOX2:MNX1:NKX1-1:NKX1-2:NOTO:OTP:PDX1:TLX2:VAX1:VAX2:VENTX	TGATTRATGGCY	1.11397	0.00656653
M03457_2.00:RFX1:RFX2:RFX3:RFX4:RFX6	CGTTGCTAGGCAACG	1.11223	0.711809
M10801_2.00:ISL1:ISL2:NOTO:SHOX:SHOX2:VSX1	TTAAGTG	1.11179	0.00329412
M04801_2.00:ELF1:ELF2:ELF4:ELK1:ELK3:ELK4:ERF:ERG:ETS1:ETS2:ETV1:ETV2:ETV3:ETV3L:ETV4:ETV5:FEV:FLI1:GABPA	RCAGGAAGGAAGTG	1.11049	0.676631
M04076_2.00:USF2	CCCACGTGACM	1.10962	0.561108
M10491_2.00:ELF1:ELF2:ELF4:ELK1:ELK3:ELK4:ERF:ERG:ETS1:ETS2:ETV1:ETV2:ETV3:ETV3L:ETV4:ETV5:FEV:FLI1:GABPA	CTTCCTG	1.10658	0.184011
M05991_2.00:PTF1A	ACRMCAGCTGACG	1.10615	0
M07893_2.00:CTCF	SYGCCMYCTGGTGGC	1.10571	20.477
M04250_2.00:ATF2	NRTGACGTCAYN	1.10267	2.02772
M01823_2.00:ATF2:CREB5	TKACGTCATN	1.10181	1.29854
M03347_2.00:MYBL2	WWAACCGTTAA	1.10181	0.172415
M10290_2.00:WT1	GSGGGKGGGGGS	1.09746	0.765661
M09519_2.00:RBPJ:RBPJL	HTTTCCCASG	1.09616	0.1702
M04959_2.00:BARX1:BARX2:BSX:DLX1:DLX2:DLX3:DLX4:DLX5:DLX6:EMX1:EMX2:EN1:EN2:EVX1:EVX2:GBX1:GBX2:GSX1:GSX2:HOXA1:HOXA2:HOXA3:HOXA4:HOXA5:HOXB1:HOXB2:HOXB3:HOXB4:HOXB5:HOXC4:HOXC5:HOXD1:HOXD3:HOXD4:ISX:MEOX1:MEOX2:MNX1:MSX1:MSX2:NANOG:NANOGP8:NKX1-1:NKX1-2:PDX1:PROP1:SHOX:SHOX2:UNCX:VAX1:VAX2:VENTX	STAATTAS	1.09616	0.121863
M03280_2.00:MEIS1:MEIS2:MEIS3:PKNOX1:PKNOX2:TGIF1:TGIF2	TGACAGSTGTCA	1.09572	2.23618
M11334_2.00:SOX1:SOX10:SOX11:SOX12:SOX13:SOX14:SOX15:SOX17:SOX18:SOX2:SOX21:SOX3:SOX30:SOX4:SOX5:SOX6:SOX7:SOX8:SOX9:SRY	ACAATGKSYKN	1.09572	0.0906807
M00617_2.00:KLF1:KLF8	HCACGCCCH	1.09442	0.0164294
M05500_2.00:POU3F4	TTATGCWAATKAG	1.09442	0.388476
M03088_2.00:CRX:DLX1:DLX2:DLX4:DLX5:EMX1:LHX2:LHX9:PITX1:PITX2:VAX1:VSX1	GYTAATTRGCH	1.09355	0.0104752
M02747_2.00:NFATC1:NFATC2:NFATC3:NFATC4	TTTCCATGGAA	1.09355	0.0297188
M04710_2.00:ELF1:ELF2:ELF4:ELK1:ELK3:ELK4:ERF:ERG:ETS1:ETS2:ETV1:ETV2:ETV3:ETV3L:ETV4:ETV5:FEV:FLI1:GABPA	NACCGGAAGTD	1.09355	0.165032
M05152_2.00:NKX2-1:NKX2-2:NKX2-3:NKX2-4:NKX2-5:NKX2-6:NKX2-8	BTCAACGAS	1.09225	0.545474
M02789_2.00:CLOCK	AACACGTGTY	1.09095	0.415142
M10641_2.00:CRX:DMBX1:DPRX:GSC:GSC2:OTX1:OTX2:PITX1:PITX2:PITX3:TPRX1	GACACTAATCY	1.09051	0.598892
M06383_2.00:ALX1:ALX3:ALX4:ARX:BARX1:BARX2:BSX:DLX1:DLX2:DLX3:DLX4:DLX5:DLX6:DRGX:EN1:EN2:ESX1:GBX1:GBX2:HESX1:HOXA2:HOXB2:ISX:LBX1:LBX2:LHX1:LHX2:LHX3:LHX4:LHX5:LHX6:LHX8:LHX9:LMX1A:LMX1B:MEOX1:MIXL1:MNX1:MSX1:MSX2:NKX1-1:NKX1-2:NOBOX:NOTO:OTP:PDX1:PHOX2A:PHOX2B:PROP1:PRRX1:PRRX2:RAX:RAX2:SEBOX:SHOX:SHOX2:UNCX:VAX1:VAX2:VSX1:VSX2:ZFHX2:ZFHX3	NTTAATTRGH	1.09008	0.0125511
M03830_2.00:ARX:BARHL1:BARHL2:BARX1:BARX2:BSX:DLX1:DLX2:DLX3:DLX4:DLX5:DLX6:DRGX:EMX1:EMX2:ESX1:EVX1:EVX2:GBX1:GBX2:HMX1:HMX2:HMX3:HOXA2:HOXB2:LBX1:LBX2:MEOX1:MEOX2:MNX1:MSX1:MSX2:NANOG:NANOGP8:NKX1-1:NKX1-2:PDX1:RAX:RAX2:TLX1:TLX2:TLX3:UNCX:VAX1:VAX2:VSX1:VSX2	SSTAAWTGC	1.08964	0.182491
M04146_2.00:USF1:USF2	HCCACGTGACV	1.08834	0.538959
M04152_2.00:HEY1	GACACGTGCC	1.08443	0.186486
M05562_2.00:MYBL2	TTAACSGTTAA	1.084	0.332539
M04201_2.00:NEUROG1	RVCATATGBY	1.08356	0.271217
M08207_2.00:GATA1:GATA2:GATA3:GATA4:GATA5:GATA6	TGATAAGA	1.08139	0.0634939
M07630_2.00:ZNF561	TTTCTGC	1.08096	0.161384
M09645_2.00:STAT3	SVYTTCCNGGAARB	1.08052	2.8303
M04660_2.00:MBNL2	TYGCYTYGCTTH	1.07792	1.28638
M02465_2.00:GMEB1:GMEB2	YKACGTAN	1.07575	0.715717
M07916_2.00:CTCF	YRSYGCCMYCTRGTGGC	1.07401	17.7062
M05414_2.00:PAX2:PAX4:PAX6	DYACGCWTSANTGCRCN	1.07401	0
M09510_2.00:ZNF143:ZNF76	ATTTCCCAGVAKSCY	1.07401	0.0234736
M11111_2.00:HNF4A:HNF4G:NR2E1:NR2F1:NR2F2:NR2F6:NR6A1:RXRB:RXRG	GGBCAAAGKYCANNN	1.07358	0.0120343
M08049_2.00:HIF1A	GBACGTGCNB	1.07227	0.0766095
M04257_2.00:ATF6:ATF6B	GRTGACGTCAYC	1.07184	0.77565
M04070_2.00:TFAP4	AMCATATGKT	1.07184	0.628858
M07743_2.00:ZNF26	TGATGAC	1.0714	0.866852
M03096_2.00:BARX1:BARX2:BSX:DLX1:DLX2:DLX3:DLX4:DLX5:DLX6:EMX1:EMX2:EN1:EN2:EVX1:EVX2:GBX1:GBX2:GSX1:GSX2:HOXA1:HOXA2:HOXA3:HOXA4:HOXA5:HOXB1:HOXB2:HOXB3:HOXB4:HOXB5:HOXC4:HOXC5:HOXD1:HOXD3:HOXD4:ISX:MEOX1:MEOX2:MNX1:MSX1:MSX2:NANOG:NANOGP8:NKX1-1:NKX1-2:PDX1:PROP1:SHOX:SHOX2:UNCX:VAX1:VAX2:VENTX	BBTAATTAVN	1.0688	0.0247461
M08142_2.00:IRF1:IRF2	AAAVWGAAAGTGAAAGTAAAN	1.06706	0.884658
M09068_2.00:SPI1:SPIB:SPIC	AAAAGAGGAAGTGAAAV	1.06706	0.388476
M04940_2.00:SIX1:SIX2:SIX4:SIX5	CCGTATCRTN	1.06619	0.636241
M02773_2.00:MITF:TFE3	AYCACGTGAC	1.06619	0.485107
M08016_2.00:STAT3	CATTTCCYGGAAD	1.06576	2.28005
M02762_2.00:TFAP2A:TFAP2B:TFAP2C:TFAP2D:TFAP2E	TGCCYBRGGGCA	1.06576	0.407325
M01812_2.00:CREB3L1:CREB3L2:CREB3L4	ACACGTGGC	1.06532	0.495096
M04804_2.00:SPI1:SPIB:SPIC	AAWGRGGAAGTR	1.06446	2.03293
M09826_2.00:EPAS1	GKACGTGCHB	1.06446	0.258709
M04719_2.00:EHF:ELF1:ELF2:ELF3:ELF4:ELF5:ELK1:ELK3:ELK4:ERF:ERG:ETS1:ETS2:ETV1:ETV2:ETV3:ETV3L:ETV4:ETV5:ETV6:ETV7:FEV:FLI1:GABPA:SPDEF	RAYGCGGAAGTR	1.06402	1.81969
M06214_2.00:ALX1:ALX3:ALX4:ARX:DRGX:EMX1:EMX2:EN1:EN2:ESX1:GBX1:GBX2:HESX1:ISX:LHX1:LHX2:LHX3:LHX4:LHX5:LHX6:LHX8:LHX9:LMX1A:LMX1B:MIXL1:MSX1:MSX2:NOBOX:NOTO:OTP:PDX1:PHOX2A:PHOX2B:PROP1:PRRX1:PRRX2:RAX:RAX2:SEBOX:SHOX:SHOX2:UNCX:VAX1:VAX2:VSX1:VSX2:ZFHX2	GCTAATTA	1.06402	0.0999746
M10227_2.00:ZIC1:ZIC2:ZIC3:ZIC4:ZIC5	VGGGGAGS	1.06359	0.0182187
M04240_2.00:CREB3:CREB3L1	BKMCACGTGGCR	1.06272	1.02971
M07917_2.00:CTCF	SYGCCMYCTRGTGGC	1.06228	24.5507
M05392_2.00:BARHL1:BARHL2:BSX:DLX2:EMX1:EMX2:EN1:EN2:GBX1:GBX2:GSX1:GSX2:HMX1:HMX2:HMX3:HOXA3:HOXA4:HOXA5:HOXB3:HOXB4:HOXB5:HOXC4:HOXC5:HOXD3:HOXD4:LBX2:MEOX1:MEOX2:MNX1:MSX1:MSX2:NANOG:NANOGP8:NKX1-1:NKX1-2:PDX1:TLX1:TLX2:TLX3:VAX1:VAX2:VENTX	GTTAAKTGS	1.06228	0.0359813
M03888_2.00:PAX3:PAX7	GCGTGACGAATB	1.06011	0.578046
M05391_2.00:ALX1:ALX3:ALX4:ARX:DRGX:EMX1:EMX2:EN1:EN2:ESX1:GBX1:GBX2:GSX1:GSX2:HOXA2:HOXA3:HOXA4:HOXA5:HOXB2:HOXB3:HOXB4:HOXB5:HOXC4:HOXC5:HOXD3:HOXD4:ISL1:ISL2:ISX:LHX2:LHX3:LHX4:LHX9:MIXL1:MNX1:NKX1-1:NKX1-2:NOTO:OTP:PDX1:PHOX2A:PHOX2B:PROP1:PRRX1:PRRX2:RAX:RAX2:SEBOX:SHOX:SHOX2:UNCX:VAX1:VAX2:VSX1:VSX2	CTAATTRV	1.05968	0.079693
M05190_2.00:BARX1:BARX2:BSX:EMX1:EMX2:EN1:EN2:EVX1:EVX2:GBX1:GBX2:GSX1:GSX2:HMX1:HMX2:HMX3:HOXA1:HOXA2:HOXA3:HOXA4:HOXA5:HOXB1:HOXB2:HOXB3:HOXB4:HOXB5:HOXC4:HOXC5:HOXD1:HOXD3:HOXD4:LBX2:MEOX1:MEOX2:MNX1:NANOG:NANOGP8:NKX1-1:NKX1-2:PDX1:TLX2:VENTX	RCTAATTRSN	1.0549	0.0331019
M07795_2.00:MAX	RVSCACGTGG	1.05273	0.665339
M09853_2.00:MYC	CACGTGGC	1.05056	0.500742
M07894_2.00:CTCF	SBRGCGCCCCCTGGTGG	1.05012	14.5619
M10672_2.00:BARHL1:BARHL2:EMX1:EMX2:HMX1:HMX2:HMX3:HOXA4:HOXB4:HOXC4:HOXD4:LBX2:NKX1-1:NKX1-2:TLX1:TLX2:TLX3:VAX1:VAX2:VENTX	CGGTAAKTGG	1.05012	0.647967
M03823_2.00:ALX1:ALX3:ALX4:ARX:BARHL1:BARHL2:DRGX:ESX1:EVX1:EVX2:GBX1:GBX2:HESX1:LBX1:LBX2:MEOX1:MEOX2:MIXL1:MSX1:MSX2:PHOX2A:PHOX2B:PROP1:PRRX1:PRRX2:RAX:RAX2:SHOX:SHOX2:TLX1:TLX3:UNCX:VSX1:VSX2	STAATTGS	1.04665	0.0922007
M04716_2.00:EHF:ELF1:ELF2:ELF3:ELF4:ELF5:ELK1:ELK3:ELK4:ERF:ERG:ETS1:ETS2:ETV1:ETV2:ETV3:ETV3L:ETV4:ETV5:ETV6:ETV7:FEV:FLI1:GABPA:SPDEF	NAMSCGGAAGTR	1.04404	0.484673
M05045_2.00:NKX2-1:NKX2-2:NKX2-3:NKX2-4:NKX2-5:NKX2-6:NKX2-8	GTYAAGTGGN	1.04404	0.0734826
M07693_2.00:ZNF573	CTCCTGKGTGTGCCHTGGCTG	1.04274	0
M04783_2.00:EHF:ELF1:ELF2:ELF3:ELF4:ELF5:ETV6:ETV7	ACCCGGAAGTAVNNNNNHWAAAW	1.04274	0
M10221_2.00:ZNF740	TGGGGATCCCCC	1.04274	0
M05140_2.00:MEIS1:MEIS2:MEIS3:PKNOX1:PKNOX2:TGIF1:TGIF2	TGACAGCTGTCA	1.0397	3.6307
M08162_2.00:RFX1:RFX2:RFX3:RFX4:RFX6	GTTGCCATGGMRAC	1.0397	0.953276
M04431_2.00:KLF1:KLF12:KLF2:KLF3:KLF4:KLF5:KLF6:KLF7:KLF8	RGCCGACGCCCA	1.03927	0.725272
M04357_2.00:MAFF	NTGCTGASTCAGCAN	1.03927	0.366805
M03474_2.00:GMEB1:GMEB2	TTACGTAA	1.03536	2.50197
M02456_2.00:RFX1:RFX2:RFX3:RFX4:RFX6	GTTGCYANGN	1.03536	0.0374883
M09388_2.00:SOX1:SOX10:SOX11:SOX12:SOX13:SOX14:SOX15:SOX17:SOX18:SOX2:SOX21:SOX3:SOX30:SOX4:SOX5:SOX6:SOX7:SOX8:SOX9:SRY	YCCTTTGTTCYY	1.03492	0.0296319
M09410_2.00:SOX1:SOX10:SOX11:SOX12:SOX13:SOX14:SOX15:SOX17:SOX18:SOX2:SOX21:SOX3:SOX30:SOX4:SOX5:SOX6:SOX7:SOX8:SOX9:SRY	YCCTTTGTTCYY	1.03492	0.0296319
M10705_2.00:ALX1:ALX3:ALX4:ARX:BARHL1:BARHL2:BARX1:BARX2:BSX:DLX1:DLX2:DLX3:DLX4:DLX5:DLX6:DRGX:EMX1:EMX2:EN1:EN2:ESX1:EVX1:EVX2:GBX1:GBX2:GSX1:GSX2:HMX1:HMX2:HMX3:HOXA1:HOXA2:HOXA3:HOXA4:HOXA5:HOXA6:HOXA7:HOXB1:HOXB2:HOXB3:HOXB4:HOXB5:HOXB6:HOXB7:HOXB8:HOXC4:HOXC5:HOXC6:HOXD1:HOXD3:HOXD4:HOXD8:ISX:LHX3:LHX4:MEOX1:MEOX2:MIXL1:MNX1:MSX1:MSX2:NANOG:NANOGP8:NKX1-1:NKX1-2:NOBOX:NOTO:OTP:PDX1:PHOX2A:P…	GHNYTAATGACC	1.03275	0.286591
M08290_2.00:MAZ	CCCCCTCCC	1.03188	2.06073
M07864_2.00:CTCF	RGCGCCCYCTRGTGG	1.03102	23.7733
M08794_2.00:BATF:BATF3	KASTCATAATGAAASTV	1.03102	10.5794
M08826_2.00:BATF:BATF3	KASTCATAATGAAASTV	1.03102	10.5794
M04054_2.00:TFAP2A:TFAP2B:TFAP2C:TFAP2D:TFAP2E	HGCCTSAGGCD	1.03058	0.12816
M10134_2.00:MZF1	KGGBGAGGGGGAA	1.02971	0.228743
M10152_2.00:CTCF	NYGGCCASCAGGGGGCRSYV	1.02884	20.7549
M04346_2.00:MAF:MAFA:MAFB:MAFG:MAFK:NRL	DTGCTGASTCAGCAH	1.02884	1.80406
M08096_2.00:SP1:SP3:SP4:SP5:SP8:SP9	GCCCCGCCCCC	1.02624	2.52846
M08892_2.00:ZNF341	GCTCTTCCCYCCCCYCCCCCCC	1.02624	0.556766
M09235_2.00:IRF4:IRF8	RAAAGAGGAASTGAAASY	1.02624	0.763055
M11247_2.00:RFX1:RFX2:RFX3:RFX4:RFX6	NDGTHRCCATGGCAACVW	1.02624	0.56936
M09577_2.00:CRX:DMBX1:DPRX:GSC:GSC2:OTX1:OTX2:PITX1:PITX2:PITX3:TPRX1	GCTAATCC	1.0258	0.193522
M02248_2.00:HSF1:HSF2:HSF4	NAATGTTCTATAN	1.02493	0.42005
M09260_2.00:MYB:MYBL1	YCAACTGYCWCY	1.02363	0.134067
M08122_2.00:FOXO1:FOXO3:FOXO4:FOXO6	WGTAAACAGGA	1.02363	0.27417
M09475_2.00:MITF:TFE3:TFEB:TFEC	GTCACATGAY	1.02103	0.565017
M09382_2.00:SMAD4	GGTGNCAGACAG	1.02059	0.729615
M00338_2.00:PAX2:PAX6	WCGAAARA	1.02059	0.00327284
M03771_2.00:HOXA10:HOXA5:HOXA6:HOXA7:HOXA9:HOXB4:HOXB5:HOXB6:HOXB7:HOXB8:HOXB9:HOXC10:HOXC5:HOXC6:HOXC8:HOXC9:HOXD10:HOXD8:HOXD9	NTTAATTACC	1.02059	0.0538959
M10266_2.00:HIC1	BNGGGKTGCCCGCNSGCS	1.01972	0.423567
M00434_2.00:ALX1:ALX3:ALX4:ARX:DRGX:EN1:EN2:ESX1:ISX:LHX2:LHX3:LHX4:LHX6:LHX8:LHX9:LMX1A:LMX1B:MIXL1:OTP:PHOX2A:PHOX2B:PROP1:PRRX1:PRRX2:RAX:RAX2:SEBOX:SHOX:SHOX2:UNCX:VSX1:VSX2:ZFHX2	YTRATTAV	1.01451	0.497267
M06252_2.00:MEIS1:MEIS2:MEIS3:PKNOX1:PKNOX2:TGIF1:TGIF2	TGTCA	1.01408	0.761318
M08275_2.00:ZFP64	SGBTCCCGGGCCCCS	1.01321	1.10137
M02866_2.00:ATF2:CREB5	NATGACGTCAYY	1.01321	1.04144
M08868_2.00:KLF1:KLF12:KLF2:KLF3:KLF4:KLF5:KLF6:KLF7:KLF8	CCCWGCCMCACCCW	1.01234	3.01183
M03223_2.00:MEIS1:MEIS2:MEIS3:PKNOX1:PKNOX2:TGIF1:TGIF2:TGIF2LX:TGIF2LY	TGACAGCTGTCA	1.01234	0.938945
M03079_2.00:ALX1:ALX3:ALX4:ARX:BARX1:BARX2:BSX:DLX2:DLX3:DLX5:DRGX:EMX1:EMX2:EN1:EN2:ESX1:EVX1:EVX2:GBX1:GBX2:GSX1:GSX2:HESX1:HOXA2:HOXA3:HOXB2:HOXB3:HOXD3:ISX:LBX1:LBX2:LHX1:LHX2:LHX3:LHX4:LHX5:LHX6:LHX8:LHX9:LMX1A:LMX1B:MEOX1:MIXL1:MNX1:MSX1:MSX2:NKX1-1:NKX1-2:NOBOX:NOTO:OTP:PDX1:PHOX2A:PHOX2B:PROP1:PRRX1:PRRX2:RAX:RAX2:SEBOX:SHOX:SHOX2:UNCX:VAX1:VAX2:VSX1:VSX2:ZFHX2:ZFHX3	NTAATTNRATTAD	1.01104	0.00496399
M11338_2.00:LEF1:TCF7:TCF7L1:TCF7L2	RNANATCAAARSDAND	1.01017	0.00451232
M03235_2.00:ALX1:ALX3:ALX4:ARX:BARHL1:BARHL2:BARX1:BARX2:BSX:DLX1:DLX2:DLX3:DLX4:DLX5:DLX6:DRGX:EMX1:EMX2:EN1:EN2:ESX1:EVX1:EVX2:GBX1:GBX2:GSX1:GSX2:HMX1:HMX2:HMX3:HOXA1:HOXA2:HOXA3:HOXA4:HOXA5:HOXB1:HOXB2:HOXB3:HOXB4:HOXB5:HOXC4:HOXC5:HOXD1:HOXD3:HOXD4:ISX:MEOX1:MEOX2:MIXL1:MNX1:MSX1:MSX2:NANOG:NANOGP8:NKX1-1:NKX1-2:PDX1:PHOX2A:PHOX2B:PROP1:PRRX1:PRRX2:RAX:RAX2:SEBOX:SHOX:SHOX2:UNCX:VAX1:VAX2:VE…	BTAATTGG	1.01017	0.00445152
M02796_2.00:NHLH1:NHLH2	CGCAGCTGCG	1.00887	1.62383
M07550_2.00:CTCF	SYGCCMCCTRSTGGC	1.00669	24.9068
M04182_2.00:NEUROG2:NEUROG3	GACATATGTC	1.00669	0.0181665
M11188_2.00:NR2E3	RAGGTCAAAGGTCA	1.00669	0
M05530_2.00:IRF5:IRF6	ACCGATACC	1.00539	0.0641019
M07758_2.00:ZNF425	SGCCCTC	1.00409	0.47121
M07964_2.00:GATA1:GATA2:GATA3:GATA4:GATA5:GATA6	STGGNNNVNNSAGATAAG	1.00192	0.0625384
M01729_2.00:BHLHE22:BHLHE23	ARCATATGGY	1.00192	0.434729
M00232_2.00:EGR1:EGR2:EGR3:EGR4	NHMCGCCCHN	1.00105	4.77724e-06
M03309_2.00:POU2F1	HATGMATATKCAWA	1.00105	0
M07865_2.00:CTCF	MYRGCGCCCCCTGGTG	1.00018	21.7538
M03760_2.00:GATA1:GATA2:GATA3:GATA4:GATA5:GATA6	SWGATAASG	1.00018	0.0648836
M06287_2.00:NKX3-1:NKX3-2	WYTTAAGTGS	0.998877	0.0421353
M05311_2.00:HOXA10:HOXA4:HOXA5:HOXA6:HOXA7:HOXA9:HOXB4:HOXB5:HOXB6:HOXB7:HOXB8:HOXB9:HOXC10:HOXC4:HOXC5:HOXC6:HOXC8:HOXC9:HOXD10:HOXD4:HOXD8:HOXD9:MNX1:PDX1	BTAATKGC	0.998009	0.382527
M07797_2.00:MAX	CCACGTGNYYC	0.997574	0.0906807
M06160_2.00:SP1:SP3:SP4:SP5:SP8:SP9	TWRGCCCCGCCCMCH	0.996272	6.82277
M04440_2.00:EGR1:EGR2:EGR3:EGR4	HMCGCCCACGCAH	0.996272	0.681842
M07763_2.00:ZNF705G	AGAGGTTTCTT	0.995403	0.642756
M09818_2.00:AHR	GVSTTGCGTGNSWVBRB	0.994969	0.871629
M07928_2.00:EGR1:EGR2:EGR3:EGR4	CYCCGCCCCCGCVCC	0.993666	1.87007
M10818_2.00:PAX3:PAX7	AAATTRY	0.991494	0.144837
M02113_2.00:ALX1:ALX3:ALX4:ARX:BARHL1:BARHL2:BARX1:BARX2:BSX:DLX1:DLX2:DLX3:DLX4:DLX5:DLX6:DRGX:EMX1:EMX2:EN1:EN2:ESX1:EVX1:EVX2:GBX1:GBX2:GSX1:GSX2:HMX1:HMX2:HMX3:HOXA1:HOXA2:HOXA3:HOXA4:HOXA5:HOXB1:HOXB2:HOXB3:HOXB4:HOXB5:HOXC4:HOXC5:HOXD1:HOXD3:HOXD4:ISX:MEOX1:MEOX2:MIXL1:MNX1:MSX1:MSX2:NANOG:NANOGP8:NKX1-1:NKX1-2:PDX1:PHOX2A:PHOX2B:PROP1:PRRX1:PRRX2:RAX:RAX2:SEBOX:SHOX:SHOX2:UNCX:VAX1:VAX2:VE…	NNTAATBRVY	0.991494	0.00558503
M03385_2.00:NR2C1:NR2F1:NR2F2:NR2F6:NR4A1:NR4A2:NR4A3:PPARD:RARG:RORA:RORB:RORC:RXRA:RXRB:RXRG	TTTAAAGGTCA	0.989757	0.0502479
M09796_2.00:SREBF1:SREBF2	GTTGCCATGGCGAC	0.988454	0.861206
M07934_2.00:ZNF274	GGTTTCTCTCCAGTA	0.988454	0
M08249_2.00:ZNF528	CAGAAATGGCTTCC	0.988454	0
M05033_2.00:MEIS1:MEIS2:MEIS3:PKNOX1:PKNOX2:TGIF1:TGIF2:TGIF2LX:TGIF2LY	TGACABVTGTCA	0.98802	1.40103
M05444_2.00:POU2F2	KCATTABSATAATGV	0.987151	0.35382
M05448_2.00:POU2F2	NTGCATAATBAV	0.987151	0.0482501
M02915_2.00:EGR1:EGR2:EGR3:EGR4	YHACGCCCACGCAHT	0.983677	1.2195
M10413_2.00:RBPJ	ASCGTGGGAAM	0.983677	0.0105403
M08315_2.00:ZNF547	GCCTGCWGCATTAGC	0.983677	0
M05449_2.00:POU2F2	WTATGCAAATK	0.983243	0.423567
M01753_2.00:MAX	VCACGTGGN	0.982374	0.0548948
M09421_2.00:STAT5A:STAT5B	ATTTCYAAGAAA	0.98194	3.20683
M09417_2.00:STAT5A:STAT5B	ATTTCYAAGAAA	0.98194	3.20683
M10822_2.00:POU1F1	NWWTATTCAT	0.98194	0.0965437
M10513_2.00:ELF1:ELF2:ELF4:ELK1:ELK3:ELK4:ERF:ERG:ETS1:ETS2:ETV1:ETV2:ETV3:ETV3L:ETV4:ETV5:FEV:FLI1:GABPA	VACCGGAAGTV	0.981506	0.767833
M10852_2.00:POU5F1	NATGCAADNN	0.980637	0.0835148
M05296_2.00:ALX1:ALX3:ALX4:ARX:BARHL1:BARHL2:BARX1:BARX2:BSX:DRGX:EMX1:EMX2:EN1:EN2:ESX1:EVX1:EVX2:GBX1:GBX2:GSX1:GSX2:HESX1:HOXA1:HOXA2:HOXA3:HOXA4:HOXA5:HOXB1:HOXB2:HOXB3:HOXB4:HOXB5:HOXC4:HOXC5:HOXD1:HOXD3:HOXD4:LBX1:MEOX1:MEOX2:MIXL1:MNX1:MSX1:MSX2:NANOG:NANOGP8:NKX1-1:NKX1-2:PDX1:PHOX2A:PHOX2B:PROP1:PRRX1:PRRX2:RAX:RAX2:SHOX:SHOX2:TLX1:TLX3:UNCX:VAX1:VAX2:VENTX:VSX1:VSX2	STAATTAS	0.979768	0.10688
M05481_2.00:POU3F2	TTATGCWAATGAG	0.9789	0.935036
M09951_2.00:ATF1:CREB1:CREM	NNTKACGTCASB	0.977597	1.74934
M09210_2.00:ALX1:ALX3:ALX4:ARX:BARX1:BARX2:BSX:DLX1:DLX2:DLX3:DLX4:DLX5:DLX6:DRGX:EMX1:EMX2:EN1:EN2:ESX1:EVX1:EVX2:GBX1:GBX2:GSX1:GSX2:HESX1:HOXA1:HOXA2:HOXA3:HOXB1:HOXB2:HOXB3:HOXD3:ISX:LBX1:LBX2:LHX1:LHX2:LHX3:LHX4:LHX5:LHX6:LHX8:LHX9:LMX1A:LMX1B:MEOX1:MIXL1:MNX1:MSX1:MSX2:NKX1-1:NKX1-2:NOBOX:NOTO:OTP:PDX1:PHOX2A:PHOX2B:PROP1:PRRX1:PRRX2:RAX:RAX2:SEBOX:SHOX:SHOX2:UNCX:VAX1:VAX2:VSX1:VSX2:ZFHX2:…	TAATTRAATTA	0.977597	0.0870326
M03794_2.00:ALX1:ALX3:ALX4:ARX:BARHL1:BARHL2:BARX1:BARX2:BSX:DLX1:DLX2:DLX3:DLX4:DLX5:DLX6:DRGX:EMX1:EMX2:EN1:EN2:ESX1:EVX1:EVX2:GBX1:GBX2:GSX1:GSX2:HESX1:HOXA1:HOXA2:HOXA3:HOXA4:HOXA5:HOXB1:HOXB2:HOXB3:HOXB4:HOXB5:HOXC4:HOXC5:HOXD1:HOXD3:HOXD4:ISX:LHX1:LHX3:LHX4:LHX5:MEOX1:MEOX2:MIXL1:MNX1:MSX1:MSX2:NANOG:NANOGP8:NKX1-1:NKX1-2:NOTO:OTP:PDX1:PHOX2A:PHOX2B:PROP1:PRRX1:PRRX2:RAX:RAX2:SEBOX:SHOX:SHO…	GCTAATTASS	0.976294	0.345351
M03151_2.00:ALX1:ALX3:ALX4:ARX:BARHL1:BARHL2:BARX1:BARX2:BSX:DLX2:DRGX:EMX1:EMX2:EN1:EN2:ESX1:EVX1:EVX2:GBX1:GBX2:GSX1:GSX2:HESX1:HMX1:HMX2:HMX3:HOXA1:HOXA2:HOXA3:HOXA4:HOXA5:HOXB1:HOXB2:HOXB3:HOXB4:HOXB5:HOXC4:HOXC5:HOXD3:HOXD4:LHX2:LHX3:LHX4:LHX9:MEOX1:MEOX2:MIXL1:MNX1:MSX1:MSX2:NKX1-1:NKX1-2:NOTO:OTP:PDX1:PHOX2A:PHOX2B:PROP1:PRRX1:PRRX2:RAX:RAX2:SEBOX:SHOX:SHOX2:TLX1:TLX2:TLX3:UNCX:VAX1:VAX2:V…	GBTAATTAVN	0.97586	0.129984
M05226_2.00:ALX1:ALX3:ALX4:ARX:BARHL1:BARHL2:BARX1:BARX2:BSX:DLX1:DLX2:DLX3:DLX4:DLX5:DLX6:DRGX:EMX1:EMX2:EN1:EN2:ESX1:EVX1:EVX2:GBX1:GBX2:GSX1:GSX2:HESX1:HMX1:HMX2:HMX3:HOXA1:HOXA2:HOXA3:HOXB1:HOXB2:HOXB3:HOXD1:HOXD3:ISX:LBX1:LBX2:LHX1:LHX2:LHX3:LHX4:LHX5:LHX9:MEOX1:MEOX2:MIXL1:MNX1:MSX1:MSX2:NANOG:NANOGP8:NKX1-1:NKX1-2:NOBOX:OTP:PDX1:PHOX2A:PHOX2B:PROP1:PRRX1:PRRX2:RAX:RAX2:SEBOX:SHOX:SHOX2:UNC…	NTAAYGAB	0.974991	0.461221
M10838_2.00:POU2F1	TNATTTGCATWW	0.974123	0.0677499
M05049_2.00:HOXA10:HOXA4:HOXA5:HOXA6:HOXA7:HOXA9:HOXB4:HOXB5:HOXB6:HOXB7:HOXB8:HOXB9:HOXC10:HOXC4:HOXC5:HOXC6:HOXC8:HOXC9:HOXD10:HOXD4:HOXD8:HOXD9:MNX1:PDX1	BTAATKGC	0.97282	0.268785
M10639_2.00:ALX1:ALX3:ALX4:ARX:BARHL1:BARHL2:BARX1:BARX2:BSX:DLX1:DLX2:DLX3:DLX4:DLX5:DLX6:DRGX:EMX2:EN1:EN2:GBX1:GBX2:GSX1:GSX2:HOXA1:HOXA2:HOXA3:HOXB1:HOXB2:HOXB3:HOXD1:HOXD3:ISX:LHX1:LHX5:MEOX1:MEOX2:MNX1:MSX1:MSX2:NANOG:NANOGP8:NKX1-1:NKX1-2:PDX1:PHOX2A:PHOX2B:PROP1:PRRX1:PRRX2:SHOX:SHOX2:UNCX:VAX1:VAX2:VSX1:VSX2	YTAATTKVM	0.971517	0.00326285
M05602_2.00:NR2C1:NR2C2:NR2F1:NR2F2:NR2F6:NR4A1:NR4A2:NR4A3:PPARD:PPARG:RARA:RARB:RARG:RORA:RORB:RORC:RXRA:RXRB:RXRG	NAAAGGTCAN	0.970648	0.0753501
M11287_2.00:SMAD1:SMAD3:SMAD5:SMAD9	BGGCAGACA	0.970214	0.723969
M09008_2.00:KLF1:KLF12:KLF2:KLF3:KLF4:KLF5:KLF6:KLF7	CCCRGCCMCRCCCH	0.968911	3.18468
M10405_2.00:NFYA	HCTGATTGGYTAVT	0.968911	0.251717
M04114_2.00:MAX	NRCACGTGNY	0.968477	0.507256
M04097_2.00:CCDC169-SOHLH2:SOHLH2	HBCACGTGCA	0.968042	0.0611921
M05476_2.00:POU3F2	WTATGCWAATKAG	0.968042	0.202294
M10256_2.00:E4F1	GYTACGTCAC	0.967608	2.59708
M04111_2.00:BHLHE22:BHLHE23	ACCATATGGT	0.966305	0.466432
M03174_2.00:ALX1:ALX3:ALX4:ARX:BARX1:BARX2:BSX:DLX2:DLX3:DLX5:DRGX:EMX1:EMX2:EN1:EN2:ESX1:EVX1:EVX2:GBX1:GBX2:GSX1:GSX2:HESX1:HOXA2:HOXA3:HOXB2:HOXB3:HOXD3:ISX:LBX1:LBX2:LHX1:LHX2:LHX3:LHX4:LHX5:LHX6:LHX8:LHX9:LMX1A:LMX1B:MEOX1:MIXL1:MNX1:MSX1:MSX2:NKX1-1:NKX1-2:NOBOX:NOTO:OTP:PDX1:PHOX2A:PHOX2B:PROP1:PRRX1:PRRX2:RAX:RAX2:SEBOX:SHOX:SHOX2:UNCX:VAX1:VAX2:VSX1:VSX2:ZFHX2:ZFHX3	NTAATTDRATTAD	0.966305	0.0032989
M11241_2.00:RELA	AAAGTCCC	0.965871	0.173066
M04161_2.00:NEUROD1:NEUROD2:NEUROD4:NEUROD6	RCCATATGYT	0.965002	0.242684
M10115_2.00:GLI1:GLI2:GLI3	TGGGTGGTCBS	0.961962	0.288719
M08885_2.00:CTCFL	BRGCGCCCCCTGSYGGC	0.960225	9.61094
M07927_2.00:EGR1:EGR2:EGR3:EGR4	CCCCSCCCCCGCCCMCGCMC	0.960225	2.05942
M05207_2.00:MEIS1:MEIS2:MEIS3:PKNOX1:PKNOX2:TGIF1:TGIF2:TGIF2LX:TGIF2LY	TGACAGCTGTCA	0.958054	2.96971
M09836_2.00:MAX	AACACGT	0.958054	0.0178842
M07567_2.00:ZNF671	YYVMTCCACTCH	0.957619	0.725272
M03332_2.00:IRF5	CCGAAACCGAAACT	0.957185	0
M10153_2.00:CTCF	NNNYNGCCACYAGRKGGCRC	0.956751	29.4235
M04208_2.00:ASCL1:ASCL2	RGCAGCTGCY	0.953711	1.0549
M04210_2.00:ASCL1:ASCL2	VGCAGCTGCY	0.953276	1.37454
M08948_2.00:ZNF418	TGCTTYTAGCYTCTTSC	0.953276	0.662299
M06483_2.00:ALX1:ALX3:ALX4:ARX:BARHL1:BARHL2:BARX1:BARX2:BSX:DLX1:DLX2:DLX3:DLX4:DLX5:DLX6:DRGX:EMX1:EMX2:EN1:EN2:ESX1:EVX1:EVX2:GBX1:GBX2:GSX1:GSX2:HMX1:HMX2:HMX3:HOXA1:HOXA2:HOXA3:HOXA4:HOXA5:HOXB1:HOXB2:HOXB3:HOXB4:HOXB5:HOXC4:HOXC5:HOXD1:HOXD3:HOXD4:ISX:MEOX1:MEOX2:MIXL1:MNX1:MSX1:MSX2:NANOG:NANOGP8:NKX1-1:NKX1-2:PDX1:PHOX2A:PHOX2B:PROP1:PRRX1:PRRX2:RAX:RAX2:SEBOX:SHOX:SHOX2:UNCX:VAX1:VAX2:VE…	TTAATKR	0.953276	0.059064
M05834_2.00:FOSL2	ATGACGTCAT	0.952842	2.73345
M04587_2.00:ZNF784	GTACCTACCGY	0.951974	0.221447
M04241_2.00:CREB3:CREB3L1	GRTGACGTCAYS	0.950671	0.367326
M09455_2.00:EPAS1	GCACGTACCC	0.949802	0.862509
M03649_2.00:CREBL2	GTKACGTCAT	0.948933	0.570229
M04017_2.00:ATF2	ATGACGTCAC	0.947196	1.87224
M07767_2.00:ZNF736	AAAARCCCCAGA	0.947196	0
M04904_2.00:ALX1:ALX3:ALX4:ARX:BARHL1:BARHL2:BARX1:BARX2:BSX:DLX1:DLX2:DLX3:DLX4:DLX5:DLX6:DRGX:EMX1:EMX2:EN1:EN2:ESX1:EVX1:EVX2:GBX1:GBX2:GSX1:GSX2:HMX1:HMX2:HMX3:HOXA1:HOXA2:HOXA3:HOXA4:HOXA5:HOXB1:HOXB2:HOXB3:HOXB4:HOXB5:HOXC12:HOXC4:HOXC5:HOXD1:HOXD3:HOXD4:ISX:LBX1:LBX2:LHX1:LHX5:MEOX1:MEOX2:MIXL1:MNX1:MSX1:MSX2:NANOG:NANOGP8:NKX1-1:NKX1-2:OTP:PDX1:PHOX2A:PHOX2B:PROP1:PRRX1:PRRX2:RAX:RAX2:SEB…	NTAATTAV	0.945893	0.0719192
M09134_2.00:HOXA13:HOXB13:HOXC13:HOXD13	GRTTTTATTGG	0.945025	0.0207245
M09202_2.00:HOXA13:HOXB13:HOXC13:HOXD13	GRTTTTATTGG	0.945025	0.0207245
M07636_2.00:ZNF621	CTKCCCTGGGABTTT	0.94459	0
M04867_2.00:GATA1:GATA2:GATA3:GATA4:GATA5:GATA6	BWGATAASGN	0.94459	0.0598458
M07703_2.00:ZNF777	CCGACGK	0.94459	0.0706163
M10014_2.00:MAF:MAFA:MAFB:MAFG:MAFK	CMATGACTCAGCAGA	0.941985	0.485541
M09063_2.00:ELF1:ELF2:ELF4:ELK1:ELK3:ELK4:ERF:ERG:ETS1:ETS2:ETV1:ETV2:ETV3:ETV3L:ETV4:ETV5:FEV:FLI1:GABPA	RRGSAGGAAGTGRR	0.941985	0.578915
M07489_2.00:HSF2:HSF4	TGTTCCAT	0.94155	0.00335623
M08579_2.00:HSF2:HSF4	TGTTCCAT	0.94155	0.00335623
M02792_2.00:USF1:USF2	RTCACGTGAY	0.94155	0.588469
M10244_2.00:GFI1:GFI1B	YYCAATCWSD	0.941116	0.0952408
M10159_2.00:CTCF	CCRCNAGGKGGCRSTV	0.940248	10.6055
M03010_2.00:ELF1:ELF2:ELF4:ELK1:ELK3:ELK4:ERF:ERG:ETS1:ETS2:ETV1:ETV2:ETV3:ETV3L:ETV4:ETV5:FEV:FLI1:GABPA	ACCGGAAGTD	0.939813	1.17564
M05058_2.00:BARX1:BARX2:BSX:DLX1:DLX2:DLX3:DLX4:DLX5:DLX6:EMX1:EMX2:EN1:EN2:EVX1:EVX2:GBX1:GBX2:GSX1:GSX2:HOXA1:HOXA2:HOXA3:HOXA4:HOXA5:HOXB1:HOXB2:HOXB3:HOXB4:HOXB5:HOXC4:HOXC5:HOXD1:HOXD3:HOXD4:ISX:MEOX1:MEOX2:MNX1:MSX1:MSX2:NANOG:NANOGP8:NKX1-1:NKX1-2:PDX1:PROP1:SHOX:SHOX2:UNCX:VAX1:VAX2:VENTX	GTAATTAN	0.939379	0.43399
M01971_2.00:ELF1:ELF2:ELF4:ELK1:ELK3:ELK4:ERF:ERG:ETS1:ETS2:ETV1:ETV2:ETV3:ETV3L:ETV4:ETV5:FEV:FLI1:GABPA	CCGGAAGT	0.938076	0.741341
M03939_2.00:NR4A1:NR4A2:NR4A3:RXRA:RXRB:RXRG	YAAAGGTCA	0.937642	0.0864246
M02980_2.00:ELF1:ELF2:ELF4:ELK1:ELK3:ELK4:ERF:ERG:ETS1:ETS2:ETV1:ETV2:ETV3:ETV3L:ETV4:ETV5:FEV:FLI1:GABPA	ACCGGAAGTD	0.935036	1.14697
M01718_2.00:TWIST1:TWIST2	MACATATGGN	0.934602	0.286461
M08311_2.00:ZNF189	VTGGAACAGAAGSKGCGR	0.933733	0.0308566
M05141_2.00:MEIS1:MEIS2:MEIS3:PKNOX1:PKNOX2:TGIF1:TGIF2	TGACAGCTGTCA	0.932865	3.40747
M02876_2.00:GLI1:GLI2:GLI3	GCGACCACACTG	0.932865	0.112439
M09364_2.00:RFX5:RFX7	GTCABCTGTTGCYAGGSAGA	0.93243	0
M04081_2.00:MLX	TCACRTGM	0.93243	0.0755238
M07977_2.00:HSF1:HSF2:HSF4	GTCCCGGGTTCGAWTCCC	0.93243	0
M03960_2.00:RFX1:RFX2:RFX3:RFX4:RFX6	GTTGCTARGCAAC	0.93243	0.663602
M09858_2.00:TCF12:TCF3:TCF4	GCCAGCTG	0.931996	0.0608881
M03145_2.00:ALX1:ALX3:ALX4:ARX:BARHL1:BARHL2:BARX1:BARX2:BSX:DLX1:DLX2:DLX3:DLX4:DLX5:DLX6:DRGX:EMX1:EMX2:EN1:EN2:ESX1:EVX1:EVX2:GBX1:GBX2:GSX1:GSX2:HOXA1:HOXA2:HOXA3:HOXA4:HOXA5:HOXB1:HOXB2:HOXB3:HOXB4:HOXB5:HOXC4:HOXC5:HOXD1:HOXD3:HOXD4:ISX:MEOX1:MEOX2:MIXL1:MNX1:MSX1:MSX2:NANOG:NANOGP8:NKX1-1:NKX1-2:OTP:PDX1:PHOX2A:PHOX2B:PROP1:PRRX1:PRRX2:RAX:RAX2:SEBOX:SHOX:SHOX2:UNCX:VAX1:VAX2:VENTX:VSX1:VS…	YTAATTGB	0.931996	0.00602801
M00186_2.00:RFX1:RFX2:RFX3:RFX4:RFX6	GTTGCYADGS	0.931127	0.0786942
M08164_2.00:NFIA:NFIB:NFIC:NFIX	NWCTTGGCANN	0.929824	0.133719
M04373_2.00:MAF:MAFA:MAFB:MAFG:MAFK	YAHGTCAGCA	0.928522	0.653613
M10849_2.00:POU3F1	GRGGAATTAVAVTDS	0.928087	0.00892041
M00170_2.00:DBX2:NKX3-1:NKX3-2	TTAAGTGSNB	0.927653	0.657956
M04870_2.00:GATA1:GATA2:GATA3:GATA4:GATA5:GATA6	WGATAACGATCT	0.927219	1.21212
M00356_2.00:PAX3:PAX7	AKTACAYGGTN	0.927219	0.080301
M04971_2.00:BARX1:BARX2:BSX:EMX1:EMX2:EN1:EN2:EVX1:EVX2:GBX1:GBX2:GSX1:GSX2:HMX1:HMX2:HMX3:HOXA1:HOXA2:HOXA3:HOXA4:HOXA5:HOXA6:HOXA7:HOXA9:HOXB1:HOXB2:HOXB3:HOXB4:HOXB5:HOXB6:HOXB7:HOXB8:HOXB9:HOXC4:HOXC5:HOXC6:HOXC8:HOXC9:HOXD1:HOXD3:HOXD4:HOXD8:HOXD9:ISX:MEOX1:MEOX2:MNX1:NKX1-1:NKX1-2:NOTO:OTP:PDX1:VAX1:VAX2:VENTX	STAATKAC	0.927219	0.363374
M08317_2.00:KLF10:KLF11	GCCMCGCCCCCNSCC	0.926784	2.0186
M09953_2.00:ATF1:CREB1:CREM	BGTGACGTMABC	0.924613	0.762621
M00346_2.00:PAX1:PAX2:PAX3:PAX5:PAX6:PAX7:PAX8:PAX9	SGTCACGSTY	0.923744	3.77966
M09880_2.00:MITF:TFE3:TFEB:TFEC	RKCACATGAYN	0.92331	0.000838623
M09049_2.00:EHF:ELF1:ELF2:ELF3:ELF4:ELF5:ELK1:ELK3:ELK4:ERF:ERG:ETS1:ETS2:ETV1:ETV2:ETV3:ETV3L:ETV4:ETV5:ETV6:ETV7:FEV:FLI1:GABPA:SPDEF	RAVCCGGAAGTGR	0.922007	1.63468
M07819_2.00:JUN:JUNB:JUND	SATGACGTCAYCNH	0.921573	2.04422
M05375_2.00:BARHL1:BARHL2:BSX:EMX1:EMX2:GBX1:GBX2:HMX1:HMX2:HMX3:HOXA4:HOXA5:HOXB4:HOXB5:HOXC4:HOXC5:HOXD4:LBX2:MEOX1:MEOX2:MNX1:MSX1:MSX2:NANOG:NANOGP8:PDX1:TLX1:TLX2:TLX3:VAX1:VAX2:VENTX	DTTAAGTGGT	0.921139	0.136151
M10584_2.00:GATA1:GATA2:GATA3:GATA4:GATA5:GATA6	GNNDSAGATAAGNNN	0.919836	0.000307046
M03878_2.00:ALX1:ALX3:ALX4:ARX:BARX1:BARX2:BSX:DLX1:DLX2:DLX3:DLX4:DLX5:DLX6:DRGX:EMX1:EMX2:EN1:EN2:ESX1:EVX1:EVX2:GBX1:GBX2:GSX1:GSX2:HESX1:HOXA1:HOXA2:HOXA3:HOXB1:HOXB2:HOXB3:HOXD3:ISL1:ISL2:ISX:LBX1:LBX2:LHX1:LHX2:LHX3:LHX4:LHX5:LHX6:LHX8:LHX9:LMX1A:LMX1B:MEOX1:MIXL1:MNX1:MSX1:MSX2:NKX1-1:NKX1-2:NOBOX:NOTO:OTP:PDX1:PHOX2A:PHOX2B:PROP1:PRRX1:PRRX2:RAX:RAX2:SEBOX:SHOX:SHOX2:UNCX:VAX1:VAX2:VSX1:V…	TAATTAAATTA	0.918533	0.110528
M05747_2.00:NFIA:NFIB:NFIC:NFIX	BTTGGCNNNGTGCCARN	0.91723	0.0970214
M07884_2.00:CTCF	GCGCCCCCTGGTGGC	0.915493	21.5714
M05193_2.00:PKNOX1:PKNOX2:TGIF1:TGIF2:TGIF2LX:TGIF2LY	TGACAGCTGTCA	0.915493	3.28327
M03287_2.00:ALX1:ALX3:ALX4:ARX:BARX1:BARX2:BSX:DLX1:DLX2:DLX3:DLX4:DLX5:DLX6:DRGX:EMX1:EMX2:EN1:EN2:ESX1:EVX1:EVX2:GBX1:GBX2:GSX1:GSX2:HMX1:HMX3:HOXA1:HOXA2:HOXA3:HOXA4:HOXA5:HOXA7:HOXB1:HOXB2:HOXB3:HOXB4:HOXB5:HOXB7:HOXC4:HOXC5:HOXD1:HOXD3:HOXD4:ISX:LHX3:LHX4:MEOX1:MEOX2:MIXL1:MNX1:MSX1:MSX2:NANOG:NANOGP8:NKX1-1:NKX1-2:NOTO:OTP:PDX1:PHOX2A:PHOX2B:PROP1:PRRX1:PRRX2:RAX:RAX2:SEBOX:SHOX:SHOX2:UNCX:…	NBTAATTASN	0.915493	0.0912018
M08109_2.00:E2F1:E2F2:E2F3:E2F4:E2F5:E2F6	GGGCGGGAARN	0.915493	0.702688
M04879_2.00:GATA1:GATA2:GATA3:GATA4:GATA5:GATA6	RYGATAASR	0.915058	0.03751
M03851_2.00:ALX1:ALX3:ALX4:ARX:BARX1:BARX2:BSX:DLX1:DLX2:DLX3:DLX4:DLX5:DLX6:DRGX:EMX1:EMX2:EN1:EN2:ESX1:EVX1:EVX2:GBX1:GBX2:GSX1:GSX2:HESX1:HOXA1:HOXA2:HOXA3:HOXB1:HOXB2:HOXB3:HOXD3:ISX:LBX1:LBX2:LHX2:LHX3:LHX4:LHX6:LHX8:LHX9:LMX1A:LMX1B:MEOX1:MIXL1:MNX1:MSX1:MSX2:NKX1-1:NKX1-2:NOBOX:NOTO:OTP:PDX1:PHOX2A:PHOX2B:PROP1:PRRX1:PRRX2:RAX:RAX2:SEBOX:SHOX:SHOX2:UNCX:VAX1:VAX2:VSX1:VSX2:ZFHX2:ZFHX3	BTAATTGV	0.913756	0.0645796
M04758_2.00:EHF:ELF1:ELF2:ELF3:ELF4:ELF5:ETV6:ETV7:SPI1:SPIC	GACCCGGAAGTD	0.913756	0.813434
M02459_2.00:GMEB1:GMEB2	TGACGTCVVN	0.912887	2.79773
M05273_2.00:BARX1:BARX2:BSX:EMX1:EMX2:EN1:EN2:EVX1:EVX2:GBX1:GBX2:GSX1:GSX2:HMX1:HMX2:HMX3:HOXA1:HOXA2:HOXA3:HOXA4:HOXA5:HOXA6:HOXA7:HOXB1:HOXB2:HOXB3:HOXB4:HOXB5:HOXB6:HOXB7:HOXB8:HOXC4:HOXC5:HOXC6:HOXD1:HOXD3:HOXD4:HOXD8:ISX:MEOX1:MEOX2:MNX1:NKX1-1:NKX1-2:NOTO:OTP:PDX1:TLX2:VAX1:VAX2:VENTX	BTAATKRC	0.912887	0.0663602
M10472_2.00:ELF5:SPI1:SPIB:SPIC	NNCHTYYACTTCCTCTTTT	0.912887	0.212891
M11363_2.00:STAT4	TTMHRRGAAA	0.912018	0.571097
M05288_2.00:SIX1:SIX2:SIX4:SIX5	VCGTATCRYN	0.910716	0.183099
M09348_2.00:NFKB1:NFKB2	MTTTCCCT	0.908544	0.125337
M04194_2.00:ATOH7	AMCATATGKY	0.908544	0.183837
M10447_2.00:E2F1:E2F2:E2F3:E2F4:E2F5:E2F6	CGAAACGT	0.907675	0.0170374
M05458_2.00:POU1F1	WTATGCAAATKAGN	0.906807	0
M07941_2.00:E2F1:E2F2:E2F3:E2F4:E2F5:E2F6	NGGGCGGGAAR	0.90507	0.376794
M04682_2.00:DMRT1:DMRT2:DMRT3:DMRTA2:DMRTB1:DMRTC2	AATGTATCAATTT	0.904635	0.628858
M11426_2.00:NRF1	YGCGCMTGCGC	0.904635	0.00193261
M07968_2.00:GATA1:GATA2:GATA3:GATA4:GATA5:GATA6	CTGGNNNNNNSAGATAAG	0.903767	0.0746118
M07796_2.00:MAX	CCACGTGRYC	0.903767	0.32077
M10411_2.00:YBX1:YBX2:YBX3	CCAATCDGMR	0.902898	1.63729
M05549_2.00:IRF9	DCGAAACCGAAACTD	0.898555	1.08313
M05430_2.00:PAX4	NAATTASNVNNNVCTAATTD	0.898555	0
M09471_2.00:LYL1:TAL1:TAL2	AVCAGCTG	0.898555	0.38548
M04204_2.00:NEUROG1	RACATATGTY	0.898555	0.166509
M05601_2.00:NR2C1:NR2C2:NR2F1:NR2F2:NR2F6:NR4A1:NR4A2:NR4A3:PPARD:PPARG:RARA:RARB:RARG:RORA:RORB:RORC:RXRA:RXRB:RXRG	TAAAGGTCAH	0.895515	0.641019
M00121_2.00:MAX	SCACGTGNN	0.892909	0.15817
M02384_2.00:MYRF	TGGTACCR	0.892041	0.194043
M09811_2.00:HIF1A	CGTACGTGCGGB	0.891172	0.158083
M07929_2.00:EGR1:EGR2:EGR3:EGR4	CCCCCSCCCCCGCCCMCGCM	0.890304	2.01078
M03369_2.00:ESR1:ESR2:NR1D1:NR1D2:NR1H2:NR1H3:NR1H4:NR2C1:NR2C2:NR2F1:NR2F2:NR2F6:NR4A1:NR5A2:NR6A1:PPARA:PPARD:PPARG:RARA:RARB:RARG:RORA:RORB:RORC:RXRA:RXRB:RXRG	AAAGGTCATTTRAGGTCA	0.887264	0
M04027_2.00:ATF4	GGATGACGTCATCC	0.887264	0
M11109_2.00:HNF4A:HNF4G:NR2E1:NR2F1:NR2F2:NR2F6:NR6A1:RXRB:RXRG	VTGAACTTTGMMC	0.886829	0.330238
M10580_2.00:GATA1:GATA2:GATA3:GATA4:GATA5:GATA6	DNCWGATAAGRVN	0.886395	0.021667
M04115_2.00:MAX	AKCACATGGY	0.885092	0.0426781
M10664_2.00:BARHL1:BARHL2:BARX1:BARX2:BSX:DLX1:DLX2:DLX3:DLX4:DLX5:DLX6:EVX1:EVX2:GBX1:GBX2:HMX1:HMX2:HMX3:HOXA1:HOXA2:HOXA3:HOXB1:HOXB2:HOXB3:HOXD1:HOXD3:MEOX1:MEOX2:MNX1:MSX1:MSX2:NANOG:NANOGP8:PDX1:VENTX	GGGVCCATTTCC	0.884658	0.436032
M01172_2.00:VEZF1	CCCCCCMCWW	0.883355	0.156476
M04286_2.00:ATF3:JDP2	SRTGACGTCAYS	0.882921	1.36151
M08964_2.00:KLF1:KLF12:KLF2:KLF3:KLF4:KLF5:KLF6:KLF7	GCCMCACCCWCTYCM	0.882486	4.45586
M05035_2.00:MEIS1:MEIS2:MEIS3:PKNOX1:PKNOX2:TGIF1:TGIF2:TGIF2LX:TGIF2LY	DTGACAGB	0.882052	1.7159
M05034_2.00:MEIS1:MEIS2:MEIS3:PKNOX1:PKNOX2:TGIF1:TGIF2:TGIF2LX:TGIF2LY	DTGACAGB	0.882052	1.7159
M03894_2.00:PAX3:PAX7	SATTCGTCACGS	0.882052	1.14176
M09622_2.00:PAX1:PAX2:PAX3:PAX5:PAX6:PAX7:PAX8:PAX9	GCAGCCAAGCRTGACH	0.882052	0.321508
M04068_2.00:TFAP4	AHCATATGDT	0.881184	0.457746
M09478_2.00:ARNTL	CACGTGNC	0.879881	0.0316384
M05206_2.00:MEIS1:MEIS2:MEIS3:PKNOX1:PKNOX2:TGIF1:TGIF2:TGIF2LX:TGIF2LY	TGACAGCTGTCA	0.876841	3.19206
M09050_2.00:EHF:ELF1:ELF2:ELF3:ELF4:ELF5:ELK1:ELK3:ELK4:ERF:ERG:ETS1:ETS2:ETV1:ETV2:ETV3:ETV3L:ETV4:ETV5:ETV6:ETV7:FEV:FLI1:GABPA:SPDEF	GAACCCGGAAGTGS	0.876841	1.03275
M04108_2.00:BHLHE22:BHLHE23	AMCATATGKY	0.876841	0.103275
M07644_2.00:ZNF77	ACTYCAC	0.875972	0.519416
M03028_2.00:FOXA1:FOXA2:FOXA3:FOXB1:FOXB2	GAATGACACRGCGA	0.8738	0
M05729_2.00:RFX5:RFX7	CGTTGCTAY	0.871629	0.683145
M03301_2.00:POU1F1	AWTATGCAAATTAG	0.869892	0.26796
M11365_2.00:STAT6	GMYTTCCY	0.869892	0.0357033
M06504_2.00:NKX3-1:NKX3-2	TTAAGTG	0.866852	0.153002
M05246_2.00:MEIS1:MEIS2:MEIS3:PKNOX1:PKNOX2:TGIF1:TGIF2:TGIF2LX:TGIF2LY	TGACAGCTGTCA	0.866417	3.04354
M03270_2.00:MEIS1:MEIS2:MEIS3:PKNOX1:PKNOX2:TGIF1:TGIF2:TGIF2LX:TGIF2LY	TGACAGGTGTCA	0.866417	1.54956
M03373_2.00:ESR1:ESR2:NR1D1:NR1D2:NR1H2:NR1H3:NR1H4:NR2C1:NR2C2:NR2F1:NR2F2:NR2F6:NR4A1:NR5A2:NR6A1:PPARA:PPARD:PPARG:RARA:RARB:RARG:RORA:RORB:RORC:RXRA:RXRB:RXRG	AAAGGTCAWGTGAGGTCA	0.866417	0
M05719_2.00:RFX1:RFX2:RFX3:RFX4:RFX6	SGTTRCCATGGYAACV	0.865983	1.78842
M09499_2.00:AC023509.3:ATF2:ATF7	NGRTGACGTCAY	0.865549	1.96953
M09445_2.00:NFYB	CAGCCAATCAGAR	0.865549	1.37975
M09444_2.00:NFYB	CAGCCAATCAGAR	0.865549	1.37975
M04909_2.00:ISL1:ISL2:NOTO:SHOX:SHOX2:VSX1	TTAAGTGC	0.865549	0.0722232
M05168_2.00:ARX:BARHL1:BARHL2:BARX1:BARX2:BSX:DLX1:DLX2:DLX3:DLX4:DLX5:DLX6:EMX1:EMX2:ESX1:EVX1:EVX2:GBX1:GBX2:HMX1:HMX2:HMX3:HOXA2:HOXB2:LBX1:LBX2:MEOX1:MEOX2:MNX1:MSX1:MSX2:NANOG:NANOGP8:NKX1-1:NKX1-2:PDX1:RAX:RAX2:TLX1:TLX2:TLX3:UNCX:VAX1:VAX2	CTAATTGC	0.865549	0.21971
M04270_2.00:BATF:BATF3	SRTGACGTCAYC	0.86468	1.34892
M06345_2.00:MEIS1:MEIS2:MEIS3:PKNOX1:PKNOX2:TGIF1:TGIF2:TGIF2LX:TGIF2LY	TGTCAAA	0.864246	1.77496
M09650_2.00:TBX15:TBX18:TBX20:TBX4:TBX5	SCTGTCARCACC	0.863812	0.828634
M04902_2.00:ALX1:ALX3:ALX4:ARX:BARHL1:BARHL2:BARX1:BARX2:BSX:DLX1:DLX2:DLX3:DLX4:DLX5:DLX6:DRGX:EMX1:EMX2:EN1:EN2:ESX1:EVX1:EVX2:GBX1:GBX2:GSX1:GSX2:HMX1:HMX2:HMX3:HOXA1:HOXA2:HOXA3:HOXA4:HOXA5:HOXB1:HOXB2:HOXB3:HOXB4:HOXB5:HOXC12:HOXC4:HOXC5:HOXD1:HOXD3:HOXD4:ISX:LBX1:LBX2:LHX1:LHX5:MEOX1:MEOX2:MIXL1:MNX1:MSX1:MSX2:NANOG:NANOGP8:NKX1-1:NKX1-2:OTP:PDX1:PHOX2A:PHOX2B:PROP1:PRRX1:PRRX2:RAX:RAX2:SEB…	STAATTRC	0.862075	0.0915493
M09121_2.00:GATA1:GATA2:GATA3:GATA4:GATA5:GATA6	DSAGATAAGRR	0.862075	0.12499
M05210_2.00:ALX1:ALX3:ALX4:ARX:DRGX:EN1:EN2:ESX1:ISX:LHX2:LHX3:LHX4:LHX6:LHX8:LHX9:LMX1A:LMX1B:MIXL1:OTP:PHOX2A:PHOX2B:PROP1:PRRX1:PRRX2:RAX:RAX2:SEBOX:SHOX:SHOX2:UNCX:VSX1:VSX2:ZFHX2	CTAATTAV	0.86164	0.00716152
M00171_2.00:HMBOX1:HNF1A:HNF1B	TTAACYNV	0.86164	0.594983
M09220_2.00:POU3F2	YYCATGCATWTTCATTC	0.861206	0
M10596_2.00:GATA1:GATA2:GATA3:GATA4:GATA5:GATA6	AGAGATAAGA	0.861206	0.769136
M03848_2.00:BARHL1:BARHL2:BSX:EMX1:EMX2:EN1:EN2:GSX1:GSX2:HMX1:HMX2:HMX3:HOXA3:HOXA4:HOXA5:HOXB3:HOXB4:HOXB5:HOXC4:HOXC5:HOXD3:HOXD4:MEOX2:NKX1-1:NKX1-2:NKX6-1:NKX6-2:NKX6-3:NOBOX:PDX1:TLX1:TLX2:TLX3:VAX1:VAX2	CGTTAATTGCT	0.859903	0.0836017
M08720_2.00:MXI1	SCACGTGGSNGSSGS	0.859469	0.779559
M08754_2.00:MXD1:MXI1	SCACGTGGSNGSSGS	0.859469	0.779559
M05640_2.00:NR2C1:NR2F1:NR2F2:NR2F6:NR4A1:NR4A2:NR4A3:PPARD:RARG:RORA:RORB:RORC:RXRA:RXRB:RXRG	BAAAGGTCAN	0.855994	0.0650139
M09642_2.00:STAT1	ATTTCCNGGAAATN	0.855126	2.6379
M00706_2.00:PAX2:PAX5:PAX6:PAX8	ACGCGTGACG	0.853389	2.12587
M10157_2.00:CTCF	CABHWGRTGGCAG	0.852954	2.39991
M07669_2.00:ZNF730	GGGMAGCTA	0.85252	0.0278817
M05292_2.00:ALX1:ALX3:ALX4:ARX:BARHL1:BARHL2:BARX1:BARX2:BSX:DLX1:DLX2:DLX3:DLX4:DLX5:DLX6:DRGX:EMX1:EMX2:EN1:EN2:ESX1:EVX1:EVX2:GBX1:GBX2:GSX1:GSX2:HESX1:HOXA1:HOXA2:HOXA3:HOXA4:HOXA5:HOXB1:HOXB2:HOXB3:HOXB4:HOXB5:HOXC4:HOXC5:HOXD1:HOXD3:HOXD4:ISX:LHX1:LHX3:LHX4:LHX5:MEOX1:MEOX2:MIXL1:MNX1:MSX1:MSX2:NANOG:NANOGP8:NKX1-1:NKX1-2:NOTO:OTP:PDX1:PHOX2A:PHOX2B:PROP1:PRRX1:PRRX2:RAX:RAX2:SEBOX:SHOX:SHO…	STAATTAS	0.852086	0.122428
M01972_2.00:ELF1:ELF2:ELF4:ELK1:ELK3:ELK4:ERF:ERG:ETS1:ETS2:ETV1:ETV2:ETV3:ETV3L:ETV4:ETV5:ETV6:FEV:FLI1:GABPA	CCGGAAGT	0.851651	0.657522
M03705_2.00:KLF15	RCCACRCCCMC	0.851217	0.489016
M10877_2.00:HSF2:HSF4	KTTCTAGAAMAGAAM	0.850783	0.228613
M11370_2.00:STAT3	TTCYGGGAAN	0.850349	0.910716
M02858_2.00:MAF:MAFA:MAFB:MAFG:MAFK	NYGCTGASTCAGCAH	0.850349	0.350736
M05764_2.00:BBX:CIC	TGAACRWYGTTCA	0.850349	0.370974
M04269_2.00:BATF:BATF3	GATGACGTCATC	0.849914	0.968042
M02247_2.00:HSF1:HSF2:HSF4	NNNNTTCYAY	0.849046	0.00312041
M10744_2.00:NKX2-1:NKX2-2:NKX2-3:NKX2-4:NKX2-5:NKX2-6:NKX2-8	TSCCACTTGA	0.848611	1.31374
M09053_2.00:EHF:ELF1:ELF2:ELF3:ELF4:ELF5:ETV6:ETV7:FEV	RAACCAGGAAGTRGS	0.848177	0.524193
M09071_2.00:EHF:ELF1:ELF2:ELF3:ELF4:ELF5:ETV6:ETV7:FEV	RAACCAGGAAGTRGS	0.848177	0.524193
M10816_2.00:PAX3:PAX7	TCGTCACGCTTHA	0.846874	0.915493
M11119_2.00:AR:NR3C1:NR3C2:PGR	DDKNNDGGKACABDRTGTTCTDGNGNA	0.846874	0
M06312_2.00:ALX1:ALX3:ALX4:ARX:BARHL1:BARHL2:BARX1:BARX2:BSX:DLX1:DLX2:DLX3:DLX4:DLX5:DLX6:DRGX:EMX1:EMX2:EN1:EN2:ESX1:EVX1:EVX2:GBX1:GBX2:GSX1:GSX2:HESX1:HMX1:HMX2:HMX3:HOXA1:HOXA2:HOXA3:HOXA4:HOXA5:HOXB1:HOXB2:HOXB3:HOXB4:HOXB5:HOXC4:HOXC5:HOXD1:HOXD3:HOXD4:ISX:LBX1:LBX2:LHX2:LHX3:LHX4:LHX9:MEOX1:MEOX2:MIXL1:MNX1:MSX1:MSX2:NANOG:NANOGP8:NKX1-1:NKX1-2:NOBOX:NOTO:OTP:PDX1:PHOX2A:PHOX2B:PROP1:PRRX…	YTAATTR	0.846006	0.0403546
M08352_2.00:ZNF784	MACCTACCK	0.844703	0.0155087
M03307_2.00:POU2F3	ATGAATATKCAW	0.8434	0.0352213
M04334_2.00:FOS:FOSB:FOSL1:FOSL2	GATGACGTCATC	0.842966	1.23774
M03396_2.00:ESR1:ESR2:NR1D1:NR1D2:NR1H2:NR1H3:NR1H4:NR2C1:NR2C2:NR2F1:NR2F2:NR2F6:NR4A1:NR4A2:NR4A3:NR5A2:NR6A1:PPARA:PPARD:PPARG:RARA:RARB:RARG:RORA:RORB:RORC:RXRA:RXRB:RXRG	RAGGTCAABARAGGTCA	0.842966	0.379573
M03097_2.00:ALX1:ALX3:ALX4:ARX:BARHL1:BARHL2:BARX1:BARX2:BSX:DLX1:DLX2:DLX3:DLX4:DLX5:DLX6:DRGX:EMX1:EMX2:EN1:EN2:ESX1:EVX1:EVX2:GBX1:GBX2:GSX1:GSX2:HESX1:HOXA1:HOXA2:HOXA3:HOXA4:HOXA5:HOXB1:HOXB2:HOXB3:HOXB4:HOXB5:HOXC4:HOXC5:HOXD1:HOXD3:HOXD4:ISX:LHX1:LHX3:LHX4:LHX5:MEOX1:MEOX2:MIXL1:MNX1:MSX1:MSX2:NANOG:NANOGP8:NKX1-1:NKX1-2:NOTO:OTP:PDX1:PHOX2A:PHOX2B:PROP1:PRRX1:PRRX2:RAX:RAX2:SEBOX:SHOX:SHO…	GBTAATTASN	0.842966	0.0764793
M06242_2.00:ALX1:ALX3:ALX4:ARX:BARHL1:BARHL2:BARX1:BARX2:BSX:DLX1:DLX2:DLX3:DLX4:DLX5:DLX6:DRGX:EMX1:EMX2:EN1:EN2:ESX1:EVX1:EVX2:GBX1:GBX2:GSX1:GSX2:HESX1:HOXA1:HOXA2:HOXA3:HOXA4:HOXA5:HOXB1:HOXB2:HOXB3:HOXB4:HOXB5:HOXC4:HOXC5:HOXD1:HOXD3:HOXD4:ISX:LHX1:LHX3:LHX4:LHX5:MEOX1:MEOX2:MIXL1:MNX1:MSX1:MSX2:NANOG:NANOGP8:NKX1-1:NKX1-2:NOTO:OTP:PDX1:PHOX2A:PHOX2B:PROP1:PRRX1:PRRX2:RAX:RAX2:SEBOX:SHOX:SHO…	VYTAATTA	0.840794	0.0261315
M00824_2.00:GMEB1:GMEB2	YKACGYAN	0.840794	0.478593
M00339_2.00:PAX2:PAX6	NNSACGGCGGAKC	0.839057	0.427302
M02778_2.00:MITF:TFEC	ATCACGTGAY	0.839057	0.138106
M04321_2.00:ATF3:JDP2	GATGACGTCATC	0.837754	1.31548
M09243_2.00:IRF4:IRF8	RAAAGAGGAASTGAAACH	0.837754	0.759581
M05209_2.00:MEIS1:MEIS2:MEIS3:PKNOX1:PKNOX2:TGIF1:TGIF2:TGIF2LX:TGIF2LY	TGACAGCTGTCA	0.835583	4.47323
M04352_2.00:MAF:MAFA:MAFB:MAFG:MAFK:NRL	NTGCTGASTCAGCAN	0.835583	0.876841
M09553_2.00:GATA1:GATA2:GATA3:GATA4:GATA5:GATA6	NNNNNBAGATAWYATCTVHN	0.835583	0.131331
M10462_2.00:EBF1	ATTCCCYTGGGRN	0.834714	0.220622
M10492_2.00:ELF1:ELF2:ELF4:ELK1:ELK3:ELK4:ERF:ERG:ETS1:ETS2:ETV1:ETV2:ETV3:ETV3L:ETV4:ETV5:FEV:FLI1:GABPA	GGAAGY	0.834714	0.00176801
M04694_2.00:DMRTA1	AATGTAACAATT	0.83428	0.457746
M05882_2.00:HNF4G:NR1H4:NR2C1:NR2C2:NR2F1:NR2F2:NR2F6:NR4A1:NR4A2:NR4A3:NR5A1:NR5A2:NR6A1:PPARA:PPARD:PPARG:RARA:RARB:RARG:RORA:RORB:RORC:RXRA:RXRB:RXRG:THRA:THRB	RRGGTCAAAGGTCAH	0.833411	0.0939379
M09033_2.00:E2F7:E2F8	GRGGCGGGAAADG	0.832108	0.380703
M09040_2.00:E2F7:E2F8	GRGGCGGGAAADG	0.832108	0.380703
M09397_2.00:SOX1:SOX10:SOX11:SOX12:SOX13:SOX14:SOX15:SOX17:SOX18:SOX2:SOX21:SOX3:SOX30:SOX4:SOX5:SOX6:SOX7:SOX8:SOX9:SRY	TBCCTTTGTTYYB	0.831674	0.028329
M05253_2.00:ALX1:ALX3:ALX4:ARX:BARX1:BARX2:BSX:DLX2:DLX3:DRGX:EMX1:EMX2:EN1:EN2:ESX1:EVX1:EVX2:GBX1:GBX2:GSX1:GSX2:HESX1:HOXA2:HOXA3:HOXB2:HOXB3:HOXD3:ISX:LBX1:LBX2:LHX1:LHX2:LHX3:LHX4:LHX5:LHX6:LHX8:LHX9:LMX1A:LMX1B:MEOX1:MIXL1:MNX1:MSX1:MSX2:NKX1-1:NKX1-2:NOBOX:NOTO:OTP:PDX1:PHOX2A:PHOX2B:PROP1:PRRX1:PRRX2:RAX:RAX2:SEBOX:SHOX:SHOX2:UNCX:VAX1:VAX2:VSX1:VSX2:ZFHX2:ZFHX3	NTAATTAR	0.830805	0.029367
M00938_2.00:MAX	CCACGTGC	0.829937	0.297057
M11156_2.00:HNF4A:HNF4G:NR2E1:NR2F1:NR2F2:NR2F6:NR6A1:RXRA:RXRB:RXRG	AGCAAACA	0.829502	0.29988
M02230_2.00:ALX1:ALX3:ALX4:ARX:DRGX:ESX1:ISX:LHX3:LHX4:LHX6:LHX8:LMX1A:LMX1B:MIXL1:OTP:PHOX2A:PHOX2B:PROP1:PRRX1:PRRX2:RAX:RAX2:SEBOX:SHOX:SHOX2:UNCX:VSX1:VSX2:ZFHX2	VYTRATTAVN	0.828634	0.257059
M03889_2.00:PAX3:PAX7	GATTMGTCACGCT	0.8282	0.83428
M04413_2.00:ZNF821	NYGTCCGTCTGTCCN	0.827765	0.696608
M02869_2.00:MAF:MAFA:MAFB:MAFG:MAFK:NRL	HGTCAGCAHTTT	0.826462	0.811262
M10667_2.00:BARHL1:BARHL2:BARX1:BARX2:BSX:DLX1:DLX2:DLX3:DLX4:DLX5:DLX6:EVX1:EVX2:GBX1:GBX2:HMX1:HMX2:HMX3:HOXA1:HOXA2:HOXA3:HOXB1:HOXB2:HOXB3:HOXD1:HOXD3:MEOX1:MEOX2:MNX1:MSX1:MSX2:NANOG:NANOGP8:PDX1:VENTX	TGCATATCA	0.826028	0.608881
M07942_2.00:E2F1:E2F2:E2F3:E2F4:E2F5:E2F6	GGCGGGAAATTBRAA	0.82516	1.28291
M09365_2.00:RFX1:RFX2:RFX3:RFX4:RFX6	CKGTTGCCAGG	0.824725	0.013411
M05404_2.00:HOXA3:HOXA4:HOXA5:HOXA6:HOXA7:HOXB3:HOXB4:HOXB5:HOXB6:HOXB7:HOXB8:HOXC4:HOXC5:HOXC6:HOXC8:HOXD3:HOXD4:HOXD8:PDX1	BTAATTRC	0.824725	0.0535485
M04265_2.00:ATF1:CREB1:CREM	NRTGACGTCAYN	0.823422	0.831674
M05262_2.00:ALX1:ALX3:ALX4:ARX:BARX1:BARX2:BSX:DLX2:DLX3:DRGX:EMX1:EMX2:EN1:EN2:ESX1:EVX1:EVX2:GBX1:GBX2:GSX1:GSX2:HESX1:HOXA2:HOXA3:HOXB2:HOXB3:HOXD3:ISX:LBX1:LBX2:LHX1:LHX2:LHX3:LHX4:LHX5:LHX6:LHX8:LHX9:LMX1A:LMX1B:MEOX1:MIXL1:MNX1:MSX1:MSX2:NKX1-1:NKX1-2:NOBOX:NOTO:OTP:PDX1:PHOX2A:PHOX2B:PROP1:PRRX1:PRRX2:RAX:RAX2:SEBOX:SHOX:SHOX2:UNCX:VAX1:VAX2:VSX1:VSX2:ZFHX2	HTAATTAG	0.823422	0.0148789
M05304_2.00:ALX1:ALX3:ALX4:ARX:BARX1:BARX2:BSX:DLX1:DLX2:DLX3:DLX4:DLX5:DLX6:DRGX:EN1:EN2:ESX1:GBX1:GBX2:GSX1:GSX2:HESX1:HOXA1:HOXA2:HOXA3:HOXA4:HOXA5:HOXB1:HOXB2:HOXB3:HOXB4:HOXB5:HOXC4:HOXC5:HOXD3:HOXD4:ISX:LBX2:LHX1:LHX2:LHX3:LHX4:LHX5:LHX6:LHX8:LHX9:LMX1A:LMX1B:MEOX1:MIXL1:MNX1:MSX1:MSX2:NKX1-1:NKX1-2:NOBOX:NOTO:OTP:PDX1:PHOX2A:PHOX2B:PROP1:PRRX1:PRRX2:RAX:RAX2:SEBOX:SHOX:SHOX2:UNCX:VAX1:VAX2…	TTAATTAG	0.822554	0.0338837
M08022_2.00:CTCF	RGYGCCCYCTRGTGG	0.821685	26.4225
M04168_2.00:ATOH1	AACAGCTGTC	0.820817	0.232825
M10929_2.00:MEF2A	NKTWCCATAWATRGWAAB	0.820382	1.13351
M03758_2.00:GATA1:GATA2:GATA3:GATA4:GATA5:GATA6	VWGATAAGR	0.816474	0.0325851
M03869_2.00:NKX6-1:NKX6-2:NKX6-3	DTAATTAY	0.816474	0.0245854
M03754_2.00:GATA1:GATA2:GATA3:GATA4:GATA5:GATA6	WGATAAGR	0.816474	0.155912
M05259_2.00:ALX1:ALX3:ALX4:ARX:BARX1:BARX2:BSX:DLX2:DLX3:DRGX:EMX1:EMX2:EN1:EN2:ESX1:EVX1:EVX2:GBX1:GBX2:GSX1:GSX2:HESX1:HOXA2:HOXA3:HOXB2:HOXB3:HOXD3:ISX:LBX1:LBX2:LHX1:LHX2:LHX3:LHX4:LHX5:LHX6:LHX8:LHX9:LMX1A:LMX1B:MEOX1:MIXL1:MNX1:MSX1:MSX2:NKX1-1:NKX1-2:NOBOX:NOTO:OTP:PDX1:PHOX2A:PHOX2B:PROP1:PRRX1:PRRX2:RAX:RAX2:SEBOX:SHOX:SHOX2:UNCX:VAX1:VAX2:VSX1:VSX2:ZFHX2	STAATTGS	0.815171	0.0118302
M09480_2.00:ATOH1	VNRVCAGCTGGY	0.814736	0.179624
M08842_2.00:NFIL3	DRTTATGTAAY	0.814302	0.363244
M05851_2.00:ZNF135	GGCTCGACCTCAAAG	0.813434	0.909413
M05260_2.00:ALX1:ALX3:ALX4:ARX:BARX1:BARX2:BSX:DLX2:DLX3:DRGX:EMX1:EMX2:EN1:EN2:ESX1:EVX1:EVX2:GBX1:GBX2:GSX1:GSX2:HESX1:HOXA2:HOXA3:HOXB2:HOXB3:HOXD3:ISX:LBX1:LBX2:LHX1:LHX2:LHX3:LHX4:LHX5:LHX6:LHX8:LHX9:LMX1A:LMX1B:MEOX1:MIXL1:MNX1:MSX1:MSX2:NKX1-1:NKX1-2:NOBOX:NOTO:OTP:PDX1:PHOX2A:PHOX2B:PROP1:PRRX1:PRRX2:RAX:RAX2:SEBOX:SHOX:SHOX2:UNCX:VAX1:VAX2:VSX1:VSX2:ZFHX2	NTAACGMN	0.812565	0.270652
M01933_2.00:DMRT1:DMRT3:DMRTA2:DMRTC2	WWTGTATCND	0.810828	1.01799
M03021_2.00:FOXO1:FOXO3:FOXO4:FOXO6:FOXP4	TTTCCCCACAC	0.810828	0.954579
M08171_2.00:STAT1	TTTCCYRGAAA	0.810394	2.66266
M08010_2.00:RFX5:RFX7	TCABCTGTTGCTAGGSAGA	0.810394	0.893344
M10074_2.00:MAF:MAFA:MAFB:MAFG:MAFK:NRL	ANATGCTGACTCAGCACNN	0.810394	0.68662
M04734_2.00:ELF1:ELF2:ELF4:ELK1:ELK3:ELK4:ERF:ERG:ETS1:ETS2:ETV1:ETV2:ETV3:ETV3L:ETV4:ETV5:FEV:FLI1:GABPA	CTCGTAAATGCA	0.810394	0.68662
M07657_2.00:ZNF816	HCCCTGCATGTCCCCMTTYYT	0.810394	0
M03605_2.00:TWIST1:TWIST2	AACACATGTT	0.809959	0.134588
M05256_2.00:DBX2:NKX3-1:NKX3-2	STTAAGTGGB	0.807788	0.13867
M00814_2.00:HNF4A:HNF4G:NR2E1	NRAGTCANNN	0.806919	1.36325
M05318_2.00:MEIS1:MEIS2:MEIS3:PKNOX1:PKNOX2:TGIF1:TGIF2:TGIF2LX:TGIF2LY	TGACAGCTGTCA	0.806485	4.17704
M08360_2.00:ZNF708	NRGCTGTACCTMCYTBYKNNN	0.806485	0
M09573_2.00:NKX6-1:NKX6-2:NKX6-3	GKTAATGR	0.805182	0.0301096
M10433_2.00:DMRT1:DMRT2:DMRT3:DMRTA2:DMRTB1:DMRTC2	WWTTGTTACWGTKTC	0.803879	0.37662
M05046_2.00:NKX2-1:NKX2-2:NKX2-3:NKX2-4:NKX2-5:NKX2-6:NKX2-8	GTBAAGTGGN	0.803445	0.552857
M07688_2.00:ZNF793	GAGCCCCAAGCM	0.803445	0
M05043_2.00:NKX2-1:NKX2-2:NKX2-3:NKX2-4:NKX2-5:NKX2-6:NKX2-8	GTBAAGTGGN	0.80301	0.879012
M09852_2.00:MYC	VGCCACGTGCB	0.801708	1.93782
M11369_2.00:STAT3	RCTTCCRGGAARNSRR	0.801273	3.78922
M02733_2.00:EHF:ELF1:ELF2:ELF3:ELF4:ELF5:ETV6:ETV7:FEV	ACCCGGAAGT	0.801273	1.43795
M03588_2.00:TFAP2A:TFAP2B:TFAP2E	TGCCCBVGGGCA	0.801273	0.848177
M04314_2.00:CREB3L1:CREB3L2	GRTGACGTGGCA	0.799102	1.12395
M03806_2.00:ALX1:ALX3:ALX4:ARX:BARX1:BARX2:BSX:DLX1:DLX2:DLX3:DLX4:DLX5:DLX6:DRGX:EMX1:EMX2:EN1:EN2:ESX1:EVX1:EVX2:GBX1:GBX2:GSX1:GSX2:HESX1:HMX1:HMX3:HOXA1:HOXA2:HOXA3:HOXA4:HOXA5:HOXA7:HOXB1:HOXB2:HOXB3:HOXB4:HOXB5:HOXB7:HOXC4:HOXC5:HOXD1:HOXD3:HOXD4:ISX:LHX3:LHX4:MEOX1:MEOX2:MNX1:MSX1:MSX2:NANOG:NANOGP8:NKX1-1:NKX1-2:NOTO:OTP:PDX1:PHOX2A:PHOX2B:PROP1:PRRX1:PRRX2:SHOX:SHOX2:UNCX:VAX1:VAX2:VENTX…	STAATKAC	0.798668	0.232652
M10583_2.00:GATA1:GATA2:GATA3:GATA4:GATA5:GATA6	CCTTATCTG	0.797365	0.115826
M00180_2.00:MYB:MYBL1	YAACGGHYN	0.796496	0.478593
M10924_2.00:MEF2A	TTDCCWWATWWGGHAA	0.796062	0.224357
M04695_2.00:DMRTA1	AATGTAWCAATT	0.796062	0.430516
M08977_2.00:GFI1:GFI1B	AAATCACAGC	0.795627	1.93999
M03586_2.00:TFAP2A:TFAP2B:TFAP2E	WGCCYYNRRGGCA	0.795627	0.300445
M10166_2.00:SP1:SP3:SP4:SP8:SP9	GCCCCGCCCCS	0.794325	2.72303
M10469_2.00:EBF1:EBF2:EBF3:EBF4	VDCDABTCCCYAGGGARBDKGB	0.793456	0.990191
M08336_2.00:ZNF16	WARAACCTTCYATGGCTC	0.793456	0
M03798_2.00:ALX1:ALX3:ALX4:ARX:BARHL1:BARHL2:BARX1:BARX2:BSX:DLX1:DLX2:DLX3:DLX4:DLX5:DLX6:DRGX:EMX1:EMX2:EN1:EN2:ESX1:EVX1:EVX2:GBX1:GBX2:GSX1:GSX2:HESX1:HMX1:HMX3:HOXA1:HOXA2:HOXA3:HOXA4:HOXA5:HOXB1:HOXB2:HOXB3:HOXB4:HOXB5:HOXC4:HOXC5:HOXD1:HOXD3:HOXD4:ISX:MEOX1:MEOX2:MIXL1:MNX1:MSX1:MSX2:NKX1-1:NKX1-2:NOTO:OTP:PDX1:PHOX2A:PHOX2B:PROP1:PRRX1:PRRX2:RAX:RAX2:SEBOX:SHOX:SHOX2:TLX1:TLX2:TLX3:UNCX:V…	SSTAATTAGB	0.793456	0.106228
M07728_2.00:ZNF81	TCTBAASTGGTGCCACCA	0.793456	0
M07678_2.00:ZNF529	YCYSSCYCYTCCTCCCSCTTCCCACCC	0.793456	0
M07601_2.00:ZNF776	CAGATGCCRGCRYCRTGCTTC	0.793456	0.699214
M03451_2.00:NFATC1:NFATC2:NFATC3:NFATC4	TTTTCCATGGAAAA	0.793456	0
M05314_2.00:PKNOX1:PKNOX2:TGIF1:TGIF2:TGIF2LX:TGIF2LY	TGACAGCTGTCA	0.791719	2.90543
M05305_2.00:ALX1:ALX3:ALX4:ARX:BARX1:BARX2:BSX:DLX1:DLX2:DLX3:DLX4:DLX5:DLX6:DRGX:EN1:EN2:ESX1:GBX1:GBX2:GSX1:GSX2:HESX1:HOXA1:HOXA2:HOXA3:HOXA4:HOXA5:HOXB1:HOXB2:HOXB3:HOXB4:HOXB5:HOXC4:HOXC5:HOXD3:HOXD4:ISX:LBX2:LHX1:LHX2:LHX3:LHX4:LHX5:LHX6:LHX8:LHX9:LMX1A:LMX1B:MEOX1:MIXL1:MNX1:MSX1:MSX2:NKX1-1:NKX1-2:NOBOX:NOTO:OTP:PDX1:PHOX2A:PHOX2B:PROP1:PRRX1:PRRX2:RAX:RAX2:SEBOX:SHOX:SHOX2:UNCX:VAX1:VAX2…	TTAATTAG	0.791719	0.0151742
M10107_2.00:ZIC1:ZIC2:ZIC3:ZIC4	KGGGTGGTC	0.791719	0.00340009
M09571_2.00:ALX1:ALX3:ALX4:ARX:BARHL1:BARHL2:BARX1:BARX2:BSX:DLX1:DLX2:DLX3:DLX4:DLX5:DLX6:DRGX:EMX1:EMX2:EN1:EN2:ESX1:EVX1:EVX2:GBX1:GBX2:GSX1:GSX2:HMX1:HMX2:HMX3:HOXA1:HOXA2:HOXA3:HOXA4:HOXA5:HOXA6:HOXA7:HOXB1:HOXB2:HOXB3:HOXB4:HOXB5:HOXB6:HOXB7:HOXB8:HOXC4:HOXC5:HOXC6:HOXD1:HOXD3:HOXD4:HOXD8:ISX:LHX3:LHX4:MEOX1:MEOX2:MIXL1:MNX1:MSX1:MSX2:NANOG:NANOGP8:NKX1-1:NKX1-2:NOBOX:NOTO:OTP:PDX1:PHOX2A:P…	TGATTRATGR	0.791719	0.617132
M09313_2.00:NR1D1:NR1D2:NR2C1:NR2C2:NR2F1:NR2F2:NR2F6:PPARA:PPARD:PPARG:RARA:RARB:RARG:RORA:RORB:RORC	RRRRAAGTGGGTCASWGGR	0.791285	0.740038
M04943_2.00:CRX:DLX1:DLX2:DLX4:DLX5:EMX1:LHX2:LHX9:PITX1:PITX2:VAX1:VSX1	CTAATTAB	0.790416	0.0381093
M01732_2.00:USF1:USF2	NATCACGTGRN	0.789547	0.0145532
M04509_2.00:ZNF281	GCCCCTCCCCCA	0.78781	1.60646
M10274_2.00:ZBTB7A	AGTGGGTSBCB	0.787376	0.223488
M10280_2.00:EGR1:EGR2:EGR3:EGR4	GTGGGT	0.787376	0.0168897
M08294_2.00:ZNF574	CTAGAGCGGCCC	0.786942	0.592812
M05553_2.00:SRF	CCDTACATGG	0.786507	0.468604
M07920_2.00:CTCF	RSYGCCCYCTRGTGGCCA	0.785639	18.0406
M07965_2.00:GATA1:GATA2:GATA3:GATA4:GATA5:GATA6	SAGATARGMATCTST	0.785204	0.793022
M07956_2.00:ELF1:ELF2:ELF4:ELK1:ELK3:ELK4:ERF:ERG:ETS1:ETS2:ETV1:ETV2:ETV3:ETV3L:ETV4:ETV5:FEV:FLI1:GABPA	GGVRCCGGAAGTG	0.783902	0.119952
M07585_2.00:ZNF331	CTGCWGAGCCCW	0.783467	0.495096
M10348_2.00:ZNF697	NTGGGCGAGGGM	0.782164	0.464695
M10311_2.00:MTF1	CCGDGTGCAV	0.782164	0.0859469
M05348_2.00:NKX2-1:NKX2-2:NKX2-3:NKX2-4:NKX2-5:NKX2-6:NKX2-8	CTCAACGAS	0.780861	0.535485
M08076_2.00:CEBPA:CEBPB:CEBPE	DRTTGTGCAAT	0.779993	1.12526
M10412_2.00:YBX1:YBX2:YBX3	VCWGCCAATCW	0.779559	0.362723
M07494_2.00:RFX1:RFX2:RFX3:RFX4	SGTTGCYA	0.779124	0.960225
M08601_2.00:RFX1:RFX2:RFX3:RFX4	GGTTGCYA	0.779124	0.960225
M03164_2.00:ALX1:ALX3:ALX4:ARX:DRGX:EMX1:EMX2:EN1:EN2:ESX1:GBX1:GBX2:HESX1:ISX:LHX1:LHX2:LHX3:LHX4:LHX5:LHX6:LHX8:LHX9:LMX1A:LMX1B:MIXL1:MSX1:MSX2:NOBOX:NOTO:OTP:PHOX2A:PHOX2B:PROP1:PRRX1:PRRX2:RAX:RAX2:SEBOX:SHOX:SHOX2:UNCX:VAX1:VAX2:VSX1:VSX2:ZFHX2	TAATTRGCAATTA	0.77869	0.324939
M09810_2.00:HIF1A	GCGKACGTGCGGBN	0.77869	0.114306
M08938_2.00:SP1:SP3:SP4:SP5:SP8:SP9	CCCCCCCCCGGCCCCGCCCCCB	0.777387	5.76309
M03726_2.00:ELF1:ELF2:ELF4:ELK1:ELK3:ELK4:ERF:ERG:ETS1:ETS2:ETV1:ETV2:ETV3:ETV3L:ETV4:ETV5:FEV:FLI1:GABPA	GACCGGAAGTS	0.777387	0.334537
M03188_2.00:HESX1:NOBOX	YTAATTGGCAATTAD	0.777387	0
M04363_2.00:MAFF	DTGCTGASTCAGCAH	0.777387	0.663602
M04050_2.00:TFAP2A:TFAP2B:TFAP2C:TFAP2D:TFAP2E	YGCCTSAGGCR	0.776953	0.070182
M10218_2.00:KLF1:KLF12:KLF2:KLF3:KLF4:KLF5:KLF6:KLF7	NSNRGGNGKGGGN	0.776953	0.491187
M07902_2.00:CTCF	RSYGCCCYCTRGTGG	0.776519	26.2444
M04167_2.00:ATOH1	AVCATATGKC	0.776519	0.0380225
M03831_2.00:ALX1:ALX3:ALX4:ARX:DRGX:EN1:EN2:ESX1:ISX:LHX2:LHX3:LHX4:LHX6:LHX8:LHX9:LMX1A:LMX1B:MIXL1:NOBOX:OTP:PHOX2A:PHOX2B:PROP1:PRRX1:PRRX2:RAX:RAX2:SEBOX:SHOX:SHOX2:UNCX:VSX1:VSX2:ZFHX2	CTAATTAG	0.776084	0.0317122
M00130_2.00:PLAGL1	NGGGCCCCHN	0.774781	0.0630161
M08055_2.00:ASCL1:ASCL2	SSAGCAGCTGGNV	0.773478	0.872498
M05126_2.00:ALX1:ALX3:ALX4:ARX:BARHL1:BARHL2:BARX1:BARX2:BSX:DLX1:DLX2:DLX3:DLX4:DLX5:DLX6:DRGX:EMX1:EMX2:EN1:EN2:ESX1:EVX1:EVX2:GBX1:GBX2:GSX1:GSX2:HESX1:HMX1:HMX2:HMX3:HOXA1:HOXA2:HOXA3:HOXA4:HOXA5:HOXA6:HOXB1:HOXB2:HOXB3:HOXB4:HOXB5:HOXB6:HOXB8:HOXC4:HOXC5:HOXC6:HOXD1:HOXD3:HOXD4:HOXD8:ISX:LHX1:LHX3:LHX4:LHX5:MEOX1:MEOX2:MIXL1:MNX1:MSX1:MSX2:NANOG:NANOGP8:NKX1-1:NKX1-2:NOTO:OTP:PDX1:PHOX2A:PHO…	STAATTAC	0.773044	0.0427433
M10738_2.00:SIX1:SIX2:SIX4:SIX5	GARTTGTAG	0.77261	0.61583
M04839_2.00:FOXC1:FOXC2:FOXD1:FOXD2:FOXD3:FOXD4:FOXD4L1:FOXD4L3:FOXD4L4:FOXD4L5:FOXD4L6:FOXE1:FOXG1:FOXI1:FOXI2:FOXI3:FOXJ3:FOXK2:FOXL1:FOXL2:FOXS1	VACRCAAACAC	0.77261	0.0919401
M06247_2.00:HOXA3:HOXA4:HOXA5:HOXA6:HOXA7:HOXB3:HOXB4:HOXB5:HOXB6:HOXB7:HOXB8:HOXC4:HOXC5:HOXC6:HOXC8:HOXD3:HOXD4:HOXD8:PDX1	GTTAATKA	0.77261	0.00494661
M00968_2.00:MTF2	MACCCGACGGN	0.77261	0.126597
M02795_2.00:NEUROD1:NEUROD2:NEUROD4:NEUROD6	RMCATATGGY	0.771307	0.448192
M09873_2.00:NEUROD1:NEUROD2:NEUROD4:NEUROD6	RCCATATGKY	0.771307	0.448192
M00151_2.00:ZIC1:ZIC2:ZIC3:ZIC4:ZIC5	HCCYGCTGNG	0.770873	0.206203
M04945_2.00:CRX:DLX1:DLX2:DLX4:DLX5:EMX1:LHX2:LHX9:PITX1:PITX2:VAX1:VSX1	NTAATTAG	0.770004	0.0289631
M04179_2.00:NEUROG2:NEUROG3	RACATATGTY	0.770004	0.439072
M09170_2.00:HOXA10:HOXA11:HOXA6:HOXA9:HOXB6:HOXB8:HOXB9:HOXC10:HOXC11:HOXC12:HOXC6:HOXC8:HOXC9:HOXD10:HOXD11:HOXD12:HOXD8:HOXD9	WCATAAATYATM	0.76957	0.1312
M09130_2.00:HOXA10:HOXA11:HOXA5:HOXA6:HOXA7:HOXA9:HOXB5:HOXB6:HOXB8:HOXB9:HOXC10:HOXC11:HOXC5:HOXC6:HOXC8:HOXC9:HOXD10:HOXD11:HOXD8:HOXD9	WCATAAATYATM	0.76957	0.1312
M09412_2.00:STAT5A	TTTCCTRGAA	0.768267	3.34537
M10162_2.00:MAZ	GGGGAGGG	0.768267	0.235301
M09143_2.00:MEIS1:MEIS2:MEIS3:PKNOX1:PKNOX2:TGIF1:TGIF2	TTGACAGSTGTCM	0.767833	0.96674
M09189_2.00:MEIS1:MEIS2:MEIS3:PKNOX1:PKNOX2:TGIF1:TGIF2	TTGACAGSTGTCM	0.767833	0.96674
M03761_2.00:TRPS1	GCGATAAS	0.76653	0.174586
M03187_2.00:HESX1:NOBOX	GHTAATTRRY	0.76653	0.0399638
M08189_2.00:NFE2:NFE2L1:NFE2L2:NFE2L3	TGACTCGGCA	0.765661	6.49705
M07841_2.00:MAF:MAFA:MAFB:MAFG:MAFK	GCTGASTCAGCAAWT	0.765661	1.97604
M09027_2.00:DMRT1:DMRT2:DMRT3:DMRTA2:DMRTB1:DMRTC2	TDGMWACAATGTADCAA	0.765661	0.696608
M10798_2.00:ISL1:ISL2:NOTO:SHOX:SHOX2:VSX1	CTAATGR	0.764793	0.0114437
M06510_2.00:ALX1:ALX3:ALX4:ARX:BARHL1:BARHL2:DRGX:ESX1:EVX1:EVX2:GBX1:GBX2:HESX1:LBX1:LBX2:MEOX1:MEOX2:MIXL1:MSX1:MSX2:PHOX2A:PHOX2B:PROP1:PRRX1:PRRX2:RAX:RAX2:SHOX:SHOX2:TLX1:TLX3:UNCX:VSX1:VSX2	TAAYTA	0.764358	0.760884
M08839_2.00:MAF:MAFA:MAFB:MAFG:MAFK:NRL	WGCTGAGTCAGCAVATT	0.763924	0.924613
M09029_2.00:E2F1:E2F2:E2F3:E2F4:E2F5:E2F6	GGCGCGAAAC	0.763924	0.0292758
M09039_2.00:E2F1:E2F2:E2F3:E2F4:E2F5:E2F6	GGCGCGAAAC	0.763924	0.0292758
M08770_2.00:NEUROD1:NEUROD2:NEUROD4:NEUROD6	RRCAGATGGY	0.762621	0.145836
M04880_2.00:GATA1:GATA2:GATA3:GATA4:GATA5:GATA6	NWGATAASR	0.762187	0.122992
M05440_2.00:PAX3:PAX7	NCRATTMGTCACGSTN	0.761753	0.872932
M04536_2.00:ZNF32	VYGTAACCYGAYACC	0.761753	0.663602
M00305_2.00:BARX1:BARX2:BSX:EMX1:EMX2:EN1:EN2:EVX1:EVX2:GBX1:GBX2:GSX1:GSX2:HMX1:HMX2:HMX3:HOXA1:HOXA2:HOXA3:HOXA4:HOXA5:HOXB1:HOXB2:HOXB3:HOXB4:HOXB5:HOXC4:HOXC5:HOXD1:HOXD3:HOXD4:LBX2:MEOX1:MEOX2:MNX1:NANOG:NANOGP8:NKX1-1:NKX1-2:PDX1:TLX2:VENTX	RTAATTAG	0.761318	0.0746552
M02910_2.00:SP1:SP3:SP4:SP5:SP6:SP8:SP9	VCCACGCCCMC	0.761318	0.648836
M02099_2.00:HESX1:MIXL1:PROP1	HTGATTRNN	0.761318	0.264355
M05315_2.00:IRX2:IRX4:IRX5	DCATGTWNWACATGH	0.76045	0.0489884
M04301_2.00:ATF2:CREB5	NATGACGTCATN	0.760015	1.62774
M00126_2.00:MAF:MAFA:MAFB:MAFG:MAFK:NRL	NVGTCAGCAATNN	0.758712	0.255322
M07825_2.00:ATF3:JDP2	GGTSACGTGA	0.758278	0.466867
M00659_2.00:DMRT1:DMRT2:DMRT3:DMRTA2:DMRTB1:DMRTC2	AHTGTWDCDA	0.756975	1.62079
M10882_2.00:IRF1:IRF2	TTCACTT	0.756975	0.010827
M03840_2.00:ALX1:ALX3:ALX4:ARX:BARHL1:BARHL2:BARX1:BARX2:BSX:DRGX:EMX1:EMX2:EN1:EN2:ESX1:EVX1:EVX2:GBX1:GBX2:GSX1:GSX2:HESX1:HOXA2:HOXA3:HOXB2:HOXB3:HOXD3:ISX:LBX1:LBX2:LHX1:LHX2:LHX3:LHX4:LHX5:LHX6:LHX8:LHX9:LMX1A:LMX1B:MEOX1:MEOX2:MIXL1:MNX1:MSX1:MSX2:NKX1-1:NKX1-2:NOBOX:NOTO:OTP:PDX1:PHOX2A:PHOX2B:PROP1:PRRX1:PRRX2:RAX:RAX2:SEBOX:SHOX:SHOX2:UNCX:VAX1:VAX2:VSX1:VSX2:ZFHX2	STAATTGS	0.756975	0.0782599
M08871_2.00:KLF1:KLF12:KLF2:KLF3:KLF4:KLF5:KLF6:KLF7:KLF8	CCCGGCCMCRCCCH	0.754804	3.91777
M04102_2.00:MYF5:MYF6:MYOD1:MYOG	CAACAGCTGTCG	0.754804	0.34813
M03800_2.00:SIX1:SIX2:SIX4:SIX5	RTGATACS	0.753067	0.0802576
M05008_2.00:ALX1:ALX3:ALX4:ARX:BARX1:BARX2:BSX:DLX1:DLX2:DLX3:DLX6:DRGX:EMX1:EMX2:EN1:EN2:ESX1:EVX1:EVX2:GBX1:GBX2:GSX1:GSX2:HESX1:HOXA2:HOXA3:HOXB2:HOXB3:HOXD3:ISX:LBX1:LBX2:LHX1:LHX2:LHX3:LHX4:LHX5:LHX6:LHX8:LHX9:LMX1A:LMX1B:MEOX1:MIXL1:MNX1:MSX1:MSX2:NKX1-1:NKX1-2:NOBOX:NOTO:OTP:PDX1:PHOX2A:PHOX2B:PROP1:PRRX1:PRRX2:RAX:RAX2:SEBOX:SHOX:SHOX2:UNCX:VAX1:VAX2:VSX1:VSX2:ZFHX2:ZFHX3	STAATTGS	0.753067	0.120256
M05639_2.00:NR2C1:NR2F1:NR2F2:NR2F6:NR4A1:NR4A2:NR4A3:PPARD:RARG:RORA:RORB:RORC:RXRA:RXRB:RXRG	NAAAGGTCAH	0.751764	0.18388
M04053_2.00:TFAP2A:TFAP2B:TFAP2C:TFAP2D:TFAP2E	HGCCTBAGGGCA	0.750895	0.420006
M00190_2.00:GMEB1:GMEB2	YKACGYANN	0.750461	0.239817
M03812_2.00:NKX3-1:NKX3-2	GTTAAGTGGB	0.750027	0.21072
M09035_2.00:TFDP1:TFDP2:TFDP3	RGRRGGCGGGAAAN	0.748289	0.187572
M04255_2.00:ATF6:ATF6B	GRTGACGTCAYC	0.746987	0.422221
M03458_2.00:RFX5:RFX7	SGTTGCCATGGCAACS	0.746987	0.724837
M09790_2.00:MITF:TFE3	GYCASVTGACYN	0.745684	0.846874
M10701_2.00:ALX1:ALX3:ALX4:ARX:BARHL1:BARHL2:BARX1:BARX2:BSX:DLX1:DLX2:DLX3:DLX4:DLX5:DLX6:DRGX:EMX1:EMX2:EN1:EN2:ESX1:EVX1:EVX2:GBX1:GBX2:GSX1:GSX2:HMX1:HMX2:HMX3:HOXA1:HOXA2:HOXA3:HOXA4:HOXA5:HOXA6:HOXA7:HOXB1:HOXB2:HOXB3:HOXB4:HOXB5:HOXB6:HOXB7:HOXB8:HOXC4:HOXC5:HOXC6:HOXD1:HOXD3:HOXD4:HOXD8:ISX:LHX3:LHX4:MEOX1:MEOX2:MIXL1:MNX1:MSX1:MSX2:NANOG:NANOGP8:NKX1-1:NKX1-2:NOBOX:NOTO:OTP:PDX1:PHOX2A:P…	VVCTAATTAC	0.745684	0.298187
M06243_2.00:PBX1:PBX2:PBX3:PBX4	TGTCAAAN	0.745249	0.0596286
M06487_2.00:PBX1:PBX2:PBX3:PBX4	TGTCAAAN	0.745249	0.0596286
M05098_2.00:BARX1:BARX2:BSX:DLX1:DLX2:DLX3:DLX4:DLX5:DLX6:EN1:EN2:EVX1:EVX2:GBX1:GBX2:GSX1:GSX2:HOXA1:HOXA2:HOXA3:HOXA4:HOXA5:HOXB1:HOXB2:HOXB3:HOXB4:HOXB5:HOXC4:HOXC5:HOXD1:HOXD3:HOXD4:MEOX1:MEOX2:MNX1:MSX1:MSX2:NANOG:NANOGP8:NKX1-1:NKX1-2:PDX1:VAX1:VAX2:VENTX	STAATTAS	0.745249	0.0959357
M05032_2.00:MEIS1:MEIS2:MEIS3:PKNOX1:PKNOX2:TGIF1:TGIF2:TGIF2LX:TGIF2LY	TGACAGCTGTCA	0.744815	2.39209
M10179_2.00:GLI1:GLI2:GLI3	MCVVAGACCACCCAG	0.744815	0.314169
M07757_2.00:ZNF783	CSGCGKCC	0.744381	0.399942
M07589_2.00:ZNF189	CYKCYSTTCCMB	0.744381	0.137845
M08174_2.00:STAT4	YBVTTTCCYGGAAR	0.743946	4.38203
M04091_2.00:HES1:HES4	CVCACGYRCC	0.743078	0.0546342
M09211_2.00:MEIS1:MEIS2:MEIS3:PKNOX1:PKNOX2:TGIF1:TGIF2:TGIF2LX:TGIF2LY	TGACAGCTG	0.741341	1.48225
M08086_2.00:KLF1:KLF12:KLF2:KLF3:KLF4:KLF5:KLF6:KLF7:KLF8	GCCCCDCCCH	0.740906	0.505519
M10219_2.00:KLF1:KLF12:KLF2:KLF3:KLF4:KLF5:KLF6:KLF7	VNRGGGRGGGGHSS	0.740906	0.234432
M11163_2.00:AR:NR3C1:NR3C2:PGR	AGAACAGVSSNNNNN	0.739169	0.702688
M08906_2.00:ZNF281	BCCCCTCCCCCACCC	0.738735	2.18928
M03788_2.00:ALX1:ALX3:ALX4:ARX:BARHL1:BARHL2:BARX1:BARX2:BSX:DLX1:DLX2:DLX3:DLX4:DLX5:DLX6:DRGX:EMX1:EMX2:EN1:EN2:ESX1:EVX1:EVX2:GBX1:GBX2:GSX1:GSX2:HMX1:HMX2:HMX3:HOXA1:HOXA2:HOXA3:HOXA4:HOXA5:HOXB1:HOXB2:HOXB3:HOXB4:HOXB5:HOXC4:HOXC5:HOXD1:HOXD3:HOXD4:ISX:MEOX1:MEOX2:MIXL1:MNX1:MSX1:MSX2:NANOG:NANOGP8:NKX1-1:NKX1-2:PDX1:PHOX2A:PHOX2B:PROP1:PRRX1:PRRX2:RAX:RAX2:SEBOX:SHOX:SHOX2:UNCX:VAX1:VAX2:VE…	NTAATTRN	0.738735	0.0111614
M02645_2.00:ELF1:ELF2:ELF4:ELK1:ELK3:ELK4:ERF:ERG:ETS1:ETS2:ETV1:ETV2:ETV3:ETV3L:ETV4:ETV5:FEV:FLI1:GABPA	VCGGATAYH	0.735695	0.855994
M00775_2.00:ZBTB1	NHCCCGCAHN	0.734392	1.02059
M06452_2.00:BBX:CIC	CCCATTSA	0.734392	0.402634
M02930_2.00:KLF14:KLF16	KGCCACGCCCMCTT	0.733958	2.2605
M11036_2.00:MTERF1	TGGTARARGTTGGT	0.733958	0
M03168_2.00:CRX:DLX1:DLX2:DLX4:DLX5:EMX1:LHX2:LHX9:PITX1:PITX2:VAX1:VSX1	YTAATTAY	0.733523	0.203858
M10851_2.00:POU5F1	TKWWATGCAAATK	0.733089	0.151786
M05323_2.00:ALX1:ALX3:ALX4:ARX:BARHL1:BARHL2:DRGX:ESX1:GBX1:GBX2:HESX1:HMX1:HMX2:HMX3:ISX:LBX1:LBX2:MEOX1:MEOX2:MIXL1:MSX1:MSX2:PHOX2A:PHOX2B:PROP1:PRRX1:PRRX2:RAX:RAX2:SHOX:SHOX2:TLX2:UNCX:VENTX:VSX1:VSX2	GTTAATTRGS	0.733089	0.106055
M07908_2.00:CTCF	NVYRGCGCCCCCTGGTGGCCR	0.732655	11.8041
M08945_2.00:ZNF140	TATGACCCAGCAATTCCRCTCCTA	0.732655	0.724837
M05093_2.00:ARX:BARHL1:BARHL2:BARX1:BARX2:BSX:DLX1:DLX2:DLX3:DLX4:DLX5:DLX6:EMX1:EMX2:ESX1:EVX1:EVX2:GBX1:GBX2:HMX1:HMX2:HMX3:HOXA2:HOXB2:LBX1:LBX2:MEOX1:MEOX2:MNX1:MSX1:MSX2:NANOG:NANOGP8:NKX1-1:NKX1-2:PDX1:RAX:RAX2:TLX1:TLX2:TLX3:UNCX:VAX1:VAX2	NTAATTGN	0.73222	0.142579
M09430_2.00:TBX15:TBX18:TBX20:TBX4:TBX5	RGGTGHTGACAGSH	0.731352	1.53697
M10681_2.00:NKX2-1:NKX2-2:NKX2-3:NKX2-4:NKX2-5:NKX2-6:NKX2-8	TTAAGTRSTT	0.731352	0.448192
M04962_2.00:ALX1:ALX3:ALX4:ARX:BARHL1:BARHL2:BARX1:BARX2:BSX:DLX1:DLX2:DLX3:DLX4:DLX5:DLX6:DRGX:EMX1:EMX2:EN1:EN2:ESX1:EVX1:EVX2:GBX1:GBX2:GSX1:GSX2:HESX1:HOXA1:HOXA2:HOXA3:HOXA4:HOXA5:HOXB1:HOXB2:HOXB3:HOXB4:HOXB5:HOXC4:HOXC5:HOXD1:HOXD3:HOXD4:ISX:LHX1:LHX3:LHX4:LHX5:MEOX1:MEOX2:MIXL1:MNX1:MSX1:MSX2:NANOG:NANOGP8:NKX1-1:NKX1-2:NOTO:OTP:PDX1:PHOX2A:PHOX2B:PROP1:PRRX1:PRRX2:RAX:RAX2:SEBOX:SHOX:SHO…	STAATTAC	0.730483	0.0864246
M05148_2.00:ALX1:ALX3:ALX4:ARX:BARHL1:BARHL2:BARX1:BARX2:BSX:DLX2:DRGX:EMX1:EMX2:EN1:EN2:ESX1:EVX1:EVX2:GBX1:GBX2:GSX1:GSX2:HESX1:HMX1:HMX2:HMX3:HOXA1:HOXA2:HOXA3:HOXA4:HOXA5:HOXB1:HOXB2:HOXB3:HOXB4:HOXB5:HOXC4:HOXC5:HOXD3:HOXD4:LHX2:LHX3:LHX4:LHX9:MEOX1:MEOX2:MIXL1:MNX1:MSX1:MSX2:NKX1-1:NKX1-2:NOTO:OTP:PDX1:PHOX2A:PHOX2B:PROP1:PRRX1:PRRX2:RAX:RAX2:SEBOX:SHOX:SHOX2:TLX1:TLX2:TLX3:UNCX:VAX1:VAX2:V…	CTAATTAS	0.728312	0.199341
M03916_2.00:SRF	RCCATATATGGY	0.727443	2.04249
M02385_2.00:MYRF	TGGTACCA	0.727443	0
M05099_2.00:BARX1:BARX2:BSX:DLX1:DLX2:DLX3:DLX4:DLX5:DLX6:EN1:EN2:EVX1:EVX2:GBX1:GBX2:GSX1:GSX2:HOXA1:HOXA2:HOXA3:HOXA4:HOXA5:HOXB1:HOXB2:HOXB3:HOXB4:HOXB5:HOXC4:HOXC5:HOXD1:HOXD3:HOXD4:MEOX1:MEOX2:MNX1:MSX1:MSX2:NANOG:NANOGP8:NKX1-1:NKX1-2:PDX1:VAX1:VAX2:VENTX	STAATTAS	0.727009	0.170938
M11371_2.00:STAT5A:STAT5B	DATTTCCTGGAAWTY	0.725272	2.56885
M05192_2.00:PKNOX1:PKNOX2:TGIF1:TGIF2:TGIF2LX:TGIF2LY	TGACAGCTGTCA	0.724837	2.91672
M03259_2.00:ARX:BARHL1:BARHL2:BARX1:BARX2:BSX:DLX1:DLX2:DLX3:DLX4:DLX5:DLX6:EMX1:EMX2:ESX1:EVX1:EVX2:GBX1:GBX2:HMX1:HMX2:HMX3:HOXA2:HOXB2:LBX1:LBX2:MEOX1:MEOX2:MNX1:MSX1:MSX2:NANOG:NANOGP8:NKX1-1:NKX1-2:PDX1:RAX:RAX2:TLX1:TLX2:TLX3:UNCX:VAX1:VAX2	NYTAATTGNY	0.724837	0.0189613
M06236_2.00:ALX1:ALX3:ALX4:ARX:BARX1:BARX2:BSX:DLX1:DLX2:DLX3:DLX4:DLX5:DLX6:DRGX:EMX1:EMX2:EN1:EN2:ESX1:EVX1:EVX2:GBX1:GBX2:GSX1:GSX2:HESX1:HMX1:HMX3:HOXA1:HOXA2:HOXA3:HOXA4:HOXA5:HOXB1:HOXB2:HOXB3:HOXB4:HOXB5:HOXC4:HOXC5:HOXD1:HOXD3:HOXD4:ISX:LHX2:LHX3:LHX4:LHX6:LHX8:LHX9:LMX1A:LMX1B:MEOX1:MIXL1:MNX1:MSX1:MSX2:NKX1-1:NKX1-2:NOBOX:NOTO:OTP:PDX1:PHOX2A:PHOX2B:PROP1:PRRX1:PRRX2:RAX:RAX2:SEBOX:SHOX…	GYTAATTR	0.724837	0.0276776
M02738_2.00:GATA1:GATA2:GATA3:GATA4:GATA5:GATA6	GATAAGAT	0.724403	0.513336
M09301_2.00:ESR1:ESR2:NR1H2:NR1H3:NR1H4:NR2C1:NR2C2:NR2F1:NR2F2:NR2F6:RARA:RARB:RARG:RORA:RORB:RORC	SAGGBCAAAGGTCAG	0.723969	0.00563714
M11357_2.00:STAT5A	HAWTTCCN	0.723969	0.000808222
M05244_2.00:ALX1:ALX3:ALX4:ARX:BARX1:BARX2:BSX:DLX1:DLX2:DLX3:DLX6:DRGX:EMX1:EMX2:EN1:EN2:ESX1:EVX1:EVX2:GBX1:GBX2:GSX1:GSX2:HESX1:HOXA2:HOXA3:HOXB2:HOXB3:HOXD3:ISX:LBX1:LBX2:LHX1:LHX2:LHX3:LHX4:LHX5:LHX6:LHX8:LHX9:LMX1A:LMX1B:MEOX1:MIXL1:MNX1:MSX1:MSX2:NKX1-1:NKX1-2:NOBOX:NOTO:OTP:PDX1:PHOX2A:PHOX2B:PROP1:PRRX1:PRRX2:RAX:RAX2:SEBOX:SHOX:SHOX2:UNCX:VAX1:VAX2:VSX1:VSX2:ZFHX2:ZFHX3	BTAATTRG	0.722232	0.00108574
M05297_2.00:ALX1:ALX3:ALX4:ARX:BARHL1:BARHL2:BARX1:BARX2:BSX:DRGX:EMX1:EMX2:EN1:EN2:ESX1:EVX1:EVX2:GBX1:GBX2:GSX1:GSX2:HESX1:HOXA1:HOXA2:HOXA3:HOXA4:HOXA5:HOXB1:HOXB2:HOXB3:HOXB4:HOXB5:HOXC4:HOXC5:HOXD1:HOXD3:HOXD4:LBX1:MEOX1:MEOX2:MIXL1:MNX1:MSX1:MSX2:NANOG:NANOGP8:NKX1-1:NKX1-2:PDX1:PHOX2A:PHOX2B:PROP1:PRRX1:PRRX2:RAX:RAX2:SHOX:SHOX2:TLX1:TLX3:UNCX:VAX1:VAX2:VENTX:VSX1:VSX2	HTAATGAB	0.720495	0.603669
M02888_2.00:KLF14:KLF16	GCCACGCCCCC	0.72006	2.22532
M10785_2.00:ALX1:ALX3:ALX4:ARX:BARX1:BARX2:BSX:DLX1:DLX2:DLX3:DLX4:DLX5:DLX6:DRGX:EMX1:EMX2:EN1:EN2:ESX1:EVX1:EVX2:GBX1:GBX2:GSX1:GSX2:HESX1:HMX1:HMX3:HOXA1:HOXA2:HOXA3:HOXA4:HOXA5:HOXB1:HOXB2:HOXB3:HOXB4:HOXB5:HOXC4:HOXC5:HOXD1:HOXD3:HOXD4:ISX:LHX2:LHX3:LHX4:LHX6:LHX8:LHX9:LMX1A:LMX1B:MEOX1:MIXL1:MNX1:MSX1:MSX2:NKX1-1:NKX1-2:NOBOX:NOTO:OTP:PDX1:PHOX2A:PHOX2B:PROP1:PRRX1:PRRX2:RAX:RAX2:SEBOX:SHOX…	CCAATTA	0.72006	0.131114
M04103_2.00:MYF5:MYF6:MYOD1:MYOG	NAACAGCTGTYV	0.719626	0.28177
M03178_2.00:MEIS1:MEIS2:MEIS3:PKNOX1:PKNOX2:TGIF1:TGIF2:TGIF2LX:TGIF2LY	TGACAGSTGTCA	0.719192	2.16018
M00066_2.00:RFX1:RFX2:RFX3:RFX4	NSGTTGCYAB	0.718757	0.456444
M10505_2.00:ELF1:ELF2:ELF4:ELK1:ELK3:ELK4:ERF:ERG:ETS1:ETS2:ETV1:ETV2:ETV3:ETV3L:ETV4:ETV5:FEV:FLI1:GABPA	AACCGGAAG	0.718757	0.0605841
M04387_2.00:ZNF263	CGTGCTCCCH	0.718323	0.277601
M04090_2.00:HES1:HES4	GVCACGYGCC	0.717889	0.945459
M07792_2.00:MAX	VRRGCACGTGG	0.717889	0.383525
M05373_2.00:BARHL1:BARHL2:BSX:EMX1:EMX2:GBX1:GBX2:HMX1:HMX2:HMX3:HOXA4:HOXA5:HOXB4:HOXB5:HOXC4:HOXC5:HOXD4:LBX2:MEOX1:MEOX2:MNX1:MSX1:MSX2:NANOG:NANOGP8:PDX1:TLX1:TLX2:TLX3:VAX1:VAX2:VENTX	GKTAAGTGS	0.717889	0.243726
M08321_2.00:ZNF281	BBCCCCTCCCCC	0.717454	2.43379
M03114_2.00:ALX1:ALX3:ALX4:ARX:BARX1:BARX2:BSX:DLX1:DLX2:DLX3:DLX6:DRGX:EMX1:EMX2:EN1:EN2:ESX1:EVX1:EVX2:GBX1:GBX2:GSX1:GSX2:HESX1:HOXA2:HOXA3:HOXB2:HOXB3:HOXD3:ISX:LBX1:LBX2:LHX1:LHX2:LHX3:LHX4:LHX5:LHX6:LHX8:LHX9:LMX1A:LMX1B:MEOX1:MIXL1:MNX1:MSX1:MSX2:NKX1-1:NKX1-2:NOBOX:NOTO:OTP:PDX1:PHOX2A:PHOX2B:PROP1:PRRX1:PRRX2:RAX:RAX2:SEBOX:SHOX:SHOX2:UNCX:VAX1:VAX2:VSX1:VSX2:ZFHX2:ZFHX3	TAATTRRATTA	0.715717	0.132981
M03122_2.00:ALX1:ALX3:ALX4:ARX:BARX1:BARX2:BSX:DLX2:DLX3:DRGX:EMX1:EMX2:EN1:EN2:ESX1:EVX1:EVX2:GBX1:GBX2:GSX1:GSX2:HESX1:HOXA2:HOXA3:HOXB2:HOXB3:HOXD3:ISX:LBX1:LBX2:LHX1:LHX2:LHX3:LHX4:LHX5:LHX6:LHX8:LHX9:LMX1A:LMX1B:MEOX1:MIXL1:MNX1:MSX1:MSX2:NKX1-1:NKX1-2:NOBOX:NOTO:OTP:PDX1:PHOX2A:PHOX2B:PROP1:PRRX1:PRRX2:RAX:RAX2:SEBOX:SHOX:SHOX2:UNCX:VAX1:VAX2:VSX1:VSX2:ZFHX2	TAATTARATTA	0.715717	0.235735
M04344_2.00:MAF:MAFA:MAFB:MAFG:MAFK:NRL	HGTCAGCAN	0.713546	2.09764
M01747_2.00:HES5	GVCACGTGBC	0.711809	0.298491
M09181_2.00:ALX1:ALX3:ALX4:ARX:BARHL1:BARHL2:BARX1:BARX2:BSX:DLX1:DLX2:DLX3:DLX4:DLX5:DLX6:DRGX:EMX1:EMX2:EN1:EN2:ESX1:EVX1:EVX2:GBX1:GBX2:GSX1:GSX2:HOXA1:HOXA2:HOXA3:HOXA4:HOXA5:HOXB1:HOXB2:HOXB3:HOXB4:HOXB5:HOXC4:HOXC5:HOXD1:HOXD3:HOXD4:ISX:MEOX1:MEOX2:MIXL1:MNX1:MSX1:MSX2:NANOG:NANOGP8:NKX1-1:NKX1-2:OTP:PDX1:PHOX2A:PHOX2B:PROP1:PRRX1:PRRX2:RAX:RAX2:SEBOX:SHOX:SHOX2:UNCX:VAX1:VAX2:VENTX:VSX1:VS…	KYTAATTGTTTT	0.710506	0.197647
M04202_2.00:NEUROG1	RACATATGTY	0.710506	0.246245
M05326_2.00:ALX1:ALX3:ALX4:ARX:BARHL1:BARHL2:DRGX:ESX1:GBX1:GBX2:HESX1:HMX1:HMX2:HMX3:ISX:LBX1:LBX2:MEOX1:MEOX2:MIXL1:MSX1:MSX2:PHOX2A:PHOX2B:PROP1:PRRX1:PRRX2:RAX:RAX2:SHOX:SHOX2:TLX2:UNCX:VENTX:VSX1:VSX2	GTTAATTAGN	0.709637	0.00120517
M10298_2.00:SP1:SP3:SP4:SP5:SP8:SP9	VGGGGCGGGGC	0.708334	2.8746
M07662_2.00:HKR1	VYBGTSTCCTCCCTNGTCCMS	0.7079	0
M03770_2.00:HOXA10:HOXA5:HOXA6:HOXA7:HOXA9:HOXB4:HOXB5:HOXB6:HOXB7:HOXB8:HOXB9:HOXC10:HOXC5:HOXC6:HOXC8:HOXC9:HOXD10:HOXD8:HOXD9	VNTAATTACC	0.7079	0.126684
M07811_2.00:USF1:USF2	SGGTCACGTGRCCV	0.7079	0.658825
M03732_2.00:ELF1:ELF2:ELF4:ELK1:ELK3:ELK4:ERF:ERG:ETS1:ETS2:ETV1:ETV2:ETV3:ETV3L:ETV4:ETV5:ETV6:FEV:FLI1:GABPA	DACCGGAAGTG	0.707466	0.505084
M02759_2.00:TFAP2A:TFAP2B:TFAP2C:TFAP2D:TFAP2E	TGCCCYAGGGCA	0.707031	0.431602
M11359_2.00:STAT5A	TTCYYAGAAAY	0.706163	4.22786
M05208_2.00:MEIS1:MEIS2:MEIS3:PKNOX1:PKNOX2:TGIF1:TGIF2:TGIF2LX:TGIF2LY	TGACAGCTGTCA	0.705729	2.38211
M03648_2.00:ATF3:FOSB:JDP2	SRTGACGTCAYS	0.705729	1.47921
M04218_2.00:HES5	VCACACKT	0.705294	0.035699
M08156_2.00:ESR1:ESR2:NR1D1:NR1D2:NR1H2:NR1H3:NR1H4:NR2C1:NR2C2:NR2F1:NR2F2:NR2F6:NR4A1:NR6A1:PPARA:PPARD:PPARG:RARA:RARB:RARG:RORA:RORB:RORC:RXRA:RXRB:RXRG:THRA	VGRGGTCARAGGTCA	0.703991	0.10701
M02982_2.00:ELF1:ELF2:ELF4:ELK1:ELK3:ELK4:ERF:ERG:ETS1:ETS2:ETV1:ETV2:ETV3:ETV3L:ETV4:ETV5:FEV:FLI1:GABPA	ACCGGAAGTR	0.703991	0.235822
M03932_2.00:HNF4A:HNF4G:NR2E1	RAAGTCAAAAGTCA	0.703991	0
M04952_2.00:MEIS3	TGACASSTGTCA	0.702688	1.30679
M02386_2.00:MYRF	CSGTACCABS	0.702688	0.0190786
M10203_2.00:RREB1	CCCCAAACCACCCC	0.70182	0.0732655
M04305_2.00:CEBPG	SRTTACGCAACG	0.701386	0.133676
M11116_2.00:NR1H4:NR1I2:NR1I3:VDR	GGGTVARBGGGGTSA	0.700517	0.271217
M08268_2.00:ZNF273	BTCAGCAGCTGCTVYTK	0.699214	1.94564
M05307_2.00:ALX1:ALX3:ALX4:ARX:BARX1:BARX2:BSX:DLX1:DLX2:DLX3:DLX4:DLX5:DLX6:DRGX:EN1:EN2:ESX1:GBX1:GBX2:GSX1:GSX2:HESX1:HOXA1:HOXA2:HOXA3:HOXA4:HOXA5:HOXB1:HOXB2:HOXB3:HOXB4:HOXB5:HOXC4:HOXC5:HOXD3:HOXD4:ISX:LBX2:LHX1:LHX2:LHX3:LHX4:LHX5:LHX6:LHX8:LHX9:LMX1A:LMX1B:MEOX1:MIXL1:MNX1:MSX1:MSX2:NKX1-1:NKX1-2:NOBOX:NOTO:OTP:PDX1:PHOX2A:PHOX2B:PROP1:PRRX1:PRRX2:RAX:RAX2:SEBOX:SHOX:SHOX2:UNCX:VAX1:VAX2…	YTAATTAG	0.69878	0.121038
M09646_2.00:STAT4	NYTTCCWGGAAR	0.698346	1.53045
M07761_2.00:ZNF90	CTGATTATTCACCCA	0.698346	1.20386
M08421_2.00:NKX2-1:NKX2-2:NKX2-3:NKX2-4:NKX2-5:NKX2-6:NKX2-8	TBTCAAGTGG	0.697911	0.494661
M02086_2.00:ALX1:ALX3:ALX4:ARX:DRGX:EN1:EN2:ESX1:ISX:LHX2:LHX3:LHX4:LHX6:LHX8:LHX9:LMX1A:LMX1B:MIXL1:OTP:PHOX2A:PHOX2B:PROP1:PRRX1:PRRX2:RAX:RAX2:SEBOX:SHOX:SHOX2:UNCX:VSX1:VSX2:ZFHX2	NTGATTRN	0.697043	0.221447
M09854_2.00:MYC	HSCACGTGGS	0.696608	1.70504
M08427_2.00:SMAD1:SMAD3:SMAD5:SMAD9	SHGGCGCCGVCGCHG	0.69574	1.28464
M04075_2.00:TCFL5	KCACGCGCMC	0.694437	0.271
M08888_2.00:ZNF384	SCGRBTTTTTCC	0.694437	0.0284637
M07803_2.00:MYC	CACGTGSH	0.693568	0.040385
M08966_2.00:CTCF	VBRGCGCCCCCTGGTGGCCR	0.693134	12.4643
M03272_2.00:ALX1:ALX3:ALX4:ARX:BARX1:BARX2:BSX:DLX2:DLX3:DLX5:DRGX:EMX1:EMX2:EN1:EN2:ESX1:EVX1:EVX2:GBX1:GBX2:GSX1:GSX2:HESX1:HOXA2:HOXA3:HOXB2:HOXB3:HOXD3:ISX:LBX1:LBX2:LHX1:LHX2:LHX3:LHX4:LHX5:LHX6:LHX8:LHX9:LMX1A:LMX1B:MEOX1:MIXL1:MNX1:MSX1:MSX2:NKX1-1:NKX1-2:NOBOX:NOTO:OTP:PDX1:PHOX2A:PHOX2B:PROP1:PRRX1:PRRX2:RAX:RAX2:SEBOX:SHOX:SHOX2:UNCX:VAX1:VAX2:VSX1:VSX2:ZFHX2:ZFHX3	KYTAATTAGA	0.693134	0.00309001
M02889_2.00:EGR1:EGR2:EGR3:EGR4	HYACGCCCACGCAHTT	0.693134	0
M10618_2.00:GTF2IRD1	CAGCGRNV	0.6927	0.264398
M11439_2.00:NFE4	CHCCCTCGCCAG	0.6927	0.370453
M03349_2.00:MYB:MYBL1	CVGTTTAACGGT	0.692265	0
M05272_2.00:ALX1:ALX3:ALX4:ARX:BARX1:BARX2:BSX:DLX1:DLX2:DLX3:DLX4:DLX5:DLX6:DRGX:EMX1:EMX2:EN1:EN2:ESX1:EVX1:EVX2:GBX1:GBX2:GSX1:GSX2:HMX1:HMX3:HOXA1:HOXA2:HOXA3:HOXA4:HOXA5:HOXB1:HOXB2:HOXB3:HOXB4:HOXB5:HOXC4:HOXC5:HOXD1:HOXD3:HOXD4:ISX:LHX3:LHX4:MEOX1:MIXL1:MNX1:MSX1:MSX2:NKX1-1:NKX1-2:NOTO:OTP:PDX1:PHOX2A:PHOX2B:PROP1:PRRX1:PRRX2:RAX:RAX2:SEBOX:SHOX:SHOX2:UNCX:VAX1:VAX2:VENTX:VSX1:VSX2	HTAAYGAB	0.692265	0.536788
M09684_2.00:PAX3:PAX7	YCAATYHGTCACGC	0.691831	0.143404
M07755_2.00:ZNF616	TCRCGCTCACCYNYN	0.691397	1.46792
M10948_2.00:SRF	GNCCAWATAAGGMMANNN	0.691397	1.2968
M00752_2.00:MLX	CACGTGNHN	0.690963	0.00892041
M05122_2.00:HOXA13:HOXB13:HOXC13:HOXD13	GTTTTATTGSS	0.690528	0.0638413
M07840_2.00:MAF:MAFA:MAFB:MAFG:MAFK	TGCTGAGTCAGCA	0.688357	2.23618
M03008_2.00:SPI1:SPIB:SPIC	AAAAAGCGGAAGTA	0.687922	0
M10233_2.00:ZBTB7B	SCCCTCCCC	0.687054	1.13568
M03265_2.00:ALX1:ALX3:ALX4:ARX:BARHL1:BARHL2:BARX1:BARX2:BSX:DLX1:DLX2:DLX3:DLX4:DLX5:DLX6:DRGX:EMX1:EMX2:EN1:EN2:ESX1:EVX1:EVX2:GBX1:GBX2:GSX1:GSX2:HESX1:HOXA1:HOXA2:HOXA3:HOXB1:HOXB2:HOXB3:HOXD3:ISX:LBX1:LBX2:LHX1:LHX2:LHX3:LHX4:LHX5:LHX6:LHX8:LHX9:LMX1A:LMX1B:MEOX1:MIXL1:MNX1:MSX1:MSX2:NKX1-1:NKX1-2:NOBOX:NOTO:OTP:PDX1:PHOX2A:PHOX2B:PROP1:PRRX1:PRRX2:RAX:RAX2:SEBOX:SHOX:SHOX2:UNCX:VAX1:VAX2:VS…	NTAATTAR	0.687054	0.00112699
M04966_2.00:ALX1:ALX3:ALX4:ARX:BARHL1:BARHL2:BARX1:BARX2:BSX:DLX1:DLX2:DLX3:DLX4:DLX5:DLX6:DRGX:EMX1:EMX2:EN1:EN2:ESX1:EVX1:EVX2:GBX1:GBX2:GSX1:GSX2:HESX1:HOXA1:HOXA2:HOXA3:HOXA4:HOXA5:HOXB1:HOXB2:HOXB3:HOXB4:HOXB5:HOXC4:HOXC5:HOXD1:HOXD3:HOXD4:ISX:LHX1:LHX3:LHX4:LHX5:MEOX1:MEOX2:MIXL1:MNX1:MSX1:MSX2:NANOG:NANOGP8:NKX1-1:NKX1-2:NOTO:OTP:PDX1:PHOX2A:PHOX2B:PROP1:PRRX1:PRRX2:RAX:RAX2:SEBOX:SHOX:SHO…	STAATTAS	0.68662	0.188918
M05376_2.00:BARHL1:BARHL2:BSX:EMX1:EMX2:GBX1:GBX2:HMX1:HMX2:HMX3:HOXA4:HOXA5:HOXB4:HOXB5:HOXC4:HOXC5:HOXD4:LBX2:MEOX1:MEOX2:MNX1:MSX1:MSX2:NANOG:NANOGP8:PDX1:TLX1:TLX2:TLX3:VAX1:VAX2:VENTX	GTTAAGTGGT	0.686185	0.138453
M04875_2.00:GATA1:GATA2:GATA3:GATA4:GATA5:GATA6	SHGATAACRN	0.685317	0.0616698
M10920_2.00:MEF2A	NTTDCCWWATTDGGWAAV	0.685317	0.418139
M07966_2.00:GATA1:GATA2:GATA3:GATA4:GATA5:GATA6	DSAGATAAGAA	0.684014	0.0373667
M00444_2.00:HMBOX1:HNF1A:HNF1B	YTAACYNVN	0.684014	0.506387
M05065_2.00:ALX1:ALX3:ALX4:ARX:DRGX:EMX1:EMX2:EN1:EN2:ESX1:GBX1:GBX2:GSX1:GSX2:HESX1:HOXA2:HOXA3:HOXB2:HOXB3:HOXD3:ISX:LHX1:LHX2:LHX3:LHX4:LHX5:LHX6:LHX8:LHX9:LMX1A:LMX1B:MIXL1:MNX1:MSX1:MSX2:NOBOX:NOTO:OTP:PDX1:PHOX2A:PHOX2B:PROP1:PRRX1:PRRX2:RAX:RAX2:SEBOX:SHOX:SHOX2:UNCX:VAX1:VAX2:VSX1:VSX2:ZFHX2	KTAACGAR	0.683145	0.327328
M04230_2.00:ATF1:CREB1:CREM	BRTGACATCACN	0.681408	1.46097
M04873_2.00:GATA1:GATA2:GATA3:GATA4:GATA5:GATA6	NWGATAAGRN	0.681408	0.0815605
M08196_2.00:E2F1:E2F2:E2F3:E2F4:E2F5:E2F6	AAATKSGCGCCAA	0.681408	0
M07949_2.00:EHF:ELF1:ELF2:ELF3:ELF4:ELF5:ELK1:ELK3:ELK4:ERF:ERG:ETS1:ETS2:ETV1:ETV2:ETV3:ETV3L:ETV4:ETV5:ETV6:ETV7:FEV:FLI1:GABPA:SPDEF	ACCCGGAAGTG	0.680974	0.749592
M03893_2.00:PAX3:PAX7	ASCGTGACKAATYR	0.680974	0.68662
M04963_2.00:ALX1:ALX3:ALX4:ARX:BARHL1:BARHL2:BARX1:BARX2:BSX:DLX1:DLX2:DLX3:DLX4:DLX5:DLX6:DRGX:EMX1:EMX2:EN1:EN2:ESX1:EVX1:EVX2:GBX1:GBX2:GSX1:GSX2:HESX1:HOXA1:HOXA2:HOXA3:HOXA4:HOXA5:HOXB1:HOXB2:HOXB3:HOXB4:HOXB5:HOXC4:HOXC5:HOXD1:HOXD3:HOXD4:ISX:LHX1:LHX3:LHX4:LHX5:MEOX1:MEOX2:MIXL1:MNX1:MSX1:MSX2:NANOG:NANOGP8:NKX1-1:NKX1-2:NOTO:OTP:PDX1:PHOX2A:PHOX2B:PROP1:PRRX1:PRRX2:RAX:RAX2:SEBOX:SHOX:SHO…	STAATTAS	0.680974	0.207072
M06497_2.00:SIX1:SIX2:SIX4:SIX5	TGATAC	0.680539	0.317643
M10137_2.00:PATZ1	DGGGGGGGGGCCA	0.680105	1.55695
M09604_2.00:ESR1:ESR2:ESRRA:ESRRB:ESRRG:NR1H2:NR1H3:NR2C2:NR2F1:NR2F2:NR2F6:RARA:RARB:RARG:RORA:RORB:RORC	VAGGTCACNSTGACC	0.680105	0.791285
M07784_2.00:TFAP2A:TFAP2B:TFAP2C:TFAP2D:TFAP2E	RBNGCCTSAGGGCAN	0.680105	0.115913
M00275_2.00:CRX:DMBX1:DPRX:GSC:GSC2:OTX1:OTX2:PITX1:PITX2:PITX3:TPRX1	VCTAATCCGN	0.679671	0.0535919
M09657_2.00:TWIST1:TWIST2	AACATRTGYBRR	0.679237	0.136629
M05094_2.00:SIX1:SIX2:SIX4:SIX5	NRTGATACGK	0.679237	0.346393
M05009_2.00:ALX1:ALX3:ALX4:ARX:BARX1:BARX2:BSX:DLX1:DLX2:DLX3:DLX6:DRGX:EMX1:EMX2:EN1:EN2:ESX1:EVX1:EVX2:GBX1:GBX2:GSX1:GSX2:HESX1:HOXA2:HOXA3:HOXB2:HOXB3:HOXD3:ISX:LBX1:LBX2:LHX1:LHX2:LHX3:LHX4:LHX5:LHX6:LHX8:LHX9:LMX1A:LMX1B:MEOX1:MIXL1:MNX1:MSX1:MSX2:NKX1-1:NKX1-2:NOBOX:NOTO:OTP:PDX1:PHOX2A:PHOX2B:PROP1:PRRX1:PRRX2:RAX:RAX2:SEBOX:SHOX:SHOX2:UNCX:VAX1:VAX2:VSX1:VSX2:ZFHX2:ZFHX3	STAATTGS	0.678802	0.0632333
M05184_2.00:NKX6-1:NKX6-2:NKX6-3	TTAATTAC	0.678368	0.0568491
M10684_2.00:SIX1:SIX2:SIX4:SIX5	CTCAGRTTTCH	0.677499	1.19474
M02451_2.00:RFX1:RFX2:RFX3:RFX4:RFX6	GTTGCYANGG	0.677065	0.007231
M10165_2.00:SP1:SP3:SP4:SP8:SP9	SCCCCKCCCCCGS	0.676631	3.52951
M06387_2.00:BARHL1:BARHL2:BSX:DLX2:EMX1:EMX2:EN1:EN2:GBX1:GBX2:GSX1:GSX2:HMX1:HMX2:HMX3:HOXA3:HOXA4:HOXA5:HOXB3:HOXB4:HOXB5:HOXC4:HOXC5:HOXD3:HOXD4:LBX2:MEOX1:MEOX2:MNX1:MSX1:MSX2:NANOG:NANOGP8:NKX1-1:NKX1-2:PDX1:TLX1:TLX2:TLX3:VAX1:VAX2:VENTX	TTAATTG	0.676631	0.00961962
M07885_2.00:CTCF	GCGCCCCCTGGTGGC	0.675762	22.5008
M05561_2.00:MYBL2	KTAACSGTTRN	0.675762	1.26249
M05490_2.00:POU3F1	TTATGCWAATKAG	0.675762	0.669248
M09245_2.00:IRF1:IRF2	RAAARWGAAAGTGAAAGTRR	0.675762	0.422221
M09570_2.00:ALX1:ALX3:ALX4:ARX:DRGX:EMX1:EMX2:EN1:EN2:ESX1:GBX1:GBX2:GSX1:GSX2:HESX1:HOXA2:HOXA3:HOXB2:HOXB3:HOXD3:ISX:LHX1:LHX2:LHX3:LHX4:LHX5:LHX6:LHX8:LHX9:LMX1A:LMX1B:MIXL1:MNX1:MSX1:MSX2:NOBOX:NOTO:OTP:PDX1:PHOX2A:PHOX2B:PROP1:PRRX1:PRRX2:RAX:RAX2:SEBOX:SHOX:SHOX2:UNCX:VAX1:VAX2:VSX1:VSX2:ZFHX2	ADBTAATTAR	0.675762	0.0120256
M09237_2.00:IRF1:IRF2	RAAARWGAAAGTGAAAGTRR	0.675762	0.422221
M10110_2.00:PRDM1	SRGGAAGTGAAAGTRA	0.675328	0.0350693
M06208_2.00:TRPS1	WGATAAG	0.674025	0.17007
M04371_2.00:MAF:MAFA:MAFB:MAFG:MAFK	YACGTCAGCA	0.672722	1.36803
M11308_2.00:SOX1:SOX10:SOX11:SOX12:SOX13:SOX14:SOX15:SOX17:SOX18:SOX2:SOX21:SOX3:SOX30:SOX4:SOX5:SOX6:SOX7:SOX8:SOX9:SRY	ACAAAGGG	0.672722	0.632333
M09034_2.00:E2F1:E2F2:E2F3:E2F4:E2F5:E2F6	RGGGCGGGARRRR	0.672722	0.269002
M05030_2.00:ALX1:ALX3:ALX4:ARX:BARHL1:BARHL2:BARX1:BARX2:BSX:DLX1:DLX2:DLX3:DLX4:DLX5:DLX6:DRGX:EMX1:EMX2:EN1:EN2:ESX1:EVX1:EVX2:GBX1:GBX2:GSX1:GSX2:HMX1:HMX2:HMX3:HOXA1:HOXA2:HOXA3:HOXA4:HOXA5:HOXB1:HOXB2:HOXB3:HOXB4:HOXB5:HOXC4:HOXC5:HOXD1:HOXD3:HOXD4:ISX:LHX2:LHX3:LHX4:LHX9:MEOX1:MIXL1:MNX1:MSX1:MSX2:NKX1-1:NKX1-2:NOBOX:NOTO:OTP:PDX1:PHOX2A:PHOX2B:PROP1:PRRX1:PRRX2:RAX:RAX2:SEBOX:SHOX:SHOX2:TL…	CTAATTAV	0.671854	0.291194
M06246_2.00:PBX1:PBX2:PBX3:PBX4	NTTTGACA	0.669248	0.609315
M05144_2.00:ALX1:ALX3:ALX4:ARX:BARHL1:BARHL2:BARX1:BARX2:BSX:DRGX:EMX1:EMX2:EN1:EN2:ESX1:EVX1:EVX2:GBX1:GBX2:GSX1:GSX2:HESX1:HOXA2:HOXA3:HOXB2:HOXB3:HOXD3:ISX:LBX1:LBX2:LHX1:LHX2:LHX3:LHX4:LHX5:LHX6:LHX8:LHX9:LMX1A:LMX1B:MEOX1:MEOX2:MIXL1:MNX1:MSX1:MSX2:NKX1-1:NKX1-2:NOBOX:NOTO:OTP:PDX1:PHOX2A:PHOX2B:PROP1:PRRX1:PRRX2:RAX:RAX2:SEBOX:SHOX:SHOX2:UNCX:VAX1:VAX2:VSX1:VSX2:ZFHX2	CTAATTAN	0.669248	0.0291194
M09362_2.00:RFX1:RFX2:RFX3:RFX4:RFX6	CKGTTGCCATGGCAACVG	0.668814	0.558068
M04011_2.00:XBP1	GATGACGTCATC	0.668814	0
M03350_2.00:MYB:MYBL1	RCSGTTAACGGT	0.668814	0.549817
M02870_2.00:MAF:MAFA:MAFB:MAFG:MAFK:NRL	ANTGCTGASTCAGCANW	0.668814	0.56632
M04359_2.00:MAFF	NTGCTGASTCAGCAH	0.668814	0.601932
M08203_2.00:GATA1:GATA2:GATA3:GATA4:GATA5:GATA6	AGATRDTATC	0.667511	0.0205812
M05142_2.00:ALX1:ALX3:ALX4:ARX:BARHL1:BARHL2:BARX1:BARX2:BSX:DRGX:EMX1:EMX2:EN1:EN2:ESX1:EVX1:EVX2:GBX1:GBX2:GSX1:GSX2:HESX1:HOXA2:HOXA3:HOXB2:HOXB3:HOXD3:ISX:LBX1:LBX2:LHX1:LHX2:LHX3:LHX4:LHX5:LHX6:LHX8:LHX9:LMX1A:LMX1B:MEOX1:MEOX2:MIXL1:MNX1:MSX1:MSX2:NKX1-1:NKX1-2:NOBOX:NOTO:OTP:PDX1:PHOX2A:PHOX2B:PROP1:PRRX1:PRRX2:RAX:RAX2:SEBOX:SHOX:SHOX2:UNCX:VAX1:VAX2:VSX1:VSX2:ZFHX2	YTAATTAN	0.665773	0.0272259
M04895_2.00:ALX1:ALX3:ALX4:ARX:BARHL1:BARHL2:BARX1:BARX2:BSX:DLX1:DLX2:DLX3:DLX4:DLX5:DLX6:DRGX:EMX1:EMX2:EN1:EN2:ESX1:EVX1:EVX2:GBX1:GBX2:GSX1:GSX2:HESX1:HOXA2:HOXA3:HOXB2:HOXB3:HOXD3:ISX:LBX1:LBX2:LHX1:LHX2:LHX3:LHX4:LHX5:LHX6:LHX8:LHX9:LMX1A:LMX1B:MEOX1:MIXL1:MNX1:MSX1:MSX2:NKX1-1:NKX1-2:NOBOX:NOTO:OTP:PDX1:PHOX2A:PHOX2B:PROP1:PRRX1:PRRX2:RAX:RAX2:SEBOX:SHOX:SHOX2:UNCX:VAX1:VAX2:VSX1:VSX2:ZFHX…	TTAATTAG	0.665773	0.00207766
M08400_2.00:ZNF595	AACCTCTAACAT	0.664905	1.50613
M06192_2.00:ELF1:ELF2:ELF4:ELK1:ELK3:ELK4:ERF:ERG:ETS1:ETS2:ETV1:ETV2:ETV3:ETV3L:ETV4:ETV5:ETV6:FEV:FLI1:GABPA	ACCGGAART	0.664905	1.22862
M02973_2.00:ELF1:ELF2:ELF4:SPDEF	AMCCGGATGTA	0.664905	0.244508
M07836_2.00:JUN:JUNB:JUND	GATGACGTCATYYHN	0.664471	0.334537
M09947_2.00:ATF6:ATF6B	TGACGTGG	0.663602	0.592812
M09693_2.00:SMAD4	TTTYRCCTGYT	0.663168	0.0310303
M09459_2.00:ARNT:ARNT2	GCACGTAY	0.662299	0.042157
M05295_2.00:ALX1:ALX3:ALX4:ARX:BARHL1:BARHL2:BARX1:BARX2:BSX:DRGX:EMX1:EMX2:EN1:EN2:ESX1:EVX1:EVX2:GBX1:GBX2:GSX1:GSX2:HESX1:HOXA1:HOXA2:HOXA3:HOXA4:HOXA5:HOXB1:HOXB2:HOXB3:HOXB4:HOXB5:HOXC4:HOXC5:HOXD1:HOXD3:HOXD4:LBX1:MEOX1:MEOX2:MIXL1:MNX1:MSX1:MSX2:NANOG:NANOGP8:NKX1-1:NKX1-2:PDX1:PHOX2A:PHOX2B:PROP1:PRRX1:PRRX2:RAX:RAX2:SHOX:SHOX2:TLX1:TLX3:UNCX:VAX1:VAX2:VENTX:VSX1:VSX2	STAATTAS	0.66143	0.120473
M07794_2.00:MAX	GGGTCACGTGGBS	0.66143	0.571966
M05139_2.00:MEIS1:MEIS2:MEIS3:PKNOX1:PKNOX2:TGIF1:TGIF2	TGACAGCTGTCA	0.660562	2.39948
M10521_2.00:EHF:ELF1:ELF2:ELF3:ELF4:ELF5:ELK1:ELK3:ELK4:ERF:ERG:ETS1:ETS2:ETV1:ETV2:ETV3:ETV3L:ETV4:ETV5:ETV6:ETV7:FEV:FLI1:GABPA:SPDEF	HGAAYCCGGAAGTGNKG	0.659693	0.838623
M10673_2.00:CRX:DMBX1:DPRX:GSC:GSC2:OTX1:OTX2:PITX1:PITX2:PITX3:TPRX1	AASTAATCC	0.659259	0.375491
M08738_2.00:ATOH1	AGCAGATGG	0.657956	0.417878
M08779_2.00:ATOH1	AGCAGATGG	0.657956	0.417878
M07910_2.00:CTCF	CNVBRGCGCCCCCTGGTGGC	0.657522	9.50236
M10353_2.00:PLAGL2	TGGGGAACCCCA	0.657522	2.02729
M04323_2.00:ATF3:JDP2	GATGACGTCATC	0.657522	0.393037
M02864_2.00:CREB3L1:CREB3L2:CREB3L4	TGCCACGTGGCA	0.657522	0.592378
M08887_2.00:ZNF436	CCTCCTCCAGGAAGCCYTCCCTGA	0.657522	0
M10555_2.00:FOXH1	SAATACACAT	0.657522	0.309348
M04271_2.00:BATF:BATF3	GATGACGTCAYC	0.657088	0.830805
M05496_2.00:POU3F4	DTATGCWAATKAG	0.657088	0.203337
M02121_2.00:ALX1:ALX3:ALX4:ARX:DRGX:EN1:EN2:ESX1:ISX:LHX2:LHX3:LHX4:LHX6:LHX8:LHX9:LMX1A:LMX1B:MIXL1:NOBOX:OTP:PHOX2A:PHOX2B:PROP1:PRRX1:PRRX2:RAX:RAX2:SEBOX:SHOX:SHOX2:UNCX:VSX1:VSX2:ZFHX2	NYTAATTARN	0.656219	0.0070182
M11355_2.00:STAT5A	NAWTTCYNGGAAATN	0.65535	3.45308
M00779_2.00:KLF1:KLF12:KLF3:KLF5:KLF8	RCCMCRCCCH	0.654047	0.00744381
M03793_2.00:ALX1:ALX3:ALX4:ARX:BARX1:BARX2:BSX:DLX1:DLX2:DLX3:DLX4:DLX5:DLX6:DRGX:EMX1:EMX2:EN1:EN2:ESX1:EVX1:EVX2:GBX1:GBX2:GSX1:GSX2:HESX1:HMX1:HMX3:HOXA1:HOXA2:HOXA3:HOXA4:HOXA5:HOXB1:HOXB2:HOXB3:HOXB4:HOXB5:HOXC4:HOXC5:HOXD1:HOXD3:HOXD4:ISX:LHX2:LHX3:LHX4:LHX6:LHX8:LHX9:LMX1A:LMX1B:MEOX1:MIXL1:MNX1:MSX1:MSX2:NKX1-1:NKX1-2:NOBOX:NOTO:OTP:PDX1:PHOX2A:PHOX2B:PROP1:PRRX1:PRRX2:RAX:RAX2:SEBOX:SHOX…	CTAATTRV	0.653613	0.0920704
M07905_2.00:CTCF	YGCCCYCTRGTG	0.653179	22.4053
M10019_2.00:MAF:MAFA:MAFB:MAFG:MAFK:NRL	CRCTGACSABA	0.653179	0.0449929
M05088_2.00:ALX1:ALX3:ALX4:ARX:BARHL1:BARHL2:BARX1:BARX2:BSX:DRGX:EMX1:EMX2:EN1:EN2:ESX1:EVX1:EVX2:GBX1:GBX2:GSX1:GSX2:HESX1:HOXA2:HOXA3:HOXB2:HOXB3:HOXD3:ISX:LBX1:LBX2:LHX1:LHX2:LHX3:LHX4:LHX5:LHX6:LHX8:LHX9:LMX1A:LMX1B:MEOX1:MEOX2:MIXL1:MNX1:MSX1:MSX2:NKX1-1:NKX1-2:NOBOX:NOTO:OTP:PDX1:PHOX2A:PHOX2B:PROP1:PRRX1:PRRX2:RAX:RAX2:SEBOX:SHOX:SHOX2:UNCX:VAX1:VAX2:VSX1:VSX2:ZFHX2	NTAATTAR	0.653179	0.0278991
M06228_2.00:BARX1:BARX2:BSX:EMX1:EMX2:EN1:EN2:EVX1:EVX2:GBX1:GBX2:GSX1:GSX2:HESX1:HMX1:HMX2:HMX3:HOXA1:HOXA2:HOXA3:HOXA4:HOXA5:HOXA6:HOXA7:HOXB1:HOXB2:HOXB3:HOXB4:HOXB5:HOXB6:HOXB7:HOXB8:HOXC4:HOXC5:HOXC6:HOXD1:HOXD3:HOXD4:HOXD8:ISX:MEOX1:MEOX2:MNX1:NKX1-1:NKX1-2:NOTO:OTP:PDX1:TLX1:TLX3:VAX1:VAX2:VENTX	NYTAATGA	0.653179	0.0392124
M05013_2.00:NKX3-1:NKX3-2	GTTAAGTGGT	0.652745	0.140798
M05393_2.00:BARHL1:BARHL2:BSX:DLX2:EMX1:EMX2:EN1:EN2:GBX1:GBX2:GSX1:GSX2:HMX1:HMX2:HMX3:HOXA3:HOXA4:HOXA5:HOXB3:HOXB4:HOXB5:HOXC4:HOXC5:HOXD3:HOXD4:LBX2:MEOX1:MEOX2:MNX1:MSX1:MSX2:NANOG:NANOGP8:NKX1-1:NKX1-2:PDX1:TLX1:TLX2:TLX3:VAX1:VAX2:VENTX	GTTAAGTGS	0.65231	0.154609
M06486_2.00:ALX1:ALX3:ALX4:ARX:BARHL1:BARHL2:BARX1:BARX2:BSX:DLX1:DLX2:DLX3:DLX4:DLX5:DLX6:DRGX:EMX1:EMX2:EN1:EN2:ESX1:EVX1:EVX2:GBX1:GBX2:GSX1:GSX2:HESX1:HOXA1:HOXA2:HOXA3:HOXA4:HOXA5:HOXB1:HOXB2:HOXB3:HOXB4:HOXB5:HOXC4:HOXC5:HOXD1:HOXD3:HOXD4:ISX:LHX1:LHX3:LHX4:LHX5:MEOX1:MEOX2:MIXL1:MNX1:MSX1:MSX2:NANOG:NANOGP8:NKX1-1:NKX1-2:NOTO:OTP:PDX1:PHOX2A:PHOX2B:PROP1:PRRX1:PRRX2:RAX:RAX2:SEBOX:SHOX:SHO…	YTAATKA	0.651876	0.0155955
M03172_2.00:ALX1:ALX3:ALX4:ARX:BARX1:BARX2:BSX:DLX2:DLX3:DLX5:DRGX:EMX1:EMX2:EN1:EN2:ESX1:EVX1:EVX2:GBX1:GBX2:GSX1:GSX2:HESX1:HOXA2:HOXA3:HOXB2:HOXB3:HOXD3:ISX:LBX1:LBX2:LHX1:LHX2:LHX3:LHX4:LHX5:LHX6:LHX8:LHX9:LMX1A:LMX1B:MEOX1:MIXL1:MNX1:MSX1:MSX2:NKX1-1:NKX1-2:NOBOX:NOTO:OTP:PDX1:PHOX2A:PHOX2B:PROP1:PRRX1:PRRX2:RAX:RAX2:SEBOX:SHOX:SHOX2:UNCX:VAX1:VAX2:VSX1:VSX2:ZFHX2:ZFHX3	GYTAATTAGC	0.651876	0.00390735
M04681_2.00:DMRT1:DMRT2:DMRT3:DMRTA2:DMRTB1:DMRTC2	AATGTATCAATTT	0.651442	0.999746
M04912_2.00:HOXA10:HOXA5:HOXA6:HOXA7:HOXA9:HOXB5:HOXB6:HOXB7:HOXB8:HOXB9:HOXC10:HOXC5:HOXC6:HOXC8:HOXC9:HOXD10:HOXD8:HOXD9	GTAATTAC	0.651007	0.267091
M04936_2.00:ALX1:ALX3:ALX4:ARX:DLX1:DLX2:DLX3:DLX4:DLX5:DLX6:DRGX:ESX1:HOXA2:HOXB2:ISX:LHX1:LHX2:LHX3:LHX4:LHX5:LHX9:MEOX1:MIXL1:MNX1:MSX1:MSX2:PHOX2A:PHOX2B:PROP1:PRRX1:PRRX2:RAX:RAX2:SEBOX:SHOX:SHOX2:UNCX:VSX1:VSX2	TTAATTAS	0.650139	0.0368629
M04019_2.00:ATF6:ATF6B	TAGTCACGTGK	0.64927	2.23445
M05783_2.00:SOX1:SOX10:SOX11:SOX12:SOX13:SOX14:SOX15:SOX17:SOX18:SOX2:SOX21:SOX3:SOX30:SOX4:SOX5:SOX6:SOX7:SOX8:SOX9:SRY	NCATTGTNNG	0.648402	0.0917664
M03094_2.00:MEIS3	TGACAGGTGTCA	0.64623	2.61619
M03460_2.00:RFX5:RFX7	SGTTGCCATGGYAACS	0.64623	0.711809
M03459_2.00:RFX5:RFX7	SGTTGCCATGGYAACS	0.64623	0.711809
M03686_2.00:FEZF1:FEZF2	TGATTGCTCTTTT	0.64623	0
M04366_2.00:MAF:MAFA:MAFB:MAFG:MAFK	NTGCTGASTCAGCAW	0.64623	0.621041
M09261_2.00:MYB:MYBL1	CCAACTGCCWCY	0.644927	0.147096
M10092_2.00:ZEB1:ZEB2	CKGTTTCWD	0.644927	0.143751
M07637_2.00:ZNF680	BCCTHAKTCTTCTTGGNCMYN	0.644059	0.876841
M07668_2.00:ZNF530	BSCYGCCCCTYTCCTTKC	0.644059	0.152307
M07579_2.00:ZNF45	CATCTCCAGGW	0.643624	0.233042
M08253_2.00:ZNF692	GGYGGGGCCCACC	0.64319	0.935905
M08254_2.00:ZNF621	CTKCCCTGGGAYTTT	0.642322	0.249719
M05215_2.00:ALX1:ALX3:ALX4:ARX:DRGX:EN1:EN2:ESX1:HESX1:ISX:LHX2:LHX3:LHX4:LHX6:LHX8:LHX9:LMX1A:LMX1B:MIXL1:NOBOX:OTP:PHOX2A:PHOX2B:PROP1:PRRX1:PRRX2:RAX:RAX2:SEBOX:SHOX:SHOX2:UNCX:VSX1:VSX2:ZFHX2	TTAATTAM	0.642322	0.00180971
M00114_2.00:TFAP2A:TFAP2B:TFAP2C:TFAP2D:TFAP2E	THGCCTSAGG	0.641887	0.165814
M01744_2.00:TCFL5	NBCDCGHGVN	0.641453	0.678368
M04478_2.00:OSR1:OSR2	TGCTACTGTD	0.640584	0.739604
M05159_2.00:SIX3:SIX6	NRTGATACSS	0.638413	0.51681
M10228_2.00:KLF10:KLF11	GGSGGTGBAV	0.638413	0.0323289
M08867_2.00:KLF1:KLF12:KLF3:KLF5:KLF8	CACCCCCTG	0.637979	0.805182
M09000_2.00:KLF1:KLF12:KLF3:KLF5:KLF8	CACCCCCTG	0.637979	0.805182
M09867_2.00:USF1:USF2	RGRYCACGTGRYCY	0.636676	0.530708
M04298_2.00:CREB3L2:CREB3L4	YGCCACGTCACC	0.636676	0.37662
M00821_2.00:AR:NR3C1:NR3C2:PGR	NAGGAACATN	0.636676	0.0311693
M10459_2.00:E2F1:E2F2:E2F3:E2F4:E2F5:E2F6	GCGGGAAADA	0.636676	0.571966
M06532_2.00:ALX1:ALX3:ALX4:ARX:BARHL1:BARHL2:BARX1:BARX2:BSX:DLX2:DLX3:DRGX:EMX1:EMX2:EN1:EN2:ESX1:EVX1:EVX2:GBX1:GBX2:GSX1:GSX2:HESX1:HMX2:HOXA2:HOXA3:HOXA4:HOXA5:HOXB1:HOXB2:HOXB3:HOXB4:HOXB5:HOXC4:HOXD3:HOXD4:ISX:MEOX1:MEOX2:MIXL1:MNX1:MSX1:MSX2:NKX1-1:NKX1-2:OTP:PDX1:PHOX2A:PHOX2B:PROP1:PRRX1:PRRX2:RAX:RAX2:SHOX:SHOX2:TLX1:TLX2:TLX3:UNCX:VAX1:VAX2:VENTX:VSX1:VSX2	TTAATTG	0.636241	0.000849914
M03278_2.00:ALX1:ALX3:ALX4:ARX:BARX1:BARX2:BSX:DLX2:DLX3:DLX5:DRGX:EMX1:EMX2:EN1:EN2:ESX1:EVX1:EVX2:GBX1:GBX2:GSX1:GSX2:HESX1:HOXA2:HOXA3:HOXB2:HOXB3:HOXD3:ISX:LBX1:LBX2:LHX1:LHX2:LHX3:LHX4:LHX5:LHX6:LHX8:LHX9:LMX1A:LMX1B:MEOX1:MIXL1:MNX1:MSX1:MSX2:NKX1-1:NKX1-2:NOBOX:NOTO:OTP:PDX1:PHOX2A:PHOX2B:PROP1:PRRX1:PRRX2:RAX:RAX2:SEBOX:SHOX:SHOX2:UNCX:VAX1:VAX2:VSX1:VSX2:ZFHX2:ZFHX3	DTAATTDAATTAN	0.636241	0.00824725
M04787_2.00:EHF:ELF1:ELF2:ELF3:ELF4:ELF5:ETV6:ETV7	ACCAGGAAGTAAWNNNNAAAAAW	0.635807	0
M03128_2.00:ALX1:ALX3:ALX4:ARX:BARHL1:BARHL2:BARX1:BARX2:BSX:DLX1:DLX2:DLX3:DLX4:DLX5:DLX6:DRGX:EMX1:EMX2:EN1:EN2:ESX1:EVX1:EVX2:GBX1:GBX2:GSX1:GSX2:HESX1:HMX1:HMX2:HMX3:HOXA1:HOXA2:HOXA3:HOXB1:HOXB2:HOXB3:HOXD1:HOXD3:ISX:LBX1:LBX2:LHX1:LHX2:LHX3:LHX4:LHX5:LHX9:MEOX1:MEOX2:MIXL1:MNX1:MSX1:MSX2:NANOG:NANOGP8:NKX1-1:NKX1-2:NOBOX:OTP:PDX1:PHOX2A:PHOX2B:PROP1:PRRX1:PRRX2:RAX:RAX2:SEBOX:SHOX:SHOX2:UNC…	BTAATTGG	0.634504	0.0191611
M00989_2.00:CEBPD	NTTRCGCAA	0.63407	0.154348
M06490_2.00:MEIS1:MEIS2:MEIS3:PKNOX1:PKNOX2:TGIF1:TGIF2	TGACAG	0.633636	0.360682
M10461_2.00:EBF1:EBF2:EBF3:EBF4	KTCCCTTGGGA	0.632767	0.84644
M06264_2.00:ALX1:ALX3:ALX4:ARX:DRGX:EMX1:EMX2:EN1:EN2:ESX1:EVX1:EVX2:GBX1:GBX2:GSX1:GSX2:HESX1:HMX1:HMX3:HOXA2:HOXA3:HOXA4:HOXA5:HOXB1:HOXB2:HOXB3:HOXB4:HOXB5:HOXC4:HOXC5:HOXD3:HOXD4:ISX:LBX1:LBX2:LHX2:LHX3:LHX4:LHX9:LMX1A:LMX1B:MEOX1:MEOX2:MIXL1:MNX1:MSX1:MSX2:NKX1-1:NKX1-2:OTP:PDX1:PHOX2A:PHOX2B:PROP1:PRRX1:PRRX2:RAX:RAX2:SEBOX:SHOX:SHOX2:UNCX:VAX1:VAX2:VENTX:VSX1:VSX2	GCTAATTA	0.632767	0.34952
M04848_2.00:FOXC1:FOXC2:FOXD1:FOXD2:FOXD3:FOXD4:FOXD4L1:FOXD4L3:FOXD4L4:FOXD4L5:FOXD4L6:FOXE1:FOXF1:FOXF2:FOXG1:FOXI1:FOXI3:FOXL1:FOXL2:FOXS1	MACGTCAACAH	0.632333	0.0907241
M05059_2.00:BARX1:BARX2:BSX:DLX1:DLX2:DLX3:DLX4:DLX5:DLX6:EMX1:EMX2:EN1:EN2:EVX1:EVX2:GBX1:GBX2:GSX1:GSX2:HOXA1:HOXA2:HOXA3:HOXA4:HOXA5:HOXB1:HOXB2:HOXB3:HOXB4:HOXB5:HOXC4:HOXC5:HOXD1:HOXD3:HOXD4:ISX:MEOX1:MEOX2:MNX1:MSX1:MSX2:NANOG:NANOGP8:NKX1-1:NKX1-2:PDX1:PROP1:SHOX:SHOX2:UNCX:VAX1:VAX2:VENTX	DTAAYGAB	0.631464	2.41033
M01721_2.00:MLX	NCACGTGMHH	0.631464	0.164163
M05237_2.00:ALX1:ALX3:ALX4:ARX:BARX1:BARX2:BSX:DLX1:DLX2:DLX3:DLX4:DLX5:DLX6:DRGX:EMX1:EMX2:EN1:EN2:ESX1:EVX1:EVX2:GBX1:GBX2:GSX1:GSX2:HESX1:HMX1:HMX3:HOXA1:HOXA2:HOXA3:HOXA4:HOXA5:HOXB1:HOXB2:HOXB3:HOXB4:HOXB5:HOXC4:HOXC5:HOXD1:HOXD3:HOXD4:ISX:LHX2:LHX3:LHX4:LHX6:LHX8:LHX9:LMX1A:LMX1B:MEOX1:MIXL1:MNX1:MSX1:MSX2:NKX1-1:NKX1-2:NOBOX:NOTO:OTP:PDX1:PHOX2A:PHOX2B:PROP1:PRRX1:PRRX2:RAX:RAX2:SEBOX:SHOX…	CTAATTAS	0.630161	0.0366154
M05239_2.00:ALX1:ALX3:ALX4:ARX:BARX1:BARX2:BSX:DLX1:DLX2:DLX3:DLX4:DLX5:DLX6:DRGX:EMX1:EMX2:EN1:EN2:ESX1:EVX1:EVX2:GBX1:GBX2:GSX1:GSX2:HESX1:HMX1:HMX3:HOXA1:HOXA2:HOXA3:HOXA4:HOXA5:HOXB1:HOXB2:HOXB3:HOXB4:HOXB5:HOXC4:HOXC5:HOXD1:HOXD3:HOXD4:ISX:LHX2:LHX3:LHX4:LHX6:LHX8:LHX9:LMX1A:LMX1B:MEOX1:MIXL1:MNX1:MSX1:MSX2:NKX1-1:NKX1-2:NOBOX:NOTO:OTP:PDX1:PHOX2A:PHOX2B:PROP1:PRRX1:PRRX2:RAX:RAX2:SEBOX:SHOX…	CTAATTRS	0.630161	0.0366154
M04759_2.00:EHF:ELF1:ELF2:ELF3:ELF4:ELF5:ETV6:ETV7:SPI1:SPIC	AASGAGGAAGTR	0.629293	1.60602
M02799_2.00:NEUROG2:NEUROG3	AACATATGTY	0.629293	0.567189
M03065_2.00:GATA1:GATA2:GATA3:GATA4:GATA5:GATA6	WGATAASR	0.629293	0.0300792
M09777_2.00:ZBED6	CRGGCTCGCCBS	0.629293	0.165206
M05051_2.00:BARX1:BARX2:BSX:EMX1:EMX2:EN1:EN2:EVX1:EVX2:GBX1:GBX2:GSX1:GSX2:HMX1:HMX2:HMX3:HOXA1:HOXA2:HOXA3:HOXA4:HOXA5:HOXA6:HOXA7:HOXA9:HOXB1:HOXB2:HOXB3:HOXB4:HOXB5:HOXB6:HOXB7:HOXB8:HOXB9:HOXC4:HOXC5:HOXC6:HOXC8:HOXC9:HOXD1:HOXD3:HOXD4:HOXD8:HOXD9:ISX:MEOX1:MEOX2:MNX1:NKX1-1:NKX1-2:NOTO:OTP:PDX1:VAX1:VAX2:VENTX	BTAATTRC	0.628858	0.0942419
M09219_2.00:POU2F1	AATSGAATGSAAAYAW	0.62799	0.444718
M04722_2.00:EHF:ELF1:ELF2:ELF3:ELF4:ELF5:ELK1:ELK3:ELK4:ERF:ERG:ETS1:ETS2:ETV1:ETV2:ETV3:ETV3L:ETV4:ETV5:ETV6:ETV7:FEV:FLI1:GABPA:SPDEF	NAMSCGGAAGTR	0.627556	0.267178
M09108_2.00:FOXO1:FOXO3:FOXO4:FOXO6	GTAAACAGGM	0.627121	0.394383
M08801_2.00:ATF3:JDP2	GGTSACGTGAB	0.626687	0.258101
M05368_2.00:ALX1:ALX3:ALX4:ARX:BARX1:BARX2:BSX:DLX1:DLX2:DLX3:DLX4:DLX5:DLX6:DRGX:EMX1:EMX2:EN1:EN2:ESX1:EVX1:EVX2:GBX1:GBX2:GSX1:GSX2:HESX1:HOXA1:HOXA2:HOXA3:HOXB1:HOXB2:HOXB3:HOXD3:ISL1:ISL2:ISX:LBX1:LBX2:LHX1:LHX2:LHX3:LHX4:LHX5:LHX6:LHX8:LHX9:LMX1A:LMX1B:MEOX1:MIXL1:MNX1:MSX1:MSX2:NKX1-1:NKX1-2:NOBOX:NOTO:OTP:PDX1:PHOX2A:PHOX2B:PROP1:PRRX1:PRRX2:RAX:RAX2:SEBOX:SHOX:SHOX2:UNCX:VAX1:VAX2:VSX1:V…	YTAAYGAG	0.626687	0.194911
M02826_2.00:XBP1	GATGACGTGKCMYT	0.625384	1.35674
M02026_2.00:GCM2	ATGCGGGY	0.625384	0.201513
M03857_2.00:ALX1:ALX3:ALX4:ARX:BARHL1:BARHL2:BARX1:BARX2:BSX:DLX2:DLX3:DRGX:EMX1:EMX2:EN1:EN2:ESX1:EVX1:EVX2:GBX1:GBX2:GSX1:GSX2:HESX1:HMX2:HOXA2:HOXA3:HOXA4:HOXA5:HOXB1:HOXB2:HOXB3:HOXB4:HOXB5:HOXC4:HOXD3:HOXD4:ISX:MEOX1:MEOX2:MIXL1:MNX1:MSX1:MSX2:NKX1-1:NKX1-2:OTP:PDX1:PHOX2A:PHOX2B:PROP1:PRRX1:PRRX2:RAX:RAX2:SHOX:SHOX2:TLX1:TLX2:TLX3:UNCX:VAX1:VAX2:VENTX:VSX1:VSX2	CTAATTGC	0.625384	0.107792
M05319_2.00:IRX1:IRX3:IRX6	TACATGAWWWWTCATGTA	0.625384	0
M05161_2.00:ALX1:ALX3:ALX4:ARX:BARHL1:BARHL2:BARX1:BARX2:BSX:DLX1:DLX2:DLX3:DLX4:DLX5:DLX6:DRGX:EMX1:EMX2:EN1:EN2:ESX1:EVX1:EVX2:GBX1:GBX2:GSX1:GSX2:HMX1:HMX2:HMX3:HOXA1:HOXA2:HOXA3:HOXA4:HOXA5:HOXA6:HOXA7:HOXB1:HOXB2:HOXB3:HOXB4:HOXB5:HOXB6:HOXB7:HOXB8:HOXC4:HOXC5:HOXC6:HOXD1:HOXD3:HOXD4:HOXD8:ISX:LHX3:LHX4:MEOX1:MEOX2:MIXL1:MNX1:MSX1:MSX2:NANOG:NANOGP8:NKX1-1:NKX1-2:NOBOX:NOTO:OTP:PDX1:PHOX2A:P…	CTAATTAC	0.624515	0.297101
M02784_2.00:BHLHE22:BHLHE23	AMCATATGYT	0.624081	0.43399
M07785_2.00:USF2	GGTCACGTGRCSSGS	0.624081	0.395773
M02895_2.00:ZBTB7B	RCGACCACCGAA	0.624081	0.429908
M10845_2.00:POU3F2	TTATGYTAAT	0.624081	0.237516
M04581_2.00:ZFP42	NGGCVGCCATATTGK	0.624081	0.239817
M08293_2.00:KLF1:KLF12:KLF2:KLF3:KLF4:KLF5:KLF6:KLF7:KLF8	CCCCGGCCMCRCCCH	0.622778	2.59665
M04972_2.00:BARX1:BARX2:BSX:EMX1:EMX2:EN1:EN2:EVX1:EVX2:GBX1:GBX2:GSX1:GSX2:HMX1:HMX2:HMX3:HOXA1:HOXA2:HOXA3:HOXA4:HOXA5:HOXA6:HOXA7:HOXA9:HOXB1:HOXB2:HOXB3:HOXB4:HOXB5:HOXB6:HOXB7:HOXB8:HOXB9:HOXC4:HOXC5:HOXC6:HOXC8:HOXC9:HOXD1:HOXD3:HOXD4:HOXD8:HOXD9:ISX:MEOX1:MEOX2:MNX1:NKX1-1:NKX1-2:NOTO:OTP:PDX1:VAX1:VAX2:VENTX	STAATKAC	0.622778	0.196171
M09498_2.00:CEBPA:CEBPB:CEBPE	GTTGCGCAAT	0.622344	1.64728
M05362_2.00:PBX1:PBX2:PBX3:PBX4	KTGATTGAYR	0.621475	0.861206
M00330_2.00:BARX1:BARX2:BSX:EMX1:EMX2:EN1:EN2:EVX1:EVX2:GBX1:GBX2:GSX1:GSX2:HMX1:HMX2:HMX3:HOXA1:HOXA2:HOXA3:HOXA4:HOXA5:HOXA6:HOXA7:HOXB1:HOXB2:HOXB3:HOXB4:HOXB5:HOXB6:HOXB7:HOXB8:HOXC4:HOXC5:HOXC6:HOXD1:HOXD3:HOXD4:HOXD8:ISX:MEOX1:MEOX2:MNX1:NKX1-1:NKX1-2:NOTO:OTP:PDX1:TLX2:VAX1:VAX2:VENTX	TTAATTAT	0.621475	0.0334667
M04989_2.00:BARHL1:BARHL2:BARX1:BARX2:BSX:DLX2:DLX3:EMX1:EMX2:ESX1:EVX1:EVX2:GBX1:GBX2:HESX1:HMX1:HMX2:HMX3:HOXA1:HOXA2:HOXA3:HOXA4:HOXA5:HOXB1:HOXB2:HOXB3:HOXB4:HOXB5:HOXC4:HOXC5:HOXD1:HOXD12:HOXD3:HOXD4:LBX1:LBX2:MEOX1:MEOX2:MNX1:MSX1:MSX2:NANOG:NANOGP8:NKX1-1:NKX1-2:PDX1:RAX:RAX2:TLX1:TLX3:VENTX	STAATTRC	0.620173	0.250023
M06515_2.00:ALX1:ALX3:ALX4:ARX:BARHL1:BARHL2:BARX1:BARX2:BSX:DLX1:DLX2:DLX3:DLX4:DLX5:DLX6:DRGX:EMX1:EMX2:EN1:EN2:ESX1:EVX1:EVX2:GBX1:GBX2:GSX1:GSX2:HMX1:HMX2:HMX3:HOXA1:HOXA2:HOXA3:HOXA4:HOXA5:HOXB1:HOXB2:HOXB3:HOXB4:HOXB5:HOXC12:HOXC4:HOXC5:HOXD1:HOXD3:HOXD4:LBX1:LBX2:LHX1:LHX5:MEOX1:MEOX2:MIXL1:MNX1:MSX1:MSX2:NANOG:NANOGP8:NKX1-1:NKX1-2:PDX1:PHOX2A:PHOX2B:PROP1:PRRX1:PRRX2:RAX:RAX2:SHOX:SHOX2:…	TTAATGA	0.619304	0.0505084
M05096_2.00:SIX1:SIX2:SIX4:SIX5	NNTGATACGB	0.619304	0.364981
M07874_2.00:CTCF	RGCGCCCCCTGGTGG	0.61887	17.5542
M10685_2.00:SIX1:SIX2:SIX4:SIX5	CTCAGVTTTCT	0.61887	1.47964
M05881_2.00:NR2C1:NR2F1:NR2F2:NR2F6:NR4A1:NR4A2:NR4A3:PPARD:RARG:RORA:RORB:RORC:RXRA:RXRB:RXRG	WAAAGGTCA	0.618435	0.147964
M07892_2.00:CTCF	RGYGCCCYCTRGTGG	0.617567	23.5778
M09415_2.00:STAT3	CAYTTCCMGGAA	0.617567	3.87087
M10519_2.00:SPI1:SPIB:SPIC	AAAAAGMGGAAGTWNCW	0.617567	0
M05057_2.00:BARX1:BARX2:BSX:DLX1:DLX2:DLX3:DLX4:DLX5:DLX6:EMX1:EMX2:EN1:EN2:EVX1:EVX2:GBX1:GBX2:GSX1:GSX2:HOXA1:HOXA2:HOXA3:HOXA4:HOXA5:HOXB1:HOXB2:HOXB3:HOXB4:HOXB5:HOXC4:HOXC5:HOXD1:HOXD3:HOXD4:ISX:MEOX1:MEOX2:MNX1:MSX1:MSX2:NANOG:NANOGP8:NKX1-1:NKX1-2:PDX1:PROP1:SHOX:SHOX2:UNCX:VAX1:VAX2:VENTX	BTAATTAC	0.617567	0.268133
M05092_2.00:ARX:BARHL1:BARHL2:BARX1:BARX2:BSX:DLX1:DLX2:DLX3:DLX4:DLX5:DLX6:EMX1:EMX2:ESX1:EVX1:EVX2:GBX1:GBX2:HMX1:HMX2:HMX3:HOXA2:HOXB2:LBX1:LBX2:MEOX1:MEOX2:MNX1:MSX1:MSX2:NANOG:NANOGP8:NKX1-1:NKX1-2:PDX1:RAX:RAX2:TLX1:TLX2:TLX3:UNCX:VAX1:VAX2	STAATTGS	0.617132	0.0663602
M02879_2.00:SP1:SP3:SP4:SP8:SP9	YWAGCCACGCCCMCTTH	0.615395	3.24331
M01726_2.00:HES1:HES4	SSCACGYGHC	0.615395	0.104622
M09566_2.00:ALX1:ALX3:ALX4:ARX:BARHL1:BARHL2:BARX1:BARX2:BSX:DLX1:DLX2:DLX3:DLX4:DLX5:DLX6:DRGX:EMX1:EMX2:EN1:EN2:ESX1:EVX1:EVX2:GBX1:GBX2:GSX1:GSX2:HESX1:HOXA1:HOXA2:HOXA3:HOXA4:HOXA5:HOXB1:HOXB2:HOXB3:HOXB4:HOXB5:HOXC4:HOXC5:HOXD1:HOXD3:HOXD4:ISX:LHX1:LHX3:LHX4:LHX5:MEOX1:MEOX2:MIXL1:MNX1:MSX1:MSX2:NANOG:NANOGP8:NKX1-1:NKX1-2:NOTO:OTP:PDX1:PHOX2A:PHOX2B:PROP1:PRRX1:PRRX2:RAX:RAX2:SEBOX:SHOX:SHO…	ATGATKGATGRC	0.615395	0.16551
M00784_2.00:ZNF740	CCCCCCCAYN	0.615395	0.27999
M10254_2.00:SP2	YYGGCCCCGCCCCCC	0.614961	3.41703
M03861_2.00:MEIS1:MEIS2:MEIS3:PKNOX1:PKNOX2:TGIF1:TGIF2:TGIF2LX:TGIF2LY	TGACAGCTGTCA	0.614092	3.84437
M00781_2.00:SNAI1	DNCTGTCANN	0.61279	0.925916
M02460_2.00:GMEB1:GMEB2	NBACGTMNN	0.61279	0.0872063
M09522_2.00:E2F7:E2F8	TGGCGGGAAAHB	0.611052	0.409366
M04124_2.00:ARNTL	GTCACGTGMN	0.609749	0.524193
M04903_2.00:ALX1:ALX3:ALX4:ARX:BARHL1:BARHL2:BARX1:BARX2:BSX:DLX1:DLX2:DLX3:DLX4:DLX5:DLX6:DRGX:EMX1:EMX2:EN1:EN2:ESX1:EVX1:EVX2:GBX1:GBX2:GSX1:GSX2:HMX1:HMX2:HMX3:HOXA1:HOXA2:HOXA3:HOXA4:HOXA5:HOXB1:HOXB2:HOXB3:HOXB4:HOXB5:HOXC12:HOXC4:HOXC5:HOXD1:HOXD3:HOXD4:ISX:LBX1:LBX2:LHX1:LHX5:MEOX1:MEOX2:MIXL1:MNX1:MSX1:MSX2:NANOG:NANOGP8:NKX1-1:NKX1-2:OTP:PDX1:PHOX2A:PHOX2B:PROP1:PRRX1:PRRX2:RAX:RAX2:SEB…	HTAATGAY	0.608881	0.20768
M08093_2.00:ZNF24	CATTCATTCATTC	0.608447	0.101104
M03149_2.00:ALX1:ALX3:ALX4:ARX:BARHL1:BARHL2:BARX1:BARX2:BSX:DRGX:EMX1:EMX2:EN1:EN2:ESX1:EVX1:EVX2:GBX1:GBX2:GSX1:GSX2:HESX1:HOXA2:HOXA3:HOXB2:HOXB3:HOXD3:ISX:LBX1:LBX2:LHX1:LHX2:LHX3:LHX4:LHX5:LHX6:LHX8:LHX9:LMX1A:LMX1B:MEOX1:MEOX2:MIXL1:MNX1:MSX1:MSX2:NKX1-1:NKX1-2:NOBOX:NOTO:OTP:PDX1:PHOX2A:PHOX2B:PROP1:PRRX1:PRRX2:RAX:RAX2:SEBOX:SHOX:SHOX2:UNCX:VAX1:VAX2:VSX1:VSX2:ZFHX2	DYTAATTRRY	0.608447	0.00276776
M10190_2.00:EGR1:EGR2:EGR3:EGR4	CCGCCCCCG	0.608012	1.0397
M05955_2.00:TWIST1:TWIST2	ACCAGATGTB	0.608012	0.756541
M05055_2.00:BARX1:BARX2:BSX:EMX1:EMX2:EN1:EN2:EVX1:EVX2:GBX1:GBX2:GSX1:GSX2:HMX1:HMX2:HMX3:HOXA1:HOXA2:HOXA3:HOXA4:HOXA5:HOXA6:HOXA7:HOXA9:HOXB1:HOXB2:HOXB3:HOXB4:HOXB5:HOXB6:HOXB7:HOXB8:HOXB9:HOXC4:HOXC5:HOXC6:HOXC8:HOXC9:HOXD1:HOXD3:HOXD4:HOXD8:HOXD9:ISX:MEOX1:MEOX2:MNX1:NKX1-1:NKX1-2:NOTO:OTP:PDX1:VAX1:VAX2:VENTX	STAATTAB	0.608012	0.210068
M10239_2.00:ZNF148	CCCCKCCCCCNC	0.606709	2.515
M09547_2.00:FOXO1:FOXO3:FOXO4:FOXO6	GTAAACAG	0.606709	1.78408
M05347_2.00:NKX2-1:NKX2-2:NKX2-3:NKX2-4:NKX2-5:NKX2-6:NKX2-8	BTCAAGTGGK	0.606709	0.0809525
M06303_2.00:ALX1:ALX3:ALX4:ARX:DRGX:EN1:EN2:ESX1:ISX:LHX2:LHX3:LHX4:LHX6:LHX8:LHX9:LMX1A:LMX1B:MIXL1:NOBOX:OTP:PHOX2A:PHOX2B:PROP1:PRRX1:PRRX2:RAX:RAX2:SEBOX:SHOX:SHOX2:UNCX:VSX1:VSX2:ZFHX2	YTAATTA	0.606709	0.055112
M06513_2.00:ALX1:ALX3:ALX4:ARX:DRGX:EN1:EN2:ESX1:ISX:LHX2:LHX3:LHX4:LHX6:LHX8:LHX9:LMX1A:LMX1B:MIXL1:NOBOX:OTP:PHOX2A:PHOX2B:PROP1:PRRX1:PRRX2:RAX:RAX2:SEBOX:SHOX:SHOX2:UNCX:VSX1:VSX2:ZFHX2	YTAATTA	0.606709	0.055112
M04584_2.00:EGR1:EGR2:EGR3:EGR4	HCCGCCCACGCAH	0.605407	2.7734
M10429_2.00:CXXC1	KTRHAACGMWAAAMA	0.605407	1.37237
M09485_2.00:ATF1:CREB1:CREM	GATGACGTCA	0.605407	0.687054
M10829_2.00:POU2F1	DHATRWWTATGCAAATTHAWHGA	0.604972	0.725706
M08960_2.00:ZNF350	CAGYCCTTTTATGACCWA	0.604972	0
M03212_2.00:IRX2:IRX4:IRX5	NWACATGACAWG	0.604972	0.131678
M00179_2.00:MYB:MYBL1	YAACGGHCNN	0.604538	1.12048
M09451_2.00:TFAP2A:TFAP2B:TFAP2C:TFAP2D:TFAP2E	SCCTSAGGSCAW	0.604538	0.240252
M04911_2.00:ISL1:ISL2:NOTO:SHOX:SHOX2:VSX1	YTAAGTGS	0.603669	0.448626
M08252_2.00:ZNF415	CYGGCTCCAGCACCC	0.603235	0.629727
M09136_2.00:ALX1:ALX3:ALX4:ARX:DRGX:EMX1:EMX2:EN1:EN2:ESX1:GBX1:GBX2:HESX1:ISX:LHX1:LHX2:LHX3:LHX4:LHX5:LHX6:LHX8:LHX9:LMX1A:LMX1B:MIXL1:MSX1:MSX2:NOBOX:NOTO:OTP:PHOX2A:PHOX2B:PROP1:PRRX1:PRRX2:RAX:RAX2:SEBOX:SHOX:SHOX2:UNCX:VAX1:VAX2:VSX1:VSX2:ZFHX2	TBYTAATTAGTT	0.603235	0.000491621
M04913_2.00:HOXA10:HOXA5:HOXA6:HOXA7:HOXA9:HOXB5:HOXB6:HOXB7:HOXB8:HOXB9:HOXC10:HOXC5:HOXC6:HOXC8:HOXC9:HOXD10:HOXD8:HOXD9	DTAATTAC	0.601932	0.131504
M05102_2.00:ALX1:ALX3:ALX4:ARX:BARX1:BARX2:BSX:DLX1:DLX2:DLX3:DLX4:DLX5:DLX6:DRGX:EMX1:EMX2:EN1:EN2:ESX1:EVX1:EVX2:GBX1:GBX2:GSX1:GSX2:HMX1:HMX3:HOXA1:HOXA2:HOXA3:HOXA4:HOXA5:HOXA7:HOXB1:HOXB2:HOXB3:HOXB4:HOXB5:HOXB7:HOXC4:HOXC5:HOXD1:HOXD3:HOXD4:ISX:LHX3:LHX4:MEOX1:MEOX2:MIXL1:MNX1:MSX1:MSX2:NANOG:NANOGP8:NKX1-1:NKX1-2:NOTO:OTP:PDX1:PHOX2A:PHOX2B:PROP1:PRRX1:PRRX2:RAX:RAX2:SEBOX:SHOX:SHOX2:UNCX:…	YTAATGAC	0.601498	0.656653
M05097_2.00:SIX1:SIX2:SIX4:SIX5	NNYGATACGB	0.601064	0.271521
M11093_2.00:ESR1:ESR2:NR1D1:NR1D2:NR1H2:NR1H3:NR1H4:NR2C1:NR2C2:NR2F1:NR2F2:NR2F6:NR4A1:NR4A2:NR4A3:NR5A1:NR5A2:NR6A1:PPARA:PPARD:PPARG:RARA:RARB:RARG:RORA:RORB:RORC:RXRA:RXRB:RXRG:THRA:THRB	TAANTRGGTCA	0.601064	0.433817
M03066_2.00:GATA1:GATA2:GATA3:GATA4:GATA5:GATA6	AGATAASR	0.601064	0.028177
M08880_2.00:KLF13:KLF9	GGCCACGCCCCCTCC	0.600195	2.20969
M09923_2.00:NFE2:NFE2L1:NFE2L2:NFE2L3	TATTWGCAAGGA	0.600195	0
M10830_2.00:POU2F1	MKVATTTGCATATT	0.599761	0.0739604
M06304_2.00:ALX1:ALX3:ALX4:ARX:DRGX:EN1:EN2:ESX1:ISX:LHX2:LHX3:LHX4:LHX6:LHX8:LHX9:LMX1A:LMX1B:MIXL1:NOBOX:OTP:PHOX2A:PHOX2B:PROP1:PRRX1:PRRX2:RAX:RAX2:SEBOX:SHOX:SHOX2:UNCX:VSX1:VSX2:ZFHX2	YTAATTA	0.598458	0.0246766
M05050_2.00:HOXA10:HOXA4:HOXA5:HOXA6:HOXA7:HOXA9:HOXB4:HOXB5:HOXB6:HOXB7:HOXB8:HOXB9:HOXC10:HOXC4:HOXC5:HOXC6:HOXC8:HOXC9:HOXD10:HOXD4:HOXD8:HOXD9:MNX1:PDX1	WTAACGAC	0.598024	1.73414
M00231_2.00:EGR1:EGR2:EGR3	CCCMCGCA	0.597589	0.121906
M06193_2.00:ELF1:ELF2:ELF4:ELK1:ELK3:ELK4:ERF:ERG:ETS1:ETS2:ETV1:ETV2:ETV3:ETV3L:ETV4:ETV5:FEV:FLI1:GABPA	ACCGGAAGTVV	0.597155	0.327415
M08869_2.00:CTCF	BRGCGCCCCCTGGTGGCCR	0.595852	14.0147
M08066_2.00:ATF1:CREB1:CREM	NVTGACGTCABN	0.595852	2.20882
M10112_2.00:ZBTB11	TGGGCGCMCCCC	0.595852	0.286634
M08965_2.00:KLF1:KLF12:KLF2:KLF3:KLF4:KLF5:KLF6:KLF7:KLF8	GCCCCRCCCWGCCCC	0.594983	4.33904
M09493_2.00:ATF2:CREB5	NRRTGACGTCAT	0.594549	1.19301
M05285_2.00:SIX1:SIX2:SIX4:SIX5	NRYGATACGG	0.593681	1.39148
M05162_2.00:ALX1:ALX3:ALX4:ARX:BARHL1:BARHL2:BARX1:BARX2:BSX:DLX1:DLX2:DLX3:DLX4:DLX5:DLX6:DRGX:EMX1:EMX2:EN1:EN2:ESX1:EVX1:EVX2:GBX1:GBX2:GSX1:GSX2:HMX1:HMX2:HMX3:HOXA1:HOXA2:HOXA3:HOXA4:HOXA5:HOXA6:HOXA7:HOXB1:HOXB2:HOXB3:HOXB4:HOXB5:HOXB6:HOXB7:HOXB8:HOXC4:HOXC5:HOXC6:HOXD1:HOXD3:HOXD4:HOXD8:ISX:LHX3:LHX4:MEOX1:MEOX2:MIXL1:MNX1:MSX1:MSX2:NANOG:NANOGP8:NKX1-1:NKX1-2:NOBOX:NOTO:OTP:PDX1:PHOX2A:P…	YTAATGAY	0.593681	0.350997
M01731_2.00:NPAS2	NSCACGTGTN	0.591943	0.125598
M03797_2.00:BARX1:BARX2:BSX:DLX1:DLX2:DLX3:DLX4:DLX5:DLX6:EMX1:EMX2:EN1:EN2:EVX1:EVX2:GBX1:GBX2:GSX1:GSX2:HOXA1:HOXA2:HOXA3:HOXA4:HOXA5:HOXB1:HOXB2:HOXB3:HOXB4:HOXB5:HOXC4:HOXC5:HOXD1:HOXD3:HOXD4:ISX:MEOX1:MEOX2:MNX1:MSX1:MSX2:NANOG:NANOGP8:NKX1-1:NKX1-2:PDX1:PROP1:SHOX:SHOX2:UNCX:VAX1:VAX2:VENTX	TTAATTAS	0.591075	0.0604972
M09750_2.00:TFAP2A:TFAP2B:TFAP2C:TFAP2D:TFAP2E	GCBNVGGSCYGVGGGS	0.59064	0.482067
M09671_2.00:HOXA10:HOXA5:HOXA6:HOXA7:HOXA9:HOXB4:HOXB5:HOXB6:HOXB7:HOXB8:HOXB9:HOXC10:HOXC5:HOXC6:HOXC8:HOXC9:HOXD10:HOXD8:HOXD9	TTAATTAC	0.59064	0.137107
M10333_2.00:ZNF658	NTGGGGAAGAGC	0.589772	0.207506
M05219_2.00:ALX1:ALX3:ALX4:ARX:BARX1:BARX2:BSX:DLX1:DLX2:DLX3:DLX4:DLX5:DLX6:DRGX:EMX1:EMX2:EN1:EN2:ESX1:EVX1:EVX2:GBX1:GBX2:GSX1:GSX2:HESX1:HMX1:HMX3:HOXA1:HOXA2:HOXA3:HOXA4:HOXA5:HOXB1:HOXB2:HOXB3:HOXB4:HOXB5:HOXC4:HOXC5:HOXD1:HOXD3:HOXD4:ISX:LHX2:LHX3:LHX4:LHX6:LHX8:LHX9:LMX1A:LMX1B:MEOX1:MIXL1:MNX1:MSX1:MSX2:NKX1-1:NKX1-2:NOBOX:NOTO:OTP:PDX1:PHOX2A:PHOX2B:PROP1:PRRX1:PRRX2:RAX:RAX2:SEBOX:SHOX…	NTAAYGAB	0.589338	1.0371
M06508_2.00:ALX1:ALX3:ALX4:ARX:BARHL1:BARHL2:DRGX:ESX1:EVX1:EVX2:GBX1:GBX2:HESX1:LBX1:LBX2:MEOX1:MEOX2:MIXL1:MSX1:MSX2:PHOX2A:PHOX2B:PROP1:PRRX1:PRRX2:RAX:RAX2:SHOX:SHOX2:TLX1:TLX3:UNCX:VSX1:VSX2	TAATTA	0.588469	0.0339879
M08014_2.00:STAT1	TTTCCYGGAAA	0.588035	3.26285
M04557_2.00:OVOL1	AADACCGTTATNYN	0.586732	0.427433
M04142_2.00:FERD3L	GTAACAGCTGTTGC	0.586732	0
M05842_2.00:JUN:JUNB:JUND	MTDGATGACGTCATHVB	0.586732	0.485541
M04692_2.00:DMRT1:DMRT2:DMRT3:DMRTA2:DMRTB1:DMRTC2	AATGTAWCAATT	0.586298	1.69114
M04184_2.00:MSC:TCF21	BACCATATGGTV	0.583692	1.37367
M08056_2.00:USF1:USF2	GGTCACGTGRY	0.583692	0.119735
M04969_2.00:BARX1:BARX2:BSX:EMX1:EMX2:EN1:EN2:EVX1:EVX2:GBX1:GBX2:GSX1:GSX2:HMX1:HMX2:HMX3:HOXA1:HOXA2:HOXA3:HOXA4:HOXA5:HOXA6:HOXA7:HOXA9:HOXB1:HOXB2:HOXB3:HOXB4:HOXB5:HOXB6:HOXB7:HOXB8:HOXB9:HOXC4:HOXC5:HOXC6:HOXC8:HOXC9:HOXD1:HOXD3:HOXD4:HOXD8:HOXD9:ISX:MEOX1:MEOX2:MNX1:NKX1-1:NKX1-2:NOTO:OTP:PDX1:VAX1:VAX2:VENTX	BTAATTAC	0.583692	0.0363418
M06266_2.00:BARX1:BARX2:BSX:EMX1:EMX2:EN1:EN2:EVX1:EVX2:GBX1:GBX2:GSX1:GSX2:HMX1:HMX2:HMX3:HOXA1:HOXA2:HOXA3:HOXA4:HOXA5:HOXA6:HOXA7:HOXA9:HOXB1:HOXB2:HOXB3:HOXB4:HOXB5:HOXB6:HOXB7:HOXB8:HOXB9:HOXC4:HOXC5:HOXC6:HOXC8:HOXC9:HOXD1:HOXD3:HOXD4:HOXD8:HOXD9:ISX:MEOX1:MEOX2:MNX1:NKX1-1:NKX1-2:NOTO:OTP:PDX1:VAX1:VAX2:VENTX	CRTTAATGA	0.583257	0.108747
M06523_2.00:ALX1:ALX3:ALX4:ARX:BARX1:BARX2:BSX:DLX1:DLX2:DLX3:DLX4:DLX5:DLX6:DRGX:EMX1:EMX2:EN1:EN2:ESX1:EVX1:EVX2:GBX1:GBX2:GSX1:GSX2:HESX1:HOXA1:HOXA2:HOXA3:HOXB1:HOXB2:HOXB3:HOXD3:ISX:LBX1:LBX2:LHX1:LHX2:LHX3:LHX4:LHX5:LHX6:LHX8:LHX9:LMX1A:LMX1B:MEOX1:MIXL1:MNX1:MSX1:MSX2:NKX1-1:NKX1-2:NOBOX:NOTO:OTP:PDX1:PHOX2A:PHOX2B:PROP1:PRRX1:PRRX2:RAX:RAX2:SEBOX:SHOX:SHOX2:UNCX:VAX1:VAX2:VSX1:VSX2:ZFHX2:…	TTAATTG	0.582389	0.0126597
M10229_2.00:ZIC1:ZIC2:ZIC3:ZIC4:ZIC5	TGGGTGGTC	0.58152	4.4298e-05
M02855_2.00:MAF:MAFA:MAFB:MAFG:MAFK	GTCAGCAHWWTT	0.580652	0.592812
M10347_2.00:IKZF5	ACYATGCAGAGT	0.580652	0.154956
M00684_2.00:SRF	CHTATAWGG	0.580217	0.0410321
M11352_2.00:STAT1	YTTCCHGGA	0.579783	0.41866
M10854_2.00:POU5F1	ATGMATATG	0.578915	0.114263
M05257_2.00:DBX2:NKX3-1:NKX3-2	TTAACGAG	0.57848	0.622778
M04273_2.00:FOS:FOSB:FOSL1:FOSL2	GATGACGTCATC	0.57848	0.614527
M07911_2.00:CTCF	RGCGCCCCCTGGTGGCCR	0.577612	13.2807
M09939_2.00:ATF2	VVVTGACGTMAD	0.577612	0.884224
M05702_2.00:NFATC1:NFATC2:NFATC3:NFATC4	KTTTCCATGGAAAM	0.577612	0.335666
M09655_2.00:NRF1	GCGCATGCGCAG	0.577612	0
M10260_2.00:ZNF217	ATTCCVAC	0.577177	0.0111093
M11034_2.00:MECP2	SARCTBTTWTANMAMG	0.577177	0.00103666
M06259_2.00:ALX1:ALX3:ALX4:ARX:DRGX:EMX1:EMX2:EN1:EN2:ESX1:GBX1:GBX2:GSX1:GSX2:HESX1:HOXA2:HOXA3:HOXB2:HOXB3:HOXD3:ISX:LHX1:LHX2:LHX3:LHX4:LHX5:LHX6:LHX8:LHX9:LMX1A:LMX1B:MIXL1:MNX1:MSX1:MSX2:NOBOX:NOTO:OTP:PDX1:PHOX2A:PHOX2B:PROP1:PRRX1:PRRX2:RAX:RAX2:SEBOX:SHOX:SHOX2:UNCX:VAX1:VAX2:VSX1:VSX2:ZFHX2	TTAATTA	0.576743	0.178538
M09963_2.00:ATF4	CVTGACGYMABG	0.57544	0.372538
[truncated: 5,705 more rows]

## Sheet: % of Target Sequences
Motif Name	Consensus	AD_ATAC_enriched_peaks_in_3_or_more	CTL_ATAC_enriched_peaks_in_3_or_more
M00331_2.00:HOXA4:HOXA5:HOXA6:HOXA7:HOXB5:HOXB6:HOXB7:HOXB8:HOXC5:HOXC6:HOXC8:HOXD4:HOXD8	NNNHHAY	99.72	99.13
M00246_2.00:WT1	NNNNNNN	99.72	99.71
M00243_2.00:WT1	NNNNNNN	99.72	99.71
M00245_2.00:WT1	NNNNNNN	99.72	99.42
M01934_2.00:DMRT3:DMRTC2	NNNWGTHN	99.16	95.63
M00322_2.00:NKX2-1:NKX2-2:NKX2-3:NKX2-4:NKX2-5:NKX2-6:NKX2-8	NNNGNNN	99.16	96.21
M01675_2.00:HMGA1:HMGA2	NNNNRHWDD	98.6	93.59
M10005_2.00:MAF:MAFA:MAFB:MAFG:MAFK:NRL	TGACT	98.32	94.75
M00340_2.00:PAX2:PAX4:PAX6	NNNKNRB	98.32	94.75
M11358_2.00:STAT5A	VWYTTCTN	98.04	92.42
M00456_2.00:IRX2:IRX4:IRX5	NNDACAH	98.04	95.63
M01682_2.00:HMGA1:HMGA2	NNNNDWAW	97.76	92.42
M00324_2.00:NKX2-1:NKX2-2:NKX2-3:NKX2-4:NKX2-5:NKX2-6:NKX2-8	WYRTNNN	97.48	93.59
M09770_2.00:HMGA1:HMGA2	TTNTTH	97.48	91.55
M00358_2.00:PAX3:PAX7	VATTANN	97.48	88.05
M00416_2.00:IRX2:IRX4:IRX5	NNNDACAH	96.92	93.29
M00806_2.00:MECP2	NNNNWCACNN	96.92	92.71
M10614_2.00:TFCP2:TFCP2L1:UBP1	SCAGYB	96.64	95.92
M00281_2.00:ALX1:ALX3:ALX4:ARX:BARX1:BARX2:BSX:DLX1:DLX2:DLX3:DLX6:DRGX:EMX1:EMX2:EN1:EN2:ESX1:EVX1:EVX2:GBX1:GBX2:GSX1:GSX2:HESX1:HOXA2:HOXA3:HOXB2:HOXB3:HOXD3:ISX:LBX1:LBX2:LHX1:LHX2:LHX3:LHX4:LHX5:LHX6:LHX8:LHX9:LMX1A:LMX1B:MEOX1:MIXL1:MNX1:MSX1:MSX2:NKX1-1:NKX1-2:NOBOX:NOTO:OTP:PDX1:PHOX2A:PHOX2B:PROP1:PRRX1:PRRX2:RAX:RAX2:SEBOX:SHOX:SHOX2:UNCX:VAX1:VAX2:VSX1:VSX2:ZFHX2:ZFHX3	NNNNNNNWAT	96.64	93.88
M02156_2.00:MEIS3	NNNGACNN	96.64	94.46
M06316_2.00:IRX2:IRX4:IRX5	DTAACA	96.36	90.96
M00278_2.00:ALX1:ALX3:ALX4:ARX:BARX1:BARX2:BSX:DLX1:DLX2:DLX3:DLX6:DRGX:EMX1:EMX2:EN1:EN2:ESX1:EVX1:EVX2:GBX1:GBX2:GSX1:GSX2:HESX1:HOXA2:HOXA3:HOXB2:HOXB3:HOXD3:ISL1:ISL2:ISX:LBX1:LBX2:LHX1:LHX2:LHX3:LHX4:LHX5:LHX6:LHX8:LHX9:LMX1A:LMX1B:MEOX1:MIXL1:MNX1:MSX1:MSX2:NKX1-1:NKX1-2:NOBOX:NOTO:OTP:PDX1:PHOX2A:PHOX2B:PROP1:PRRX1:PRRX2:RAX:RAX2:SEBOX:SHOX:SHOX2:UNCX:VAX1:VAX2:VSX1:VSX2:ZFHX2:ZFHX3	NNNTAAT	95.8	90.09
M00386_2.00:IRX2:IRX4:IRX5	NNDACAHVN	95.8	93.29
M06306_2.00:IRX1:IRX3:IRX6	WTAACA	95.8	89.5
M00485_2.00:DBX1:DBX2:HLX	NNNATTR	95.8	90.09
M00454_2.00:IRX1:IRX3:IRX6	NNDACAHV	95.24	90.96
M02428_2.00:PAX1:PAX2:PAX3:PAX5:PAX6:PAX7:PAX8:PAX9	NBNRNBCAYN	95.24	94.46
M06518_2.00:IRX2:IRX4:IRX5	WAACA	94.96	89.21
M00008_2.00:HMGA1:HMGA2	NNWAAWW	94.96	83.97
M00334_2.00:HOXA3:HOXA4:HOXA5:HOXA6:HOXA7:HOXB3:HOXB4:HOXB5:HOXB6:HOXB7:HOXB8:HOXC4:HOXC5:HOXC6:HOXC8:HOXD3:HOXD4:HOXD8:PDX1	DTAAWDN	94.96	88.34
M00455_2.00:IRX2:IRX4:IRX5	NNNDACAHV	94.96	90.38
M01692_2.00:HMGA1:HMGA2	NNNNDAAT	94.96	86.88
M10869_2.00:HSF1:HSF2	AGAAA	94.68	89.5
M01673_2.00:HMGA1:HMGA2	NNNNAWWWW	94.68	84.55
M10113_2.00:KLF1:KLF12:KLF2:KLF3:KLF4:KLF5:KLF6:KLF7	SMCCCDB	94.68	90.96
M01685_2.00:HMGA1:HMGA2	NNRDWAAT	94.4	86.01
M11114_2.00:HNF4A:HNF4G:NR2E1:NR2F1:NR2F2:NR2F6:NR6A1:RXRB:RXRG	RGGBCA	94.12	93
M10492_2.00:ELF1:ELF2:ELF4:ELK1:ELK3:ELK4:ERF:ERG:ETS1:ETS2:ETV1:ETV2:ETV3:ETV3L:ETV4:ETV5:FEV:FLI1:GABPA	GGAAGY	93.84	81.63
M01677_2.00:HMGA1:HMGA2	MNDDDAAT	93.84	83.97
M00335_2.00:PAX2:PAX6	CRVBNNNN	93.56	89.5
M01246_2.00:HDX	TGATTBN	93.56	85.71
M01691_2.00:HMGA1:HMGA2	NNWAAAT	93.56	85.71
M06519_2.00:IRX2:IRX4:IRX5	TAACA	93.28	85.13
M11365_2.00:STAT6	GMYTTCCY	93.28	81.34
M00194_2.00:HBP1	NWSAATGR	93	82.22
M11368_2.00:STAT3	NVVTTCCS	92.72	82.51
M00751_2.00:HMGA1:HMGA2	NNNNAWWWWN	92.72	83.09
M02017_2.00:TRPS1	NNGATANN	92.44	86.3
M00301_2.00:NKX2-1:NKX2-2:NKX2-3:NKX2-4:NKX2-5:NKX2-6:NKX2-8	HNRAGTGB	92.16	92.42
M00463_2.00:HDX	TGATYBY	91.88	87.17
M02413_2.00:HNF4A:HNF4G	NNNGAYCAN	91.6	83.09
M00364_2.00:POU3F4	WWATKHD	91.6	79.01
M00354_2.00:PAX3:PAX7	NVNATTA	91.32	77.84
M10272_2.00:ZNF354C	CCACS	91.32	82.22
M11357_2.00:STAT5A	HAWTTCCN	91.32	72.89
M00223_2.00:KLF1	NNNNVCCCC	91.04	79.59
M01671_2.00:HMGA1:HMGA2	NNRDWAAWT	90.76	77.84
M00202_2.00:SOX1:SOX10:SOX11:SOX12:SOX13:SOX14:SOX15:SOX17:SOX18:SOX2:SOX21:SOX3:SOX30:SOX4:SOX5:SOX6:SOX7:SOX8:SOX9:SRY	ATTGTNNNN	90.76	82.51
M06314_2.00:IRX2:IRX4:IRX5	ATAACA	90.48	79.01
M11350_2.00:STAT1	VWTTTCCN	90.48	74.93
M01207_2.00:YBX1:YBX2:YBX3	NNNGRTRG	90.48	83.09
M06514_2.00:IRX1:IRX3:IRX6	WAACA	89.92	83.97
M01010_2.00:FOXN1:FOXN4	VACGCNNNNN	89.36	88.05
M10809_2.00:PAX2	VHBAAACHC	89.36	79.88
M01903_2.00:YBX1:YBX2:YBX3	NNNGATRGW	89.08	81.34
M00366_2.00:POU3F4	TWATKMR	88.8	74.64
M00214_2.00:SOX1:SOX10:SOX11:SOX12:SOX13:SOX14:SOX15:SOX17:SOX18:SOX2:SOX21:SOX3:SOX30:SOX4:SOX5:SOX6:SOX7:SOX8:SOX9:SRY	NNNNAWSAAT	88.8	79.59
M10847_2.00:POU3F1	HNAYAAWW	88.52	75.51
M00302_2.00:NKX2-1:NKX2-2:NKX2-3:NKX2-4:NKX2-5:NKX2-6:NKX2-8	WNRAGTGB	88.52	87.46
M00458_2.00:ISL1:ISL2:NOTO:SHOX:SHOX2:VSX1	NTAATDG	87.96	79.59
M11361_2.00:STAT4	GATTTCYW	87.68	76.09
M00060_2.00:HSF2:HSF4	NNNTTCYAY	87.68	71.14
M07695_2.00:ZNF33A	GTGSCT	87.39	81.63
M02488_2.00:SOX1:SOX10:SOX11:SOX12:SOX13:SOX14:SOX15:SOX17:SOX18:SOX2:SOX21:SOX3:SOX30:SOX4:SOX5:SOX6:SOX7:SOX8:SOX9:SRY	HNTTGTNNNN	87.39	77.84
M10017_2.00:MAF:MAFA:MAFB:MAFG:MAFK:NRL	GCTGAC	87.39	86.59
M02421_2.00:HNF4A:HNF4G:NR2E1	VDGTCANNN	86.83	86.88
M02530_2.00:LIN54	NTYAAATN	86.55	75.51
M01567_2.00:TBP:TBPL2	NDTATAW	85.71	74.64
M00453_2.00:IRX1:IRX3:IRX6	NNDACAHGNN	85.71	77.55
M00199_2.00:SOX1:SOX10:SOX11:SOX12:SOX13:SOX14:SOX15:SOX17:SOX18:SOX2:SOX21:SOX3:SOX30:SOX4:SOX5:SOX6:SOX7:SOX8:SOX9:SRY	NNNAWSAAT	85.43	77.26
M00499_2.00:DBX1:DBX2:HLX	TWATYRN	85.43	74.05
M00385_2.00:NKX2-1:NKX2-2:NKX2-3:NKX2-4:NKX2-5:NKX2-6:NKX2-8	TBAAGTGB	85.15	80.17
M01142_2.00:NFE2:NFE2L1:NFE2L2:NFE2L3	NNATGACDN	84.31	77.26
M11364_2.00:STAT6	TAWTTCCD	84.03	62.39
M02249_2.00:HSF1:HSF2:HSF4	NNNTTCYAYN	84.03	68.8
M10781_2.00:ALX1:ALX3:ALX4:ARX:DRGX:EMX1:EMX2:EN1:EN2:ESX1:GBX1:GBX2:HESX1:ISX:LHX1:LHX2:LHX3:LHX4:LHX5:LHX6:LHX8:LHX9:LMX1A:LMX1B:MIXL1:MSX1:MSX2:NOBOX:NOTO:OTP:PDX1:PHOX2A:PHOX2B:PROP1:PRRX1:PRRX2:RAX:RAX2:SEBOX:SHOX:SHOX2:UNCX:VAX1:VAX2:VSX1:VSX2:ZFHX2	DGHATTDT	84.03	71.43
M09754_2.00:TFAP2A:TFAP2B:TFAP2C:TFAP2D:TFAP2E	HDGCCTG	84.03	82.22
M00315_2.00:ALX1:ALX3:ALX4:ARX:BARX1:BARX2:BSX:DLX1:DLX2:DLX3:DLX4:DLX5:DLX6:DRGX:EMX1:EMX2:EN1:EN2:ESX1:EVX1:EVX2:GBX1:GBX2:GSX1:GSX2:HESX1:HOXA1:HOXA2:HOXA3:HOXB1:HOXB2:HOXB3:HOXD3:ISX:LBX1:LBX2:LHX1:LHX2:LHX3:LHX4:LHX5:LHX6:LHX8:LHX9:LMX1A:LMX1B:MEOX1:MIXL1:MNX1:MSX1:MSX2:NKX1-1:NKX1-2:NOBOX:NOTO:OTP:PDX1:PHOX2A:PHOX2B:PROP1:PRRX1:PRRX2:RAX:RAX2:SEBOX:SHOX:SHOX2:UNCX:VAX1:VAX2:VSX1:VSX2:ZFHX2:…	NNTAATWN	83.47	70.55
M01662_2.00:ARID3A:ARID3B:ARID3C	NDATHAAAN	83.47	65.31
M01517_2.00:HMGA1:HMGA2	DAWWAAWT	83.19	69.68
M10850_2.00:POU3F3	HAATGCW	83.19	72.3
M10675_2.00:ALX1:ALX3:ALX4:ARX:BARX1:BARX2:BSX:DLX2:DLX3:DRGX:EMX1:EMX2:EN1:EN2:ESX1:EVX1:EVX2:GBX1:GBX2:GSX1:GSX2:HESX1:HOXA2:HOXA3:HOXB2:HOXB3:HOXD3:ISX:LBX1:LBX2:LHX1:LHX2:LHX3:LHX4:LHX5:LHX6:LHX8:LHX9:LMX1A:LMX1B:MEOX1:MIXL1:MNX1:MSX1:MSX2:NKX1-1:NKX1-2:NOBOX:NOTO:OTP:PDX1:PHOX2A:PHOX2B:PROP1:PRRX1:PRRX2:RAX:RAX2:SEBOX:SHOX:SHOX2:UNCX:VAX1:VAX2:VSX1:VSX2:ZFHX2	TAATHA	83.19	71.43
M01674_2.00:HMGA1:HMGA2	RNAAAWHAR	82.91	67.93
M10220_2.00:KLF1:KLF12:KLF2:KLF3:KLF4:KLF5:KLF6:KLF7	CCTCCYY	82.63	73.18
M01480_2.00:ELF5:ETV7:SPI1:SPIB:SPIC	WDVVGGAAG	82.63	70.85
M11322_2.00:LEF1:TCF7:TCF7L1:TCF7L2	CTTTGA	82.63	71.72
M10762_2.00:CDX1:CDX2:CDX4:NKX2-6	AWTWATR	82.35	72.59
M00869_2.00:HSF1	GAANSTTCB	82.35	73.47
M00814_2.00:HNF4A:HNF4G:NR2E1	NRAGTCANNN	82.35	79.3
M11410_2.00:TEAD4	CATTYCW	82.35	72.59
M00208_2.00:SOX1:SOX10:SOX11:SOX12:SOX13:SOX14:SOX15:SOX17:SOX18:SOX2:SOX21:SOX3:SOX30:SOX4:SOX5:SOX6:SOX7:SOX8:SOX9:SRY	ATTGTNNNN	82.07	69.97
M01667_2.00:ARID3A:ARID3B:ARID3C	NNATYAAA	82.07	67.35
M00204_2.00:SOX1:SOX10:SOX11:SOX12:SOX13:SOX14:SOX15:SOX17:SOX18:SOX2:SOX21:SOX3:SOX30:SOX4:SOX5:SOX6:SOX7:SOX8:SOX9:SRY	NNDACAAT	81.79	72.01
M10862_2.00:HSF1:HSF2:HSF4	CTGCMRG	81.79	79.01
M00483_2.00:SIX3:SIX6	NYGATAC	81.51	74.64
M00365_2.00:POU3F4	TGMATAH	81.51	68.51
M11297_2.00:SOX1:SOX10:SOX11:SOX12:SOX13:SOX14:SOX15:SOX17:SOX18:SOX2:SOX21:SOX3:SOX30:SOX4:SOX5:SOX6:SOX7:SOX8:SOX9:SRY	NACAAWG	81.51	67.64
M01476_2.00:EHF:ELF1:ELF2:ELF3:ELF4:ELF5:ETV6:ETV7	DNVMGGAART	81.23	65.89
M11331_2.00:SOX1:SOX10:SOX11:SOX12:SOX13:SOX14:SOX15:SOX17:SOX18:SOX2:SOX21:SOX3:SOX30:SOX4:SOX5:SOX6:SOX7:SOX8:SOX9:SRY	AAACAAA	81.23	68.8
M01920_2.00:TET1	NNNYGMGKDN	81.23	80.17
M10004_2.00:JUN:JUNB:JUND	TGACTC	81.23	79.01
M06215_2.00:ALX1:ALX3:ALX4:ARX:DRGX:EMX1:EMX2:EN1:EN2:ESX1:GBX1:GBX2:HESX1:ISX:LHX1:LHX2:LHX3:LHX4:LHX5:LHX6:LHX8:LHX9:LMX1A:LMX1B:MIXL1:MSX1:MSX2:NOBOX:NOTO:OTP:PDX1:PHOX2A:PHOX2B:PROP1:PRRX1:PRRX2:RAX:RAX2:SEBOX:SHOX:SHOX2:UNCX:VAX1:VAX2:VSX1:VSX2:ZFHX2	YAATHA	81.23	70.26
M01987_2.00:FOXC2:FOXD1:FOXD2:FOXD3:FOXG1:FOXI1:FOXI2:FOXI3:FOXJ2:FOXJ3:FOXK1:FOXK2:FOXP1:FOXP3	VNMAACANN	80.95	72.89
M00353_2.00:PAX3:PAX7	NNSVATTAN	80.95	65.01
M02080_2.00:CRX:DMBX1:GSC:GSC2:PITX1:PITX2:PITX3:RHOXF1	NTRATCC	80.67	63.85
M00347_2.00:PAX4	YNWATTA	80.67	67.93
M02666_2.00:ZNF354C	MTCCAC	80.67	71.72
M11117_2.00:NR1H4:NR1I2:NR1I3:VDR	DRGGTSA	80.39	75.22
M01509_2.00:POU5F1B	TAATTRN	80.39	67.64
M00551_2.00:POU3F1	NNTAATKMR	80.11	61.52
M08452_2.00:NFYA	TTGGY	80.11	72.59
M00712_2.00:LEF1:TCF7:TCF7L1:TCF7L2	YYTTTGHNNN	80.11	70.26
M01688_2.00:HMGA1:HMGA2	AWWWAWTW	80.11	64.72
M10477_2.00:ELF5:SPI1:SPIB:SPIC	AGGAAG	80.11	65.6
M11223_2.00:NFATC1:NFATC2:NFATC3:NFATC4	GGAAAA	79.83	49.85
M01661_2.00:ARID5A:ARID5B	NAATAYNN	79.83	71.43
M10655_2.00:ALX1:ALX3:ALX4:ARX:DRGX:EMX1:EMX2:EN1:EN2:ESX1:GBX1:GBX2:HESX1:ISX:LHX1:LHX2:LHX3:LHX4:LHX5:LHX6:LHX8:LHX9:LMX1A:LMX1B:MIXL1:MSX1:MSX2:NOBOX:NOTO:OTP:PHOX2A:PHOX2B:PROP1:PRRX1:PRRX2:RAX:RAX2:SEBOX:SHOX:SHOX2:UNCX:VAX1:VAX2:VSX1:VSX2:ZFHX2	WATTAD	79.83	67.06
M10446_2.00:E2F1:E2F2:E2F3:E2F4:E2F5:E2F6	CGTTTCYN	79.83	63.27
M11221_2.00:NFATC1:NFATC2:NFATC3:NFATC4	GGAAAA	79.83	49.85
M11217_2.00:NFATC1:NFATC2:NFATC3:NFATC4	GGAAAA	79.83	49.85
M00711_2.00:BBX:CIC:SOX10:SOX8:SOX9	NTSAATGD	79.55	62.68
M00197_2.00:SOX1:SOX10:SOX11:SOX12:SOX13:SOX14:SOX15:SOX17:SOX18:SOX2:SOX21:SOX3:SOX30:SOX4:SOX5:SOX6:SOX7:SOX8:SOX9:SRY	NDAACAAT	79.55	68.8
M00363_2.00:POU6F2	NTAATNNN	79.27	65.89
M02431_2.00:LCOR:LCORL	NCCNAAWHN	79.27	69.97
M08831_2.00:NFE2:NFE2L1:NFE2L2:NFE2L3	NATGACT	79.27	71.14
M08782_2.00:NFE2:NFE2L1:NFE2L2:NFE2L3	NATGACT	79.27	71.14
M02533_2.00:LIN54	NNDTYRAAN	79.27	68.8
M09847_2.00:MYCN	CAYCTG	79.27	70.55
M05015_2.00:BARHL1:BARHL2:BARX1:BARX2:BSX:DLX1:DLX2:DLX3:DLX4:DLX5:DLX6:EVX1:EVX2:GBX1:GBX2:HMX1:HMX2:HMX3:HOXA1:HOXA2:HOXA3:HOXB1:HOXB2:HOXB3:HOXD1:HOXD3:MEOX1:MEOX2:MNX1:MSX1:MSX2:NANOG:NANOGP8:PDX1:VENTX	BTRATBGB	79.27	72.01
M00438_2.00:NKX2-1:NKX2-2:NKX2-3:NKX2-4:NKX2-5:NKX2-6:NKX2-8	NTNRAGTGB	79.27	77.55
M00381_2.00:HOXA10:HOXA4:HOXA5:HOXA6:HOXA7:HOXA9:HOXB4:HOXB5:HOXB6:HOXB7:HOXB8:HOXB9:HOXC10:HOXC4:HOXC5:HOXC6:HOXC8:HOXC9:HOXD10:HOXD4:HOXD8:HOXD9:MNX1:PDX1	TAATBRN	79.27	66.47
M10714_2.00:ALX1:ALX3:ALX4:ARX:BARX1:BARX2:BSX:DLX1:DLX2:DLX3:DLX4:DLX5:DLX6:DRGX:EMX1:EMX2:EN1:EN2:ESX1:EVX1:EVX2:GBX1:GBX2:GSX1:GSX2:HESX1:HMX1:HMX3:HOXA1:HOXA2:HOXA3:HOXA4:HOXA5:HOXB1:HOXB2:HOXB3:HOXB4:HOXB5:HOXC4:HOXC5:HOXD1:HOXD3:HOXD4:ISX:LHX2:LHX3:LHX4:LHX6:LHX8:LHX9:LMX1A:LMX1B:MEOX1:MIXL1:MNX1:MSX1:MSX2:NKX1-1:NKX1-2:NOBOX:NOTO:OTP:PDX1:PHOX2A:PHOX2B:PROP1:PRRX1:PRRX2:RAX:RAX2:SEBOX:SHOX…	GTARTKG	78.99	68.8
M10257_2.00:ZNF35	SSAAKA	78.99	69.97
M00552_2.00:POU3F2	NTAATKMV	78.99	62.39
M11234_2.00:NFATC1:NFATC2:NFATC3:NFATC4	TTTCCAN	78.71	49.85
M00408_2.00:HMBOX1:HNF1A:HNF1B	NTAACYNN	78.43	76.09
M01909_2.00:FBXL19:KDM2A:KDM2B	NNYVCGN	78.43	76.97
M10554_2.00:FOXO1:FOXO3:FOXO4:FOXO6	AAACAA	78.43	65.6
M01937_2.00:DMRT1:DMRT2:DMRT3:DMRTA2:DMRTB1:DMRTC2	WWTGTWDC	78.15	68.22
M11113_2.00:HNF4A:HNF4G:NR2E1:NR2F1:NR2F2:NR2F6:NR6A1:RXRB:RXRG	AGKTCA	78.15	72.89
M01238_2.00:MEIS3	NTGACRKNN	78.15	75.8
M00760_2.00:JUN:JUNB:JUND	TGACKYMW	77.87	71.14
M02444_2.00:NFATC1:NFATC2:NFATC3:NFATC4	NNTTTCCRNN	77.87	47.23
M01510_2.00:POU5F1B	NTAATTR	77.59	67.35
M00206_2.00:SOX1:SOX10:SOX11:SOX12:SOX13:SOX14:SOX15:SOX17:SOX18:SOX2:SOX21:SOX3:SOX30:SOX4:SOX5:SOX6:SOX7:SOX8:SOX9:SRY	NDAACAAT	77.59	64.72
M00513_2.00:PBX1:PBX2:PBX3:PBX4	NDTGAYRNV	77.59	72.89
M00357_2.00:PAX3:PAX7	NSNATTANN	77.59	63.27
M00492_2.00:BARX1:BARX2:BSX:DLX1:DLX2:DLX3:DLX4:DLX5:DLX6:EN1:EN2:EVX1:EVX2:GBX1:GBX2:GSX1:GSX2:HOXA1:HOXA2:HOXA3:HOXA4:HOXA5:HOXB1:HOXB2:HOXB3:HOXB4:HOXB5:HOXC4:HOXC5:HOXD1:HOXD3:HOXD4:MEOX1:MEOX2:MNX1:MSX1:MSX2:NANOG:NANOGP8:NKX1-1:NKX1-2:PDX1:VAX1:VAX2:VENTX	TAATBRVN	77.59	69.97
M10650_2.00:ALX1:ALX3:ALX4:ARX:BARHL1:BARHL2:BARX1:BARX2:BSX:DLX1:DLX2:DLX3:DLX4:DLX5:DLX6:EN1:EN2:GBX1:GBX2:GSX1:GSX2:HOXA1:HOXA2:HOXA3:HOXB1:HOXB2:HOXB3:HOXD1:HOXD3:ISX:LHX1:LHX5:MEOX1:MNX1:MSX1:MSX2:NANOG:NANOGP8:NKX1-1:NKX1-2:PDX1:PROP1:SHOX:SHOX2:UNCX:VAX1:VAX2:VSX2	AATTAW	77.59	67.64
M10525_2.00:FOXC1:FOXC2:FOXD1:FOXD2:FOXD3:FOXD4:FOXD4L1:FOXD4L3:FOXD4L4:FOXD4L5:FOXD4L6:FOXE1:FOXF1:FOXF2:FOXG1:FOXI1:FOXI3:FOXK2:FOXL1:FOXL2:FOXP4:FOXS1	TTVYTTTNW	77.31	61.52
M00351_2.00:PAX4	BNNATTAN	77.31	63.27
M01926_2.00:DMRT1:DMRT2:DMRT3:DMRTA2:DMRTC2	DWTGTWWN	77.31	63.56
M10663_2.00:NKX3-1:NKX3-2	TAAGTG	77.03	74.05
M10695_2.00:NKX2-1:NKX2-2:NKX2-3:NKX2-4:NKX2-5:NKX2-6:NKX2-8	CTTGAGD	77.03	72.3
M01009_2.00:FOXM1	NGCATYNH	77.03	72.3
M01678_2.00:HMGA1:HMGA2	ADARTAAW	76.75	62.97
M00432_2.00:ALX1:ALX3:ALX4:ARX:DRGX:EN1:EN2:ESX1:HESX1:ISX:LHX2:LHX3:LHX4:LHX6:LHX8:LHX9:LMX1A:LMX1B:MIXL1:NOBOX:OTP:PHOX2A:PHOX2B:PROP1:PRRX1:PRRX2:RAX:RAX2:SEBOX:SHOX:SHOX2:UNCX:VSX1:VSX2:ZFHX2	NWWATTAN	76.75	65.31
M10018_2.00:MAF:MAFA:MAFB:MAFG:MAFK:NRL	NTCAGCR	76.47	72.89
M00238_2.00:GFI1:GFI1B	HAATCWNNN	76.47	62.39
M11438_2.00:NFE4	GTGAGGS	76.47	67.64
M10512_2.00:ELF1:ELF2:ELF4:ELK1:ELK3:ELK4:ERF:ERG:ETS1:ETS2:ETV1:ETV2:ETV3:ETV3L:ETV4:ETV5:FEV:FLI1:GABPA	CTTCCTG	76.47	67.93
M01664_2.00:ARID3A:ARID3B:ARID3C	NDATYAAA	75.91	60.35
M00523_2.00:GSC:TPRX1	NTAATCC	75.91	55.98
M11324_2.00:SOX1:SOX10:SOX11:SOX12:SOX13:SOX14:SOX15:SOX17:SOX18:SOX2:SOX21:SOX3:SOX30:SOX4:SOX5:SOX6:SOX7:SOX8:SOX9:SRY	TTGTYY	75.91	64.14
M10598_2.00:GATA1:GATA2:GATA3:GATA4:GATA5:GATA6	TATCTN	75.91	65.01
M02116_2.00:ALX1:ALX3:ALX4:ARX:DRGX:EMX1:EMX2:EN1:EN2:ESX1:GBX1:GBX2:GSX1:GSX2:HESX1:HOXA2:HOXA3:HOXB2:HOXB3:HOXD3:ISX:LHX1:LHX2:LHX3:LHX4:LHX5:LHX6:LHX8:LHX9:LMX1A:LMX1B:MIXL1:MNX1:MSX1:MSX2:NOBOX:NOTO:OTP:PDX1:PHOX2A:PHOX2B:PROP1:PRRX1:PRRX2:RAX:RAX2:SEBOX:SHOX:SHOX2:UNCX:VAX1:VAX2:VSX1:VSX2:ZFHX2	NNNWRATTRN	75.63	65.6
M01921_2.00:KMT2A	NNNNHDCGNN	75.63	74.05
M08572_2.00:ALX1:ALX3:ALX4:ARX:DRGX:EN1:EN2:ESX1:GBX1:GBX2:HESX1:ISX:MIXL1:MSX1:MSX2:NOBOX:OTP:PHOX2A:PHOX2B:PROP1:PRRX1:PRRX2:RAX:RAX2:SEBOX:SHOX:SHOX2:UNCX:VSX1:VSX2	WTAWTA	75.63	61.52
M00216_2.00:TBP:TBPL2	HWTATAT	75.63	61.22
M07485_2.00:ALX1:ALX3:ALX4:ARX:DRGX:EN1:EN2:ESX1:GBX1:GBX2:HESX1:ISX:MIXL1:MSX1:MSX2:NOBOX:OTP:PHOX2A:PHOX2B:PROP1:PRRX1:PRRX2:RAX:RAX2:SEBOX:SHOX:SHOX2:UNCX:VSX1:VSX2	WTAWTA	75.63	61.52
M00272_2.00:CRX:DMBX1:DPRX:GSC:GSC2:OTX1:OTX2:PITX1:PITX2:PITX3:TPRX1	NNTAATCC	75.63	59.77
M09772_2.00:HMGA1:HMGA2	TWTTTT	75.35	64.43
M00446_2.00:ALX1:ALX3:ALX4:ARX:BARHL1:BARHL2:BARX1:BARX2:BSX:DLX1:DLX2:DLX3:DLX4:DLX5:DLX6:DRGX:EMX1:EMX2:EN1:EN2:ESX1:EVX1:EVX2:GBX1:GBX2:GSX1:GSX2:HMX1:HMX2:HMX3:HOXA1:HOXA2:HOXA3:HOXA4:HOXA5:HOXA6:HOXA7:HOXB1:HOXB2:HOXB3:HOXB4:HOXB5:HOXB6:HOXB7:HOXB8:HOXC4:HOXC5:HOXC6:HOXD1:HOXD3:HOXD4:HOXD8:ISX:LHX3:LHX4:MEOX1:MEOX2:MIXL1:MNX1:MSX1:MSX2:NANOG:NANOGP8:NKX1-1:NKX1-2:NOBOX:NOTO:OTP:PDX1:PHOX2A:P…	NTAATKRN	75.35	63.56
M00209_2.00:SOX1:SOX10:SOX11:SOX12:SOX13:SOX14:SOX15:SOX17:SOX18:SOX2:SOX21:SOX3:SOX30:SOX4:SOX5:SOX6:SOX7:SOX8:SOX9:SRY	NNDACAAT	75.35	63.85
M11310_2.00:SOX1:SOX10:SOX11:SOX12:SOX13:SOX14:SOX15:SOX17:SOX18:SOX2:SOX21:SOX3:SOX30:SOX4:SOX5:SOX6:SOX7:SOX8:SOX9:SRY	TTGTTTW	75.07	66.76
M00422_2.00:BARX1:BARX2:BSX:EMX1:EMX2:EN1:EN2:EVX1:EVX2:GBX1:GBX2:GSX1:GSX2:HMX1:HMX2:HMX3:HOXA1:HOXA2:HOXA3:HOXA4:HOXA5:HOXA6:HOXA7:HOXA9:HOXB1:HOXB2:HOXB3:HOXB4:HOXB5:HOXB6:HOXB7:HOXB8:HOXB9:HOXC4:HOXC5:HOXC6:HOXC8:HOXC9:HOXD1:HOXD3:HOXD4:HOXD8:HOXD9:ISX:MEOX1:MEOX2:MNX1:NKX1-1:NKX1-2:NOTO:OTP:PDX1:VAX1:VAX2:VENTX	NTAATKR	74.79	64.43
M00210_2.00:SOX1:SOX10:SOX11:SOX12:SOX13:SOX14:SOX15:SOX17:SOX18:SOX2:SOX21:SOX3:SOX30:SOX4:SOX5:SOX6:SOX7:SOX8:SOX9:SRY	ATTGTYHNN	74.79	61.81
M02083_2.00:ALX1:ALX3:ALX4:ARX:BARHL1:BARHL2:BARX1:BARX2:BSX:DLX1:DLX2:DLX3:DLX4:DLX5:DLX6:DRGX:EMX1:EMX2:EN1:EN2:ESX1:EVX1:EVX2:GBX1:GBX2:GSX1:GSX2:HESX1:HOXA1:HOXA2:HOXA3:HOXA4:HOXA5:HOXB1:HOXB2:HOXB3:HOXB4:HOXB5:HOXC4:HOXC5:HOXD1:HOXD3:HOXD4:ISX:LHX1:LHX3:LHX4:LHX5:MEOX1:MEOX2:MIXL1:MNX1:MSX1:MSX2:NANOG:NANOGP8:NKX1-1:NKX1-2:NOTO:OTP:PDX1:PHOX2A:PHOX2B:PROP1:PRRX1:PRRX2:RAX:RAX2:SEBOX:SHOX:SHO…	NNTAATKAN	74.79	63.27
M01656_2.00:ARID3A:ARID3B:ARID3C	NDATYAAANN	74.51	54.23
M01686_2.00:HMGA1:HMGA2	DNAWWWAAW	74.51	60.64
M00519_2.00:ALX1:ALX3:ALX4:ARX:BARX1:BARX2:BSX:DLX1:DLX2:DLX3:DLX4:DLX5:DLX6:DRGX:EMX1:EMX2:EN1:EN2:ESX1:EVX1:EVX2:GBX1:GBX2:GSX1:GSX2:HESX1:HMX1:HMX3:HOXA1:HOXA2:HOXA3:HOXA4:HOXA5:HOXB1:HOXB2:HOXB3:HOXB4:HOXB5:HOXC4:HOXC5:HOXD1:HOXD3:HOXD4:ISX:LHX2:LHX3:LHX4:LHX6:LHX8:LHX9:LMX1A:LMX1B:MEOX1:MIXL1:MNX1:MSX1:MSX2:NKX1-1:NKX1-2:NOBOX:NOTO:OTP:PDX1:PHOX2A:PHOX2B:PROP1:PRRX1:PRRX2:RAX:RAX2:SEBOX:SHOX…	TRATTRN	74.51	66.47
M00355_2.00:PAX3:PAX7	NCVATTANN	74.51	58.31
M00360_2.00:POU4F3	TGMATAH	73.95	63.56
M00798_2.00:FOXO1:FOXO3:FOXO4:FOXO6:FOXP4	NNRWMAACAN	73.95	63.85
M00236_2.00:GFI1:GFI1B	MAATCWNNN	73.39	60.64
M01689_2.00:HMGA1:HMGA2	RCRRDWWWDD	73.39	61.52
M10421_2.00:SATB1:SATB2	WTTTAT	73.39	62.97
M01668_2.00:ARID5A:ARID5B	NDVDATHBHN	73.11	65.89
M00207_2.00:LEF1:TCF7:TCF7L1:TCF7L2	NATCAAAV	73.11	55.69
M00271_2.00:CRX:DMBX1:DPRX:GSC:GSC2:OTX1:OTX2:PITX1:PITX2:PITX3:TPRX1	NTAATCC	73.11	60.06
M00501_2.00:ALX1:ALX3:ALX4:ARX:BARHL1:BARHL2:BARX1:BARX2:BSX:DLX1:DLX2:DLX3:DLX4:DLX5:DLX6:DRGX:EMX1:EMX2:EN1:EN2:ESX1:EVX1:EVX2:GBX1:GBX2:GSX1:GSX2:HESX1:HMX1:HMX2:HMX3:HOXA1:HOXA2:HOXA3:HOXB1:HOXB2:HOXB3:HOXD1:HOXD3:ISX:LBX1:LBX2:LHX1:LHX2:LHX3:LHX4:LHX5:LHX9:MEOX1:MEOX2:MIXL1:MNX1:MSX1:MSX2:NANOG:NANOGP8:NKX1-1:NKX1-2:NOBOX:OTP:PDX1:PHOX2A:PHOX2B:PROP1:PRRX1:PRRX2:RAX:RAX2:SEBOX:SHOX:SHOX2:UNC…	NTAATTR	72.55	58.31
M00827_2.00:SOX1:SOX10:SOX11:SOX12:SOX13:SOX14:SOX15:SOX17:SOX18:SOX2:SOX21:SOX3:SOX30:SOX4:SOX5:SOX6:SOX7:SOX8:SOX9:SRY	ATTGTNNN	72.55	62.68
M02184_2.00:HHEX	NNDATTRBNN	72.55	67.64
M10500_2.00:EHF:ELF1:ELF2:ELF3:ELF4:ELF5:ETV6:ETV7:FEV	BTTCCTGC	72.27	51.02
M00541_2.00:PAX3:PAX7	NYRATTAN	72.27	57.14
M00400_2.00:ALX1:ALX3:ALX4:ARX:BARX1:BARX2:BSX:DLX1:DLX2:DLX3:DLX6:DRGX:EMX1:EMX2:EN1:EN2:ESX1:EVX1:EVX2:GBX1:GBX2:GSX1:GSX2:HESX1:HOXA2:HOXA3:HOXB2:HOXB3:HOXD3:ISX:LBX1:LBX2:LHX1:LHX2:LHX3:LHX4:LHX5:LHX6:LHX8:LHX9:LMX1A:LMX1B:MEOX1:MIXL1:MNX1:MSX1:MSX2:NKX1-1:NKX1-2:NOBOX:NOTO:OTP:PDX1:PHOX2A:PHOX2B:PROP1:PRRX1:PRRX2:RAX:RAX2:SEBOX:SHOX:SHOX2:UNCX:VAX1:VAX2:VSX1:VSX2:ZFHX2:ZFHX3	NNTAATTN	72.27	58.89
M02247_2.00:HSF1:HSF2:HSF4	NNNNTTCYAY	71.99	50.73
M00785_2.00:ZKSCAN5	NTCAHYTMCD	71.99	61.22
M01663_2.00:ARID5A:ARID5B	NNNAWATTNN	71.71	65.01
M00193_2.00:LEF1:TCF7:TCF7L1:TCF7L2	TTTGWTVNN	71.43	61.81
M10825_2.00:POU4F3	CTAATTW	71.43	60.93
M09163_2.00:NKX2-1:NKX2-2:NKX2-3:NKX2-4:NKX2-5:NKX2-6:NKX2-8	KGRAGAGG	71.43	61.22
M00678_2.00:ALX1:ALX3:ALX4:ARX:BARHL1:BARHL2:BARX1:BARX2:BSX:DLX1:DLX2:DLX3:DLX4:DLX5:DLX6:DRGX:EN1:EN2:GBX1:GBX2:GSX1:GSX2:HOXA1:HOXA2:HOXA3:HOXB1:HOXB2:HOXB3:HOXD1:HOXD3:ISX:LHX1:LHX5:MEOX1:MNX1:MSX1:MSX2:NKX1-1:NKX1-2:PDX1:PHOX2A:PHOX2B:UNCX:VAX1:VAX2:VSX1:VSX2	YWWATTRCN	71.43	64.72
M00156_2.00:EHF:ELF1:ELF2:ELF3:ELF4:ELF5:ETV6:ETV7	ANVMGGAART	71.43	55.69
M00401_2.00:ALX1:ALX3:ALX4:ARX:BARX1:BARX2:BSX:DLX1:DLX2:DLX3:DLX6:DRGX:EMX1:EMX2:EN1:EN2:ESX1:EVX1:EVX2:GBX1:GBX2:GSX1:GSX2:HESX1:HOXA2:HOXA3:HOXB2:HOXB3:HOXD3:ISX:LBX1:LBX2:LHX1:LHX2:LHX3:LHX4:LHX5:LHX6:LHX8:LHX9:LMX1A:LMX1B:MEOX1:MIXL1:MNX1:MSX1:MSX2:NKX1-1:NKX1-2:NOBOX:NOTO:OTP:PDX1:PHOX2A:PHOX2B:PROP1:PRRX1:PRRX2:RAX:RAX2:SEBOX:SHOX:SHOX2:UNCX:VAX1:VAX2:VSX1:VSX2:ZFHX2:ZFHX3	NNTAATTN	71.43	57.73
M01507_2.00:NKX2-5	TYAAGTG	71.43	61.52
M00497_2.00:NKX2-1:NKX2-2:NKX2-3:NKX2-4:NKX2-5:NKX2-6:NKX2-8	WYAAGTGBN	71.15	65.01
M02236_2.00:POU3F3	BDHATTANN	71.15	56.85
M11218_2.00:NFATC1:NFATC2:NFATC3:NFATC4	WGGAAAANN	71.15	41.69
M00520_2.00:NKX2-1:NKX2-2:NKX2-3:NKX2-4:NKX2-5:NKX2-6:NKX2-8	NTBAAGTGBN	70.87	65.89
M01508_2.00:NKX2-5	TYAAGTG	70.87	61.52
M00166_2.00:GATA1:GATA2:GATA3:GATA4:GATA5:GATA6	NNNAGATAAN	70.87	56.27
M06510_2.00:ALX1:ALX3:ALX4:ARX:BARHL1:BARHL2:DRGX:ESX1:EVX1:EVX2:GBX1:GBX2:HESX1:LBX1:LBX2:MEOX1:MEOX2:MIXL1:MSX1:MSX2:PHOX2A:PHOX2B:PROP1:PRRX1:PRRX2:RAX:RAX2:SHOX:SHOX2:TLX1:TLX3:UNCX:VSX1:VSX2	TAAYTA	70.59	61.52
M02087_2.00:BARHL1:BARHL2:EMX1:EMX2:HMX1:HMX2:HMX3:HOXA4:HOXB4:HOXC4:HOXD4:LBX2:NKX1-1:NKX1-2:TLX1:TLX2:TLX3:VAX1:VAX2:VENTX	NTAAWNVNNN	70.31	57.14
M10517_2.00:ELF1:ELF2:ELF4:ELK1:ELK3:ELK4:ERF:ERG:ETS1:ETS2:ETV1:ETV2:ETV3:ETV3L:ETV4:ETV5:FEV:FLI1:GABPA	AGGAAGT	70.31	58.89
M11212_2.00:PAX1:PAX2:PAX3:PAX5:PAX6:PAX7:PAX8:PAX9	RRDGARGCAG	70.31	58.02
M09769_2.00:HMGA1:HMGA2	RGTWATTT	70.31	55.98
M00530_2.00:BARX1:BARX2:BSX:EMX1:EMX2:EN1:EN2:EVX1:EVX2:GBX1:GBX2:GSX1:GSX2:HMX1:HMX2:HMX3:HOXA1:HOXA2:HOXA3:HOXA4:HOXA5:HOXA6:HOXA7:HOXB1:HOXB2:HOXB3:HOXB4:HOXB5:HOXB6:HOXB7:HOXB8:HOXC4:HOXC5:HOXC6:HOXD1:HOXD3:HOXD4:HOXD8:ISX:MEOX1:MEOX2:MNX1:NKX1-1:NKX1-2:NOTO:OTP:PDX1:TLX2:VAX1:VAX2:VENTX	NTAATKRNN	70.03	58.31
M11219_2.00:NFATC1:NFATC2:NFATC3:NFATC4	DGGAAAAN	70.03	37.03
M00547_2.00:POU4F3	THATTAAN	70.03	56.56
M00985_2.00:BCL11A	NNTGWCCVNN	70.03	64.43
M10761_2.00:CDX1:CDX2:CDX4:NKX2-6	ATTTATG	70.03	59.18
M00542_2.00:PAX4	YNAATTAN	70.03	53.06
M00826_2.00:SOX1:SOX10:SOX11:SOX12:SOX13:SOX14:SOX15:SOX17:SOX18:SOX2:SOX21:SOX3:SOX30:SOX4:SOX5:SOX6:SOX7:SOX8:SOX9:SRY	NNNAACAAT	69.75	54.81
M00430_2.00:ALX1:ALX3:ALX4:ARX:DRGX:EMX1:EMX2:EN1:EN2:ESX1:GBX1:GBX2:GSX1:GSX2:HESX1:HOXA2:HOXA3:HOXB2:HOXB3:HOXD3:ISX:LHX1:LHX2:LHX3:LHX4:LHX5:LHX6:LHX8:LHX9:LMX1A:LMX1B:MIXL1:MNX1:MSX1:MSX2:NOBOX:NOTO:OTP:PDX1:PHOX2A:PHOX2B:PROP1:PRRX1:PRRX2:RAX:RAX2:SEBOX:SHOX:SHOX2:UNCX:VAX1:VAX2:VSX1:VSX2:ZFHX2	BTAATYA	69.75	60.93
M01105_2.00:HMGA1:HMGA2	WNWRWAAWW	69.75	57.73
M06305_2.00:IRX1:IRX3:IRX6	AAAWAACA	69.47	58.31
M01304_2.00:LCORL	CCHAAAWH	69.47	59.77
M00481_2.00:HOXA3:HOXA4:HOXA5:HOXA6:HOXA7:HOXB3:HOXB4:HOXB5:HOXB6:HOXB7:HOXB8:HOXC4:HOXC5:HOXC6:HOXC8:HOXD3:HOXD4:HOXD8:PDX1	KTAATKRB	69.19	59.48
M09637_2.00:SMAD1:SMAD3:SMAD9	BCAGACWA	69.19	64.43
M03090_2.00:RHOXF1	NTRATCCN	68.91	52.48
M10491_2.00:ELF1:ELF2:ELF4:ELK1:ELK3:ELK4:ERF:ERG:ETS1:ETS2:ETV1:ETV2:ETV3:ETV3L:ETV4:ETV5:FEV:FLI1:GABPA	CTTCCTG	68.91	57.43
M06313_2.00:IRX2:IRX4:IRX5	TGTTWTTH	68.91	58.31
M00257_2.00:FOXC1:FOXC2:FOXD1:FOXD2:FOXD3:FOXD4:FOXD4L1:FOXD4L3:FOXD4L4:FOXD4L5:FOXD4L6:FOXE1:FOXF1:FOXF2:FOXG1:FOXI1:FOXI3:FOXK2:FOXL1:FOXL2:FOXP4:FOXS1	WRNRWAAACA	68.63	56.56
M02403_2.00:NR1I2:NR1I3:THRA:THRB:VDR	RGKTCAH	68.63	65.89
M00169_2.00:SIX3:SIX6	YGATACN	68.63	61.52
M00404_2.00:NKX2-1:NKX2-2:NKX2-3:NKX2-4:NKX2-5:NKX2-6:NKX2-8	NHYAAGTGBN	68.63	65.6
M00171_2.00:HMBOX1:HNF1A:HNF1B	TTAACYNV	68.63	59.18
M00482_2.00:ALX1:ALX3:ALX4:ARX:DRGX:EN1:EN2:ESX1:HESX1:ISX:LHX2:LHX3:LHX4:LHX6:LHX8:LHX9:LMX1A:LMX1B:MIXL1:NOBOX:OTP:PHOX2A:PHOX2B:PROP1:PRRX1:PRRX2:RAX:RAX2:SEBOX:SHOX:SHOX2:UNCX:VSX1:VSX2:ZFHX2	WAATTAR	68.63	55.98
M10304_2.00:IKZF1:IKZF2:IKZF3	TGGGAGG	68.63	48.98
M01981_2.00:FOXC2:FOXD1:FOXD2:FOXD3:FOXG1:FOXI1:FOXI2:FOXI3:FOXJ2:FOXJ3:FOXK1:FOXK2:FOXP1:FOXP3:FOXP4	RTAAACANN	68.63	62.68
M11296_2.00:SOX1:SOX10:SOX11:SOX12:SOX13:SOX14:SOX15:SOX17:SOX18:SOX2:SOX21:SOX3:SOX30:SOX4:SOX5:SOX6:SOX7:SOX8:SOX9:SRY	ACAAWGVC	68.63	54.52
M11232_2.00:NFATC1:NFATC2:NFATC3:NFATC4	TGGAAAAWN	68.63	36.44
M02165_2.00:NKX6-1:NKX6-2:NKX6-3	NTTAATNGN	68.63	54.81
M02678_2.00:SPI1:SPIB:SPIC	AGAGGAA	68.63	44.61
M06250_2.00:DBX1:DBX2:HLX	TTAATTA	68.35	57.43
M00350_2.00:PAX4	CNAATTAN	68.07	52.77
M00213_2.00:SOX1:SOX10:SOX11:SOX12:SOX13:SOX14:SOX15:SOX17:SOX18:SOX2:SOX21:SOX3:SOX30:SOX4:SOX5:SOX6:SOX7:SOX8:SOX9:SRY	NDRACAAWR	68.07	57.43
M02181_2.00:NKX2-1:NKX2-2:NKX2-3:NKX2-4:NKX2-5:NKX2-6:NKX2-8	TBAAGTGBN	68.07	60.06
M00509_2.00:HOXA10:HOXA11:HOXA6:HOXA9:HOXB6:HOXB8:HOXB9:HOXC10:HOXC11:HOXC12:HOXC6:HOXC8:HOXC9:HOXD10:HOXD11:HOXD12:HOXD8:HOXD9	TTWATNDN	68.07	57.73
M00514_2.00:NKX2-1:NKX2-2:NKX2-3:NKX2-4:NKX2-5:NKX2-6:NKX2-8	TBAAGTGBNN	68.07	58.6
M00270_2.00:CRX:DMBX1:DPRX:GSC:GSC2:OTX1:OTX2:PITX1:PITX2:PITX3:TPRX1	NTAATCC	68.07	54.81
M01319_2.00:LIN54	TTYAAAWN	67.79	54.52
M10506_2.00:ELF1:ELF2:ELF4:ELK1:ELK3:ELK4:ERF:ERG:ETS1:ETS2:ETV1:ETV2:ETV3:ETV3L:ETV4:ETV5:FEV:FLI1:GABPA	CTTCCK	67.79	51.31
M00326_2.00:SIX3:SIX6	NTGATAY	67.79	56.27
M02190_2.00:ALX1:ALX3:ALX4:ARX:DRGX:EN1:EN2:ESX1:GBX1:GBX2:HESX1:ISX:MIXL1:MSX1:MSX2:NOBOX:OTP:PHOX2A:PHOX2B:PROP1:PRRX1:PRRX2:RAX:RAX2:SEBOX:SHOX:SHOX2:UNCX:VSX1:VSX2	NNNWWATTRN	67.51	58.02
M02076_2.00:NKX3-1:NKX3-2	NNTAAGTR	67.51	63.27
M10891_2.00:IRF4:IRF8	AGTTTCA	67.51	45.48
M00419_2.00:HMBOX1:HNF1A:HNF1B	YTRGTWAN	67.23	67.64
M04991_2.00:BARHL1:BARHL2:BARX1:BARX2:BSX:DLX2:DLX3:EMX1:EMX2:ESX1:EVX1:EVX2:GBX1:GBX2:HESX1:HMX1:HMX2:HMX3:HOXA1:HOXA2:HOXA3:HOXA4:HOXA5:HOXB1:HOXB2:HOXB3:HOXB4:HOXB5:HOXC4:HOXC5:HOXD1:HOXD12:HOXD3:HOXD4:LBX1:LBX2:MEOX1:MEOX2:MNX1:MSX1:MSX2:NANOG:NANOGP8:NKX1-1:NKX1-2:PDX1:RAX:RAX2:TLX1:TLX3:VENTX	BTAATTRV	67.23	57.14
M00449_2.00:ALX1:ALX3:ALX4:ARX:BARHL1:BARHL2:BARX1:BARX2:BSX:DLX1:DLX2:DLX3:DLX4:DLX5:DLX6:EN1:EN2:GBX1:GBX2:GSX1:GSX2:HOXA1:HOXA2:HOXA3:HOXB1:HOXB2:HOXB3:HOXD1:HOXD3:ISX:LHX1:LHX5:MEOX1:MNX1:MSX1:MSX2:NANOG:NANOGP8:NKX1-1:NKX1-2:PDX1:PROP1:SHOX:SHOX2:UNCX:VAX1:VAX2:VSX2	TAATTRN	67.23	56.27
M11295_2.00:LEF1:TCF7:TCF7L1:TCF7L2	CTTTGW	66.95	49.56
M11298_2.00:SOX1:SOX10:SOX11:SOX12:SOX13:SOX14:SOX15:SOX17:SOX18:SOX2:SOX21:SOX3:SOX30:SOX4:SOX5:SOX6:SOX7:SOX8:SOX9:SRY	CWTTGTV	66.95	55.39
M11282_2.00:NFIA:NFIB:NFIC:NFIX	TGCCAAR	66.67	64.72
M00738_2.00:RBPJ	KTTCCCAY	66.67	48.4
M10486_2.00:EHF:ELF1:ELF2:ELF3:ELF4:ELF5:ELK1:ELK3:ELK4:ERF:ERG:ETS1:ETS2:ETV1:ETV2:ETV3:ETV3L:ETV4:ETV5:ETV6:ETV7:FEV:FLI1:GABPA:SPDEF	AGGAAG	66.67	50.44
M00399_2.00:MEIS1:MEIS2:MEIS3:PKNOX1:PKNOX2:TGIF1:TGIF2:TGIF2LX:TGIF2LY	TGACAGNH	66.67	62.68
M00167_2.00:GATA1:GATA2:GATA3:GATA4:GATA5:GATA6	NNHGATAAV	66.67	48.69
M06245_2.00:PBX1:PBX2:PBX3:PBX4	TTTGAYAW	66.39	58.31
M11262_2.00:RUNX1:RUNX2:RUNX3	TGTGGT	66.11	48.4
M06336_2.00:SIX1:SIX2:SIX4:SIX5	WWDTGATA	66.11	57.73
M11121_2.00:AR:NR3C1:NR3C2:PGR	AGAACAD	66.11	58.31
M00264_2.00:ALX1:ALX3:ALX4:ARX:BARHL1:BARHL2:BARX1:BARX2:BSX:DLX1:DLX2:DLX3:DLX4:DLX5:DLX6:DRGX:EMX1:EMX2:EN1:EN2:ESX1:EVX1:EVX2:GBX1:GBX2:GSX1:GSX2:HESX1:HOXA2:HOXA3:HOXB2:HOXB3:HOXD3:ISX:LBX1:LBX2:LHX1:LHX2:LHX3:LHX4:LHX5:LHX6:LHX8:LHX9:LMX1A:LMX1B:MEOX1:MIXL1:MNX1:MSX1:MSX2:NKX1-1:NKX1-2:NOBOX:NOTO:OTP:PDX1:PHOX2A:PHOX2B:PROP1:PRRX1:PRRX2:RAX:RAX2:SEBOX:SHOX:SHOX2:UNCX:VAX1:VAX2:VSX1:VSX2:ZFHX…	NNTAATTNN	66.11	49.56
M10818_2.00:PAX3:PAX7	AAATTRY	66.11	50.44
M00462_2.00:ALX1:ALX3:ALX4:ARX:BARHL1:BARHL2:BARX1:BARX2:BSX:DLX1:DLX2:DLX3:DLX4:DLX5:DLX6:DRGX:EMX1:EMX2:EN1:EN2:ESX1:EVX1:EVX2:GBX1:GBX2:GSX1:GSX2:HESX1:HMX1:HMX2:HMX3:HOXA1:HOXA2:HOXA3:HOXA4:HOXA5:HOXB1:HOXB2:HOXB3:HOXB4:HOXB5:HOXC4:HOXC5:HOXD1:HOXD3:HOXD4:ISX:LBX1:LBX2:LHX2:LHX3:LHX4:LHX9:MEOX1:MEOX2:MIXL1:MNX1:MSX1:MSX2:NANOG:NANOGP8:NKX1-1:NKX1-2:NOBOX:NOTO:OTP:PDX1:PHOX2A:PHOX2B:PROP1:PRRX…	NTAATTR	65.83	54.52
M00393_2.00:ALX1:ALX3:ALX4:ARX:BARHL1:BARHL2:BARX1:BARX2:BSX:DRGX:EMX1:EMX2:EN1:EN2:ESX1:EVX1:EVX2:GBX1:GBX2:GSX1:GSX2:HESX1:HOXA1:HOXA2:HOXA3:HOXA4:HOXA5:HOXB1:HOXB2:HOXB3:HOXB4:HOXB5:HOXC4:HOXC5:HOXD1:HOXD3:HOXD4:LBX1:MEOX1:MEOX2:MIXL1:MNX1:MSX1:MSX2:NANOG:NANOGP8:NKX1-1:NKX1-2:PDX1:PHOX2A:PHOX2B:PROP1:PRRX1:PRRX2:RAX:RAX2:SHOX:SHOX2:TLX1:TLX3:UNCX:VAX1:VAX2:VENTX:VSX1:VSX2	NBTAATBR	65.83	55.69
M00409_2.00:ARX:BARHL1:BARHL2:BARX1:BARX2:BSX:DLX1:DLX2:DLX3:DLX4:DLX5:DLX6:EN1:EN2:GBX1:GBX2:GSX1:GSX2:HOXA1:HOXA2:HOXA3:HOXB1:HOXB2:HOXB3:HOXD1:HOXD3:ISX:LHX1:LHX5:MEOX1:MNX1:MSX1:MSX2:NANOG:NANOGP8:NKX1-1:NKX1-2:PDX1:PROP1:SHOX:SHOX2:UNCX:VAX1:VAX2:VSX2	NTAATTRN	65.83	52.77
M06274_2.00:HOXA10:HOXA5:HOXA6:HOXA7:HOXA9:HOXB4:HOXB5:HOXB6:HOXB7:HOXB8:HOXB9:HOXC10:HOXC5:HOXC6:HOXC8:HOXC9:HOXD10:HOXD8:HOXD9	TAATTG	65.55	53.64
M00155_2.00:ELF5:SPI1:SPIB:SPIC	WDRVGGAAST	65.55	52.19
M00517_2.00:HOXA10:HOXA4:HOXA5:HOXA6:HOXA7:HOXA9:HOXB4:HOXB5:HOXB6:HOXB7:HOXB8:HOXB9:HOXC10:HOXC4:HOXC5:HOXC6:HOXC8:HOXC9:HOXD10:HOXD4:HOXD8:HOXD9:MNX1:PDX1	WTAATKRYN	65.55	52.77
M11122_2.00:AR:NR3C1:NR3C2:PGR	WNTGTTCT	65.55	55.98
M02433_2.00:LCOR:LCORL	NNCCNAAAWN	65.55	53.06
M01665_2.00:ARID3A:ARID3B:ARID3C	NNATTAAR	65.55	50.73
M05835_2.00:FOSL2	ATGASTCA	65.55	55.39
M01320_2.00:LIN54	NNTTCAAAN	65.55	57.43
[truncated: 7,409 more rows]
