# Supplementary material for: Epigenetic and transcriptional dysregulation in CD4+ T cells in patients with atopic dermatitis
Source: PLoS Genet. 2022 May 16;18(5):e1009973. doi: 10.1371/journal.pgen.1009973 (PMC9135339; doi:10.1371/journal.pgen.1009973)
Supplement: S6 Table — (XLSX) [file pgen.1009973.s012.xlsx]

## Sheet: README
Epigenetic and Transcriptional Dysregulation in T cells of patients with Atopic Dermatitis
This document contains the pairwise RELI analysis of NFKB1 ChIP enrichment analysis for publicly deposited NFKB1 ChIP
Comments, additions, or subtractions should be addressed to the corresponding author:
Leah Kottyan (Leah.Kottyan@cchmc.org)

## Sheet: RELI
Sample	GSM_ID	GEO_sample	Overlap	Total	Ratio	Mean	Std_Dev	Z_score	Enrichment	P_val	Corrected_P_val	Null_Model	Species
AD1_NFkB1	GSM3602706	p50_ID206_S3	1477	19983	0.0739128	62.3516	45.4122	31.1513	23.6882	2.43664e-213	1.46198e-212	Null_Model_OpenChrom	human
AD2_NFkB1	GSM3602705	p50_ID171_S1	4138	14485	0.285675	95.1139	128.274	31.5177	43.5057	2.48646e-218	1.49187e-217	Null_Model_OpenChrom	human
AD3_NFkB1	GSM3602706	p50_ID206_S3	985	18738	0.052567	57.7243	30.3458	30.5569	17.0639	2.28712e-205	1.37227e-204	Null_Model_OpenChrom	human
AD4_NFkB1	GSM3602706	p50_ID206_S3	1356	4399	0.308252	14.8252	42.5869	31.4926	91.466	5.47741e-218	3.28645e-217	Null_Model_OpenChrom	human
AD5_NFkB1	GSM3602706	p50_ID206_S3	1327	2815	0.471403	10.1928	41.772	31.5237	130.19	2.0577e-218	1.23462e-217	Null_Model_OpenChrom	human
AD6_NFkB1	GSM3602706	p50_ID206_S3	803	14310	0.0561146	44.2697	24.8354	30.5503	18.1388	2.80124e-205	1.68074e-204	Null_Model_OpenChrom	human
CTL1_NFkB1	GSM3602706	p50_ID206_S3	496	11688	0.0424367	35.5125	15.704	29.323	13.9669	2.63777e-189	1.58266e-188	Null_Model_OpenChrom	human
CTL2_NFkB1	GSM3602706	p50_ID206_S3	828	6571	0.126008	20.6454	25.936	31.1287	40.1059	4.91852e-213	2.95111e-212	Null_Model_OpenChrom	human
CTL3_NFkB1	GSM3602706	p50_ID206_S3	405	24951	0.0162318	76.4336	13.3892	24.5397	5.29872	2.78438e-133	1.67063e-132	Null_Model_OpenChrom	human
CTL4_NFkB1	GSM3602706	p50_ID206_S3	218	2121	0.102782	6.64935	7.13063	29.6398	32.7852	2.29411e-193	1.37647e-192	Null_Model_OpenChrom	human
CTL5_NFkB1	GSM3602706	p50_ID206_S3	829	10748	0.0771306	33.4436	25.8134	30.8195	24.788	7.17445e-209	4.30467e-208	Null_Model_OpenChrom	human
CTL6_NFkB1	GSM3602706	p50_ID206_S3	859	2231	0.385029	7.67133	27.0621	31.4583	111.975	1.61599e-217	9.69596e-217	Null_Model_OpenChrom	human
