# Supplementary material for: Epigenetic and transcriptional dysregulation in CD4+ T cells in patients with atopic dermatitis
Source: PLoS Genet. 2022 May 16;18(5):e1009973. doi: 10.1371/journal.pgen.1009973 (PMC9135339; doi:10.1371/journal.pgen.1009973)
Supplement: S7 Table — (XLSX) [file pgen.1009973.s013.xlsx]

## Sheet: README
Epigenetic and Transcriptional Dysregulation in T cells of patients with Atopic Dermatitis
This document contains the HOMER TF motif enrichment results for NFkB1 peaks identified by MAnorm as stronger in control or cases as well as the peaks present in both controls and cases
Comments, additions, or subtractions should be addressed to the corresponding author:
Leah Kottyan (Leah.Kottyan@cchmc.org)
Sheets
Rank	This sheet contains the Rank of the motifs
Negative Log10 of the Pvalues	This sheet contains the -log10(pvalue) of the motifs
% of Target Sequences	This sheet contains the percentage of the input sequence containing a given motif

## Sheet: % of Target Sequences
Motif Name	Consensus	AD1	AD1_enriched	AD2	AD2_enriched	AD3	AD3_enriched	AD4	AD4_enriched	AD5_enriched	AD6	AD6_enriched	CTL1	CTL1_enriched	CTL2	CTL2_enriched	CTL3	CTL3_enriched	CTL4	CTL4_enriched	CTL5	CTL5_enriched	CTL6	CTL6_enriched	shared_AD1_CTL1	shared_CTL2_AD2	shared_CTL3_AD3	shared_CTL4_AD4	shared_CTL5_AD5	shared_CTL6_AD6	BEST	STDEV	MEAN	MEDIAN
M00243_2.00:WT1	NNNNNNN	99.74	99.42	99.74	99.85	99.65	98.69	98.95	99.57	98.56	99.59	99.52	99.59	97.75	99.44	99.46	99.72	99.22	97.74	96.42	99.52	99.73	98.57	98.6	99.82	99.57	99.89	98.94	99.29	99.66	99.89	0.786123	99.1797	99.52
M00245_2.00:WT1	NNNNNNN	99.67	99.25	99.72	99.86	99.55	98.15	98.84	99.57	98.56	99.51	99.4	99.57	97.75	99.38	99.39	99.68	98.89	97.41	96.03	99.49	99.68	98.39	98.4	99.79	99.6	99.81	98.68	99.18	99.57	99.86	0.869985	99.061	99.4
M00246_2.00:WT1	NNNNNNN	99.65	99.29	99.7	99.82	99.58	98.42	98.82	99.64	98.23	99.5	99.4	99.54	97.5	99.33	99.37	99.65	98.83	97.6	96.42	99.48	99.66	98.25	98.2	99.8	99.63	99.8	98.68	99.14	99.55	99.82	0.835299	99.051	99.4
M00331_2.00:HOXA4:HOXA5:HOXA6:HOXA7:HOXB5:HOXB6:HOXB7:HOXB8:HOXC5:HOXC6:HOXC8:HOXD4:HOXD8	NNNHHAY	99.05	98	99.39	99.51	98.79	95.8	96.84	98.36	97.57	98.55	98.32	98.45	91.76	98.3	98.37	98.87	95.82	92.98	88.61	98.8	98.92	96.28	96.59	99.43	99.23	99.39	95.97	98.51	98.69	99.51	2.52192	97.419	98.37
M00322_2.00:NKX2-1:NKX2-2:NKX2-3:NKX2-4:NKX2-5:NKX2-6:NKX2-8	NNNGNNN	98	96.37	97.85	98.61	97.51	89.84	92.86	95.66	94.69	97.13	97.13	96.76	84.78	96.13	95.97	98.02	93.87	86.56	80.26	97.25	97.81	90.36	92.79	98.31	97.2	98.44	90.36	95.34	96.62	98.61	4.52639	94.5683	96.37
M11114_2.00:HNF4A:HNF4G:NR2E1:NR2F1:NR2F2:NR2F6:NR6A1:RXRB:RXRG	RGGBCA	97.12	94.08	94.33	94.77	97.01	89.53	91.45	94.16	88.72	96.35	96.58	95.95	85.02	94.95	95.33	97.67	93.65	87.51	84.11	96.17	97.08	89.42	88.38	97.66	95.35	98.18	90.73	94.52	96.42	98.18	3.9479	93.5241	94.77
M01934_2.00:DMRT3:DMRTC2	NNNWGTHN	96	95.62	97.23	97.81	95.05	90.2	90.41	95.09	93.14	94.98	93.52	94.92	85.77	95.78	96.1	95.52	93.31	72.84	55.23	96.42	96.54	89.06	87.78	94.07	96.9	92.94	83.21	94.89	94.74	97.81	8.70579	91.5541	94.89
M00456_2.00:IRX2:IRX4:IRX5	NNDACAH	96.19	95.54	96.93	97.46	95.14	89.57	90.63	94.88	91.59	95.19	93.98	94.95	85.52	95.78	96.26	95.59	93.14	73.83	59.87	96.29	96.82	88.66	86.57	94.42	96.74	93.53	83.74	95.08	95.24	97.46	7.9791	91.6941	94.95
M01675_2.00:HMGA1:HMGA2	NNNNRHWDD	94.45	94.5	96.33	97.35	93.09	87.27	87.59	94.73	91.37	93.19	91.23	92.97	81.03	94.45	94.43	94.18	92.08	65.68	43.97	94.96	94.88	86.51	86.57	91.56	95.43	90.92	77.28	93.33	92.74	97.35	10.8824	89.1059	92.97
M00340_2.00:PAX2:PAX4:PAX6	NNNKNRB	94.71	95	96.31	97.11	93.44	89.12	88	94.45	90.6	93.42	91.68	93.17	83.03	94.51	94.43	93.56	90.3	69.17	52.58	95.04	94.94	88.17	88.38	92.1	95.94	90.43	79.82	94.07	92.99	97.11	9.17822	89.8783	93.17
M10113_2.00:KLF1:KLF12:KLF2:KLF3:KLF4:KLF5:KLF6:KLF7	SMCCCDB	89.48	93.08	95.05	95.07	90.45	91.42	91.07	96.65	92.7	88.72	87.94	87.63	87.94	84.52	82.37	89.96	90.47	87.13	87.55	86.43	84.86	87.32	93.39	88.15	93.99	89.63	89.19	88.56	88.02	96.65	3.34818	89.6117	89.19
M00416_2.00:IRX2:IRX4:IRX5	NNNDACAH	95.02	93.83	95.83	96.44	93.75	87.63	88.77	92.53	89.27	94.08	92.81	93.49	82.36	95.02	95.85	94.28	91.53	70.67	54.17	95.32	96.25	86.91	84.57	93.37	95.7	92.3	82.04	93.55	94.2	96.44	8.91453	90.0531	93.49
M00806_2.00:MECP2	NNNNWCACNN	80.52	85.04	95.76	96.21	75.58	78.28	82.95	89.96	89.49	79.36	80.39	76.11	61.65	86.03	90.8	76.01	65.94	67.8	54.17	80.15	85.84	85.12	86.57	88.83	91.96	87.59	80.3	83.3	86.17	96.21	9.71826	81.651	83.3
M01682_2.00:HMGA1:HMGA2	NNNNDWAW	94.11	94.16	95	96.02	92.98	87	87.16	94.09	89.49	92.91	91.14	92.62	79.45	94.14	94.43	93.86	90.64	63.93	39.87	94.98	94.94	86.15	85.77	91.16	94.39	90.48	76.27	92.99	92.17	96.02	11.5535	88.3552	92.62
M11358_2.00:STAT5A	VWYTTCTN	77.72	80.16	94.77	96.01	74.14	72.05	80.56	91.39	89.27	77.05	79.24	73.31	50.08	83.87	88.94	74.53	62.21	70.96	62.65	77.64	84.07	82.07	88.18	89.52	89.8	88.7	79.93	79.87	85.11	96.01	10.2606	80.131	80.16
M10614_2.00:TFCP2:TFCP2L1:UBP1	SCAGYB	95.92	94.37	95.38	95.85	95.71	91.42	93.09	95.66	90.49	95.18	94.63	94.77	86.36	93.33	93.22	95.67	93.14	88.5	84.64	94.71	94.46	90.45	90.58	95.57	95.62	95.02	92.43	94.11	95.08	95.92	2.91504	93.2883	94.46
M00386_2.00:IRX2:IRX4:IRX5	NNDACAHVN	94.4	92.75	95.06	95.78	93.29	86.46	87.52	90.96	86.62	93.43	92.53	92.99	81.28	94.08	95.11	93.78	90.86	69.83	53.51	94.77	95.86	84.98	82.36	92.9	94.79	91.8	80.99	93.03	93.35	95.86	9.02868	89.1403	92.9
M00455_2.00:IRX2:IRX4:IRX5	NNNDACAHV	93.94	91.5	93.39	94.46	92.59	84.24	85.34	88.54	84.62	92.87	92.14	92.27	78.95	93.17	94.33	93.38	90.52	67.85	50.73	94.21	95.42	82.83	79.56	92.45	92.87	91.19	78.76	91.58	92.51	95.42	9.58632	87.8003	92.14
M00324_2.00:NKX2-1:NKX2-2:NKX2-3:NKX2-4:NKX2-5:NKX2-6:NKX2-8	WYRTNNN	94.27	92.08	94.26	95.33	92.97	84.92	85.61	90.46	87.5	93.22	92.26	92.58	78.04	93.41	94.47	93.78	89.91	66.1	47.68	94.56	95.36	83.91	81.56	92.66	93.38	91.49	77.28	91.69	92.81	95.36	10.2539	88.0534	92.26
M10005_2.00:MAF:MAFA:MAFB:MAFG:MAFK:NRL	TGACT	88.54	87.08	94.24	95.3	87.53	80.68	84.63	91.17	87.17	87.88	88.68	86.57	72.55	90.11	92.05	87.86	80.66	71.52	61.32	88.14	91.32	83.51	84.57	92.37	92.36	92.51	81.14	87.22	90.12	95.3	7.3791	86.1655	87.86
M02428_2.00:PAX1:PAX2:PAX3:PAX5:PAX6:PAX7:PAX8:PAX9	NBNRNBCAYN	93.76	92.04	94.41	95.2	93.46	86.73	88.91	92.53	87.72	92.96	92.95	92.69	82.03	91.68	91.8	93.84	89.86	84.06	81.06	93.24	93.99	86.73	87.58	94.11	94.18	93.66	87.55	92.17	92.65	95.2	3.84444	90.8121	92.53
M00454_2.00:IRX1:IRX3:IRX6	NNDACAHV	94.01	91.83	93.1	94.22	92.97	84.24	85.2	88.47	84.07	93.03	92.26	92.57	79.62	92.92	93.88	93.74	91.08	67.23	50.07	94.28	95.19	82.61	79.36	92.19	92.55	91.06	78.12	91.54	92.56	95.19	9.73737	87.7231	92.19
M01903_2.00:YBX1:YBX2:YBX3	NNNGATRGW	91.12	88.16	91.4	91.31	89.72	82.17	85.16	88.54	83.19	89.95	91.29	89.31	77.04	89.64	91.5	91.29	85.62	80.72	75.23	88.79	90.57	84.54	82.97	94.71	92.58	94.99	84.32	88.11	90.8	94.99	4.86834	87.7497	89.31
M00281_2.00:ALX1:ALX3:ALX4:ARX:BARX1:BARX2:BSX:DLX1:DLX2:DLX3:DLX6:DRGX:EMX1:EMX2:EN1:EN2:ESX1:EVX1:EVX2:GBX1:GBX2:GSX1:GSX2:HESX1:HOXA2:HOXA3:HOXB2:HOXB3:HOXD3:ISX:LBX1:LBX2:LHX1:LHX2:LHX3:LHX4:LHX5:LHX6:LHX8:LHX9:LMX1A:LMX1B:MEOX1:MIXL1:MNX1:MSX1:MSX2:NKX1-1:NKX1-2:NOBOX:NOTO:OTP:PDX1:PHOX2A:PHOX2B:PROP1:PRRX1:PRRX2:RAX:RAX2:SEBOX:SHOX:SHOX2:UNCX:VAX1:VAX2:VSX1:VSX2:ZFHX2:ZFHX3	NNNNNNNWAT	93.78	92.66	93.75	94.86	92.47	85.37	85.91	90.75	87.28	92.96	91.66	92.48	78.62	93.11	94.11	93.01	88.85	66.67	48.74	94.14	94.44	84.36	83.57	92.14	93.11	90.64	78.28	92.06	92.8	94.86	9.82433	88.02	92.14
M00485_2.00:DBX1:DBX2:HLX	NNNATTR	93.54	91.16	91.72	92.79	92.09	83.39	84.68	87.19	84.73	92.33	90.79	92.21	77.95	92.91	94.02	92.37	88.13	65.25	47.15	94.17	94.85	82.74	76.35	91.51	91.35	89.41	77.49	90.68	92.08	94.85	10.1943	86.7252	91.16
M00358_2.00:PAX3:PAX7	VATTANN	94.07	93.08	93.21	94.19	92.82	83.7	85.79	92.31	86.62	93.02	91.94	92.57	77.45	93.03	93.88	93.56	88.46	64.97	45.17	94.24	94.84	83.64	83.77	92.31	92.84	91.69	77.75	91.69	92.45	94.84	10.588	87.7607	92.31
M00278_2.00:ALX1:ALX3:ALX4:ARX:BARX1:BARX2:BSX:DLX1:DLX2:DLX3:DLX6:DRGX:EMX1:EMX2:EN1:EN2:ESX1:EVX1:EVX2:GBX1:GBX2:GSX1:GSX2:HESX1:HOXA2:HOXA3:HOXB2:HOXB3:HOXD3:ISL1:ISL2:ISX:LBX1:LBX2:LHX1:LHX2:LHX3:LHX4:LHX5:LHX6:LHX8:LHX9:LMX1A:LMX1B:MEOX1:MIXL1:MNX1:MSX1:MSX2:NKX1-1:NKX1-2:NOBOX:NOTO:OTP:PDX1:PHOX2A:PHOX2B:PROP1:PRRX1:PRRX2:RAX:RAX2:SEBOX:SHOX:SHOX2:UNCX:VAX1:VAX2:VSX1:VSX2:ZFHX2:ZFHX3	NNNTAAT	93.71	92.66	93.17	93.96	92.54	84.29	85.2	90.68	86.95	92.67	91.66	92.35	79.45	92.74	93.38	93.02	88.52	63.93	43.18	93.97	94.53	82.83	81.16	91.73	93.48	90.81	76.91	90.94	91.95	94.53	10.8512	87.3231	91.73
M02156_2.00:MEIS3	NNNGACNN	89.19	87.41	93.39	94.46	87.66	80.05	85.25	90.6	86.95	88.48	89.14	87.7	74.54	88.75	90.19	88.6	83.67	75.15	68.61	88.14	90.77	83.19	86.57	92.09	92.02	92.15	83.1	86.84	90.08	94.46	5.86892	86.7152	88.14
M00202_2.00:SOX1:SOX10:SOX11:SOX12:SOX13:SOX14:SOX15:SOX17:SOX18:SOX2:SOX21:SOX3:SOX30:SOX4:SOX5:SOX6:SOX7:SOX8:SOX9:SRY	ATTGTNNNN	92.63	87.7	86.63	88.3	91.61	79.01	80.22	82.06	75.33	91.35	90.9	91.14	75.37	90.35	93.02	93.08	88.57	61.2	40.93	92.75	94.37	75.93	68.14	91.22	85.42	90.53	73.31	86.17	90.42	94.37	11.7594	83.7124	88.3
M00301_2.00:NKX2-1:NKX2-2:NKX2-3:NKX2-4:NKX2-5:NKX2-6:NKX2-8	HNRAGTGB	81.95	86.29	93.5	94.34	81.82	82.62	78.11	90.68	86.06	78.88	78.07	78.46	76.12	74.97	71.61	83.65	83.11	61.72	50.99	77.6	75.24	74.23	83.17	80.03	89.69	82.57	68.49	80.21	77.52	94.34	8.88821	79.369	80.03
M06316_2.00:IRX2:IRX4:IRX5	DTAACA	92.7	90.95	93.23	94.25	91.29	84.2	83.63	88.9	86.73	91.51	89.99	90.77	78.62	92	92.95	91.76	88.29	61.95	41.99	92.91	93.68	82.21	81.16	90.05	92.74	88.89	73.94	90.46	91.14	94.25	11.0207	86.3066	90.46
M00223_2.00:KLF1	NNNNVCCCC	84.77	87.87	91.07	90.5	85.7	87.09	84.91	94.02	87.39	83.64	83.24	82.86	81.11	77.43	74.6	86.03	85.62	81.09	80.53	80.41	78.59	82.12	90.78	84.58	90.55	86.5	82.04	82.56	82.77	94.02	4.40599	84.4955	84.58
M09770_2.00:HMGA1:HMGA2	TTNTTH	93.16	91.83	92.34	93.61	92.35	82.57	84.34	90.39	85.29	92.16	91.34	91.56	74.13	92.13	93.02	93.96	90.08	65.02	43.44	93.31	93.95	82.21	78.56	91.92	91.59	92.15	76.43	89.71	91.9	93.96	10.9068	86.7052	91.59
M01673_2.00:HMGA1:HMGA2	NNNNAWWWW	92.28	90.33	90.2	91.95	90.93	81.4	81.52	85.62	81.19	90.96	89.55	90.61	75.54	91.75	92.75	92.2	88.91	59.31	36.82	93.01	93.8	79.07	74.35	89.4	89.03	88.45	70.97	88.45	90.12	93.8	12.1427	84.499	89.4
M06306_2.00:IRX1:IRX3:IRX6	WTAACA	92.45	90.79	92.46	93.55	91.02	83.07	83.13	88.4	84.96	91.03	89.51	90.49	77.45	91.75	92.93	91.45	88.02	60.91	42.12	92.84	93.68	81.44	78.96	89.92	91.88	88.53	73.09	90.12	90.86	93.68	11.1015	85.7521	90.12
M00334_2.00:HOXA3:HOXA4:HOXA5:HOXA6:HOXA7:HOXB3:HOXB4:HOXB5:HOXB6:HOXB7:HOXB8:HOXC4:HOXC5:HOXC6:HOXC8:HOXD3:HOXD4:HOXD8:PDX1	DTAAWDN	92.22	89.16	91.04	91.93	91.02	82.75	82.75	85.84	82.19	91.09	89.51	91.21	76.71	91.71	93.11	91.38	87.24	63.65	46.49	93.12	93.59	81.13	73.95	90.29	90.63	88	74.05	89.71	90.86	93.59	10.3276	85.3907	89.71
M00751_2.00:HMGA1:HMGA2	NNNNAWWWWN	91.7	88.62	88.92	90.54	90.57	80.63	80.84	84.91	77.65	90.32	88.91	90.28	75.46	91.01	92.23	91.7	88.13	58.09	35.76	92.58	93.41	77.41	72.14	88.8	87.9	87.86	69.97	87.74	89.42	93.41	12.3282	83.569	88.62
M10869_2.00:HSF1:HSF2	AGAAA	83.84	84.83	91.81	93.21	83.39	77.88	79.18	89.89	84.4	82.75	81.77	82.27	68.22	86.09	87.17	83.88	80.6	56.81	37.35	84.82	85.91	78.93	82.57	83.99	89.83	83.33	70.07	84.31	83.96	93.21	11.028	80.7952	83.84
M01691_2.00:HMGA1:HMGA2	NNWAAAT	91.88	90.75	90.52	91.98	90.32	82.12	81.2	87.69	81.42	89.98	88.1	89.82	74.46	90.96	91.77	91.68	88.02	57.66	33.51	92.48	92.96	78.71	76.75	88.44	89.43	87.57	69.81	88.97	89.09	92.96	12.5874	84.0707	88.97
M10847_2.00:POU3F1	HNAYAAWW	90.14	84.45	82.84	84.66	89.2	75.4	75.95	76.65	70.02	89.15	88.61	88.88	70.13	88.63	91.57	90.68	86.12	54.55	33.11	91.11	92.96	72.39	62.53	88.44	81.95	87.6	67.69	83.82	88.2	92.96	13.2888	80.2562	84.66
M02017_2.00:TRPS1	NNGATANN	91.56	90.25	91.27	92.48	90.31	82.93	82.06	86.9	82.52	90.29	89.5	89.5	75.79	90.53	92.5	90.77	86.4	62.8	43.58	91.18	92.9	80.73	80.96	90.31	89.99	88.31	75.74	89	90.28	92.9	10.3992	85.2186	89.5
M00335_2.00:PAX2:PAX6	CRVBNNNN	83.06	88.66	92.46	92.51	83.06	85.6	83.61	92.88	88.27	80.48	79.79	79.32	80.78	73.76	68.84	82.61	85.17	80.53	82.52	77.54	74.04	79.87	92.18	79.2	90.52	80.16	80.72	81.07	78.24	92.88	5.94123	82.6707	81.07
M11368_2.00:STAT3	NVVTTCCS	75.32	79.03	92.26	92.79	71.92	69.26	79.79	90.82	87.28	74.92	75.89	72.07	49.25	80.82	83.28	71.5	59.31	68.98	61.72	75.39	79.47	79.61	87.37	84.94	89.45	84.06	78.12	79.17	81.06	92.79	9.94837	77.7534	79.17
M02488_2.00:SOX1:SOX10:SOX11:SOX12:SOX13:SOX14:SOX15:SOX17:SOX18:SOX2:SOX21:SOX3:SOX30:SOX4:SOX5:SOX6:SOX7:SOX8:SOX9:SRY	HNTTGTNNNN	89.96	83.28	84.34	85.63	88.87	75.49	77.31	78.79	70.69	89.23	88.2	88.64	70.3	89.48	92.16	90.18	85.56	55.82	34.17	90.96	92.75	74.23	66.53	88.64	84.67	87.32	69.28	84.68	88.84	92.75	12.7791	80.8966	85.56
M01685_2.00:HMGA1:HMGA2	NNRDWAAT	91.25	90.79	91.34	92.71	89.98	82.98	81.52	88.61	80.97	89.69	87.6	89.4	75.71	90.95	91.53	91.21	87.79	57.66	35.5	91.9	91.98	79.34	77.56	87.74	90.33	87.04	69.39	89.08	88.84	92.71	12.2139	84.1514	88.84
M10492_2.00:ELF1:ELF2:ELF4:ELK1:ELK3:ELK4:ERF:ERG:ETS1:ETS2:ETV1:ETV2:ETV3:ETV3L:ETV4:ETV5:FEV:FLI1:GABPA	GGAAGY	74.66	78.49	91.98	92.67	71.46	68.53	79.2	90.53	85.95	74.58	75.97	72.16	51.66	79.11	81.46	71.18	59.2	70.77	65.3	74.3	78.07	78.84	85.97	84.07	88.52	82.63	78.12	79.24	80.13	92.67	9.2375	77.4052	78.49
M06518_2.00:IRX2:IRX4:IRX5	WAACA	90.93	88.91	91.07	92.34	89.17	80.95	81.29	86.26	81.19	89.18	87.39	89.13	76.21	90.25	91.39	89.51	87.57	59.31	38.68	91.31	91.93	79.61	75.35	87.49	90.44	85.53	70.92	88.52	88.52	92.34	11.4188	83.8052	88.52
M00008_2.00:HMGA1:HMGA2	NNWAAWW	91.15	89.58	89.13	90.47	89.58	80.59	80.13	86.9	78.43	89.2	87.05	89.13	73.38	90.2	91.21	90.98	87.18	55.82	30.46	91.81	92.17	77.23	72.95	87.81	88.36	86.94	68.64	87.66	88.34	92.17	13.0934	82.8441	87.81
M01207_2.00:YBX1:YBX2:YBX3	NNNGRTRG	89.42	86.99	90.82	90.83	88.47	81.81	83.81	87.69	81.64	88.14	89.07	87.94	75.29	87.25	88.28	89.18	83.22	79.07	74.04	87.52	88.58	82.7	81.56	92.01	91.7	91.65	82.63	87.36	88.7	92.01	4.69766	86.1162	87.69
M00208_2.00:SOX1:SOX10:SOX11:SOX12:SOX13:SOX14:SOX15:SOX17:SOX18:SOX2:SOX21:SOX3:SOX30:SOX4:SOX5:SOX6:SOX7:SOX8:SOX9:SRY	ATTGTNNNN	89.26	81.58	79.35	81.27	88.4	72.19	73.4	71.32	65.38	88.3	88.01	88	71.71	86.65	90.53	90	86.06	54.22	33.77	89.74	91.96	68.44	55.51	87.64	78.66	86.69	66.74	81.33	87.08	91.96	13.5519	78.3859	81.58
M11365_2.00:STAT6	GMYTTCCY	67.17	74.32	91.15	91.94	64.47	65.55	71.61	88.33	86.28	66.12	67.98	62.89	43.84	70.39	71.2	64.59	55.91	60.49	55.36	64.88	67.41	70.64	84.77	76.75	85.71	76.92	67.8	71.04	71.79	91.94	11.1367	70.9414	70.39
M01677_2.00:HMGA1:HMGA2	MNDDDAAT	90.19	88.2	89.04	90.46	89.08	79.55	80.22	86.33	79.09	89.04	87.78	88.33	72.88	89.96	91.07	90.73	86.73	56.06	32.32	91.28	91.85	77.59	73.95	87.78	88.54	87.13	69.12	86.51	88.38	91.85	12.6575	82.7307	87.78
M11297_2.00:SOX1:SOX10:SOX11:SOX12:SOX13:SOX14:SOX15:SOX17:SOX18:SOX2:SOX21:SOX3:SOX30:SOX4:SOX5:SOX6:SOX7:SOX8:SOX9:SRY	NACAAWG	88.65	77.49	76.2	77.9	87.62	67.63	71.61	68.54	60.84	87.62	88.27	87.53	67.8	85.74	90.3	89.84	83.67	54.08	35.63	88.47	91.81	66.56	56.51	89.15	76.85	88.36	67.8	79.17	86.7	91.81	13.5928	77.1841	79.17
M00354_2.00:PAX3:PAX7	NVNATTA	89.77	86.66	85.86	87.37	88.56	76.88	77.81	81.35	73.45	88.59	87.07	88.02	71.38	88.94	90.82	88.9	84.06	55.82	34.97	90.43	91.62	75.48	69.14	87.09	85.55	85.3	69.33	85.46	88.11	91.62	12.2326	81.1652	85.86
M00302_2.00:NKX2-1:NKX2-2:NKX2-3:NKX2-4:NKX2-5:NKX2-6:NKX2-8	WNRAGTGB	76.14	80.58	90.58	91.42	76.64	76.7	73.22	86.19	80.42	73.39	72.58	73.3	69.3	68.32	64.85	78.5	77.98	57.52	47.15	72.07	69.61	68.62	78.36	74.1	86.17	76.53	64.04	75.03	71.43	91.42	9.12616	74.1634	74.1
M01692_2.00:HMGA1:HMGA2	NNNNDAAT	90.32	88.91	89.56	90.8	89.29	80.99	80.9	87.33	78.87	89.13	87.41	88.57	73.54	89.83	90.75	90.51	87.01	56.53	34.04	90.94	91.31	77.27	76.95	87.07	89.24	86.56	69.54	87.59	88.14	91.31	12.2896	83.0655	87.59
M00827_2.00:SOX1:SOX10:SOX11:SOX12:SOX13:SOX14:SOX15:SOX17:SOX18:SOX2:SOX21:SOX3:SOX30:SOX4:SOX5:SOX6:SOX7:SOX8:SOX9:SRY	ATTGTNNN	87.17	76.82	72.06	74.13	86.2	66.32	67.86	61.71	58.52	86.23	86.82	86.11	67.3	84.54	89.64	88	83.11	51.11	31.52	87.2	90.99	63.11	47.9	86.83	71.83	85.84	64.19	76.48	85.18	90.99	14.7328	74.6455	76.82
M00204_2.00:SOX1:SOX10:SOX11:SOX12:SOX13:SOX14:SOX15:SOX17:SOX18:SOX2:SOX21:SOX3:SOX30:SOX4:SOX5:SOX6:SOX7:SOX8:SOX9:SRY	NNDACAAT	88.38	81.08	79.01	80.9	87.76	71.92	72.61	71.1	65.15	87.15	87.02	87.16	70.88	85.8	89.64	89.2	85.56	53.89	32.45	88.41	90.97	68	56.51	87.02	78.32	86.14	65.36	79.43	86.11	90.97	13.4247	77.6872	81.08
M00483_2.00:SIX3:SIX6	NYGATAC	87.54	81.83	83.62	84.7	85.25	73.86	74.97	76.09	70.46	86.35	86.27	85.26	71.88	87.09	90.48	86.12	80.88	58.75	40.4	88.28	90.91	73.2	64.73	87.42	83.44	84.82	70.76	83.97	86.72	90.91	10.9874	79.519	83.97
M01010_2.00:FOXN1:FOXN4	VACGCNNNNN	76.65	82.12	90.33	90.84	77.04	77.43	73.68	86.48	82.74	75.12	74.69	75.03	74.63	70.52	66.94	79.87	81.27	62.28	56.82	73.92	70.69	71.58	82.97	74.29	87.4	77.79	67.37	76.82	72.87	90.84	7.70866	76.2131	75.12
M00210_2.00:SOX1:SOX10:SOX11:SOX12:SOX13:SOX14:SOX15:SOX17:SOX18:SOX2:SOX21:SOX3:SOX30:SOX4:SOX5:SOX6:SOX7:SOX8:SOX9:SRY	ATTGTYHNN	86.62	74.82	70.76	72.51	85.73	65.91	67.45	61.78	53.87	85.93	86.31	85.81	68.3	84.02	89.15	87.66	83	50.64	30.86	87.1	90.82	62.62	48.1	85.97	71.75	84.65	63.56	76.67	84.62	90.82	14.8669	74.0341	76.67
M06514_2.00:IRX1:IRX3:IRX6	WAACA	89.23	85.24	86.63	88.23	87.53	76.7	77.59	80.57	73.89	87.74	86.2	87.59	73.38	87.95	89.92	88.04	85.73	56.39	35.5	89.53	90.54	74.27	66.53	86.07	85.79	83.77	68.01	85.54	86.79	90.54	12.0092	80.7203	85.79
M00206_2.00:SOX1:SOX10:SOX11:SOX12:SOX13:SOX14:SOX15:SOX17:SOX18:SOX2:SOX21:SOX3:SOX30:SOX4:SOX5:SOX6:SOX7:SOX8:SOX9:SRY	NDAACAAT	87.87	79.28	75.84	77.8	87.09	69.26	71.38	67.62	61.73	86.72	86.27	86.49	69.88	84.84	88.69	88.23	83.95	52.95	32.45	87.94	90.33	65.08	50.3	85.96	75.35	84.64	65.47	78.46	85.36	90.33	13.8518	76.1114	79.28
M01987_2.00:FOXC2:FOXD1:FOXD2:FOXD3:FOXG1:FOXI1:FOXI2:FOXI3:FOXJ2:FOXJ3:FOXK1:FOXK2:FOXP1:FOXP3	VNMAACANN	87.32	79.2	79.21	80.79	85.87	71.02	72.27	71.32	62.5	85.92	85.57	85.97	72.3	85.25	88.87	87.94	85.51	54.5	35.23	87.84	90.24	69.25	59.92	85.95	79.39	84.46	66.37	80.92	85.07	90.24	12.5232	77.4472	80.92
M00463_2.00:HDX	TGATYBY	81.06	79.57	88.97	90.23	79.16	72.33	75.45	83.13	77.88	80.01	81.21	78.21	56.74	83.17	88.35	79.9	72.35	58.18	38.41	81.38	86.83	74.5	72.34	87.71	85.98	87.65	72.51	80.17	84.35	90.23	11.0249	77.8528	80.01
M02413_2.00:HNF4A:HNF4G	NNNGAYCAN	88.19	83.49	87.3	87.88	88.19	79.55	79.9	83.13	78.54	87.04	86.52	87.36	76.96	87.52	89.01	88.92	85.28	64.26	49.67	88.12	89.8	76.96	73.75	87.99	88.3	88.12	75.42	85.28	87.71	89.8	8.73793	82.7641	87.04
M01246_2.00:HDX	TGATTBN	76.5	75.49	88.3	89.7	72.2	66.23	72.45	82.35	78.54	75.77	78.07	72.58	48.09	81.27	87.94	73.77	59.48	54.6	34.83	76.28	83.86	73.87	73.75	87.43	83.63	87.04	69.7	75.74	82.21	89.7	12.3976	74.5403	75.77
M01671_2.00:HMGA1:HMGA2	NNRDWAAWT	88.26	86.87	85.56	87.06	86.34	76.3	76.06	84.27	73.78	85.95	83.99	86.18	69.72	87.35	88.72	87.44	83.22	50.73	26.75	89.25	89.66	73.69	69.94	84.82	84.91	82.72	64.57	84.49	85.03	89.66	13.436	79.4355	84.82
M00194_2.00:HBP1	NWSAATGR	86.54	83.16	85.07	86.4	85.68	73.32	74.65	78.65	72.9	85.19	84.93	85.58	69.47	85.44	88.4	85.63	79.43	55.4	36.56	87.3	89.6	71.54	65.13	86.44	84.73	85.19	68.59	82.48	85.72	89.6	11.588	78.9352	84.93
M06519_2.00:IRX2:IRX4:IRX5	TAACA	85.25	84.12	88	89.45	82.55	74.72	75.52	82.06	76.33	83.12	82.77	81.55	64.23	85.07	88.33	83.48	78.65	54.17	31.92	84.67	87.53	74.76	72.14	85.51	86.28	83.69	66.95	82.3	84.53	89.45	11.9785	78.6086	82.77
M10272_2.00:ZNF354C	CCACS	79.89	83.74	89.22	89.11	78.04	77.11	78.61	86.33	80.97	76.13	74.65	75.32	67.89	76.02	74.58	76.98	76.76	77.56	74.7	76.4	75.12	78.04	82.57	76.65	89.24	75.43	77.75	80.62	76.75	89.24	4.92646	78.6959	77.11
M11350_2.00:STAT1	VWTTTCCN	58.73	69.36	88.38	89.22	54.92	59.59	64.67	87.05	82.3	56.65	58.89	52.8	32.78	62.06	63.47	54.34	42.42	51.16	45.3	55.45	58.47	64.05	82.36	69.13	81.98	69.64	59.11	64.22	62.68	89.22	13.8276	63.489	62.06
M00209_2.00:SOX1:SOX10:SOX11:SOX12:SOX13:SOX14:SOX15:SOX17:SOX18:SOX2:SOX21:SOX3:SOX30:SOX4:SOX5:SOX6:SOX7:SOX8:SOX9:SRY	NNDACAAT	85.86	76.82	73.98	75.98	84.76	66.14	68.54	64.41	60.18	84.7	84.93	84.19	66.64	83.02	88.04	85.85	80.49	50.5	31.52	85.58	88.98	63.07	49.9	85.45	73.14	84.14	63.88	76.07	84.05	88.98	13.8267	74.1659	76.82
M00364_2.00:POU3F4	WWATKHD	87.16	85.66	86.31	88.16	86.1	77.07	75.99	81.42	76.33	85.95	84.04	85.13	69.8	86.32	87.31	86.43	82.61	52.66	32.45	88.16	88.69	73.2	69.34	84.02	84.43	82.63	65.57	83.19	85.2	88.69	12.2142	79.3562	84.04
M00213_2.00:SOX1:SOX10:SOX11:SOX12:SOX13:SOX14:SOX15:SOX17:SOX18:SOX2:SOX21:SOX3:SOX30:SOX4:SOX5:SOX6:SOX7:SOX8:SOX9:SRY	NDRACAAWR	83.66	69.4	65.74	67.89	83.15	61.4	63.76	56.37	49.56	83.28	83.83	83.33	65.39	81.39	86.92	85.53	80.43	48.14	29.27	84.61	88.61	58.27	43.49	83.36	66.06	81.86	61.12	72.61	82.07	88.61	15.2596	70.7069	72.61
M00315_2.00:ALX1:ALX3:ALX4:ARX:BARX1:BARX2:BSX:DLX1:DLX2:DLX3:DLX4:DLX5:DLX6:DRGX:EMX1:EMX2:EN1:EN2:ESX1:EVX1:EVX2:GBX1:GBX2:GSX1:GSX2:HESX1:HOXA1:HOXA2:HOXA3:HOXB1:HOXB2:HOXB3:HOXD3:ISX:LBX1:LBX2:LHX1:LHX2:LHX3:LHX4:LHX5:LHX6:LHX8:LHX9:LMX1A:LMX1B:MEOX1:MIXL1:MNX1:MSX1:MSX2:NKX1-1:NKX1-2:NOBOX:NOTO:OTP:PDX1:PHOX2A:PHOX2B:PROP1:PRRX1:PRRX2:RAX:RAX2:SEBOX:SHOX:SHOX2:UNCX:VAX1:VAX2:VSX1:VSX2:ZFHX2:…	NNTAATWN	86.01	80.16	79.12	81.09	84.73	71.78	71.38	71.53	67.7	84.71	82.77	84.64	68.72	85.41	88.1	85.1	81.1	50.02	27.68	87.12	88.58	67.77	56.71	82.16	78.58	79.92	63.77	80.02	83.87	88.58	13.3218	75.8707	80.16
M10781_2.00:ALX1:ALX3:ALX4:ARX:DRGX:EMX1:EMX2:EN1:EN2:ESX1:GBX1:GBX2:HESX1:ISX:LHX1:LHX2:LHX3:LHX4:LHX5:LHX6:LHX8:LHX9:LMX1A:LMX1B:MIXL1:MSX1:MSX2:NOBOX:NOTO:OTP:PDX1:PHOX2A:PHOX2B:PROP1:PRRX1:PRRX2:RAX:RAX2:SEBOX:SHOX:SHOX2:UNCX:VAX1:VAX2:VSX1:VSX2:ZFHX2	DGHATTDT	87.53	82.45	81.31	82.69	86.58	73.63	74.04	75.87	68.81	85.93	85.55	85.57	69.3	84.84	87.4	87.56	84.45	52.38	29.27	87.33	88.44	70.01	62.32	84.87	80.72	83.55	65.94	81.29	84.41	88.44	12.9274	77.7255	82.69
M06314_2.00:IRX2:IRX4:IRX5	ATAACA	85.33	81.33	83.69	85.61	84.34	73.41	73.83	76.8	71.35	83.85	82.78	83.96	68.64	84.78	87.49	84.52	81.83	51.96	30.99	86.2	88.2	70.82	65.33	83.6	81.79	81.69	66.05	81.03	83.56	88.2	12.1834	77.4055	81.83
M11361_2.00:STAT4	GATTTCYW	67.83	70.32	86.99	87.97	63.29	59.19	68.47	84.34	79.2	67.18	69.54	63.98	38.35	75.36	81.65	63.5	49.22	48.28	31.79	67.71	74.72	70.1	77.76	79.88	82.88	78.52	62.55	70.59	75.49	87.97	13.5736	68.85	70.1
M01567_2.00:TBP:TBPL2	NDTATAW	75.7	74.45	82.03	84.38	70.93	61.58	67.38	70.68	68.03	75.14	76.94	71.17	46.34	80.23	87.76	72.75	60.93	49.22	30.46	76.4	84.27	67.77	60.52	84.23	76.4	82.87	63.14	71.9	81.15	87.76	12.7195	70.8534	72.75
M11357_2.00:STAT5A	HAWTTCCN	65.44	70.03	86.52	87.74	61.22	59.05	67.27	81.92	77.65	64.65	65.52	61.14	36.86	72.5	77.25	59.97	46.43	43.89	24.37	66.41	72.39	68.94	72.34	73.45	82.19	71.46	61.07	68.73	72.19	87.74	14.0962	66.1583	68.73
M00458_2.00:ISL1:ISL2:NOTO:SHOX:SHOX2:VSX1	NTAATDG	86.06	82.83	84.92	86.47	85.02	75.85	75.84	79.07	73.45	84.68	83.17	84.93	71.05	85.62	87.67	85.41	82.39	57.05	37.62	86.56	87.5	73.82	65.93	83.64	83.6	82.23	68.33	83.38	84.32	87.67	10.8518	78.9107	83.38
M00366_2.00:POU3F4	TWATKMR	70.9	72.7	85.21	87.4	65.33	62.03	66.45	75.23	74.12	70.27	71.38	65.61	42.85	76.41	82.51	66.37	54.12	45.87	29.54	71.39	77.87	67.55	67.54	79.47	78.64	76.97	60.81	70.44	76.45	87.4	12.6616	68.67	70.9
M10809_2.00:PAX2	VHBAAACHC	83.24	80.16	85.03	86.67	82.33	73.05	73.31	80.36	71.9	82.64	82.77	81.13	66.72	82.06	83.19	83.62	78.37	55.35	35.76	83.51	84.38	72.08	67.94	82.54	83.52	82.98	66.42	79.69	82.16	86.67	10.7349	76.9959	82.06
M01909_2.00:FBXL19:KDM2A:KDM2B	NNYVCGN	77.36	78.07	85.36	85.09	78.41	76.75	78.5	82.7	79.54	76.46	76.48	76.79	76.79	73.95	71.43	77.75	80.32	78.83	78.41	77.12	75.7	76.47	80.56	75.67	86.3	76.12	79.4	78.27	73.61	86.3	3.36771	78.2141	77.75
M01667_2.00:ARID3A:ARID3B:ARID3C	NNATYAAA	78.11	76.82	79.47	81.55	74.87	63.61	66.02	70.75	66.81	77.21	78.23	73.82	52.08	80.14	86.09	76.79	68.56	46.16	24.64	78.54	83.95	65.76	56.51	81.69	75.81	79.87	60.06	74.54	80.36	86.09	13.1626	70.9938	75.81
M00552_2.00:POU3F2	NTAATKMV	83.57	78.53	76.57	78.92	82.29	68.31	67.99	68.04	63.5	82.07	81.05	81.72	64.73	81.42	84.32	82.65	78.65	48.42	28.08	84.46	86.01	64.99	56.11	80.01	74.79	77.41	60.54	77.19	80.76	86.01	12.8584	73.2103	78.53
M01678_2.00:HMGA1:HMGA2	ADARTAAW	83.39	76.7	74.31	76.67	82.37	68.53	66.24	66.98	57.96	82.22	81.81	82.14	66.72	82.61	85.91	83.89	80.82	46.11	26.75	84.08	85.84	62.98	53.31	80.22	72.92	78.31	57.52	75.14	80.38	85.91	13.7413	72.5114	76.7
M11117_2.00:NR1H4:NR1I2:NR1I3:VDR	DRGGTSA	80.65	80.53	83.16	82.83	80.84	75.44	76.06	81.71	74.89	78.05	75.59	78.71	68.72	76.18	73.58	79.05	76.92	67.28	62.65	79.2	77.02	74.94	75.55	76.5	85.9	75.41	70.97	79.91	77.04	85.9	4.89139	76.7338	76.92
M01688_2.00:HMGA1:HMGA2	AWWWAWTW	83.22	78.16	77.23	79.66	82.06	69.75	67.47	70.68	62.17	81.54	80.94	81.45	66.39	82.86	85.34	83.76	80.99	46.91	26.49	84.25	85.87	64.9	56.11	80.58	75.17	78.74	58.1	75.89	80.17	85.87	13.3362	73.3397	78.74
M01937_2.00:DMRT1:DMRT2:DMRT3:DMRTA2:DMRTB1:DMRTC2	WWTGTWDC	82.76	74.53	75.26	77.58	81.44	66.19	66.74	65.12	59.73	81.59	81.23	81.74	65.31	80.69	84.07	82.37	79.82	48.14	30.07	83.67	85.79	61.09	49.3	80.68	73.78	78.4	59.75	75.55	79.99	85.79	13.1644	72.151	77.58
M00453_2.00:IRX1:IRX3:IRX6	NNDACAHGNN	75.5	77.66	84.06	85.7	74.68	72.1	67.31	76.58	71.35	73.54	71.36	73.21	67.05	72.65	70.2	75.95	76.48	48.8	35.23	75.47	73.29	64.1	63.53	71.3	80.85	71.02	56.25	74.84	71.52	85.7	10.0439	70.7441	72.65
M02431_2.00:LCOR:LCORL	NCCNAAWHN	84.32	77.91	79.38	80.42	83.75	70.16	70.56	71.67	65.49	83	82.59	82.79	67.89	82.85	85.52	84.83	80.04	52.19	35.23	83.96	85.49	67.28	62.93	82.75	80.45	82.22	64.41	77.97	82.05	85.52	11.4869	75.5207	80.42
M00826_2.00:SOX1:SOX10:SOX11:SOX12:SOX13:SOX14:SOX15:SOX17:SOX18:SOX2:SOX21:SOX3:SOX30:SOX4:SOX5:SOX6:SOX7:SOX8:SOX9:SRY	NNNAACAAT	71.38	61.4	67.32	69.6	66.74	49.07	58.04	53.95	53.1	71.33	75.59	67.61	39.43	74.75	85.5	68.11	52.17	46.16	31.26	71.06	81.51	55.8	43.29	83.72	63.5	81.61	61.02	62.73	77.42	85.5	13.7016	63.5921	66.74
M02421_2.00:HNF4A:HNF4G:NR2E1	VDGTCANNN	66.55	67.69	84.14	85.4	66.46	62.3	66.58	76.8	71.9	66.42	67.09	65.64	55.91	64.88	65.24	67.47	63.27	52.95	45.7	64.54	66.91	62.62	67.33	71.22	78.64	72.26	62.92	65.71	68.67	85.4	8.02016	67.0072	66.55
M00385_2.00:NKX2-1:NKX2-2:NKX2-3:NKX2-4:NKX2-5:NKX2-6:NKX2-8	TBAAGTGB	66.13	71.53	84.14	85.38	67.47	67.04	63.06	77.86	70.69	63.49	62.08	63.63	60.15	58.35	54.07	69.16	72.13	47.71	36.69	62.7	59.19	58.9	66.13	61.4	79.33	64.31	52.7	66.12	60.35	85.38	10.1249	64.5479	63.63
M00499_2.00:DBX1:DBX2:HLX	TWATYRN	85.23	81.95	81.8	83.43	83.47	72.19	70.86	76.73	70.8	82.85	80.94	82.79	67.72	83.43	85.32	84.39	80.71	47.71	27.28	84.37	84.7	68.22	62.53	82.14	81.31	80.26	59.8	80.17	82.07	85.32	12.9754	75.6955	81.31
M00363_2.00:POU6F2	NTAATNNN	83.45	78.16	76.73	78.84	82.07	69.8	68.7	68.9	64.27	82.12	80.41	81.56	65.81	82.42	84.84	82.06	79.26	48.61	27.95	84.55	85.31	65.31	53.11	79	75.59	75.57	60.22	77.67	80.76	85.31	12.8987	73.2086	78.16
M02530_2.00:LIN54	NTYAAATN	79.42	75.7	83.22	85.08	78.86	70.25	69.72	76.16	69.14	78.14	76.51	79.19	65.39	80.86	82.85	80.06	78.21	46.53	27.42	80.96	81.64	67.01	62.73	78.45	80.93	77.02	58.85	77	78.06	85.08	12.1786	73.2883	78.06
M01920_2.00:TET1	NNNYGMGKDN	72.47	76.45	85.03	84.68	74.81	73.54	73.68	81.28	76.88	72.15	71.87	71.77	71.46	67.65	63.83	74.57	75.92	72.18	72.58	71.15	68.08	71.13	78.76	69.15	84.54	72.49	72.88	74.43	68.72	85.03	5.06726	73.9355	72.58
M01668_2.00:ARID5A:ARID5B	NDVDATHBHN	83.92	77.07	73.32	75.09	83.3	67.67	65.42	65.55	61.39	82.19	82.34	82.82	67.47	81.14	84.93	84.49	80.94	49.83	33.64	82.93	84.86	61.59	49.3	82.45	73.35	81.02	59.11	75.85	81.15	84.93	12.9049	72.901	77.07
M01662_2.00:ARID3A:ARID3B:ARID3C	NDATHAAAN	71.55	70.03	78.73	81.14	66.38	57.38	62.79	68.33	67.48	70.94	72.65	66.97	40.93	76.76	84.91	67.41	54.46	43.56	24.37	72.37	80.17	63.6	56.51	79.83	72.76	77.45	57.63	68.47	77.09	84.91	13.318	66.6431	68.47
M00351_2.00:PAX4	BNNATTAN	82.6	76.91	75.33	77.35	81.16	68.8	67.42	67.12	63.38	81.4	79.77	80.82	64.98	81.33	83.91	81.56	78.65	48.14	27.15	83.51	84.54	64.46	52.51	78.53	74.29	75.45	59.69	76.33	80.13	84.54	12.8595	72.3179	76.91
M00214_2.00:SOX1:SOX10:SOX11:SOX12:SOX13:SOX14:SOX15:SOX17:SOX18:SOX2:SOX21:SOX3:SOX30:SOX4:SOX5:SOX6:SOX7:SOX8:SOX9:SRY	NNNNAWSAAT	79.31	77.41	82.63	84.54	79.3	70.2	69.06	76.8	69.91	77.88	77.68	77.79	66.22	78.94	81.31	79.86	76.48	48.42	30.99	79.63	81.13	66.83	64.13	79.34	79.49	78.96	59.69	75.62	78.08	84.54	11.2915	73.3666	77.79
M11296_2.00:SOX1:SOX10:SOX11:SOX12:SOX13:SOX14:SOX15:SOX17:SOX18:SOX2:SOX21:SOX3:SOX30:SOX4:SOX5:SOX6:SOX7:SOX8:SOX9:SRY	ACAAWGVC	79.86	67.03	62.63	64.15	78.64	55.89	60.35	52.95	44.91	78.71	79.68	79.42	61.56	76.69	81.99	80.15	75.7	44.6	29.01	80.32	84.41	54.19	42.48	78.68	64.67	77.26	57.63	69.25	77.22	84.41	14.473	66.8976	69.25
M10017_2.00:MAF:MAFA:MAFB:MAFG:MAFK:NRL	GCTGAC	70.89	72.07	84.18	84.39	72.33	72.6	71.54	79.64	74.34	69.22	68.4	69.56	65.56	62.94	58.44	71.87	72.35	68.84	68.87	66.45	63.54	66.43	74.15	69.88	81.84	69.77	70.97	68.84	68.31	84.39	5.85539	70.9728	69.88
M00199_2.00:SOX1:SOX10:SOX11:SOX12:SOX13:SOX14:SOX15:SOX17:SOX18:SOX2:SOX21:SOX3:SOX30:SOX4:SOX5:SOX6:SOX7:SOX8:SOX9:SRY	NNNAWSAAT	82.41	77.78	80.46	82.45	82.15	70.56	69.86	73.38	67.81	81.22	81.26	80.67	66.22	80.29	83.48	82.16	76.53	51.2	34.04	82.08	84.29	66.52	61.52	81.94	77.65	80.96	62.76	75.51	81.01	84.29	11.2464	74.4197	80.29
M01921_2.00:KMT2A	NNNNHDCGNN	76.91	78.16	83.76	84.18	77.96	74.31	74.24	79.5	75.66	75.95	75.27	75.86	72.46	73.34	71.18	77.38	78.93	63.37	54.04	76.64	75.07	72.12	74.35	72.68	84.11	73.26	69.7	76.56	73.01	84.18	5.86384	74.8262	75.27
M09754_2.00:TFAP2A:TFAP2B:TFAP2C:TFAP2D:TFAP2E	HDGCCTG	51.08	64.28	84.16	84.09	56.05	67.58	62.92	79.15	73.67	51.38	49.66	52.37	61.15	45.35	36.03	57.1	61.98	60.11	63.71	49.62	42.59	59.7	77.96	46.74	79.39	53.21	58.26	58.37	47.83	84.16	12.5892	59.8445	58.37
M00869_2.00:HSF1	GAANSTTCB	49.02	58.19	83.31	84.12	46.51	51.92	58.65	77.51	73.45	49.64	49.49	45.82	29.87	56.81	57.42	45.87	38.57	40.59	30.33	49.55	51.97	61.99	74.35	55.77	77.49	56.54	51.17	58.63	55.96	84.12	14.1019	55.8797	55.77
M11322_2.00:LEF1:TCF7:TCF7L1:TCF7L2	CTTTGA	73.61	69.65	78.89	80.07	72.75	62.57	66.79	73.31	65.04	74	75.93	72.5	54.16	78.41	83.91	74.93	66.16	50.54	34.17	74.77	80.95	66.43	65.93	81	77.33	82.02	64.41	72.64	78.46	83.91	10.6261	70.7355	73.31
M00353_2.00:PAX3:PAX7	NNSVATTAN	80.64	75.66	77.26	78.84	80.06	67.77	68.65	69.61	63.38	79.81	78	79.16	64.73	80.79	83.1	79.93	76.7	47.95	27.95	82.7	83.9	65.98	56.31	77.08	77.38	75.69	61.18	76.44	79.07	83.9	12.1502	72.2662	77.08
M01517_2.00:HMGA1:HMGA2	DAWWAAWT	82.19	78.2	79.36	81.71	81.41	70.65	68.11	72.74	65.27	80.92	80.2	80.48	67.05	81.68	83.62	83.26	81.55	48.09	26.62	82.6	82.98	65.71	59.52	79.4	76.9	78.94	59.16	76.56	78.78	83.62	12.6462	73.5745	78.94
M00197_2.00:SOX1:SOX10:SOX11:SOX12:SOX13:SOX14:SOX15:SOX17:SOX18:SOX2:SOX21:SOX3:SOX30:SOX4:SOX5:SOX6:SOX7:SOX8:SOX9:SRY	NDAACAAT	82.14	76.62	77.07	79.01	81.53	67.9	67.17	68.11	62.72	81.25	81.56	80.24	66.56	79.21	82.28	83.52	79.99	48.33	29.93	81.17	83.22	63.25	53.11	81.61	75.43	82.08	60.28	73.54	80.26	83.52	12.5808	72.7272	79.01
M01480_2.00:ELF5:ETV7:SPI1:SPIB:SPIC	WDVVGGAAG	53.88	61.28	83.04	83.44	50.31	52.6	60.45	76.51	72.12	53.31	55.67	48.59	30.28	55.29	57.67	49.85	37.51	45.17	38.54	50.34	54.83	58.76	72.55	64.26	76.77	64.33	56.57	57.4	59.49	83.44	12.785	57.959	56.57
M11113_2.00:HNF4A:HNF4G:NR2E1:NR2F1:NR2F2:NR2F6:NR6A1:RXRB:RXRG	AGKTCA	82.13	75.99	77.74	78.06	82.53	68.4	71.63	73.81	62.61	80.79	80.57	80.63	66.06	77.9	79.42	83.3	79.04	65.25	57.22	81.33	82.47	68.62	68.34	81.06	80.03	81.84	70.39	77.26	80.17	83.3	6.98301	75.6755	78.06
M10762_2.00:CDX1:CDX2:CDX4:NKX2-6	AWTWATR	81.9	80.12	81.43	83.23	79.64	70.65	68.99	75.09	69.14	79.18	76.97	79.38	66.14	81.43	82.78	80.93	78.65	48.94	28.48	81.7	81.21	66.74	60.72	77.08	79.92	75.09	57.52	78.23	78.03	83.23	12.0175	73.4245	78.23
M07695_2.00:ZNF33A	GTGSCT	62.86	65.44	82.37	83.19	61.3	60.18	62.92	73.95	69.36	60.95	61.69	58.8	45.92	65.52	68.48	61.3	56.63	49.13	39.21	62.98	66.73	63.69	67.94	65.93	78.8	66.25	59.43	66.27	65.49	83.19	9.31187	63.8866	63.69
M01661_2.00:ARID5A:ARID5B	NAATAYNN	80.51	77.28	79.07	80.99	78.4	67.49	66.24	71.03	66.37	78.07	77.03	78.59	64.31	80.43	83.07	80.51	78.37	44.98	24.11	80.01	80.66	64.01	56.11	78.53	77.04	76.99	56.67	74.54	77.6	83.07	12.9167	71.69	77.28
M10714_2.00:ALX1:ALX3:ALX4:ARX:BARX1:BARX2:BSX:DLX1:DLX2:DLX3:DLX4:DLX5:DLX6:DRGX:EMX1:EMX2:EN1:EN2:ESX1:EVX1:EVX2:GBX1:GBX2:GSX1:GSX2:HESX1:HMX1:HMX3:HOXA1:HOXA2:HOXA3:HOXA4:HOXA5:HOXB1:HOXB2:HOXB3:HOXB4:HOXB5:HOXC4:HOXC5:HOXD1:HOXD3:HOXD4:ISX:LHX2:LHX3:LHX4:LHX6:LHX8:LHX9:LMX1A:LMX1B:MEOX1:MIXL1:MNX1:MSX1:MSX2:NKX1-1:NKX1-2:NOBOX:NOTO:OTP:PDX1:PHOX2A:PHOX2B:PROP1:PRRX1:PRRX2:RAX:RAX2:SEBOX:SHOX…	GTARTKG	82.09	75.7	79.84	80.6	81.47	69.39	70.29	71.89	65.38	80.38	80.2	80.27	69.38	78.85	81.6	83.02	77.37	54.69	39.07	80.82	81.97	66.34	57.11	82.45	78.93	82.04	65.2	76.74	80.02	83.02	10.275	74.2448	78.93
M00542_2.00:PAX4	YNAATTAN	80.38	72.45	69.09	70.99	78.87	64.65	63.36	61.64	57.08	78.98	77.65	78.77	61.9	78.33	81.51	79.24	76.7	45.36	24.24	81.33	82.95	59.84	47.49	76.51	69.29	72.8	56.83	72.94	77.6	82.95	13.3385	68.9231	72.8
M00712_2.00:LEF1:TCF7:TCF7L1:TCF7L2	YYTTTGHNNN	80.54	74.24	77.25	79.2	80.85	68.13	66.29	69.68	62.83	79.52	80.18	79.59	65.14	79.82	82.28	82.79	79.88	46.35	25.83	80.73	82.95	63.51	57.52	80.4	75.83	80.77	59	73.13	78.1	82.95	12.7932	72.1493	78.1
M05015_2.00:BARHL1:BARHL2:BARX1:BARX2:BSX:DLX1:DLX2:DLX3:DLX4:DLX5:DLX6:EVX1:EVX2:GBX1:GBX2:HMX1:HMX2:HMX3:HOXA1:HOXA2:HOXA3:HOXB1:HOXB2:HOXB3:HOXD1:HOXD3:MEOX1:MEOX2:MNX1:MSX1:MSX2:NANOG:NANOGP8:PDX1:VENTX	BTRATBGB	73.8	71.36	80.32	80.84	72.24	63.66	67.63	70.89	67.81	73.57	76.66	71.06	56.82	71.98	76.66	74.46	66.11	62.09	57.62	71.02	75.83	65.17	60.92	82.46	78.16	82.94	70.6	71.34	76.43	82.94	6.93065	71.3948	71.36
M00711_2.00:BBX:CIC:SOX10:SOX8:SOX9	NTSAATGD	79.18	73.16	72.63	74.56	78.33	62.44	62.24	61.85	55.53	77.64	78.04	77.91	62.06	77.01	81.35	79.22	74.3	45.17	30.33	79.86	82.78	58.45	52.91	79.63	71.46	78.42	57.36	72.38	77.34	82.78	12.488	69.4324	74.3
M10862_2.00:HSF1:HSF2:HSF4	CTGCMRG	68.28	70.45	80.52	80.11	70.62	67.22	68.58	78.43	70.02	67.85	66.79	68.79	61.15	69.46	67.71	68.43	69.18	59.41	51.52	69.8	68.2	68.27	71.74	64.96	82.75	65.25	64.46	72.23	66.94	82.75	6.22855	68.9352	68.43
M00492_2.00:BARX1:BARX2:BSX:DLX1:DLX2:DLX3:DLX4:DLX5:DLX6:EN1:EN2:EVX1:EVX2:GBX1:GBX2:GSX1:GSX2:HOXA1:HOXA2:HOXA3:HOXA4:HOXA5:HOXB1:HOXB2:HOXB3:HOXB4:HOXB5:HOXC4:HOXC5:HOXD1:HOXD3:HOXD4:MEOX1:MEOX2:MNX1:MSX1:MSX2:NANOG:NANOGP8:NKX1-1:NKX1-2:PDX1:VAX1:VAX2:VENTX	TAATBRVN	80.18	74.61	75.4	77	79.58	67.67	66.22	69.47	60.51	78.66	77.42	79.06	64.56	79.87	82.73	79.95	76.31	47.57	32.58	80.78	82.12	62.71	54.71	78.28	75.7	76	57.79	75.92	77.83	82.73	11.6837	71.4203	76
M00365_2.00:POU3F4	TGMATAH	62.73	67.15	80.53	82.68	56.59	55.62	57.35	68.83	66.37	61.15	61.99	56.89	37.27	67.69	73.1	58.73	49.72	37.58	22.12	61.12	66.04	59.7	59.92	70.12	73.3	68.4	50.16	62.95	66.76	82.68	12.6482	60.7779	61.99
M10850_2.00:POU3F3	HAATGCW	70.68	68.7	80.39	81.9	64.74	56.61	65.06	72.38	67.7	69.27	70.67	65.94	39.52	75.25	82.62	65.11	50.78	48.42	32.72	70.82	77.77	65.22	63.53	79.72	76.45	76.08	62.76	70	75.48	82.62	11.9758	67.1134	69.27
M00347_2.00:PAX4	YNWATTA	80.11	76.49	78.45	80.76	79.1	68.89	66.15	70.6	65.04	78.71	76.82	78.58	63.64	80.25	82.46	79.34	76.92	45.21	25.17	81.05	81.82	65.26	56.11	76.14	76.18	74.1	56.04	75.48	77.76	82.46	12.6828	71.47	76.49
M00401_2.00:ALX1:ALX3:ALX4:ARX:BARX1:BARX2:BSX:DLX1:DLX2:DLX3:DLX6:DRGX:EMX1:EMX2:EN1:EN2:ESX1:EVX1:EVX2:GBX1:GBX2:GSX1:GSX2:HESX1:HOXA2:HOXA3:HOXB2:HOXB3:HOXD3:ISX:LBX1:LBX2:LHX1:LHX2:LHX3:LHX4:LHX5:LHX6:LHX8:LHX9:LMX1A:LMX1B:MEOX1:MIXL1:MNX1:MSX1:MSX2:NKX1-1:NKX1-2:NOBOX:NOTO:OTP:PDX1:PHOX2A:PHOX2B:PROP1:PRRX1:PRRX2:RAX:RAX2:SEBOX:SHOX:SHOX2:UNCX:VAX1:VAX2:VSX1:VSX2:ZFHX2:ZFHX3	NNTAATTN	80.12	73.07	70.76	72.66	79.43	65.24	63.72	61.99	58.63	79.04	77.54	78.7	63.23	78.57	81.26	79.54	77.09	45.21	24.64	80.88	82.21	61.09	48.5	75.95	70.92	73.83	57.31	72.79	77.52	82.21	13.1083	69.36	73.07
M01674_2.00:HMGA1:HMGA2	RNAAAWHAR	76.02	76.45	79.65	82.12	75.89	69.71	63.2	72.95	65.82	74.35	73.33	74.39	64.56	73.03	72.38	79.54	80.82	40.83	23.84	75.82	74.13	60.65	60.72	72.69	76.37	74.46	50.58	73.28	71.83	82.12	12.5033	69.29	73.28
M00216_2.00:TBP:TBPL2	HWTATAT	69.94	67.53	75.02	77.41	64.53	55.98	58.97	62.56	62.5	68.92	70.74	65.37	41.43	74.28	82.12	67.2	57.36	43.23	27.02	70.05	78.1	60.51	52.51	78.59	69.37	77.22	55.35	64.55	74.49	82.12	12.3677	64.581	67.2
M00060_2.00:HSF2:HSF4	NNNTTCYAY	65.47	64.99	80.5	82.05	61.16	54.81	62.38	71.89	66.81	64.47	67.14	61.43	37.69	69.55	76	61.83	48.22	45.78	30.33	65.23	72.18	63.38	61.72	76.24	75.59	75.77	60.12	66.01	71.24	82.05	11.8581	64.1372	65.23
M10220_2.00:KLF1:KLF12:KLF2:KLF3:KLF4:KLF5:KLF6:KLF7	CCTCCYY	58.2	70.99	82.05	81.12	61.63	71.11	66.08	80.21	71.57	56.52	54.94	55.78	63.56	48.42	38.45	61.93	67.39	61.76	65.56	54.53	46.06	61.81	76.75	49.44	80.96	55.66	59.59	63.62	50.45	82.05	11.1851	62.6255	61.81
M01009_2.00:FOXM1	NGCATYNH	78.04	76.16	80.61	81.84	77.31	68.8	67.63	74.45	64.93	76.29	75.42	76.24	65.97	75.3	75.3	78.64	78.21	51.01	37.75	77.98	76.99	66.02	63.33	75.18	79.39	74.22	59.32	75.96	74.18	81.84	9.56591	71.8093	75.3
M02236_2.00:POU3F3	BDHATTANN	80.19	73.91	71.27	73.45	78.64	65.73	63.31	62.78	58.41	78.53	77.33	78.11	62.56	78.1	80.94	79.11	76.59	44.22	25.7	80.68	81.67	60.69	48.9	76.03	70.41	73.05	55.4	73.46	77.02	81.67	12.9917	69.179	73.46
M10675_2.00:ALX1:ALX3:ALX4:ARX:BARX1:BARX2:BSX:DLX2:DLX3:DRGX:EMX1:EMX2:EN1:EN2:ESX1:EVX1:EVX2:GBX1:GBX2:GSX1:GSX2:HESX1:HOXA2:HOXA3:HOXB2:HOXB3:HOXD3:ISX:LBX1:LBX2:LHX1:LHX2:LHX3:LHX4:LHX5:LHX6:LHX8:LHX9:LMX1A:LMX1B:MEOX1:MIXL1:MNX1:MSX1:MSX2:NKX1-1:NKX1-2:NOBOX:NOTO:OTP:PDX1:PHOX2A:PHOX2B:PROP1:PRRX1:PRRX2:RAX:RAX2:SEBOX:SHOX:SHOX2:UNCX:VAX1:VAX2:VSX1:VSX2:ZFHX2	TAATHA	61.8	67.36	79.02	81.51	62.31	62.93	57.9	68.9	66.37	60.4	58.01	59.72	58.49	56.61	53.25	64.88	68.34	37.72	22.52	59.28	54.85	53.47	56.91	57.6	71.05	60.22	45.5	60.6	56.74	81.51	11.1769	59.4572	59.72
M01476_2.00:EHF:ELF1:ELF2:ELF3:ELF4:ELF5:ETV6:ETV7	DNVMGGAART	47.67	56.23	80.18	81.5	44.51	46.68	53.81	72.88	69.69	45.98	47.86	42.91	24.71	49.87	51.6	43.72	33.84	45.73	44.64	44.35	47.48	53.52	70.14	56.49	72.31	57.45	51.91	52.59	51.71	81.5	13.0223	53.171	51.6
M05887_2.00:NFKB1:NFKB2	VGGGRNTTYCCCB	24.03	52.02	51.18	43.29	25.22	47.27	44.58	81.49	64.27	20.33	13.07	22.14	25.46	22.1	6.14	21.39	26.98	22.68	16.82	22.79	9.61	45.54	77.56	9.77	69.99	9.25	25.42	43.46	17.07	81.49	21.0478	33.1352	25.22
M06215_2.00:ALX1:ALX3:ALX4:ARX:DRGX:EMX1:EMX2:EN1:EN2:ESX1:GBX1:GBX2:HESX1:ISX:LHX1:LHX2:LHX3:LHX4:LHX5:LHX6:LHX8:LHX9:LMX1A:LMX1B:MIXL1:MSX1:MSX2:NOBOX:NOTO:OTP:PDX1:PHOX2A:PHOX2B:PROP1:PRRX1:PRRX2:RAX:RAX2:SEBOX:SHOX:SHOX2:UNCX:VAX1:VAX2:VSX1:VSX2:ZFHX2	YAATHA	81.03	78.12	79.04	81.05	79.94	68.98	66.36	72.24	65.6	78.84	77.47	78.63	65.06	78.25	79.88	81.46	78.09	44.22	24.64	80.1	80.51	64.37	59.52	78.72	77.12	77.91	54.98	75.21	77.61	81.46	12.812	71.8948	77.91
M10421_2.00:SATB1:SATB2	WTTTAT	69.29	66.24	74.55	77.14	63.84	53.59	58.31	61.57	57.41	67.95	69.5	64.47	39.02	73.52	81.4	65.54	53.4	41.82	23.97	69.24	76.9	59.12	52.51	77.02	68.68	74.67	54.56	64.63	73.39	81.4	12.8096	63.2155	65.54
M11410_2.00:TEAD4	CATTYCW	68.11	65.4	80.15	81.18	64.43	56.12	66.31	73.81	68.36	67.9	70.79	65.2	42.01	73.35	81.37	65.02	49.61	51.58	36.03	69.02	76.95	64.99	62.73	79.99	76.23	78.77	65.68	67.72	75.03	81.37	11.2265	67.029	67.9
M11298_2.00:SOX1:SOX10:SOX11:SOX12:SOX13:SOX14:SOX15:SOX17:SOX18:SOX2:SOX21:SOX3:SOX30:SOX4:SOX5:SOX6:SOX7:SOX8:SOX9:SRY	CWTTGTV	76.61	67.69	66.81	68.12	73.95	55.08	60.08	56.3	50.77	74.82	76.8	73.06	50.58	74.39	80.42	76.03	68.39	45.78	32.32	75.36	81.33	56.43	46.49	79.51	67.77	78.17	58.95	67.5	75.96	81.33	12.4695	66.0507	68.12
M01509_2.00:POU5F1B	TAATTRN	79.95	78.74	79.6	81.11	78.34	69.03	66.27	71.67	67.15	77.42	74.99	77.07	65.06	79.11	80.06	78.87	78.09	45.64	26.62	78.53	77.66	64.46	54.31	74.61	78.88	72.4	55.4	75.14	75.49	81.11	12.238	71.0921	75.49
M00357_2.00:PAX3:PAX7	NSNATTANN	80.24	75.99	76.53	78.26	79.69	68.76	67.92	68.04	63.72	79.11	76.8	78.21	65.31	78.1	78.88	78.88	75.81	49.22	28.48	81.08	80.78	65.13	55.71	74.14	76.1	72.87	60.91	75.36	77.09	81.08	11.4481	71.28	75.99
M00438_2.00:NKX2-1:NKX2-2:NKX2-3:NKX2-4:NKX2-5:NKX2-6:NKX2-8	NTNRAGTGB	63.2	67.69	79.9	81.07	63.86	62.48	58.13	70.75	65.15	60.14	59.92	59.09	53.33	55.52	53.8	65.92	67.06	43.42	34.17	58.98	57.42	54.33	58.72	60.55	74.18	63.07	50.05	61.31	58.3	81.07	9.53701	60.7417	60.14
M01926_2.00:DMRT1:DMRT2:DMRT3:DMRTA2:DMRTC2	DWTGTWWN	79.34	75.2	74.82	76.92	78.17	65.6	65.31	65.91	57.3	77.35	75.4	78.21	63.14	77.99	79.76	77.73	76.87	48.09	29.93	80.5	80.83	60.29	49.7	74.33	73.54	71.01	57.47	75.36	75.48	80.83	11.9528	69.7086	75.2
M09772_2.00:HMGA1:HMGA2	TWTTTT	77.72	72.28	74.66	76.6	77.55	65.96	63.58	67.9	59.62	76.55	76.74	76.1	64.14	75.7	77.75	80.69	79.6	44.27	22.91	78.18	78.85	60.47	52.3	76.49	72.98	77.31	55.19	71.56	74.25	80.69	12.7782	69.2379	74.66
M02249_2.00:HSF1:HSF2:HSF4	NNNTTCYAYN	58.68	58.19	78.78	80.43	54.89	49.35	57.08	67.97	62.39	58.74	61.49	56.67	32.45	66.41	73.69	55.83	42.7	41.11	27.95	59.74	67.23	58.99	59.92	71.17	73.19	70.37	55.35	61.09	66.87	80.43	12.2777	59.611	59.74
M02666_2.00:ZNF354C	MTCCAC	59.74	66.15	80.35	80.29	58.26	62.75	63.61	74.02	69.25	56.72	57.01	53.76	49.58	53.2	51.1	59.21	55.24	60.16	63.44	54.53	54.3	60.74	71.34	62.94	76.48	64.96	62.13	60.98	58.84	80.35	8.17625	62.1062	60.74
M00408_2.00:HMBOX1:HNF1A:HNF1B	NTAACYNN	68.77	67.65	78.13	80.25	63.69	55.67	62.13	68.9	66.81	67.65	67.8	64.13	42.6	70.93	74.82	64.3	54.57	43.19	28.21	68	72.59	59.84	57.52	73.37	73.89	70.96	56.25	66.68	72.22	80.25	11.3001	64.1903	67.65
M10655_2.00:ALX1:ALX3:ALX4:ARX:DRGX:EMX1:EMX2:EN1:EN2:ESX1:GBX1:GBX2:HESX1:ISX:LHX1:LHX2:LHX3:LHX4:LHX5:LHX6:LHX8:LHX9:LMX1A:LMX1B:MIXL1:MSX1:MSX2:NOBOX:NOTO:OTP:PHOX2A:PHOX2B:PROP1:PRRX1:PRRX2:RAX:RAX2:SEBOX:SHOX:SHOX2:UNCX:VAX1:VAX2:VSX1:VSX2:ZFHX2	WATTAD	62.03	69.78	78.21	80.21	62.54	62.93	55.65	68.11	66.37	59.35	57.33	58.64	57.74	57.1	53.12	64.68	68.28	33.33	17.48	59.56	54.87	52.08	54.71	55.52	72.12	58.98	42	60.57	55.25	80.21	12.2954	58.5703	58.98
M10554_2.00:FOXO1:FOXO3:FOXO4:FOXO6	AAACAA	64.65	58.32	71.36	73.64	60.31	49.3	56.49	61.35	53.87	64.23	67.32	61.73	36.86	70.22	80.1	62.04	49.72	40.26	22.12	65.98	75.51	55.94	51.1	75.23	66.38	73.37	54.4	61.2	70.43	80.1	12.7018	60.4631	61.73
M02080_2.00:CRX:DMBX1:GSC:GSC2:PITX1:PITX2:PITX3:RHOXF1	NTRATCC	75.98	69.32	76.35	76.1	76.38	66.14	70.13	74.95	64.16	76.01	75.24	77.3	67.55	77.48	79.22	76.25	72.24	53.42	36.69	78.33	80.04	67.82	68.94	75.9	79.95	73.61	64.72	74.66	75.75	80.04	8.93932	71.7459	75.24
M08452_2.00:NFYA	TTGGY	65.4	63.4	79.11	80.02	60.82	55.8	60.49	70.04	65.04	63.55	65.59	60.57	39.35	71.27	78.88	61.68	49.72	43.89	29.27	64.09	71.51	60.69	62.12	75.5	76.13	74.32	55.19	63.7	70.59	80.02	11.7977	63.37	63.7
M00985_2.00:BCL11A	NNTGWCCVNN	74.72	68.53	73.78	72.63	74.73	62.71	68.9	68.9	61.62	73.87	75.08	73.11	59.23	72.52	73.78	74.29	69.9	70.2	69.14	74.28	76.87	67.37	67.94	76.03	79.87	75.39	72.3	72.34	74.97	79.87	4.64924	71.5517	72.63
M02083_2.00:ALX1:ALX3:ALX4:ARX:BARHL1:BARHL2:BARX1:BARX2:BSX:DLX1:DLX2:DLX3:DLX4:DLX5:DLX6:DRGX:EMX1:EMX2:EN1:EN2:ESX1:EVX1:EVX2:GBX1:GBX2:GSX1:GSX2:HESX1:HOXA1:HOXA2:HOXA3:HOXA4:HOXA5:HOXB1:HOXB2:HOXB3:HOXB4:HOXB5:HOXC4:HOXC5:HOXD1:HOXD3:HOXD4:ISX:LHX1:LHX3:LHX4:LHX5:MEOX1:MEOX2:MIXL1:MNX1:MSX1:MSX2:NANOG:NANOGP8:NKX1-1:NKX1-2:NOTO:OTP:PDX1:PHOX2A:PHOX2B:PROP1:PRRX1:PRRX2:RAX:RAX2:SEBOX:SHOX:SHO…	NNTAATKAN	78.52	73.57	72.1	73.98	77.2	63.43	65.11	65.98	58.19	75.9	73.57	76.36	62.65	76.23	78.06	76.46	75.03	44.51	27.68	78.9	79.81	60.74	51.7	72.6	71.67	68.95	56.04	72.31	74.56	79.81	11.7737	68.3383	72.6
M10695_2.00:NKX2-1:NKX2-2:NKX2-3:NKX2-4:NKX2-5:NKX2-6:NKX2-8	CTTGAGD	56.1	61.94	79.52	79.78	55.84	58.47	57.47	73.59	69.14	54.43	55.47	53.2	45.76	53.19	51.67	56.64	53.96	39.32	30.33	53.37	53.24	54.06	63.13	58.02	76.42	59.42	48.78	58.63	54.56	79.78	10.7436	57.4293	55.84
M00272_2.00:CRX:DMBX1:DPRX:GSC:GSC2:OTX1:OTX2:PITX1:PITX2:PITX3:TPRX1	NNTAATCC	76.76	70.7	71.5	71.72	74.59	62.48	65.56	66.62	58.3	75.07	74.19	74.66	58.99	75.29	77.72	74.25	69.29	49.74	30.46	77.23	79.78	61.72	55.11	74.92	75.33	71.22	61.18	72.53	74.58	79.78	10.4874	68.3272	71.72
M11438_2.00:NFE4	GTGAGGS	53.25	63.19	79.7	78.42	51.76	61.76	60.95	72.6	71.68	50.45	51.38	47.17	42.1	45.99	43.87	52.39	48.44	61.39	66.36	47.15	46.86	60.24	72.14	58.16	76.32	61.38	61.23	56.73	53.23	79.7	10.7573	58.4928	58.16
M11331_2.00:SOX1:SOX10:SOX11:SOX12:SOX13:SOX14:SOX15:SOX17:SOX18:SOX2:SOX21:SOX3:SOX30:SOX4:SOX5:SOX6:SOX7:SOX8:SOX9:SRY	AAACAAA	68.49	64.65	74.37	76.47	63.76	53.86	59.72	64.7	58.63	67.13	68.92	64.24	40.6	71.83	79.65	65.79	54.35	43	23.71	68.82	76.24	58.99	54.11	76.05	69.45	75.04	56.25	63.88	72.1	79.65	12.2264	63.269	64.7
M00551_2.00:POU3F1	NNTAATKMR	77.5	75.24	77.44	79.51	76.57	67.67	64.7	69.82	64.6	76.04	74.37	75.99	62.9	76.35	77.38	77.28	75.81	43.42	24.77	78.69	78.29	63.33	56.31	74.21	74.95	72.06	54.77	73.72	74.34	79.51	12.0909	69.5872	74.37
M11223_2.00:NFATC1:NFATC2:NFATC3:NFATC4	GGAAAA	44.36	58.19	77.89	78.19	40.51	48.8	53.76	79.5	71.57	42.79	44.35	39.87	22.71	48.97	48.9	40.07	29.93	32.11	23.71	42.53	45.12	53.43	73.55	53.25	72.63	53.56	43.64	52.03	48.37	79.5	15.5612	50.4928	48.8
M11234_2.00:NFATC1:NFATC2:NFATC3:NFATC4	TTTCCAN	44.01	58.02	77.83	78.14	40.2	48.71	53.47	79.5	71.57	42.44	43.96	39.43	22.46	48.59	48.52	39.81	29.99	31.97	23.84	42.33	45.01	53.25	73.15	52.91	72.6	53.21	43.27	51.96	48.2	79.5	15.5875	50.2879	48.52
M11221_2.00:NFATC1:NFATC2:NFATC3:NFATC4	GGAAAA	44.36	58.19	77.89	78.19	40.51	48.8	53.76	79.5	71.57	42.79	44.35	39.87	22.71	48.97	48.9	40.07	29.93	32.11	23.71	42.53	45.12	53.43	73.55	53.25	72.63	53.56	43.64	52.03	48.37	79.5	15.5612	50.4928	48.8
M11217_2.00:NFATC1:NFATC2:NFATC3:NFATC4	GGAAAA	44.36	58.19	77.89	78.19	40.51	48.8	53.76	79.5	71.57	42.79	44.35	39.87	22.71	48.97	48.9	40.07	29.93	32.11	23.71	42.53	45.12	53.43	73.55	53.25	72.63	53.56	43.64	52.03	48.37	79.5	15.5612	50.4928	48.8
M11364_2.00:STAT6	TAWTTCCD	58.79	60.28	77.98	79.49	53.87	49.84	57.99	71.6	66.81	57.31	58.5	54.41	30.53	65.76	71.97	53.67	39.8	35.27	16.69	59.17	66.13	58.27	62.73	68.88	72.79	66.42	51.54	60.64	65.09	79.49	13.8913	58.3524	59.17
M00814_2.00:HNF4A:HNF4G:NR2E1	NRAGTCANNN	60.68	60.57	77.9	79.41	60.3	55.85	59.79	69.11	65.27	60.06	60.06	59.4	48.5	58.07	58.6	60.59	56.97	46.16	39.07	59.16	61.02	56.7	61.92	64.12	72.02	63.9	55.88	60.23	62.32	79.41	8.04563	60.47	60.23
M00205_2.00:SOX1:SOX10:SOX11:SOX12:SOX13:SOX14:SOX15:SOX17:SOX18:SOX2:SOX21:SOX3:SOX30:SOX4:SOX5:SOX6:SOX7:SOX8:SOX9:SRY	HATTGTYHNN	76.31	62.07	57.98	59.9	75.99	55.17	55.97	47.76	42.26	75.95	76.34	75.37	61.31	72.94	77.59	79.33	76.98	43.14	26.62	76.41	79.23	50.61	35.87	75.07	59.01	75.11	53.81	64.82	73.61	79.33	14.6153	63.5355	64.82
M09344_2.00:NFKB1:NFKB2	GGGRCTTYCCC	8.98	40.73	50.29	42.54	5.93	34.49	36.69	79.22	66.7	6.08	0.51	4.42	0.33	13.79	2.38	1.99	0.39	10.51	0.93	8.04	0.26	40.79	76.35	3.78	64.91	1.99	16.95	32.02	8.95	79.22	25.2563	22.791	8.98
M09356_2.00:NFKB1:NFKB2	GGGRCTTYCCC	8.98	40.73	50.29	42.54	5.93	34.49	36.69	79.22	66.7	6.08	0.51	4.42	0.33	13.79	2.38	1.99	0.39	10.51	0.93	8.04	0.26	40.79	76.35	3.78	64.91	1.99	16.95	32.02	8.95	79.22	25.2563	22.791	8.98
M01686_2.00:HMGA1:HMGA2	DNAWWWAAW	75.64	72.66	74.48	77.11	75.74	66.32	60.2	65.34	59.73	74.65	74.55	74.47	66.31	73.95	74.76	78.47	79.15	43.47	26.36	75.75	75.3	58.72	50.9	72.74	71.08	73.9	51.69	70.18	71.79	79.15	11.9954	67.7728	72.74
M09847_2.00:MYCN	CAYCTG	66.66	67.65	78.87	79.06	61.69	57.52	64.72	70.82	63.83	65.54	66.14	61.98	40.85	70.26	74.62	60.97	51.51	51.58	38.94	66.7	71.36	66.65	65.93	71.17	78.26	68.95	61.86	69.47	70.93	79.06	9.66414	64.9824	66.65
M01510_2.00:POU5F1B	NTAATTR	75.79	74.7	77.36	78.94	74.55	65.96	63.01	70.11	64.49	73.05	71.04	73.01	61.06	74.01	75.41	75.34	75.14	41.16	22.12	73.95	73.44	60.15	54.11	72.63	75.22	70.58	52.17	69.85	71.52	78.94	12.2357	67.5817	72.63
M01142_2.00:NFE2:NFE2L1:NFE2L2:NFE2L3	NNATGACDN	67.81	70.53	77.71	78.91	64.69	59.37	62.36	68.04	63.16	65.53	64.31	63.06	48.17	68.04	70.25	63.73	59.2	44.98	31.13	67.61	69.19	63.16	59.32	64.96	75.19	61.45	56.46	69.36	67.34	78.91	9.5832	63.6214	64.69
M10846_2.00:POU3F2	TWAAYAAA	77.28	68.86	67.21	69.09	76.46	61.81	59.65	57.65	48.78	76.58	76.18	76.1	63.56	74.49	76.89	78.73	77.37	43.23	25.7	77.69	78.35	55.8	41.48	74.54	67.16	73.28	53.55	70.37	74	78.73	13.344	66.2703	70.37
M00238_2.00:GFI1:GFI1B	HAATCWNNN	67.2	64.4	77.02	78.71	67.08	59.19	62.61	70.04	63.72	67.29	67.98	66.13	50.5	69.4	72.76	67.42	60.31	43.94	29.27	66.65	69.82	58.58	59.92	72.62	73.78	72.14	57.04	65.26	69.55	78.71	10.0313	64.4941	67.08
M00350_2.00:PAX4	CNAATTAN	77.33	69.99	68.63	70.55	76.08	63.25	61.65	60.28	56.19	76.04	74.48	75.85	60.98	74.92	77.05	76.06	73.75	44.65	23.84	77.77	78.64	58.23	46.09	73.09	68.2	69.62	55.4	70.03	74.27	78.64	12.4328	66.6521	70.03
M02533_2.00:LIN54	NNDTYRAAN	52.39	52.73	75.98	78.63	48.9	45.51	51.47	62.28	60.4	52.22	54.62	47.97	28.87	56.17	62.81	50.82	39.52	34.04	18.81	51.66	58.67	50.07	52.91	64.88	65.42	65.34	46.77	51.21	58.79	78.63	12.5342	53.0986	52.39
M11295_2.00:LEF1:TCF7:TCF7L1:TCF7L2	CTTTGW	72.53	63.73	65.54	67.01	71.21	55.58	57.22	56.16	49.78	71.82	74.26	69.88	51	70.98	76.75	73.57	65.55	44.84	30.86	71.6	77.1	55.76	49.3	77.79	65.66	78.59	56.51	65	73.1	78.59	11.5205	64.0924	65.66
M01238_2.00:MEIS3	NTGACRKNN	64.58	64.28	77.54	78.49	59.5	54.09	59.99	68.33	62.72	62.39	63.12	59.92	39.93	65.87	69.02	60.35	52.29	43.42	28.48	64.1	68.17	62.35	64.73	69.79	74.95	67.69	55.72	65.23	67	78.49	10.6011	61.8634	64.1
M10598_2.00:GATA1:GATA2:GATA3:GATA4:GATA5:GATA6	TATCTN	65.21	66.44	76.62	78.48	61.84	57.16	59.06	65.77	61.5	64.72	65.18	61.53	45.59	66.67	70.68	62.49	54.96	42.53	31.13	64.44	68.66	56.52	54.11	71.01	71	70.47	54.34	64.33	68.47	78.48	10.018	62.1003	64.44
M01105_2.00:HMGA1:HMGA2	WNWRWAAWW	77.33	71.2	69.57	72.08	76.54	64.15	60.17	61.57	53.32	75.55	75.15	75.32	62.4	75.67	78.34	77.49	75.7	42.76	23.44	77.51	78.03	57.51	47.7	73.5	67.64	71.41	52.86	69.51	72.85	78.34	12.8443	66.7679	71.41
M01981_2.00:FOXC2:FOXD1:FOXD2:FOXD3:FOXG1:FOXI1:FOXI2:FOXI3:FOXJ2:FOXJ3:FOXK1:FOXK2:FOXP1:FOXP3:FOXP4	RTAAACANN	65.64	57.02	66.12	68.12	60.21	45.73	54.42	53.67	47.79	64.94	68.4	61.55	36.94	68.92	78.2	62.66	50.95	41.4	26.36	65.44	74.75	53.16	46.29	76.56	62.62	74.71	54.29	59.97	70.1	78.2	12.3494	59.2045	61.55
M10663_2.00:NKX3-1:NKX3-2	TAAGTG	47.41	57.44	76.71	78.1	48.36	51.74	52.65	65.62	64.71	45.79	46.87	43.17	40.93	41.84	39.77	48.81	46.27	49.69	52.72	43.02	42.59	48.86	58.72	48.33	68.44	52.42	51.64	48.64	45.85	78.1	10.0492	51.9693	48.81
M00519_2.00:ALX1:ALX3:ALX4:ARX:BARX1:BARX2:BSX:DLX1:DLX2:DLX3:DLX4:DLX5:DLX6:DRGX:EMX1:EMX2:EN1:EN2:ESX1:EVX1:EVX2:GBX1:GBX2:GSX1:GSX2:HESX1:HMX1:HMX3:HOXA1:HOXA2:HOXA3:HOXA4:HOXA5:HOXB1:HOXB2:HOXB3:HOXB4:HOXB5:HOXC4:HOXC5:HOXD1:HOXD3:HOXD4:ISX:LHX2:LHX3:LHX4:LHX6:LHX8:LHX9:LMX1A:LMX1B:MEOX1:MIXL1:MNX1:MSX1:MSX2:NKX1-1:NKX1-2:NOBOX:NOTO:OTP:PDX1:PHOX2A:PHOX2B:PROP1:PRRX1:PRRX2:RAX:RAX2:SEBOX:SHOX…	TRATTRN	71.18	70.95	76.36	77.99	71.11	63.97	60.2	69.89	63.05	69	67.52	69.02	59.32	69.56	69.36	72.5	72.41	37.81	20.93	70.07	69.35	58.14	54.71	68.74	74.23	69.42	47.62	67.98	67.32	77.99	11.9454	64.8176	69.02
M10446_2.00:E2F1:E2F2:E2F3:E2F4:E2F5:E2F6	CGTTTCYN	35.15	48.94	76.64	77.96	32.85	41.53	43.24	65.48	63.5	33.72	35.16	31.71	19.38	37.79	37.39	33.41	28.21	24.19	13.51	33.52	35.22	43.07	59.12	41.96	67.08	43.7	33.85	43.24	38.34	77.96	15.7856	42.0297	37.79
M10304_2.00:IKZF1:IKZF2:IKZF3	TGGGAGG	73.05	75.45	73.04	71.47	73.64	68.04	68.11	74.73	65.38	69.93	69.18	69.46	63.39	63.78	59.78	72.79	72.07	65.39	61.72	67.16	64.41	62.89	64.73	69.33	77.94	70.05	66.42	67.83	66.87	77.94	4.4408	68.5528	68.11
M00513_2.00:PBX1:PBX2:PBX3:PBX4	NDTGAYRNV	62	60.86	76.56	77.93	57.56	51.24	57.85	64.56	60.07	61.55	64.03	58.08	40.1	65.48	71.43	59.73	46.21	42.01	34.44	62.08	69.07	57.82	54.11	72.98	72.23	73.99	55.35	61.39	67.98	77.93	10.6398	60.6445	61.39
M00381_2.00:HOXA10:HOXA4:HOXA5:HOXA6:HOXA7:HOXA9:HOXB4:HOXB5:HOXB6:HOXB7:HOXB8:HOXB9:HOXC10:HOXC4:HOXC5:HOXC6:HOXC8:HOXC9:HOXD10:HOXD4:HOXD8:HOXD9:MNX1:PDX1	TAATBRN	62.05	62.82	76.16	77.93	56.36	52.23	55.81	64.98	62.83	60.55	61.19	56.68	35.69	67.25	73.46	56.87	45.04	39.79	26.62	61.32	67.14	57.6	54.91	69.71	71.35	67.29	51.06	62.24	66.76	77.93	11.6414	59.4376	61.32
M00432_2.00:ALX1:ALX3:ALX4:ARX:DRGX:EN1:EN2:ESX1:HESX1:ISX:LHX2:LHX3:LHX4:LHX6:LHX8:LHX9:LMX1A:LMX1B:MIXL1:NOBOX:OTP:PHOX2A:PHOX2B:PROP1:PRRX1:PRRX2:RAX:RAX2:SEBOX:SHOX:SHOX2:UNCX:VSX1:VSX2:ZFHX2	NWWATTAN	77.3	73.45	74.47	76.69	76.5	65.55	63.04	66.33	61.95	75.62	73.73	75.13	63.14	76.02	77.7	77.6	76.76	42.53	24.37	77.41	77.84	60.65	52.1	73.74	72.2	72.79	53.44	71.79	74.42	77.84	12.3185	68.4228	73.73
M10650_2.00:ALX1:ALX3:ALX4:ARX:BARHL1:BARHL2:BARX1:BARX2:BSX:DLX1:DLX2:DLX3:DLX4:DLX5:DLX6:EN1:EN2:GBX1:GBX2:GSX1:GSX2:HOXA1:HOXA2:HOXA3:HOXB1:HOXB2:HOXB3:HOXD1:HOXD3:ISX:LHX1:LHX5:MEOX1:MNX1:MSX1:MSX2:NANOG:NANOGP8:NKX1-1:NKX1-2:PDX1:PROP1:SHOX:SHOX2:UNCX:VAX1:VAX2:VSX2	AATTAW	71.54	70.45	75.4	77.5	71.77	62.57	59.83	66.55	60.62	70.4	69.11	69.26	58.9	67.39	67.26	73.53	72.8	40.83	22.91	69.66	68.55	57.46	53.71	68.33	71.19	69.98	49.68	65.75	67.98	77.5	11.2895	64.5141	68.33
M10257_2.00:ZNF35	SSAAKA	54.19	57.48	76.86	77.39	51.26	49.12	57.42	68.04	63.16	55.39	56.29	50.89	32.78	60.93	65.13	51.33	43.03	42.01	30.73	55.67	60.53	58.18	58.92	62.66	73.78	63.14	53.71	59.52	61.97	77.39	10.916	56.9486	57.48
M07485_2.00:ALX1:ALX3:ALX4:ARX:DRGX:EN1:EN2:ESX1:GBX1:GBX2:HESX1:ISX:MIXL1:MSX1:MSX2:NOBOX:OTP:PHOX2A:PHOX2B:PROP1:PRRX1:PRRX2:RAX:RAX2:SEBOX:SHOX:SHOX2:UNCX:VSX1:VSX2	WTAWTA	64.89	66.11	74.3	76.69	58.8	52.14	54.4	62.7	59.29	62.88	64.31	59.66	35.52	69.99	77.32	61.77	53.23	35.69	18.41	64.13	70.4	56.57	50.7	72.26	67.82	69.9	47.56	61.57	68.18	77.32	13.0919	59.9031	62.7
M08572_2.00:ALX1:ALX3:ALX4:ARX:DRGX:EN1:EN2:ESX1:GBX1:GBX2:HESX1:ISX:MIXL1:MSX1:MSX2:NOBOX:OTP:PHOX2A:PHOX2B:PROP1:PRRX1:PRRX2:RAX:RAX2:SEBOX:SHOX:SHOX2:UNCX:VSX1:VSX2	WTAWTA	64.89	66.11	74.3	76.69	58.8	52.14	54.4	62.7	59.29	62.88	64.31	59.66	35.52	69.99	77.32	61.77	53.23	35.69	18.41	64.13	70.4	56.57	50.7	72.26	67.82	69.9	47.56	61.57	68.18	77.32	13.0919	59.9031	62.7
M00501_2.00:ALX1:ALX3:ALX4:ARX:BARHL1:BARHL2:BARX1:BARX2:BSX:DLX1:DLX2:DLX3:DLX4:DLX5:DLX6:DRGX:EMX1:EMX2:EN1:EN2:ESX1:EVX1:EVX2:GBX1:GBX2:GSX1:GSX2:HESX1:HMX1:HMX2:HMX3:HOXA1:HOXA2:HOXA3:HOXB1:HOXB2:HOXB3:HOXD1:HOXD3:ISX:LBX1:LBX2:LHX1:LHX2:LHX3:LHX4:LHX5:LHX9:MEOX1:MEOX2:MIXL1:MNX1:MSX1:MSX2:NANOG:NANOGP8:NKX1-1:NKX1-2:NOBOX:OTP:PDX1:PHOX2A:PHOX2B:PROP1:PRRX1:PRRX2:RAX:RAX2:SEBOX:SHOX:SHOX2:UNC…	NTAATTR	76.32	71.45	70.56	72.15	75.04	62.08	59.65	62.28	56.64	73.61	72.03	74.16	60.73	74.68	77.27	76.08	74.58	40.64	21.06	75.47	75.94	58.9	49.5	72.96	70.07	71.44	51.06	70.48	72.26	77.27	12.7475	66.1755	71.45
M10004_2.00:JUN:JUNB:JUND	TGACTC	40.47	46.1	74.77	77.21	36.16	39.41	45.81	62.14	61.28	39.47	40.74	36.24	21.05	43.65	46.18	35.25	24.8	27.77	17.09	38.28	42.64	45.36	56.51	50.57	63.07	48.51	40.47	44.28	46.07	77.21	13.97	44.5293	43.65
M00355_2.00:PAX3:PAX7	NCVATTANN	75.78	71.4	73.1	74.86	75.53	65.46	64.45	64.91	58.74	74.79	72.48	74.45	62.56	74.49	75.35	74.17	72.24	46.35	26.89	77.12	77.1	61.81	51.7	70.4	72.42	68.25	57.57	71.93	73.28	77.12	11.0303	67.5717	72.24
M09348_2.00:NFKB1:NFKB2	MTTTCCCT	30.43	49.15	65.47	63.02	28.51	43.7	46.51	76.94	67.26	29.35	27.72	26.86	14.98	34.58	31.5	26.25	20.07	23.2	13.77	29.01	28.43	48.45	71.74	36.62	65.98	35.98	33.42	42.12	35.18	76.94	17.3938	39.5241	34.58
M00541_2.00:PAX3:PAX7	NYRATTAN	75.22	70.03	71.59	73.52	74.94	63.39	62.88	62.63	57.19	74	71.77	73.61	60.65	73.95	75.23	74	71.74	45.07	25.17	76.67	76.91	60.06	47.09	70.11	70.65	68.15	56.67	69.77	72.53	76.91	11.5222	66.3859	70.65
M00382_2.00:HOXA10:HOXA11:HOXA6:HOXA9:HOXB6:HOXB8:HOXB9:HOXC10:HOXC11:HOXC12:HOXC6:HOXC8:HOXC9:HOXD10:HOXD11:HOXD12:HOXD8:HOXD9	TTWATKRBN	61.91	55.77	61.48	63.7	56.48	42.44	48.1	47.83	44.36	61.05	63.07	58.18	32.7	67.19	76.89	57.56	44.54	34.65	20.26	62.89	71.77	48.86	40.08	70.25	58.21	66.71	46.77	56.24	66.4	76.89	12.9456	54.7014	57.56
M00678_2.00:ALX1:ALX3:ALX4:ARX:BARHL1:BARHL2:BARX1:BARX2:BSX:DLX1:DLX2:DLX3:DLX4:DLX5:DLX6:DRGX:EN1:EN2:GBX1:GBX2:GSX1:GSX2:HOXA1:HOXA2:HOXA3:HOXB1:HOXB2:HOXB3:HOXD1:HOXD3:ISX:LHX1:LHX5:MEOX1:MNX1:MSX1:MSX2:NKX1-1:NKX1-2:PDX1:PHOX2A:PHOX2B:UNCX:VAX1:VAX2:VSX1:VSX2	YWWATTRCN	62.62	60.32	70.18	72.07	57.35	47.04	51.65	55.59	55.97	61.55	64.01	57.97	32.11	68.35	76.89	58.35	45.88	36.78	21.19	63.09	70.93	54.06	48.9	72.53	65.34	70.06	49.95	58.7	67.28	76.89	12.7215	57.8176	58.7
M02116_2.00:ALX1:ALX3:ALX4:ARX:DRGX:EMX1:EMX2:EN1:EN2:ESX1:GBX1:GBX2:GSX1:GSX2:HESX1:HOXA2:HOXA3:HOXB2:HOXB3:HOXD3:ISX:LHX1:LHX2:LHX3:LHX4:LHX5:LHX6:LHX8:LHX9:LMX1A:LMX1B:MIXL1:MNX1:MSX1:MSX2:NOBOX:NOTO:OTP:PDX1:PHOX2A:PHOX2B:PROP1:PRRX1:PRRX2:RAX:RAX2:SEBOX:SHOX:SHOX2:UNCX:VAX1:VAX2:VSX1:VSX2:ZFHX2	NNNWRATTRN	65.91	65.57	75.09	76.84	67.1	62.35	58.85	66.69	62.28	65.26	63.25	65.32	58.74	66.11	66.12	67.62	68.17	40.22	27.42	66.6	65.08	56.93	52.51	63.72	71.96	64.11	50.37	64.96	63.31	76.84	9.78378	62.3607	65.08
M02184_2.00:HHEX	NNDATTRBNN	62.53	60.86	73.39	75.05	57.63	49.71	55.54	61	59.07	62.2	63.69	58.68	35.19	68.86	76.84	58.72	48.05	38	21.99	62.84	70.25	55.89	49.3	72.74	68.95	70.63	52.17	61.39	69.06	76.84	12.4628	59.3179	61
M01664_2.00:ARID3A:ARID3B:ARID3C	NDATYAAA	63.54	63.73	74.53	76.72	58.61	51.2	55.92	64.06	61.17	63.33	65.76	59.33	35.44	69.33	76.68	60.77	49.67	38.05	21.06	64.64	72.1	57.46	52.71	73.19	68.44	72.02	51.43	62.17	69.19	76.72	12.7114	60.4224	63.33
M01663_2.00:ARID5A:ARID5B	NNNAWATTNN	70.94	70.24	74.91	76.69	70.2	62.3	60.17	67.19	61.5	67.99	66.38	68.54	59.9	68.56	69.18	71.9	71.63	41.73	25.96	68.99	68.2	55.98	53.91	68.3	71.38	68.08	50.53	65.67	66.98	76.69	10.5205	64.2734	68.08
M10145_2.00:YY1	CCATYTT	74.33	65.65	65.23	65.08	74.5	61.22	60.63	57.51	48.89	73.18	73.22	74.08	61.4	71.34	74.82	74.71	74.64	52.38	43.71	74.81	76.58	56.61	49.5	72.92	68.79	70.77	59.53	69.06	72.31	76.58	9.27373	66.1172	69.06
M10724_2.00:CDX1:CDX2:CDX4	TTTATD	61.45	57.9	67.44	69.75	56.09	46.05	50.28	53.02	49.56	60.4	62.58	57.38	32.7	67.75	76.5	56.99	44.98	34.42	19.21	61.54	69.27	51.28	44.49	69.76	62.78	66.32	46.08	57.25	65.85	76.5	12.7366	55.83	57.38
M02403_2.00:NR1I2:NR1I3:THRA:THRB:VDR	RGKTCAH	76.46	69.24	69.7	70.36	76.37	62.17	63.58	61.35	56.19	73.68	72.65	75.16	61.81	71.47	72.11	76.06	74.86	57	47.81	75.33	75.41	60.74	57.52	71.96	72.36	70.47	61.12	69.96	71.29	76.46	7.50169	68.0755	70.47
M02663_2.00:MZF1	TCCCCA	32.39	54.65	74.48	72.33	29.42	49.84	48.65	76.44	73.67	29.83	27.67	26.33	22.55	30.22	22.57	27.28	25.25	31.82	28.61	28.32	23.74	50.07	76.15	31.18	73.78	32.18	37.55	44.61	32.25	76.44	18.9459	41.8562	32.18
M10477_2.00:ELF5:SPI1:SPIB:SPIC	AGGAAG	48.59	55.27	75.98	76.24	47.69	46.23	51.85	67.97	62.83	47.55	50.27	44.55	32.03	46.36	45.82	48.51	41.64	43.89	46.36	44.15	45.55	49.26	64.73	56.82	71.21	60.25	47.62	50.91	50.18	76.24	10.5643	52.4245	48.59
M09358_2.00:NFKB1:NFKB2	GGGAATTTCCC	8.4	38.68	42.27	33.58	5.57	33.23	35.17	76.23	60.51	5.72	0.23	4.16	0.25	13.04	2.33	1.61	0.06	10.18	0.53	7.73	0.17	39.04	70.34	3.42	60.24	1.26	15.94	31.01	8.61	76.23	23.3842	21.0176	8.61
M00798_2.00:FOXO1:FOXO3:FOXO4:FOXO6:FOXP4	NNRWMAACAN	65.05	58.23	70.11	72.08	59.86	48.17	55.94	57.51	52.32	64.29	66.95	61.29	37.44	67.42	76.12	62.24	51.34	42.43	26.75	64.3	72.56	55.45	49.9	75.53	65.1	73.18	54.4	60.83	70	76.12	11.5827	59.8893	61.29
M00422_2.00:BARX1:BARX2:BSX:EMX1:EMX2:EN1:EN2:EVX1:EVX2:GBX1:GBX2:GSX1:GSX2:HMX1:HMX2:HMX3:HOXA1:HOXA2:HOXA3:HOXA4:HOXA5:HOXA6:HOXA7:HOXA9:HOXB1:HOXB2:HOXB3:HOXB4:HOXB5:HOXB6:HOXB7:HOXB8:HOXB9:HOXC4:HOXC5:HOXC6:HOXC8:HOXC9:HOXD1:HOXD3:HOXD4:HOXD8:HOXD9:ISX:MEOX1:MEOX2:MNX1:NKX1-1:NKX1-2:NOTO:OTP:PDX1:VAX1:VAX2:VENTX	NTAATKR	70.73	69.03	73.89	76.06	70.45	62.26	58.95	64.56	60.4	68.81	66.88	68.38	58.57	66.47	67.1	71.32	70.35	40.26	23.71	69.28	68.51	56.61	53.91	67.56	69.45	66.8	49.21	65.71	67.43	76.06	10.7836	63.5397	67.1
M00394_2.00:HOXA13:HOXB13:HOXC13:HOXD13	WTTTAYDRS	73.13	63.19	55.23	56.73	71.75	54.22	51.83	48.26	38.5	71.31	70.76	72.64	56.57	71.25	74.94	72.49	71.52	38.38	21.06	74.22	76.05	49.89	34.27	69.32	57.54	65.44	46.93	64.52	69.26	76.05	14.287	60.0414	64.52
M09815_2.00:USF2	CACGTG	72.08	71.03	67.62	65.84	71.77	64.97	63.7	65.27	57.96	68.64	65.55	69.85	63.23	66.18	63.61	69.31	71.18	55.92	47.42	71.25	68.8	63.38	65.53	61.86	76.02	58.45	60.96	71.04	65.5	76.02	5.83811	65.6524	65.55
M11335_2.00:SOX1:SOX10:SOX11:SOX12:SOX13:SOX14:SOX15:SOX17:SOX18:SOX2:SOX21:SOX3:SOX30:SOX4:SOX5:SOX6:SOX7:SOX8:SOX9:SRY	CAAWGBB	66.03	58.4	62.87	63.52	65.68	48.85	52.35	53.52	46.02	65.86	69.22	63.92	46.09	63.96	69.59	68.9	60.98	41.77	29.54	63.27	68.66	48.59	44.89	73.93	62.54	75.96	51.22	57.36	67.48	75.96	10.8539	58.999	62.87
M00236_2.00:GFI1:GFI1B	MAATCWNNN	66.43	62.44	74.22	75.9	66.3	57.38	61.04	67.05	60.84	66.42	67.29	65.31	49.08	68.45	72.17	66.6	59.36	43.19	28.74	65.91	69.21	56.75	55.71	71.99	71.21	71.37	56.46	63.7	68.7	75.9	9.89273	63.0766	66.3
M10512_2.00:ELF1:ELF2:ELF4:ELK1:ELK3:ELK4:ERF:ERG:ETS1:ETS2:ETV1:ETV2:ETV3:ETV3L:ETV4:ETV5:FEV:FLI1:GABPA	CTTCCTG	56.14	65.36	75.7	75.62	59.6	60.63	56.24	71.96	63.94	53.63	53.67	54.18	55.57	47.36	40.74	60.8	64.55	46.11	42.78	51.61	46.66	53.12	66.73	52.65	73.38	58.15	46.66	56.02	49.39	75.7	9.525	57.2052	56.02
M00360_2.00:POU4F3	TGMATAH	61.46	61.86	73.48	75.58	55.37	50.7	53.78	62.14	58.08	59.59	61.05	55.76	35.11	66.81	73.26	56.26	46.82	37.01	21.46	59.86	65.2	55.45	52.3	69.27	67.82	65.55	48.89	60.08	65.09	75.58	11.857	57.7617	59.86
M00271_2.00:CRX:DMBX1:DPRX:GSC:GSC2:OTX1:OTX2:PITX1:PITX2:PITX3:TPRX1	NTAATCC	69.24	69.82	74.52	75.04	67.24	62.3	62.06	69.61	62.17	67.61	65.89	66.32	56.07	66.7	65.31	67.05	64.21	45.45	28.08	68.73	67.67	58.81	57.52	65.17	75.57	63.14	55.3	68.84	65.68	75.57	9.30684	63.8317	65.89
M10385_2.00:YY1	CCATTAY	61.35	52.4	61.31	61.71	56.47	44.02	52.28	49.68	44.58	61.35	64.63	59.1	34.36	65.65	75.48	56.8	42.92	45.5	34.17	62.23	71.1	51.46	40.28	72.92	60.99	69.12	57.2	59.08	67.25	75.48	11.0086	56.3928	59.08
M09769_2.00:HMGA1:HMGA2	RGTWATTT	71.29	66.36	67.32	68.85	71.93	60.54	60.22	65.34	53.87	69.8	68.92	70.81	57.74	72.14	74.94	71.58	69.62	40.12	19.74	73.87	75.39	57.51	46.69	68.49	66.78	66.81	50.95	66.9	69.17	75.39	12.0109	63.5755	67.32
M00493_2.00:HOXA10:HOXA11:HOXA9:HOXB9:HOXC10:HOXC11:HOXC12:HOXC9:HOXD10:HOXD11:HOXD12:HOXD9	TTWAYKRB	65.98	60.44	63.91	66.07	62.83	49.71	49.26	50.96	47.01	64.21	65.85	62.66	40.85	67.14	75.25	64.81	59.59	35.27	20.4	65.31	71.77	50.11	41.48	69.99	60.88	66.85	46.13	58.89	67.45	75.25	12.4217	57.6228	62.66
M00169_2.00:SIX3:SIX6	YGATACN	74.09	67.78	70.69	71.94	72.98	59.77	59.65	59.15	53.54	73.23	74.87	71.34	61.48	68.83	72.45	74.68	71.13	48.66	34.57	71.88	74.97	57.15	51.3	75.16	68.97	74.48	57.42	65.56	72.19	75.16	9.93056	65.859	70.69
M00182_2.00:HNF4A:HNF4G:NR2E1:NR2F1:NR2F2:NR2F6:NR6A1:RXRB:RXRG	NRRGKYCANN	74.15	66.78	64.65	64.15	75.14	60.95	62.33	58.93	50.33	72.76	71.4	73.56	60.4	69.5	69.64	74.21	72.91	59.5	55.36	73.41	72.93	59.57	54.91	69.79	70.87	69.28	62.87	68.77	70.91	75.14	6.81045	66.5503	69.28
M11324_2.00:SOX1:SOX10:SOX11:SOX12:SOX13:SOX14:SOX15:SOX17:SOX18:SOX2:SOX21:SOX3:SOX30:SOX4:SOX5:SOX6:SOX7:SOX8:SOX9:SRY	TTGTYY	69.24	66.57	73.35	75.06	69.94	61.4	57.81	62.7	56.97	67.87	68.38	67.98	60.57	63.96	64.02	73.28	73.58	38.52	24.64	67.82	68.2	52.62	52.51	68.82	70.15	71.74	49.58	63.44	65.31	75.06	11.031	62.9666	66.57
M01919_2.00:CXXC1	NNNSCGG	61.2	63.73	71.72	70.74	64.84	64.38	65.08	68.04	66.26	60.82	60.33	62.2	66.89	56.44	52.48	63.46	68.34	69.17	74.97	61.36	58.18	62.89	70.94	58.01	73.43	59.91	67.48	63.62	57.37	74.97	5.38927	64.2855	63.73
M00446_2.00:ALX1:ALX3:ALX4:ARX:BARHL1:BARHL2:BARX1:BARX2:BSX:DLX1:DLX2:DLX3:DLX4:DLX5:DLX6:DRGX:EMX1:EMX2:EN1:EN2:ESX1:EVX1:EVX2:GBX1:GBX2:GSX1:GSX2:HMX1:HMX2:HMX3:HOXA1:HOXA2:HOXA3:HOXA4:HOXA5:HOXA6:HOXA7:HOXB1:HOXB2:HOXB3:HOXB4:HOXB5:HOXB6:HOXB7:HOXB8:HOXC4:HOXC5:HOXC6:HOXD1:HOXD3:HOXD4:HOXD8:ISX:LHX3:LHX4:MEOX1:MEOX2:MIXL1:MNX1:MSX1:MSX2:NANOG:NANOGP8:NKX1-1:NKX1-2:NOBOX:NOTO:OTP:PDX1:PHOX2A:P…	NTAATKRN	74.34	70.86	72.94	74.92	73.03	63.93	60.4	64.63	58.96	72.23	70.42	71.62	60.23	68.71	69.61	74.3	73.63	41.02	24.11	72.39	72.01	56.3	53.11	70.91	69.91	68.99	50.53	68.39	70.5	74.92	11.4055	65.2734	69.91
M01304_2.00:LCORL	CCHAAAWH	71.05	65.19	70.98	72.21	71.62	59.86	59.92	64.06	53.54	70.28	70.16	70.57	60.82	69.3	69.95	74.89	73.52	42.2	27.68	71.11	70.52	55.58	49.1	70.15	71.16	71.5	51.22	66.94	67.48	74.89	10.8235	64.2262	69.95
M00509_2.00:HOXA10:HOXA11:HOXA6:HOXA9:HOXB6:HOXB8:HOXB9:HOXC10:HOXC11:HOXC12:HOXC6:HOXC8:HOXC9:HOXD10:HOXD11:HOXD12:HOXD8:HOXD9	TTWATNDN	62.49	61.65	70.06	72.29	56.61	47.54	50.74	56.01	52.88	60.55	61.53	57.87	33.53	67.13	74.82	57.63	46.32	34.94	20.13	61.95	68.65	52.8	46.49	69.25	64.99	66.14	45.39	58.52	66.24	74.82	12.4991	56.729	58.52
M09637_2.00:SMAD1:SMAD3:SMAD9	BCAGACWA	68.2	62.69	69.38	68.51	69.8	59.41	61.15	64.34	55.75	68.02	67.75	69.38	57.57	68.73	70	69.95	67.45	56.62	47.15	68.04	68.49	59.61	58.52	69.53	74.79	69.72	60.91	65.52	67.91	74.79	6.0003	64.9962	67.91
M10018_2.00:MAF:MAFA:MAFB:MAFG:MAFK:NRL	NTCAGCR	52.12	57.73	73.77	74.72	54.56	56.34	52.85	66.76	62.06	51.21	50.74	51.62	53	48.33	43.78	55.44	57.53	42.2	38.28	50.06	45.87	48.5	59.32	50.16	69.61	53.19	45.39	54.57	47.97	74.72	8.75264	54.0579	52.85
M00293_2.00:HOXA13:HOXB13:HOXC13:HOXD13	DTTTATDRBN	60.5	55.27	59.99	61.7	54.51	42.8	46.85	47.69	43.81	58.73	60.31	56.67	30.03	65.3	74.53	55.01	43.92	33.33	18.94	61.3	69.48	48.01	37.88	67.81	57.76	63.18	45.55	54.98	63.67	74.53	12.5799	53.0866	55.27
M11282_2.00:NFIA:NFIB:NFIC:NFIX	TGCCAAR	62.37	65.07	71.69	71.04	60.43	55.76	54.6	65.62	56.42	60.59	60.84	58.34	44.68	60.86	62	62.67	59.25	47.76	41.19	60.01	60.42	55.04	60.92	64.48	74.37	65.75	50.64	60.64	61.7	74.37	7.34728	59.8328	60.64
M00523_2.00:GSC:TPRX1	NTAATCC	54.83	58.61	73.58	74.31	54.35	53.95	54.97	66.76	61.95	54.65	52.96	53.78	44.43	58.71	58.21	53.86	52.62	37.34	20.79	57.49	57.83	54.15	53.51	53.96	71.88	53.07	46.88	59.97	55.87	74.31	10.2551	55.3541	54.65
M00166_2.00:GATA1:GATA2:GATA3:GATA4:GATA5:GATA6	NNNAGATAAN	44.77	52.94	72.25	74.27	40.86	45.15	45.17	57.65	55.75	43.07	43.98	37.48	29.7	40.98	41.74	41.92	36.51	31.73	23.18	41.14	42.94	42.76	47.9	49.97	61.92	50.49	40.31	45.43	45.96	74.27	11.003	45.7903	43.98
M01108_2.00:HMGA1:HMGA2	AAAWAAWT	69.66	64.65	63.77	66.09	69.51	58.37	51.6	54.88	46.9	68.56	67.96	68.93	60.57	68.21	69.73	72.35	73.97	35.5	19.87	70.51	69.94	50.07	40.28	66.01	62.11	65.4	43.17	63.03	65.27	73.97	12.7474	60.2369	65.27
M11302_2.00:SOX1:SOX10:SOX11:SOX12:SOX13:SOX14:SOX15:SOX17:SOX18:SOX2:SOX21:SOX3:SOX30:SOX4:SOX5:SOX6:SOX7:SOX8:SOX9:SRY	BCTTTGT	59.02	46.98	53.23	54.27	54.43	36.52	47.49	42.35	37.5	59.45	62.91	56.55	30.12	63.49	73.92	55.56	40.91	35.64	22.78	60.24	70.7	45.72	36.27	70.74	53.75	68.34	49.79	51.73	65.52	73.92	12.966	51.9283	53.75
M10525_2.00:FOXC1:FOXC2:FOXD1:FOXD2:FOXD3:FOXD4:FOXD4L1:FOXD4L3:FOXD4L4:FOXD4L5:FOXD4L6:FOXE1:FOXF1:FOXF2:FOXG1:FOXI1:FOXI3:FOXK2:FOXL1:FOXL2:FOXP4:FOXS1	TTVYTTTNW	46.72	54.44	71.59	73.8	43.47	45.82	43.24	59.93	54.31	44.33	45.82	41.18	29.78	45.85	48.43	47.21	42.25	24.28	13.25	43.01	45.41	40.65	47.09	53.1	62.19	55.71	32.52	46.59	47.83	73.8	12.3262	46.5448	45.85
M06250_2.00:DBX1:DBX2:HLX	TTAATTA	66.08	65.9	69.02	71.1	62.35	53.32	50.56	57.44	53.98	62.81	63.48	61.74	41.68	67.57	73.69	64.84	61.76	33.33	16.69	64.13	68.45	53.52	48.1	68.34	64.91	65.75	43.06	59.71	65.63	73.69	12.4424	58.5841	62.81
M00400_2.00:ALX1:ALX3:ALX4:ARX:BARX1:BARX2:BSX:DLX1:DLX2:DLX3:DLX6:DRGX:EMX1:EMX2:EN1:EN2:ESX1:EVX1:EVX2:GBX1:GBX2:GSX1:GSX2:HESX1:HOXA2:HOXA3:HOXB2:HOXB3:HOXD3:ISX:LBX1:LBX2:LHX1:LHX2:LHX3:LHX4:LHX5:LHX6:LHX8:LHX9:LMX1A:LMX1B:MEOX1:MIXL1:MNX1:MSX1:MSX2:NKX1-1:NKX1-2:NOBOX:NOTO:OTP:PDX1:PHOX2A:PHOX2B:PROP1:PRRX1:PRRX2:RAX:RAX2:SEBOX:SHOX:SHOX2:UNCX:VAX1:VAX2:VSX1:VSX2:ZFHX2:ZFHX3	NNTAATTN	71.95	69.28	71.72	73.65	71.86	63.12	58.67	62.14	58.41	70.36	68.35	69.31	59.32	66.76	67.55	72.31	71.96	39.37	21.46	69.5	68.8	54.91	49.3	67.83	68.6	66.45	49.95	64.63	68.24	73.65	11.407	63.3021	67.83
M10761_2.00:CDX1:CDX2:CDX4:NKX2-6	ATTTATG	59.93	59.36	71.54	73.53	54.54	47.99	51.17	58.86	54.65	58.33	59.9	54.88	33.11	63.32	69.7	55.27	43.87	34.51	18.68	58.62	64.63	51.41	48.9	66.86	67.13	65.1	46.93	57.4	63.46	73.53	12.0684	55.6407	58.33
M01656_2.00:ARID3A:ARID3B:ARID3C	NDATYAAANN	54.99	57.48	70.81	73.25	49.87	46.19	47.19	59.93	58.3	53.48	55.54	49.88	28.62	59.88	65.51	52.7	44.15	29	14.17	53.92	59.3	50.56	48.9	63.68	63.28	63.16	38.56	53.89	58.53	73.25	12.6986	52.5766	53.92
M00505_2.00:HOXA13:HOXB13:HOXC13:HOXD13	WTTTAYDRSN	59.44	53.4	56.49	58	53.31	40.41	45.01	44.77	41.04	57.74	59.56	55.74	29.87	63.89	73.22	53.96	43.03	31.92	18.28	60.03	68.34	45.81	36.47	66.76	55.14	61.93	44.44	53.63	62.58	73.22	12.5118	51.5245	53.96
M01689_2.00:HMGA1:HMGA2	RCRRDWWWDD	72.58	69.45	70.96	72.81	71.63	63.07	57.72	63.35	55.2	69.99	68.49	71.36	58.49	70.86	71.67	71.92	73.13	39.93	22.78	72.6	71.83	56.43	48.7	66.84	69.64	64.42	46.82	68.06	67.77	73.13	11.7525	63.7414	68.49
M10825_2.00:POU4F3	CTAATTW	70.85	65.28	68.89	70.82	71.3	59.91	57.72	61	53.76	69.45	68.05	70.35	56.66	70.1	72.29	71.14	70.51	38.61	21.32	72.2	72.99	53.65	47.29	67.37	67.24	64.87	48.31	66.01	67.82	72.99	11.8233	62.6124	67.37
M02433_2.00:LCOR:LCORL	NNCCNAAAWN	70.09	63.28	67.45	68.24	70.17	58.42	56.56	60.21	51.22	69.39	69.08	69.72	60.32	68.09	69.98	72.96	71.52	39.84	26.75	70.12	70.2	54.1	50.5	68.97	68.81	69.51	48.2	65	67.43	72.96	10.8123	62.6252	68.09
M11242_2.00:RELA	GGGAMTTTCCCN	8.12	36.43	42.75	35.06	5.56	31.74	33.64	72.88	57.85	5.55	0.44	4.23	0.67	12.49	2.38	2.07	0.78	9.71	0.4	7.28	0.27	36.44	63.53	3.52	57.94	1.96	15.1	29.63	8.19	72.88	22.1082	20.2279	8.19
M00193_2.00:LEF1:TCF7:TCF7L1:TCF7L2	TTTGWTVNN	58.85	54.81	69.64	71.6	55.5	46.05	51.08	58.01	52.77	58.71	61.67	55.94	32.03	64.86	72.76	57.63	44.93	34.51	19.34	60.62	69.12	51.86	47.29	69.57	64.43	70.22	47.03	57.21	64.93	72.76	12.5169	55.9645	57.63
M00299_2.00:HOXA13:HOXB13:HOXC13:HOXD13	DTTTATDRB	59.99	56.36	60.91	62.63	53.76	42.3	46.03	48.33	44.58	57.48	58.84	55.18	30.62	64.1	72.74	54.6	43.98	31.87	16.69	59.2	66.41	47.83	39.68	66.25	58.21	62.24	42.9	54.19	62.22	72.74	12.367	52.4179	55.18
M00171_2.00:HMBOX1:HNF1A:HNF1B	TTAACYNV	61.67	55.69	64.14	66.45	56.15	42.75	50.17	51.74	50.44	60.82	63.21	57.11	31.28	64.56	72.72	56.58	42.59	35.79	22.52	61.86	69.65	50.69	41.48	70.34	59.87	66.81	48.89	57.55	66.39	72.72	12.1806	55.1693	57.11
M03090_2.00:RHOXF1	NTRATCCN	68.25	61.82	67.43	66.99	69.37	59.28	61.38	64.63	53.98	68.18	67.14	70.11	60.4	69.67	71.36	68.63	66.89	47.15	30.73	71.31	72.67	59.03	55.11	66.98	71.91	64.68	57.31	67.05	67.52	72.67	8.77237	63.6883	66.99
M09355_2.00:RELA	GGGAMTTTCCC	7.95	36.39	40.73	32.83	5.49	31.92	33.46	72.53	56.53	5.54	0.3	4.06	0.33	12.22	2.29	1.86	0.39	9.67	0.13	7.24	0.18	36.58	65.13	3.34	56.74	1.88	15.47	29.41	8.25	72.53	21.9849	19.96	8.25
M00481_2.00:HOXA3:HOXA4:HOXA5:HOXA6:HOXA7:HOXB3:HOXB4:HOXB5:HOXB6:HOXB7:HOXB8:HOXC4:HOXC5:HOXC6:HOXC8:HOXD3:HOXD4:HOXD8:PDX1	KTAATKRB	59.81	58.4	66.72	69.02	53.78	45.15	48.74	54.59	50.44	57.74	59.14	54.83	32.03	65.13	72.47	54.92	43.53	32.86	18.41	59.31	65.63	51.5	45.09	66.89	62.06	63.95	43.86	57.29	62.9	72.47	12.1609	54.3514	57.29
M08782_2.00:NFE2:NFE2L1:NFE2L2:NFE2L3	NATGACT	59.62	58.86	70.58	72.41	54.01	45.37	53.85	58.51	55.42	57.65	58.41	54.38	29.28	64.28	70.31	51.57	38.07	37.44	24.64	60.47	66.67	54.59	52.71	63.95	66.14	58.98	50.58	59.08	62.32	72.41	11.4838	55.5224	58.41
M08831_2.00:NFE2:NFE2L1:NFE2L2:NFE2L3	NATGACT	59.62	58.86	70.58	72.41	54.01	45.37	53.85	58.51	55.42	57.65	58.41	54.38	29.28	64.28	70.31	51.57	38.07	37.44	24.64	60.47	66.67	54.59	52.71	63.95	66.14	58.98	50.58	59.08	62.32	72.41	11.4838	55.5224	58.41
M00474_2.00:HOXA10:HOXA11:HOXA9:HOXB9:HOXC10:HOXC11:HOXC12:HOXC9:HOXD10:HOXD11:HOXD12:HOXD9	TTTAYKRBN	58.55	50.48	54.99	57.04	52.68	38.28	43.51	42.63	38.27	57.77	60.18	54.63	28.54	62.55	72.38	53.52	41.53	31.92	18.81	58.8	67.49	44.29	34.07	66.25	52.76	61.92	42.43	51.96	62.5	72.38	12.6934	50.37	52.76
M00295_2.00:HOXA13:HOXB13:HOXC13:HOXD13	DTTTATDRB	59.77	56.44	60.84	62.54	53.58	42.53	45.92	48.26	44.58	57.3	58.77	55.14	30.2	63.89	72.35	54.41	43.7	31.87	16.82	59.02	66.15	47.65	39.08	65.87	58.18	61.93	42.74	54.04	61.89	72.35	12.32	52.2572	55.14
M02444_2.00:NFATC1:NFATC2:NFATC3:NFATC4	NNTTTCCRNN	45.93	49.77	70.96	72.29	43.13	42.57	50.58	66.05	58.85	46.65	48.19	43.77	26.21	52.64	56.11	42.44	30.55	34.7	24.9	46.61	51.5	51.32	56.91	55.94	65.63	56.14	45.97	50.06	53.07	72.29	11.5834	49.6359	50.06
M01979_2.00:FOXM1	AAAAACAA	69.28	58.36	57.67	59.54	69.53	52.01	50.69	48.97	40.04	67.62	67.69	69.95	56.99	67.86	71.52	70.86	70.62	37.48	22.78	69.84	72.16	48.5	36.67	67.72	58.24	65.91	43.43	61.01	65.49	72.16	12.906	58.5666	61.01
M00156_2.00:EHF:ELF1:ELF2:ELF3:ELF4:ELF5:ETV6:ETV7	ANVMGGAART	27.5	41.27	71.44	72.16	25.72	35.53	40.78	64.98	61.5	26.42	27.59	24.38	15.06	27.93	26.06	26.16	19.73	31.73	32.45	23.73	23.77	39.85	62.12	34.72	62.56	37.74	34.75	35.52	29.81	72.16	16.1132	37.3434	32.45
M06538_2.00:ALX1:ALX3:ALX4:ARX:DRGX:EN1:EN2:ESX1:HESX1:ISX:LHX2:LHX3:LHX4:LHX6:LHX8:LHX9:LMX1A:LMX1B:MIXL1:NOBOX:OTP:PHOX2A:PHOX2B:PROP1:PRRX1:PRRX2:RAX:RAX2:SEBOX:SHOX:SHOX2:UNCX:VSX1:VSX2:ZFHX2	WTWATTR	71.01	67.19	62.58	64.64	69.29	56.52	52.1	52.88	49.34	68.17	66.44	68.7	57.24	68.22	69.64	71.37	72.13	35.36	18.94	70.1	69.53	51.86	44.49	65.5	62.35	64.22	43.01	63.51	65.49	72.13	12.4384	60.0628	64.64
M00219_2.00:ZNF200	DGTMTCCNNN	59.34	67.32	70.25	69.58	57.68	58.92	54.22	68.11	60.29	55.67	54.3	53.75	50.17	53.29	48.31	59.89	62.99	38.66	32.58	55.34	51.36	50.78	59.52	53.56	72.12	56.4	43.75	59.82	53.18	72.12	8.9172	56.2466	55.67
M00326_2.00:SIX3:SIX6	NTGATAY	71.37	66.24	67.98	69.22	68.72	58.42	56.67	58.51	50.33	69.25	69.54	67.68	57.9	67.58	70.38	70.57	68.56	44.51	31.13	69.38	72.1	54.82	46.09	72.01	66.76	70.63	53.18	63.92	69.31	72.1	10.0638	62.8538	67.68
M00482_2.00:ALX1:ALX3:ALX4:ARX:DRGX:EN1:EN2:ESX1:HESX1:ISX:LHX2:LHX3:LHX4:LHX6:LHX8:LHX9:LMX1A:LMX1B:MIXL1:NOBOX:OTP:PHOX2A:PHOX2B:PROP1:PRRX1:PRRX2:RAX:RAX2:SEBOX:SHOX:SHOX2:UNCX:VSX1:VSX2:ZFHX2	WAATTAR	57.26	63.36	69.93	72.09	57.89	57.79	49.03	60.78	55.97	54.88	52.83	54.37	54.08	52.99	49.42	59.9	64.16	29.61	14.83	55.41	50.98	45.72	46.69	50.75	64.38	52.57	34.75	55.05	50.81	72.09	11.4698	53.0441	54.37
M11310_2.00:SOX1:SOX10:SOX11:SOX12:SOX13:SOX14:SOX15:SOX17:SOX18:SOX2:SOX21:SOX3:SOX30:SOX4:SOX5:SOX6:SOX7:SOX8:SOX9:SRY	TTGTTTW	53.08	53.36	70.11	72.07	49.39	46.09	48.37	60.07	52.43	52	55.84	48.43	32.61	53.02	59.26	53.44	43.87	30.6	18.81	51.46	57.88	46.44	50.3	64.82	62.35	66.85	41.95	51.36	56.9	72.07	11.377	51.8331	52.43
M00473_2.00:HOXA13:HOXB13:HOXC13:HOXD13	WTTTAYDRG	57.64	48.94	50.94	52.4	51.84	37.16	41.78	39.15	34.73	56.46	58.75	54.35	28.87	62.27	72.04	52.66	41.08	30.65	17.88	58.6	67.25	42.27	29.66	65.5	50.36	60.94	42.48	50.95	61.44	72.04	12.9917	48.9324	50.95
M00475_2.00:HOXA10:HOXA11:HOXA5:HOXA6:HOXA7:HOXA9:HOXB5:HOXB6:HOXB8:HOXB9:HOXC10:HOXC11:HOXC5:HOXC6:HOXC8:HOXC9:HOXD10:HOXD11:HOXD8:HOXD9	TTWATKRB	59.14	56.61	62.96	64.96	53.27	42.53	46.12	49.18	45.35	57.46	59.23	54.79	30.95	63.92	72.04	54.53	43.81	31.82	16.95	58.75	65.68	48.45	42.08	66.27	59.49	62.78	42.32	55.01	62.41	72.04	12.3056	52.7193	55.01
M02087_2.00:BARHL1:BARHL2:EMX1:EMX2:HMX1:HMX2:HMX3:HOXA4:HOXB4:HOXC4:HOXD4:LBX2:NKX1-1:NKX1-2:TLX1:TLX2:TLX3:VAX1:VAX2:VENTX	NTAAWNVNNN	55.36	56.19	69.8	71.99	51.48	46.37	51.42	58.79	54.98	54.86	56.18	50.8	29.87	57.42	63.45	52.15	41.08	35.27	20.53	53.77	60.09	49.44	46.49	64.44	62.16	63.6	47.83	51.51	60.58	71.99	11.1128	53.031	54.86
M01849_2.00:ALX1:ALX3:ALX4:ARX:DRGX:PHOX2A:PHOX2B:PROP1:SHOX:SHOX2:UNCX:VSX1:VSX2:ZFHX3	NNTAATKAV	71.92	67.07	62.84	64.49	70.09	56.43	53.76	55.02	45.35	68.55	66.99	68.53	57.07	67.6	69.39	70.57	71.13	36.59	19.87	70.3	70.37	51.14	40.28	65.12	63.23	62	44.76	64.22	65.83	71.92	12.4817	60.0176	64.49
M00419_2.00:HMBOX1:HNF1A:HNF1B	YTRGTWAN	58.8	59.27	69.89	71.86	54.15	48.62	50.6	57.51	56.31	56.25	56.54	53.61	37.19	57.75	60.07	55.25	47.16	34.75	21.46	56.44	59.34	47.2	49.9	62.54	65.37	61.21	44.28	56.39	58.84	71.86	10.3138	54.0879	56.39
M02710_2.00:REL:RELA	GGGGMTTTCC	9.78	36.64	38.65	31.41	7.07	31.6	34.19	71.81	53.32	7.39	2.55	5.92	1.08	13.32	4.19	3.21	1.28	10.99	0.93	9	2.8	36.08	58.92	6.16	53.19	3.9	17.37	29.33	10.42	71.81	20.2408	20.431	10.42
M00430_2.00:ALX1:ALX3:ALX4:ARX:DRGX:EMX1:EMX2:EN1:EN2:ESX1:GBX1:GBX2:GSX1:GSX2:HESX1:HOXA2:HOXA3:HOXB2:HOXB3:HOXD3:ISX:LHX1:LHX2:LHX3:LHX4:LHX5:LHX6:LHX8:LHX9:LMX1A:LMX1B:MIXL1:MNX1:MSX1:MSX2:NOBOX:NOTO:OTP:PDX1:PHOX2A:PHOX2B:PROP1:PRRX1:PRRX2:RAX:RAX2:SEBOX:SHOX:SHOX2:UNCX:VAX1:VAX2:VSX1:VSX2:ZFHX2	BTAATYA	62.55	61.28	69.84	71.81	63.69	56.61	52.74	60.21	56.08	61.17	60.4	61.67	55.24	60.93	60.73	64.77	66.33	32.77	17.35	63.1	62.04	49.53	46.49	60.63	66.49	61.05	42.69	60.04	58.98	71.81	11.1112	57.49	60.73
M11235_2.00:REL:RELA	GGGGMTTTCC	9.77	36.64	38.6	31.35	7.06	31.56	34.19	71.81	53.32	7.38	2.55	5.9	1	13.32	4.19	3.19	1.28	10.99	0.93	8.99	2.8	36.08	58.92	6.16	53.16	3.9	17.37	29.3	10.4	71.81	20.2401	20.4176	10.4
M00530_2.00:BARX1:BARX2:BSX:EMX1:EMX2:EN1:EN2:EVX1:EVX2:GBX1:GBX2:GSX1:GSX2:HMX1:HMX2:HMX3:HOXA1:HOXA2:HOXA3:HOXA4:HOXA5:HOXA6:HOXA7:HOXB1:HOXB2:HOXB3:HOXB4:HOXB5:HOXB6:HOXB7:HOXB8:HOXC4:HOXC5:HOXC6:HOXD1:HOXD3:HOXD4:HOXD8:ISX:MEOX1:MEOX2:MNX1:NKX1-1:NKX1-2:NOTO:OTP:PDX1:TLX2:VAX1:VAX2:VENTX	NTAATKRNN	68.4	66.15	69.47	71.61	68	59.37	56.04	60.85	55.09	66.32	64.58	66.07	56.57	63.52	64.2	68.86	69.06	38.05	21.85	66.73	66.18	52.62	48.5	64.86	65.21	63.4	46.4	62.02	64.32	71.61	10.7043	60.4931	64.32
M01106_2.00:HMGA1:HMGA2	AAAWAAAT	67.49	61.4	60.48	62.84	67.73	56.57	49.9	51.1	44.25	66.22	65.82	66.63	59.4	65.48	67.14	70.48	71.57	34.51	19.34	67.97	67.41	48.18	38.08	64.06	58.37	63.68	41.74	59.71	62.29	71.57	12.388	57.9255	62.29
M00520_2.00:NKX2-1:NKX2-2:NKX2-3:NKX2-4:NKX2-5:NKX2-6:NKX2-8	NTBAAGTGBN	57.39	59.07	70.62	71.53	58.84	55.62	50.17	60	55.64	54.77	54.71	53.9	49.58	49	47.75	60.96	62.88	39.13	32.05	53.23	51.58	46.62	50.5	54.17	66.19	56.87	43.7	54.86	52.05	71.53	8.35342	54.2545	54.71
M01658_2.00:ARID3A:ARID3B:ARID3C	NDATHAAAN	58.54	56.98	65.6	67.75	52.87	45.06	46.67	53.67	48.56	56.7	58.01	54.09	29.95	64.12	71.52	54.56	45.88	31.54	15.89	58.47	64.92	49.66	40.88	65.46	61.01	62.87	41.68	55.31	61.93	71.52	12.4422	53.1086	55.31
M02098_2.00:BARHL1:BARHL2:BARX1:BARX2:BSX:DLX1:DLX2:DLX3:DLX4:DLX5:DLX6:EVX1:EVX2:GBX1:GBX2:HMX2:HOXA1:HOXA2:HOXA3:HOXB1:HOXB2:HOXB3:HOXD1:HOXD3:MEOX1:MEOX2:MNX1:MSX1:MSX2:NANOG:NANOGP8:PDX1:VENTX	YTAATNGNY	71.47	64.69	58.89	60.2	70.22	55.49	52.85	51.96	42.26	69.02	67.73	70.05	58.15	68.83	70.77	70.91	71.29	36.07	20	70.89	71.11	50.65	37.07	65.04	61.42	62.89	45.23	64.85	66.01	71.47	12.9983	59.5176	64.69
M00391_2.00:HOXA10:HOXA5:HOXA6:HOXA7:HOXA9:HOXB5:HOXB6:HOXB7:HOXB8:HOXB9:HOXC10:HOXC5:HOXC6:HOXC8:HOXC9:HOXD10:HOXD8:HOXD9	TTWATKRBN	58.09	54.02	58.72	60.51	52.2	40.68	44.26	46.62	42.15	56.24	58.11	53.38	29.87	62.96	71.47	53.65	42.47	30.22	16.42	57.53	64.95	46.66	38.08	65.84	56.4	63.01	41.1	53.37	61.23	71.47	12.3704	51.0417	53.65
M00409_2.00:ARX:BARHL1:BARHL2:BARX1:BARX2:BSX:DLX1:DLX2:DLX3:DLX4:DLX5:DLX6:EN1:EN2:GBX1:GBX2:GSX1:GSX2:HOXA1:HOXA2:HOXA3:HOXB1:HOXB2:HOXB3:HOXD1:HOXD3:ISX:LHX1:LHX5:MEOX1:MNX1:MSX1:MSX2:NANOG:NANOGP8:NKX1-1:NKX1-2:PDX1:PROP1:SHOX:SHOX2:UNCX:VAX1:VAX2:VSX2	NTAATTRN	71.24	66.86	66.39	68.35	70.1	57.74	55.06	58.72	52.54	68.53	67.39	68.28	56.66	69.24	71.38	71.46	70.74	35.41	18.41	69.43	69.68	52.53	45.49	68.19	64.73	66.98	45.6	63.1	66.62	71.46	12.3591	61.2707	66.86
M00404_2.00:NKX2-1:NKX2-2:NKX2-3:NKX2-4:NKX2-5:NKX2-6:NKX2-8	NHYAAGTGBN	50.05	51.27	70.08	71.41	52.51	50.43	46.92	58.93	54.76	48.63	48.39	48.65	44.59	45.52	44.28	53.73	54.68	34.23	25.83	47.81	46.83	44.69	49.1	49.28	64.06	50.94	40.47	50.58	47.65	71.41	9.01937	49.8724	49.1
M00298_2.00:HOXA13:HOXB13:HOXC13:HOXD13	TTTTATDRV	58.12	54.23	58.07	59.71	52.16	40.36	44.65	46.69	42.26	55.81	57.28	53.62	29.03	62.97	71.36	53.39	42.75	30.83	16.16	57.93	65.17	46.35	37.07	64.46	55.78	60.82	41.79	52.37	60.64	71.36	12.2241	50.7528	53.62
M00497_2.00:NKX2-1:NKX2-2:NKX2-3:NKX2-4:NKX2-5:NKX2-6:NKX2-8	WYAAGTGBN	50.22	52.48	69.92	71.28	52.56	51.87	47.17	59.64	55.09	48.34	47.66	48.73	45.42	45.5	43.76	53.4	55.3	34.84	26.62	47.74	46.08	44.78	49.1	48.38	63.98	49.73	39.88	50.61	47.11	71.28	8.97693	49.9031	48.73
M00547_2.00:POU4F3	THATTAAN	59.81	63.82	68.48	71.23	59.17	55.4	48.35	57.44	53.1	56.95	54.04	57.5	53.16	55.46	53.27	61.08	65.55	30.32	15.5	57.36	53.19	45.9	44.29	52.74	62.88	52.13	35.81	56.91	52.98	71.23	11.2629	53.58	55.4
M00270_2.00:CRX:DMBX1:DPRX:GSC:GSC2:OTX1:OTX2:PITX1:PITX2:PITX3:TPRX1	NTAATCC	64.67	65.86	69.67	70.12	63.06	58.83	56.97	63.63	56.53	63.08	60.61	61.52	53.08	62.32	60.37	63.03	61.65	41.3	24.24	64.79	63	54.95	53.51	58.69	71.21	57.41	50	65.04	60.67	71.21	9.15852	59.3038	61.52
M02395_2.00:AR:NR3C1:NR3C2:PGR	HGRGWACAT	60.58	54.15	59.3	59.29	55	41.31	50.67	49.89	45.58	59.73	62.27	56.27	32.36	63.7	71.13	55.09	41.58	36.54	24.77	60.36	67.96	49.17	40.68	67.28	61.63	63.68	49.42	56.73	64.68	71.13	11.249	53.8207	56.27
M00465_2.00:ALX1:ALX3:ALX4:ARX:BARHL1:BARHL2:DRGX:ESX1:GBX1:GBX2:HESX1:HMX1:HMX2:HMX3:ISX:LBX1:LBX2:MEOX1:MEOX2:MIXL1:MSX1:MSX2:PHOX2A:PHOX2B:PROP1:PRRX1:PRRX2:RAX:RAX2:SHOX:SHOX2:TLX2:UNCX:VENTX:VSX1:VSX2	NTAATKRG	71.09	66.11	62.82	63.95	70.7	55.85	54.88	54.23	49.89	68.97	68.14	68.33	56.24	64.31	65.71	70.75	69.9	37.11	22.52	68.84	69.44	49.84	41.48	66.27	63.31	64.16	48.04	61.5	66.28	71.09	11.5986	60.0228	64.16
M01319_2.00:LIN54	TTYAAAWN	67.05	60.07	68.51	71.08	68.29	56.12	54.58	57.15	50.66	66.17	65.57	67.45	56.41	64.98	67.91	70.27	69.01	38.14	22.12	67.51	69.18	50.34	41.68	67.14	63.42	67.31	47.09	60.68	65.42	71.08	11.4328	60.0452	65.42
M00393_2.00:ALX1:ALX3:ALX4:ARX:BARHL1:BARHL2:BARX1:BARX2:BSX:DRGX:EMX1:EMX2:EN1:EN2:ESX1:EVX1:EVX2:GBX1:GBX2:GSX1:GSX2:HESX1:HOXA1:HOXA2:HOXA3:HOXA4:HOXA5:HOXB1:HOXB2:HOXB3:HOXB4:HOXB5:HOXC4:HOXC5:HOXD1:HOXD3:HOXD4:LBX1:MEOX1:MEOX2:MIXL1:MNX1:MSX1:MSX2:NANOG:NANOGP8:NKX1-1:NKX1-2:PDX1:PHOX2A:PHOX2B:PROP1:PRRX1:PRRX2:RAX:RAX2:SHOX:SHOX2:TLX1:TLX3:UNCX:VAX1:VAX2:VENTX:VSX1:VSX2	NBTAATBR	70	66.65	67.78	69.47	69.8	60.5	55.76	58.36	54.42	67.95	66.77	67.33	58.9	62.94	63.45	70.76	71.07	37.48	22.65	67.08	66.21	51.86	46.09	64.98	65.45	64.86	46.66	62.8	64.93	71.07	10.9968	60.7917	64.93
M00207_2.00:LEF1:TCF7:TCF7L1:TCF7L2	NATCAAAV	56.74	52.77	68.17	70.37	53.04	44.56	48.97	56.51	51.22	56.04	59.46	53.47	31.7	60.96	68.89	55.93	42.53	31.68	18.28	57.91	66.21	48.27	48.1	70.27	61.71	70.89	44.12	55.24	62.72	70.89	12.4425	54.0252	55.93
M06305_2.00:IRX1:IRX3:IRX6	AAAWAACA	65.8	58.82	64.14	66.31	66.93	54	51.92	52.6	46.57	65.2	64.68	67	56.32	65.13	68.23	68.83	70.79	36.68	22.25	66.77	67.76	49.66	42.08	64.42	62.19	64.88	45.5	61.72	63.62	70.79	11.3402	58.6483	64.14
M01507_2.00:NKX2-5	TYAAGTG	59.6	56.86	68.23	70.67	57.58	46.95	52.44	57.3	53.32	58.27	58.4	57.3	38.77	61.12	64.65	57.99	51.78	37.44	25.43	60.67	63.51	50.16	42.89	61.03	63.1	60.34	48.25	58.78	60.01	70.67	9.71536	55.2703	57.99
M00828_2.00:SOX1:SOX10:SOX11:SOX12:SOX13:SOX14:SOX15:SOX17:SOX18:SOX2:SOX21:SOX3:SOX30:SOX4:SOX5:SOX6:SOX7:SOX8:SOX9:SRY	ATTGTTHNN	59.49	52.06	58.88	60.75	55.7	40.86	48.99	45.41	43.03	60.33	63.64	55.73	33.78	62	70.65	57.28	44.37	37.44	23.18	59.88	68.07	46.97	35.47	69.83	55.54	69.33	50.95	53.11	64.71	70.65	11.8592	53.3597	55.7
M00325_2.00:SIX3:SIX6	NNTGATAY	69.91	64.28	65.07	66.52	67.13	56.21	54.17	54.16	48.34	67.46	67.96	66.02	56.57	65.61	68.43	68.73	66.56	43.71	30.6	67.91	70.63	52.58	42.89	69.95	63.74	68.14	51.64	61.95	67.12	70.63	9.96365	60.8272	65.61
M00447_2.00:CDX1:CDX2:CDX4	TTTATKRYN	56.81	52.15	54.84	56.51	50.62	36.66	41.35	42.78	38.83	55.3	57.44	52.24	28.79	61.59	70.61	52.57	41.58	28.38	15.36	56.21	63.8	43.52	35.87	64.96	52.95	61.56	38.45	50.54	60.03	70.61	12.5837	49.0448	52.24
M00203_2.00:SOX1:SOX10:SOX11:SOX12:SOX13:SOX14:SOX15:SOX17:SOX18:SOX2:SOX21:SOX3:SOX30:SOX4:SOX5:SOX6:SOX7:SOX8:SOX9:SRY	ATTGTTHN	58.26	49.98	57.12	59.04	53.6	38.33	46.67	43.84	41.26	58.66	61.35	53.86	32.45	61.62	70.61	54.44	43.59	34.61	20.79	58.06	66.35	44.82	35.27	66.65	54.1	63.62	47.62	51.02	63.69	70.61	11.8074	51.4234	53.86
M00427_2.00:CDX1:CDX2:CDX4	TTWATKRYN	56.31	50.27	52.75	54.4	50.38	35.67	40.1	40.21	36.28	55.09	57.53	51.91	28.12	61.18	70.59	52.4	41.36	28.01	15.36	55.84	63.77	42.54	33.47	64.86	51.19	61.6	38.24	49.61	59.99	70.59	12.8039	48.2424	51.19
M02092_2.00:HOXA13:HOXB13:HOXC13:HOXD13	WTTTATDRGN	57.21	52.06	54.73	56.19	51.07	38.78	42.26	43.56	38.61	55.05	56.73	53.1	28.79	61.5	70.47	52.16	42.14	29.61	15.36	56.57	64.03	43.93	34.27	63.91	53.3	59.7	40.2	51.17	59.61	70.47	12.2933	49.1748	52.16
M11212_2.00:PAX1:PAX2:PAX3:PAX5:PAX6:PAX7:PAX8:PAX9	RRDGARGCAG	46.6	59.27	69.14	67.66	48.51	57.38	48.92	64.77	58.19	43.02	39.53	43.05	52.91	35.98	26.26	49.1	57.08	38.24	31.66	41.48	31.87	47.42	59.52	34.76	70.41	39.16	38.14	50.32	37.15	70.41	12.0353	47.8448	47.42
M00192_2.00:SMAD1:SMAD3:SMAD9	NNNYYAGACR	60.2	56.9	68.57	67.99	60.97	51.69	55.51	59.5	52.88	60.32	62.38	59.44	45.76	61.01	65.71	61.86	58.31	55.3	50.33	58.34	62.56	56.12	53.11	66.63	70.41	67.48	59.43	57.81	63.85	70.41	5.82265	59.6679	59.5
M01508_2.00:NKX2-5	TYAAGTG	59.51	56.57	67.92	70.36	57.5	46.68	52.08	56.87	52.65	58.18	58.38	57.22	38.44	61	64.63	57.92	51.67	37.15	25.43	60.56	63.48	49.84	42.69	60.98	62.83	60.29	47.72	58.52	59.9	70.36	9.73954	55.0679	57.92
M00760_2.00:JUN:JUNB:JUND	TGACKYMW	46.14	49.77	68.19	70.32	42.1	39.68	44.44	54.52	53.76	44.12	45.77	40.37	21.88	47.1	50.99	41.22	30.16	27.06	15.63	43.96	49.06	43.79	46.49	53.56	59.39	52.21	39.83	45.06	49.51	70.32	11.6808	45.3821	45.77
M02190_2.00:ALX1:ALX3:ALX4:ARX:DRGX:EN1:EN2:ESX1:GBX1:GBX2:HESX1:ISX:MIXL1:MSX1:MSX2:NOBOX:OTP:PHOX2A:PHOX2B:PROP1:PRRX1:PRRX2:RAX:RAX2:SEBOX:SHOX:SHOX2:UNCX:VSX1:VSX2	NNNWWATTRN	64.95	63.23	67.81	70.26	64.87	56.3	52.1	55.66	52.77	63.18	60.89	63.08	56.32	62.9	63.02	66.33	69.06	35.36	18.81	64.17	62.34	50.83	43.09	59.71	63.85	59.8	42.8	60.08	60.4	70.26	11.0243	57.7231	60.89
M00480_2.00:BARX1:BARX2:BSX:EMX1:EMX2:EN1:EN2:EVX1:EVX2:GBX1:GBX2:GSX1:GSX2:HMX1:HMX2:HMX3:HOXA1:HOXA2:HOXA3:HOXA4:HOXA5:HOXA6:HOXA7:HOXA9:HOXB1:HOXB2:HOXB3:HOXB4:HOXB5:HOXB6:HOXB7:HOXB8:HOXB9:HOXC4:HOXC5:HOXC6:HOXC8:HOXC9:HOXD1:HOXD3:HOXD4:HOXD8:HOXD9:ISX:MEOX1:MEOX2:MNX1:NKX1-1:NKX1-2:NOTO:OTP:PDX1:VAX1:VAX2:VENTX	NTAATKRNN	70.22	67.78	65.67	67.5	68.53	58.19	54.6	57.79	50.66	67.11	64.74	67.8	56.32	68.65	69.34	68.45	69.79	36.16	19.47	70.04	68.86	54.37	44.09	62.99	65.69	59.26	44.01	66.38	64.68	70.22	11.8921	60.3152	65.67
M08006_2.00:RELA	GGGRATTTCCM	7.52	34.31	37.85	29.76	5.13	30.74	31.98	70.11	53.1	5.29	0.18	3.81	0.17	11.67	2.22	1.51	0.17	9.34	0	6.99	0.14	35.28	62.73	3.05	54.66	1.21	14.57	28.44	7.99	70.11	21.0766	18.9628	7.99
M06510_2.00:ALX1:ALX3:ALX4:ARX:BARHL1:BARHL2:DRGX:ESX1:EVX1:EVX2:GBX1:GBX2:HESX1:LBX1:LBX2:MEOX1:MEOX2:MIXL1:MSX1:MSX2:PHOX2A:PHOX2B:PROP1:PRRX1:PRRX2:RAX:RAX2:SHOX:SHOX2:TLX1:TLX3:UNCX:VSX1:VSX2	TAAYTA	46.44	52.61	67.7	70.09	43.8	43.25	43.31	55.94	55.2	45.5	46.05	42	32.7	44.7	45	46.69	41.64	25.6	16.03	44.39	45.2	41.24	45.09	51.2	59.12	53.32	33.85	46.7	47.18	70.09	10.7846	45.9152	45.2
M06476_2.00:HOXA10:HOXA11:HOXA6:HOXA9:HOXB6:HOXB8:HOXB9:HOXC10:HOXC11:HOXC12:HOXC5:HOXC6:HOXC8:HOXC9:HOXD10:HOXD11:HOXD12:HOXD8:HOXD9	TTTATGA	57.08	49.77	49.8	51.08	51.18	36.48	40.08	39	33.41	55.3	57.86	53.25	28.87	60.95	70.07	52.92	41.53	29.42	15.63	56.46	64.4	42.22	31.46	64.9	49.69	61.26	39.25	49.76	59.5	70.07	12.7886	48.02	49.8
M09626_2.00:RELA	WGGGGATTTCCC	7.34	33.35	37.21	29.22	5.09	30.47	31.8	69.89	51.99	5.23	0.14	3.88	0.25	11.72	2.24	1.49	0.17	9.1	0	6.97	0.17	34.69	58.92	3.12	53.99	1.18	14.19	27.88	7.99	69.89	20.5951	18.6097	7.99
M08039_2.00:RELA	KGGAATTTCCC	7.45	33.89	39.62	32.07	5.18	30.84	32.17	69.89	55.75	5.23	0.16	3.86	0.33	11.76	2.18	1.5	0.17	9.15	0	6.92	0.14	35.54	63.13	3.07	54.79	1.2	14.51	28.21	7.83	69.89	21.3604	19.191	7.83
M11219_2.00:NFATC1:NFATC2:NFATC3:NFATC4	DGGAAAAN	26.25	45.48	68.71	68.53	24.43	39.19	42.35	69.89	61.62	25.85	25.86	23.29	16.14	29.48	25.49	23.95	18.51	24.05	19.34	24.72	23.28	41.6	61.32	30.51	63.28	32.81	32.57	38.13	29.39	69.89	16.7861	36.4145	29.48
M02124_2.00:SIX3:SIX6	NNGGDGATAN	67.52	58.69	56.78	58.18	65.97	49.75	48.83	44.91	39.93	66.1	67.62	65.78	53.33	63.48	68.68	68.15	64.21	37.01	23.31	65.13	68.46	45	35.87	69.87	56.74	68.11	48.04	56.65	65.88	69.87	12.1937	56.8269	58.69
M09163_2.00:NKX2-1:NKX2-2:NKX2-3:NKX2-4:NKX2-5:NKX2-6:NKX2-8	KGRAGAGG	44.79	49.02	69.84	69.69	47.13	49.12	49.4	61.14	58.08	44.27	46.44	42.78	38.27	40.1	40	48.33	46.93	50.17	53.91	40.46	41.85	46.93	54.91	50.9	65.18	55.23	49.52	45.99	46.16	69.84	8.34343	49.8807	48.33
M06254_2.00:MEIS1:MEIS2:MEIS3:PKNOX1:PKNOX2:TGIF1:TGIF2	NTGACA	58.09	52.56	66.41	66.87	53.63	43.02	54.24	56.87	49.78	57.85	60.2	54.84	33.86	62.41	69.82	53.18	39.8	40.78	28.34	58.69	66.88	54.01	49.5	67.93	65.34	65.23	54.66	56.73	63.94	69.82	10.3704	55.3607	56.73
M00449_2.00:ALX1:ALX3:ALX4:ARX:BARHL1:BARHL2:BARX1:BARX2:BSX:DLX1:DLX2:DLX3:DLX4:DLX5:DLX6:EN1:EN2:GBX1:GBX2:GSX1:GSX2:HOXA1:HOXA2:HOXA3:HOXB1:HOXB2:HOXB3:HOXD1:HOXD3:ISX:LHX1:LHX5:MEOX1:MNX1:MSX1:MSX2:NANOG:NANOGP8:NKX1-1:NKX1-2:PDX1:PROP1:SHOX:SHOX2:UNCX:VAX1:VAX2:VSX2	TAATTRN	68.16	66.03	67.88	69.75	67.32	57.56	54.85	59.36	53.76	65.39	63.58	65.24	56.32	65.03	65.83	67.37	68.67	35.6	18.41	66.62	66.07	52.89	47.29	62.8	65.47	61.29	45.71	62.43	63.42	69.75	11.2327	59.6586	63.58
M00148_2.00:ZNF35	TTRTTTDTTN	60.35	50.56	52.15	54.16	57.81	42.57	42.21	41.49	34.18	58.65	62.06	57.24	37.85	60.61	69.73	62.06	56.97	29.99	17.35	58.61	65.95	41.69	33.07	67.62	50.47	67.58	40.36	51.14	61.28	69.73	12.9461	51.2331	54.16
M02165_2.00:NKX6-1:NKX6-2:NKX6-3	NTTAATNGN	56.19	53.73	66.94	68.7	52.83	44.2	49.69	55.87	52.43	56.17	59.21	52.18	30.53	57.92	65.31	54.56	41.14	37.11	25.7	54.3	61.93	48.14	46.29	68.97	60.61	69.56	48.52	51.43	62.25	69.56	10.7844	53.5314	54.3
M06315_2.00:IRX2:IRX4:IRX5	CWWTAACA	53.16	42.85	52.34	54.68	48.76	34.09	42.08	39.43	36.62	52.46	54.98	50.29	27.87	59	69.54	48.48	36.73	31.26	18.68	54.79	64.29	40.97	30.86	62.96	48.01	58.62	43.33	47.78	57.8	69.54	11.8915	46.99	48.48
M10207_2.00:OVOL2	GYGGGGG	44	57.61	69.22	67.44	42.45	52.19	50.78	64.56	62.06	40.31	39.43	36.85	40.02	34.99	29.23	43.35	48.94	43.99	45.83	38.08	34.38	49.48	67.54	40.18	69.53	42.81	45.71	49.87	40.66	69.53	11.3895	47.9824	44
M00517_2.00:HOXA10:HOXA4:HOXA5:HOXA6:HOXA7:HOXA9:HOXB4:HOXB5:HOXB6:HOXB7:HOXB8:HOXB9:HOXC10:HOXC4:HOXC5:HOXC6:HOXC8:HOXC9:HOXD10:HOXD4:HOXD8:HOXD9:MNX1:PDX1	WTAATKRYN	57.84	56.61	62.84	64.99	51.85	43.02	46.69	51.81	47.57	55.63	56.94	52.52	30.28	62.41	69.52	52.82	42.42	31.16	17.09	57.38	63.82	49.22	42.48	63.76	59.07	60.69	41.79	54.6	60.37	69.52	11.7296	51.9721	54.6
M06313_2.00:IRX2:IRX4:IRX5	TGTTWTTH	65.55	59.15	66.32	68.44	66.44	55.58	54.67	56.44	49.45	65.56	64.81	65.85	55.82	66.61	69.43	66.91	67.22	37.95	22.91	67.49	69.22	52.26	43.89	64.71	63.82	63.34	47.19	60.57	64.07	69.43	10.7472	59.3679	64.07
M01657_2.00:ARID5A:ARID5B	HVATATTR	65.61	62.11	66.83	69.31	65.05	54.63	51.97	54.66	51.44	63.12	61.65	63.3	54.49	62.94	64.76	66.6	69.12	34.65	17.22	64.26	64.28	49.04	43.49	62.44	62.3	61.56	44.12	59.26	61.91	69.31	11.362	57.6593	62.11
M10594_2.00:GATA1:GATA2:GATA3:GATA4:GATA5:GATA6	BVVGATAGBB	69.26	59.02	51.42	50.49	68.18	52.37	52.67	46.9	39.38	67.66	67.98	67.89	57.15	63.16	66.24	68.53	66.83	47.48	41.59	66.13	67.75	48.41	40.48	67.57	57.84	64.21	54.29	59.63	65.95	69.26	9.59655	58.4986	59.63
M00436_2.00:HOXA10:HOXA4:HOXA5:HOXA6:HOXA7:HOXA9:HOXB4:HOXB5:HOXB6:HOXB7:HOXB8:HOXB9:HOXC10:HOXC4:HOXC5:HOXC6:HOXC8:HOXC9:HOXD10:HOXD4:HOXD8:HOXD9:MNX1:PDX1	TTWATKRB	57.74	56.44	63.04	65.08	51.76	42.75	46.56	50.32	46.13	55.5	56.59	52.67	30.28	62.33	69.16	52.39	41.97	31.68	17.88	57.42	63.47	49.57	41.88	63.31	59.33	60.14	42.11	55.27	60.28	69.16	11.6128	51.8293	55.27
M02076_2.00:NKX3-1:NKX3-2	NNTAAGTR	56.41	56.48	67.16	69.06	55.62	48.71	48.69	54.8	52.88	55.06	54.94	52.93	41.26	54.77	55.43	57.48	55.57	36.3	25.56	55.97	56.37	48.59	45.49	55.49	63.07	56.33	44.39	55.68	54.64	69.06	8.53829	52.9355	55.06
M06274_2.00:HOXA10:HOXA5:HOXA6:HOXA7:HOXA9:HOXB4:HOXB5:HOXB6:HOXB7:HOXB8:HOXB9:HOXC10:HOXC5:HOXC6:HOXC8:HOXC9:HOXD10:HOXD8:HOXD9	TAATTG	66.81	65.94	66.74	69.01	65.8	56.57	53.4	57.79	51.99	63.47	61.6	63.44	53.91	64.47	65.06	65.58	67.67	34.13	18.81	65.25	63.99	50.83	45.69	60.43	63.85	58.09	42.37	61.09	60.94	69.01	11.1639	58.0938	61.6
M00269_2.00:ALX1:ALX3:ALX4:ARX:BARX1:BARX2:BSX:DLX2:DLX3:DRGX:EMX1:EMX2:EN1:EN2:ESX1:EVX1:EVX2:GBX1:GBX2:GSX1:GSX2:HESX1:HOXA2:HOXA3:HOXB2:HOXB3:HOXD3:ISL1:ISL2:ISX:LBX1:LBX2:LHX1:LHX2:LHX3:LHX4:LHX5:LHX6:LHX8:LHX9:LMX1A:LMX1B:MEOX1:MIXL1:MNX1:MSX1:MSX2:NKX1-1:NKX1-2:NOBOX:NOTO:OTP:PDX1:PHOX2A:PHOX2B:PROP1:PRRX1:PRRX2:RAX:RAX2:SEBOX:SHOX:SHOX2:UNCX:VAX1:VAX2:VSX1:VSX2:ZFHX2:ZFHX3	NNTAATKRN	65.72	65.11	67.19	68.96	65.27	57.52	51.65	58.08	53.98	63.11	61.53	63.16	55.41	60.26	60.07	66.57	68.06	34.42	19.47	62.12	60.45	50.29	45.29	61.63	64.19	61.27	41.37	58.93	60.67	68.96	10.8692	57.6466	60.67
M00498_2.00:ALX1:ALX3:ALX4:ARX:BARX1:BARX2:BSX:DLX1:DLX2:DLX3:DLX4:DLX5:DLX6:DRGX:EMX1:EMX2:EN1:EN2:ESX1:EVX1:EVX2:GBX1:GBX2:GSX1:GSX2:HESX1:HOXA1:HOXA2:HOXA3:HOXB1:HOXB2:HOXB3:HOXD3:ISX:LBX1:LBX2:LHX1:LHX2:LHX3:LHX4:LHX5:LHX6:LHX8:LHX9:LMX1A:LMX1B:MEOX1:MIXL1:MNX1:MSX1:MSX2:NKX1-1:NKX1-2:NOBOX:NOTO:OTP:PDX1:PHOX2A:PHOX2B:PROP1:PRRX1:PRRX2:RAX:RAX2:SEBOX:SHOX:SHOX2:UNCX:VAX1:VAX2:VSX1:VSX2:ZFHX2:…	TAATTRR	68.9	65.07	64.47	66.17	67.86	56.98	52.85	56.8	48.45	65.96	64.49	65.59	56.41	64.19	65.17	68.39	68.84	34.51	17.35	65.61	64.58	49.84	41.28	63.16	63.34	61.62	43.11	61.01	63.06	68.9	11.8712	58.4503	63.34
M10517_2.00:ELF1:ELF2:ELF4:ELK1:ELK3:ELK4:ERF:ERG:ETS1:ETS2:ETV1:ETV2:ETV3:ETV3L:ETV4:ETV5:FEV:FLI1:GABPA	AGGAAGT	46.58	47.89	68.13	68.86	44.47	40.14	47.85	59.15	56.19	45.94	50.16	41.56	24.38	46.16	50.31	44.55	32.27	42.39	43.44	41.94	47.46	45.27	57.52	58.47	62.38	59.51	48.25	44.06	51.28	68.86	9.68464	48.8469	47.46
M06352_2.00:ALX1:ALX3:ALX4:ARX:DRGX:EN1:EN2:ESX1:HESX1:ISX:LHX2:LHX3:LHX4:LHX6:LHX8:LHX9:LMX1A:LMX1B:MIXL1:NOBOX:OTP:PHOX2A:PHOX2B:PROP1:PRRX1:PRRX2:RAX:RAX2:SEBOX:SHOX:SHOX2:UNCX:VSX1:VSX2:ZFHX2	WWTWATTR	66.72	61.28	56.29	58.1	65.19	51.74	47.35	47.05	42.7	63.75	62.29	64.74	52.91	64.15	66.15	67.1	68.78	32.3	16.95	66.24	66.19	46.35	37.47	61.16	56.88	59.07	39.25	57.99	60.89	68.78	12.3785	55.4148	59.07
M10199_2.00:EGR1:EGR2:EGR3:EGR4	CCCMCACN	47.79	58.86	68.78	67.53	46.41	54.9	50.56	61.85	60.73	44.05	43.25	41.06	43.01	40.07	35.67	46.18	49.5	47.24	51.92	42.98	41.02	49.57	63.93	44.16	68.7	45.56	47.46	51.66	44.72	68.78	9.13757	50.3145	47.46
M10653_2.00:HOXA13:HOXB13:HOXC13:HOXD13	ATAAAA	55.17	50.85	58.2	60.22	50.02	39.82	43.74	44.13	42.48	54.01	55.49	51.18	28.54	60.42	68.77	50.69	40.3	30.65	16.69	55.02	61.49	44.91	37.07	60.86	54.42	57.51	41.26	50.73	58.93	68.77	11.4288	49.0886	50.85
M11161_2.00:AR:NR3C1:NR3C2:PGR	TGTTCY	60.15	57.98	68.65	68.71	54.67	47.09	52.42	60.57	55.42	58.79	61.46	54.83	33.78	61.82	67.75	56.17	43.48	35.69	25.03	59	65.3	53.07	55.71	68.65	68.41	67.65	47.67	59.08	63.65	68.71	10.9865	56.2983	58.79
M00738_2.00:RBPJ	KTTCCCAY	50.56	53.36	68.69	68.36	46.36	43.48	49.51	60.78	54.76	47.34	49.79	44.24	25.54	49.6	52.93	46.09	34.39	44.27	43.84	45.65	50.91	47.38	55.51	61.69	66.78	61.34	50.48	48.27	53.13	68.69	9.38304	50.8631	49.79
M00155_2.00:ELF5:SPI1:SPIB:SPIC	WDRVGGAAST	39.36	47.69	68.68	68.09	36.79	40.18	45.56	63.77	61.73	36.96	38.17	34.29	18.55	38.03	38.27	35.28	24.75	39.09	39.47	34.22	36.44	44.82	62.12	47.23	64.59	47.9	43.33	42.68	41.83	68.68	12.4238	44.1334	40.18
M00984_2.00:BCL11A	RNTGACCR	65.21	54.98	54.46	53.55	64.87	47.9	54.65	50.32	40.93	63.79	64.68	63.85	49.08	63.06	65.71	63.97	61.26	50.64	45.56	65.39	68.66	51.59	45.49	63.3	62.06	61.19	55.72	59.22	63.38	68.66	7.53722	57.7403	61.19
M01320_2.00:LIN54	NNTTCAAAN	63.52	56.77	65.87	68.59	64.06	52.64	51.24	54.38	48.89	62.82	63.04	63.24	53.91	60.72	63.58	66.75	66.56	34.56	19.74	62.79	64.25	46.35	42.28	65.26	60.11	65.46	45.76	56.62	61.88	68.59	11.0201	56.9531	61.88
M00266_2.00:ALX1:ALX3:ALX4:ARX:BARX1:BARX2:BSX:DLX2:DLX3:DRGX:EMX1:EMX2:EN1:EN2:ESX1:EVX1:EVX2:GBX1:GBX2:GSX1:GSX2:HESX1:HOXA2:HOXA3:HOXB2:HOXB3:HOXD3:ISL1:ISL2:ISX:LBX1:LBX2:LHX1:LHX2:LHX3:LHX4:LHX5:LHX6:LHX8:LHX9:LMX1A:LMX1B:MEOX1:MIXL1:MNX1:MSX1:MSX2:NKX1-1:NKX1-2:NOBOX:NOTO:OTP:PDX1:PHOX2A:PHOX2B:PROP1:PRRX1:PRRX2:RAX:RAX2:SEBOX:SHOX:SHOX2:UNCX:VAX1:VAX2:VSX1:VSX2:ZFHX2:ZFHX3	NNTAATKRN	65.62	64.9	66.8	68.59	65.18	57.34	51.4	57.94	53.65	63.01	61.44	63.09	55.41	60.08	59.89	66.52	68.23	34.56	19.74	62.15	60.51	49.84	44.49	61.42	63.9	60.96	40.84	58.59	60.47	68.59	10.8534	57.4676	60.51
M00264_2.00:ALX1:ALX3:ALX4:ARX:BARHL1:BARHL2:BARX1:BARX2:BSX:DLX1:DLX2:DLX3:DLX4:DLX5:DLX6:DRGX:EMX1:EMX2:EN1:EN2:ESX1:EVX1:EVX2:GBX1:GBX2:GSX1:GSX2:HESX1:HOXA2:HOXA3:HOXB2:HOXB3:HOXD3:ISX:LBX1:LBX2:LHX1:LHX2:LHX3:LHX4:LHX5:LHX6:LHX8:LHX9:LMX1A:LMX1B:MEOX1:MIXL1:MNX1:MSX1:MSX2:NKX1-1:NKX1-2:NOBOX:NOTO:OTP:PDX1:PHOX2A:PHOX2B:PROP1:PRRX1:PRRX2:RAX:RAX2:SEBOX:SHOX:SHOX2:UNCX:VAX1:VAX2:VSX1:VSX2:ZFHX…	NNTAATTNN	62.58	61.11	66.56	68.47	62.48	57.29	52.17	57.01	53.1	60.9	58.4	60.37	54.91	57.08	55.68	62.57	64.77	35.03	19.47	59.93	57.51	48.68	42.89	56.89	62.96	55.85	43.33	57.29	58.3	68.47	10.0106	55.6407	57.29
M00120_2.00:MYF5:MYF6:MYOG	NCANCTGTY	57.27	51.19	65.12	65.03	53.91	44.42	52.78	55.16	46.68	56.71	58.87	54.88	32.95	61.56	68.46	53.26	42.08	44.6	33.91	57.68	64.76	53.38	51.1	66.7	65.98	64.57	54.61	57.29	62.81	68.46	9.25175	55.0938	55.16
M00785_2.00:ZKSCAN5	NTCAHYTMCD	41.89	45.77	67.35	68.43	39.74	39.5	44.74	53.1	51.88	41.26	43.46	37.96	26.29	44.26	46.73	39.11	29.71	41.58	43.31	39.79	42.9	42.76	44.49	50.99	61.09	52.33	46.82	43.87	45.56	68.43	9.09822	45.4024	43.87
M02126_2.00:BARHL1:BARHL2:HOXA6:HOXB6:HOXB8:HOXC6:HOXC8:HOXD8:NKX1-1:NKX1-2	BTAAWTGN	56.45	52.61	60.5	62	51.89	40.54	45.81	47.9	45.24	55.85	57.72	52.46	28.12	61.06	68.39	52.63	40.91	33.57	18.28	57.52	64.61	46.88	38.88	63.61	57.94	62.47	44.39	54.01	60.28	68.39	11.6021	51.1214	52.63
M10136_2.00:MZF1	TGGGGAG	30.16	50.52	68.05	66.17	26.97	44.79	43.31	68.33	65.15	27.13	25.22	23.85	19.3	27.42	20.76	25.34	23.19	28.01	24.5	26.03	22.02	45.18	67.94	28.8	67.42	29.92	33.53	40.7	29.36	68.33	17.0437	37.899	29.36
M00522_2.00:NKX6-1:NKX6-2:NKX6-3	NWTAATKRB	55.41	52.15	56.86	58.72	49.83	38.78	42.81	46.98	41.37	53.54	55.42	50.06	26.79	60.01	68.32	50.72	40.25	28.57	13.51	54.19	60.97	45.45	37.88	62.47	53.48	59.67	39.57	50.99	58.53	68.32	11.9876	48.7345	50.99
M09639_2.00:SOX1:SOX10:SOX11:SOX12:SOX13:SOX14:SOX15:SOX17:SOX18:SOX2:SOX21:SOX3:SOX30:SOX4:SOX5:SOX6:SOX7:SOX8:SOX9:SRY	RACAAWGG	54.11	39.97	40.36	41.16	50.35	30.43	40.62	31.17	27.43	54.59	58.66	52.56	26.96	57.74	68.25	51.02	37.96	32.2	19.87	55.97	66.54	39	24.25	64.81	42.72	61.82	44.92	45.77	60.22	68.25	13.5016	45.5666	44.92
M06336_2.00:SIX1:SIX2:SIX4:SIX5	WWDTGATA	54.21	54.52	66.45	68.24	53.78	47.99	47.01	52.1	52.21	52.24	52.25	51.81	39.68	54.76	59.28	53.24	50.28	31.45	18.54	54.58	58.73	46.39	41.48	56.39	61.17	55.17	43.22	52.78	55.7	68.24	9.76247	51.2293	52.78
M00284_2.00:ALX1:ALX3:ALX4:ARX:BARHL1:BARHL2:BARX1:BARX2:BSX:DLX1:DLX2:DLX3:DLX4:DLX5:DLX6:DRGX:EMX1:EMX2:EN1:EN2:ESX1:EVX1:EVX2:GBX1:GBX2:GSX1:GSX2:HMX1:HMX2:HMX3:HOXA1:HOXA2:HOXA3:HOXA4:HOXA5:HOXB1:HOXB2:HOXB3:HOXB4:HOXB5:HOXC4:HOXC5:HOXD1:HOXD3:HOXD4:ISX:LHX2:LHX3:LHX4:LHX9:MEOX1:MIXL1:MNX1:MSX1:MSX2:NKX1-1:NKX1-2:NOBOX:NOTO:OTP:PDX1:PHOX2A:PHOX2B:PROP1:PRRX1:PRRX2:RAX:RAX2:SEBOX:SHOX:SHOX2:TL…	NBTAATDR	66.82	65.4	65.89	67.85	65.9	57.52	51.99	57.15	52.21	63.53	61.05	63.66	54.58	60.68	60.62	67.02	68.17	33.8	18.28	63.07	61.38	49.48	43.89	62.02	62.59	60.22	41.68	59.34	61.48	68.17	11.1713	57.4921	61.05
M00290_2.00:ALX1:ALX3:ALX4:ARX:BARHL1:BARHL2:BARX1:BARX2:BSX:DLX1:DLX2:DLX3:DLX4:DLX5:DLX6:DRGX:EMX1:EMX2:EN1:EN2:ESX1:EVX1:EVX2:GBX1:GBX2:GSX1:GSX2:HESX1:HMX1:HMX2:HMX3:HOXA1:HOXA2:HOXA3:HOXB1:HOXB2:HOXB3:HOXD1:HOXD3:ISX:LBX1:LBX2:LHX1:LHX2:LHX3:LHX4:LHX5:LHX9:MEOX1:MEOX2:MIXL1:MNX1:MSX1:MSX2:NANOG:NANOGP8:NKX1-1:NKX1-2:NOBOX:OTP:PDX1:PHOX2A:PHOX2B:PROP1:PRRX1:PRRX2:RAX:RAX2:SEBOX:SHOX:SHOX2:UNC…	TAATTRNN	66.84	60.32	59.43	60.82	66.38	53	50.1	51.03	42.7	64.35	63	64.7	55.16	63.73	65.69	67.44	68.06	32.67	17.09	65.51	66.01	47.29	38.08	62.95	60.21	61.82	41.37	59.19	61.93	68.06	12.1727	56.4438	60.82
M00739_2.00:RBPJ	NDTTCCCAY	47.2	51.23	67.91	67.58	43.6	42.44	47.33	60.14	53.98	43.96	46.42	40.77	24.54	44.5	47.25	43.59	32.05	42.9	42.65	41.71	46.6	45.05	53.51	58.57	64.83	59.05	48.41	44.69	49.59	67.91	9.62755	48.3466	46.6
M00462_2.00:ALX1:ALX3:ALX4:ARX:BARHL1:BARHL2:BARX1:BARX2:BSX:DLX1:DLX2:DLX3:DLX4:DLX5:DLX6:DRGX:EMX1:EMX2:EN1:EN2:ESX1:EVX1:EVX2:GBX1:GBX2:GSX1:GSX2:HESX1:HMX1:HMX2:HMX3:HOXA1:HOXA2:HOXA3:HOXA4:HOXA5:HOXB1:HOXB2:HOXB3:HOXB4:HOXB5:HOXC4:HOXC5:HOXD1:HOXD3:HOXD4:ISX:LBX1:LBX2:LHX2:LHX3:LHX4:LHX9:MEOX1:MEOX2:MIXL1:MNX1:MSX1:MSX2:NANOG:NANOGP8:NKX1-1:NKX1-2:NOBOX:NOTO:OTP:PDX1:PHOX2A:PHOX2B:PROP1:PRRX…	NTAATTR	65.08	62.78	66.3	67.86	64.73	56.57	52.51	56.94	51	62.33	59.92	62.06	54.66	61.98	62.47	64.9	66.33	34.13	17.48	63.14	61.84	50.25	43.29	59.46	64.33	58.81	43.49	59.93	60.33	67.86	10.9154	57.0655	60.33
M01665_2.00:ARID3A:ARID3B:ARID3C	NNATTAAR	53.94	52.56	64.61	66.63	50.24	44.15	45.62	54.09	49.23	53.39	55.99	50.52	28.7	60.78	67.85	52.09	41.86	29.61	16.16	55.67	62.57	48.36	42.69	63.93	59.41	63.53	41.42	52.18	58.7	67.85	11.9084	51.2579	52.56
M00476_2.00:HOXA3:HOXA4:HOXA5:HOXA6:HOXA7:HOXA9:HOXB3:HOXB4:HOXB5:HOXB6:HOXB7:HOXB8:HOXB9:HOXC4:HOXC5:HOXC6:HOXC8:HOXC9:HOXD3:HOXD4:HOXD8:HOXD9:PDX1	DTAATKRBN	57.18	56.11	62.93	64.84	51.2	42.84	46.74	51.6	48.78	54.98	56.39	51.79	29.78	61.22	67.85	51.85	41.47	31.21	16.82	56.45	62.45	48.99	41.08	62.7	59.52	59.66	42.21	54.49	59.47	67.85	11.5363	51.469	54.49
M00477_2.00:HOXA3:HOXA4:HOXA5:HOXA6:HOXA7:HOXA9:HOXB3:HOXB4:HOXB5:HOXB6:HOXB7:HOXB8:HOXB9:HOXC4:HOXC5:HOXC6:HOXC8:HOXC9:HOXD3:HOXD4:HOXD8:HOXD9:PDX1	YTWATKDBN	56.03	54.48	62.95	65.08	50.38	41.49	44.58	49.75	46.68	54.27	55.84	51.15	29.45	60.65	67.85	52.01	40.97	29.28	16.03	55.58	62.22	46.71	41.28	63.35	58.88	61.31	39.35	52.81	59.02	67.85	11.9275	50.67	52.81
M00810_2.00:ESR1:ESR2:NR1D1:NR1D2:NR1H2:NR1H3:NR1H4:NR2C1:NR2C2:NR2F1:NR2F2:NR2F6:NR4A1:NR4A2:NR4A3:NR5A2:NR6A1:PPARA:PPARD:PPARG:RARA:RARB:RARG:RORA:RORB:RORC:RXRA:RXRB:RXRG	NDAGGTCANN	64.59	51.85	51.73	51.51	66.54	49.16	52.03	45.77	37.06	63.76	63	66.36	53.91	62.33	64.97	65.83	65.33	49.41	42.12	65.98	67.82	49.17	41.28	63.32	57.65	61.39	53.65	58.63	62.4	67.82	8.75915	56.8466	58.63
M00531_2.00:ALX1:ALX3:ALX4:ARX:BARX1:BARX2:BSX:DLX1:DLX2:DLX3:DLX4:DLX5:DLX6:DRGX:EMX1:EMX2:EN1:EN2:ESX1:EVX1:EVX2:GBX1:GBX2:GSX1:GSX2:HMX1:HMX3:HOXA1:HOXA2:HOXA3:HOXA4:HOXA5:HOXA7:HOXB1:HOXB2:HOXB3:HOXB4:HOXB5:HOXB7:HOXC4:HOXC5:HOXD1:HOXD3:HOXD4:ISX:LHX3:LHX4:MEOX1:MEOX2:MIXL1:MNX1:MSX1:MSX2:NANOG:NANOGP8:NKX1-1:NKX1-2:NOTO:OTP:PDX1:PHOX2A:PHOX2B:PROP1:PRRX1:PRRX2:RAX:RAX2:SEBOX:SHOX:SHOX2:UNCX:…	NTAATKRN	65.68	63.19	65.76	67.81	65.17	57.16	52.63	57.08	51.11	63.56	61.46	63.54	54.41	61.5	62.13	65.96	67.34	35.12	20.4	63.88	62.92	49.35	44.49	61.81	62.46	59.51	43.11	59.56	61.73	67.81	10.6252	57.5803	61.73
M00167_2.00:GATA1:GATA2:GATA3:GATA4:GATA5:GATA6	NNHGATAAV	33.41	44.56	65.32	67.78	30.49	36.3	36.69	50.11	50.11	32.05	31.26	28.82	22.46	30.24	29.23	31.04	26.76	22.63	14.04	31.23	31.35	34.78	41.88	36.37	54.02	37.25	30.99	36.56	34.39	67.78	11.8537	36.28	33.41
M00988_2.00:BCL11B	RNTGACCRN	63.91	52.9	49.91	48.52	63.65	45.28	52.1	47.12	37.72	62.52	63.44	62.82	47.75	61.91	64.72	62.96	60.2	48.84	44.37	64.18	67.76	49.8	42.48	62.5	59.36	60.59	53.65	57.55	62.32	67.76	8.21901	55.8907	59.36
M11237_2.00:RELA	GGGAATTTCC	7.2	32.01	35	26.9	5.1	29.3	30.98	67.69	51.77	5.11	0.3	3.86	0.17	11.35	2.18	1.82	0.39	9.1	0.13	6.74	0.17	34.24	60.12	3.22	52.02	1.84	14.19	27.51	7.76	67.69	20.1277	18.2128	7.76
M04061_2.00:HES2	SNCACRTNMN	48.33	52.23	67.69	66.91	44.66	48.22	50.72	57.15	55.64	45.3	44.86	42.18	33.86	46.52	47.31	42.12	36.45	55.07	56.56	44.55	45.38	51.64	53.31	51.12	66.94	48.89	54.13	50.99	48.89	67.69	8.01145	50.2628	48.89
M01008_2.00:FOXR1	NDCAAACA	54.87	50.65	65.01	65.79	51.1	42.12	48.08	53.59	48.34	54.52	56.77	52.13	31.2	59.93	67.64	51.91	40.69	32.06	18.54	55.62	63.62	48.9	46.49	65.34	63.07	64.11	45.18	54.16	60.69	67.64	11.4563	52.1421	53.59
M00791_2.00:FOXC1:FOXC2:FOXD1:FOXD2:FOXD3:FOXD4:FOXD4L1:FOXD4L3:FOXD4L4:FOXD4L5:FOXD4L6:FOXE1:FOXG1:FOXI1:FOXI2:FOXI3:FOXJ3:FOXK2:FOXL1:FOXL2:FOXS1	NNRTAAACAN	56.7	46.98	55.22	56.94	51.72	36.03	44.12	43.56	38.05	55.77	58.8	53.43	30.87	58.32	67.64	53.91	42.7	34.09	21.46	55.55	64.46	43.97	35.27	67.51	51.7	65.1	44.07	49.87	60.64	67.64	11.5411	49.8086	51.72
M02247_2.00:HSF1:HSF2:HSF4	NNNNTTCYAY	50.64	47.39	66.05	67.63	46.85	38.78	47.01	53.95	48.34	50.88	52.96	48.64	26.29	58.29	66.37	46.78	34.56	30.55	16.82	51.81	59.45	48.54	45.69	61.93	61.55	59.86	45.34	51.51	58.5	67.63	11.889	49.7572	50.64
M11392_2.00:TBP:TBPL2	TTTATAC	50.47	44.23	55.92	57.54	47.45	37.34	40.83	42.35	39.16	51.17	53.9	49.14	26.71	58.91	67.62	47.18	36.12	29.66	18.54	52.72	60.85	42.76	32.67	60.03	53.14	57.53	39.72	47.04	56.41	67.62	11.3531	46.7969	47.45
M01104_2.00:HMGA1:HMGA2	HDAAWWAATH	63.76	59.57	62.29	64.61	64.4	54.54	49.12	52.81	45.13	62.91	62.49	62.21	53.33	60.3	61.98	66.08	67.61	35.36	19.34	62.59	62.16	46.71	39.48	60.98	58.64	60.52	42.06	55.31	59.83	67.61	10.9076	55.7283	60.3
M06218_2.00:ALX1:ALX3:ALX4:ARX:BARHL1:BARHL2:BARX1:BARX2:BSX:DLX1:DLX2:DLX3:DLX4:DLX5:DLX6:DRGX:EMX1:EMX2:EN1:EN2:GBX1:GBX2:GSX1:GSX2:HMX1:HMX3:HOXA1:HOXA2:HOXA3:HOXB1:HOXB2:HOXB3:HOXD1:HOXD3:ISX:LHX1:LHX5:MEOX1:MEOX2:MNX1:MSX1:MSX2:NANOG:NANOGP8:NKX1-1:NKX1-2:PDX1:PHOX2A:PHOX2B:PROP1:SHOX:SHOX2:UNCX:VAX1:VAX2:VSX1:VSX2	TAATTR	64.9	63.53	65.19	67.09	64.71	56.25	51.22	57.08	50.22	62.39	60.75	62.31	54.08	59.87	60.5	65.97	67.5	33.29	17.35	61.71	60.33	48.9	42.48	61.19	61.95	60.21	41.47	57.66	60.1	67.5	11.0942	56.5586	60.33
M10500_2.00:EHF:ELF1:ELF2:ELF3:ELF4:ELF5:ETV6:ETV7:FEV	BTTCCTGC	34.86	46.48	66.9	67.42	32.59	38.33	39.44	59.36	56.75	33.33	35.41	29.91	20.22	34.82	34.17	32.88	26.59	20.13	11.52	31.3	33.21	40.3	57.11	40.77	60.61	43.2	28.92	38.13	36.42	67.42	13.7238	39.0028	35.41
M00257_2.00:FOXC1:FOXC2:FOXD1:FOXD2:FOXD3:FOXD4:FOXD4L1:FOXD4L3:FOXD4L4:FOXD4L5:FOXD4L6:FOXE1:FOXF1:FOXF2:FOXG1:FOXI1:FOXI3:FOXK2:FOXL1:FOXL2:FOXP4:FOXS1	WRNRWAAACA	61.11	58.73	65.25	67.4	61.82	54.67	49.97	54.09	48.67	60.17	59.58	59.84	55.99	55.97	54.95	64.26	66.83	34.37	19.6	60.29	58.85	45.18	41.88	57.21	61.66	59.57	42.53	56.62	56.31	67.4	10.2498	54.9438	57.21
M00267_2.00:ALX1:ALX3:ALX4:ARX:BARX1:BARX2:BSX:DRGX:EMX1:EMX2:EN1:EN2:ESX1:GBX1:GBX2:GSX1:GSX2:HESX1:HOXA2:HOXA3:HOXB2:HOXB3:HOXD3:ISX:LBX2:LHX1:LHX2:LHX3:LHX4:LHX5:LHX6:LHX8:LHX9:LMX1A:LMX1B:MEOX1:MIXL1:MNX1:MSX1:MSX2:NKX1-1:NKX1-2:NOBOX:NOTO:OTP:PDX1:PHOX2A:PHOX2B:PROP1:PRRX1:PRRX2:RAX:RAX2:SEBOX:SHOX:SHOX2:UNCX:VAX1:VAX2:VSX1:VSX2:ZFHX2	NNTAATKRV	64.52	62.86	64.45	66.16	64.07	55.03	49.65	55.44	50.44	62.03	60.54	62.08	54.41	59.43	59.62	65.81	67.34	32.44	16.82	61.17	59.91	48.32	42.28	60.98	61.95	60.6	39.99	57.17	59.74	67.34	11.197	56.0431	59.91
M05670_2.00:ESR1:ESR2:NR1D1:NR1D2:NR1H2:NR1H3:NR1H4:NR2C1:NR2C2:NR2F1:NR2F2:NR2F6:NR4A1:NR6A1:PPARA:PPARD:PPARG:RARA:RARB:RARG:RORA:RORB:RORC:RXRA:RXRB:RXRG:THRA	RRGGTCAN	65.17	53.65	54.66	54.67	67.3	51.2	54.13	47.83	43.47	64.79	64.12	66.73	55.74	62.84	64.17	66.29	64.72	52.81	47.02	66.12	67.05	51.05	44.89	63.55	59.73	62.22	56.36	59.22	62.95	67.3	7.28388	58.4293	59.73
M05791_2.00:SOX1:SOX10:SOX11:SOX12:SOX13:SOX14:SOX15:SOX17:SOX18:SOX2:SOX21:SOX3:SOX30:SOX4:SOX5:SOX6:SOX7:SOX8:SOX9:SRY	VACAATGC	58.67	46.64	42.62	42.4	55.88	36.84	43.03	32.46	28.1	58.16	61.21	56.4	33.61	58.1	67.3	56.15	47.38	41.96	33.64	58.1	66.26	41.91	27.25	65.14	46.86	62.37	49.58	48.75	61.46	67.3	11.8138	49.2493	48.75
M00486_2.00:ALX1:ALX3:ALX4:ARX:BARX1:BARX2:BSX:DLX2:DLX3:DRGX:EMX1:EMX2:EN1:EN2:ESX1:EVX1:EVX2:GBX1:GBX2:GSX1:GSX2:HESX1:HOXA2:HOXA3:HOXB2:HOXB3:HOXD3:ISX:LBX1:LBX2:LHX1:LHX2:LHX3:LHX4:LHX5:LHX6:LHX8:LHX9:LMX1A:LMX1B:MEOX1:MIXL1:MNX1:MSX1:MSX2:NKX1-1:NKX1-2:NOBOX:NOTO:OTP:PDX1:PHOX2A:PHOX2B:PROP1:PRRX1:PRRX2:RAX:RAX2:SEBOX:SHOX:SHOX2:UNCX:VAX1:VAX2:VSX1:VSX2:ZFHX2	TAATTRR	66.46	62.65	63.55	64.62	65.97	56.25	52.03	56.94	48.12	63.9	62.08	63.61	54.49	62.96	63.45	66.15	67.22	33.52	16.69	63.9	62.71	49.22	40.88	61.58	63.98	60.03	42.43	60.04	61.39	67.22	11.4824	57.1317	62.08
M08320_2.00:IKZF1:IKZF2:IKZF3	TTCCCNKSC	29.04	45.52	57.49	54.08	27.88	40.09	42.42	67.19	57.3	27.6	25.47	25.02	22.38	27.77	20.89	25.49	23.75	29.61	25.56	26.63	22.28	40.25	59.52	27.48	62.67	28.45	32.26	39.81	28.67	67.19	13.9417	35.9507	28.67
M00484_2.00:ALX1:ALX3:ALX4:ARX:BARX1:BARX2:BSX:DLX1:DLX2:DLX3:DLX4:DLX5:DLX6:DRGX:EMX1:EMX2:EN1:EN2:ESX1:EVX1:EVX2:GBX1:GBX2:GSX1:GSX2:HESX1:HMX1:HMX3:HOXA1:HOXA2:HOXA3:HOXA4:HOXA5:HOXB1:HOXB2:HOXB3:HOXB4:HOXB5:HOXC4:HOXC5:HOXD1:HOXD3:HOXD4:ISX:LHX2:LHX3:LHX4:LHX6:LHX8:LHX9:LMX1A:LMX1B:MEOX1:MIXL1:MNX1:MSX1:MSX2:NKX1-1:NKX1-2:NOBOX:NOTO:OTP:PDX1:PHOX2A:PHOX2B:PROP1:PRRX1:PRRX2:RAX:RAX2:SEBOX:SHOX…	NNYAATTA	56.14	58.9	65.76	67.19	56.79	53.45	46.33	57.44	52.21	52.9	51.63	53.2	51	50.6	48.67	59.15	62.88	26.03	13.25	54.64	51.47	43.16	42.69	52.52	62.16	55.17	34.59	54.3	49.21	67.19	11.2036	51.1528	52.9
M01694_2.00:HMGA1:HMGA2	NDAWWWWTHN	66.21	61.11	65.02	67.02	66.89	56.03	53.1	55.52	48.45	64.77	64.38	65.07	55.07	65.56	67.05	67.05	66.61	36.07	20.66	66.46	67.12	50.56	41.28	63.89	63.12	62.75	46.98	60.16	63.08	67.12	11.0916	58.5186	63.12
M09878_2.00:NHLH1:NHLH2	CATYTGTGC	56.4	49.81	52.81	53.33	51.15	36.93	46.22	41.85	37.72	55.56	57.46	52.55	28.54	59.53	67.03	50.47	39.24	37.86	27.81	56.62	63.56	45.9	38.48	61.78	53.99	57.94	48.73	52.66	60.4	67.03	10.113	49.7355	52.55
M02438_2.00:LCOR:LCORL	NCCHAAAWH	61.46	54.27	61.33	61.97	60.34	48.44	49.26	52.17	46.13	61.51	63.5	59.28	45.92	61.6	66.05	64.07	59.53	35.6	24.64	60.8	64.17	47.83	42.48	66.36	62.4	66.98	44.92	56.65	62.25	66.98	10.1845	55.5831	60.34
M02093_2.00:ZHX1	HYACKBNN	49.31	47.94	65.21	66.98	46.38	40.41	46.85	50.6	48.12	48.31	48.35	47.47	34.19	52.9	55.61	45.69	39.41	34.46	21.19	49.65	53.13	47.51	44.09	53.24	60.59	50.1	44.6	49.46	52.21	66.98	8.95838	48.0676	48.31
M11279_2.00:NFIA:NFIB:NFIC:NFIX	TTGGCWV	35.32	43.93	66.9	66.16	37.46	42.98	41.24	57.3	51.22	35.24	35.95	34.33	33.36	32.8	29.84	40.45	40.3	40.26	43.84	32.61	30.33	38.01	52.51	39.32	64.43	44.93	37.66	38.99	35.61	66.9	10.3349	42.1821	39.32
M09862_2.00:TCF12:TCF3:TCF4	RGGGCAGCWG	41.28	54.48	66.7	64.86	43.54	56.07	51.85	65.05	57.08	39.74	38.01	39.01	47.59	32.31	24.45	43.15	48.77	52.71	58.54	37.06	30.14	48.27	62.12	34.96	66.86	38.45	48.78	48.34	35.86	66.86	11.643	47.4493	48.27
M00115_2.00:ARID3A:ARID3B:ARID3C	NDATYAAAH	50.41	51.15	64.4	66.79	46.63	41.9	41.12	51.53	49.45	49.17	51.56	46.54	24.96	55.87	61.79	48.38	40.47	26.78	14.3	50.91	56.81	45.5	42.08	58.76	57.33	58.77	35.43	48.38	54.04	66.79	11.6825	47.9728	49.45
M10671_2.00:CDX1:CDX2:CDX4	TTTATK	51.66	45.44	51.22	52.68	46.78	35.3	38.44	39.86	34.07	50.94	53.49	48.61	26.79	57.81	66.73	48.21	37.57	28.01	15.1	51.79	59.1	41.28	29.26	60.33	49.35	57.45	36.97	46.07	55.55	66.73	11.7309	45.3745	48.21
M00468_2.00:MEIS1:MEIS2:MEIS3:PKNOX1:PKNOX2:TGIF1:TGIF2:TGIF2LX:TGIF2LY	NNTGACAGNN	28.1	41.06	66.23	66.73	26.14	36.16	35.39	52.6	49.56	26.87	26.34	24.26	23.46	26.77	24.5	28.24	27.59	22.49	16.16	25.22	23.95	35.9	48.1	31.92	58.91	34.68	27.7	34.33	28.62	66.73	13.2338	34.4131	28.24
M10506_2.00:ELF1:ELF2:ELF4:ELK1:ELK3:ELK4:ERF:ERG:ETS1:ETS2:ETV1:ETV2:ETV3:ETV3L:ETV4:ETV5:FEV:FLI1:GABPA	CTTCCK	36.17	43.6	66.03	66.65	34.06	36.3	39.17	55.66	53.54	35.09	37.83	31.8	21.05	35.85	36.69	35.62	28.48	26.21	22.38	32.95	35.54	38.41	52.3	43.99	59.81	46.8	32.68	38.87	38.54	66.65	11.5949	40.0714	36.69
M11094_2.00:ESR1:ESR2:NR1D1:NR1D2:NR1H2:NR1H3:NR1H4:NR2C1:NR2C2:NR2F1:NR2F2:NR2F6:NR4A1:NR5A2:NR6A1:PPARA:PPARD:PPARG:RARA:RARB:RARG:RORA:RORB:RORC:RXRA:RXRB:RXRG	BTGACCY	62.79	49.81	48.18	48.02	64.54	46.59	48.74	42.78	34.07	61.54	61.02	64.62	52.16	60.39	63.77	63.58	62.1	45.31	38.41	64.31	66.51	45.81	37.47	61.55	54.05	59.34	49.47	54.9	60.01	66.51	9.37447	54.2014	54.9
M02253_2.00:IRF5:IRF6	NNCCRAAAWH	60.81	53.73	60.11	60.76	59.77	47.4	48.56	50.6	45.02	60.78	62.58	58.82	45.59	61.01	66.17	63.48	59.09	35.03	24.24	60.14	63.54	47.29	42.08	65.71	60.64	66.47	44.86	55.53	61.59	66.47	10.1313	54.8759	59.77
M00464_2.00:ALX1:ALX3:ALX4:ARX:BARHL1:BARHL2:BARX1:BARX2:BSX:DLX1:DLX2:DLX3:DLX4:DLX5:DLX6:DRGX:EMX1:EMX2:EN1:EN2:ESX1:EVX1:EVX2:GBX1:GBX2:GSX1:GSX2:HMX1:HMX2:HMX3:HOXA1:HOXA2:HOXA3:HOXA4:HOXA5:HOXB1:HOXB2:HOXB3:HOXB4:HOXB5:HOXC4:HOXC5:HOXD1:HOXD3:HOXD4:ISX:LHX2:LHX3:LHX4:LHX9:MEOX1:MIXL1:MNX1:MSX1:MSX2:NKX1-1:NKX1-2:NOBOX:NOTO:OTP:PDX1:PHOX2A:PHOX2B:PROP1:PRRX1:PRRX2:RAX:RAX2:SEBOX:SHOX:SHOX2:TL…	NTAATKRNN	62.94	61.53	62.84	64.6	62.07	54.31	48.6	54.16	47.9	60.13	58.04	60.38	52.5	58.04	58.08	63.57	66.44	31.64	15.76	59.38	57.62	46.3	40.88	58.22	59.95	56.3	38.19	56.13	57.62	66.44	11.0105	54.28	58.04
M02678_2.00:SPI1:SPIB:SPIC	AGAGGAA	44.41	50.9	66.4	66	40.59	40.59	46.19	61.28	56.08	42.22	43.13	39.26	19.38	45.87	47.81	38.27	27.37	26.92	15.36	41.57	45.45	45.32	55.31	50.44	63.98	47.45	39.67	46.63	47.39	66.4	12.2233	44.8703	45.45
M02179_2.00:ALX1:ALX3:ALX4:ARX:BARHL1:BARHL2:BARX1:BARX2:BSX:DLX1:DLX2:DLX3:DLX4:DLX5:DLX6:DRGX:EMX1:EMX2:EN1:EN2:ESX1:GBX1:GBX2:GSX1:GSX2:HMX1:HMX2:HMX3:HOXA1:HOXA2:HOXA3:HOXA4:HOXA5:HOXB1:HOXB2:HOXB3:HOXB4:HOXB5:HOXC4:HOXC5:HOXD1:HOXD3:HOXD4:ISL1:ISL2:LHX2:LHX3:LHX4:LHX9:LMX1A:LMX1B:MEOX1:MIXL1:MNX1:MSX1:MSX2:NKX1-1:NKX1-2:NOBOX:NOTO:OTP:PDX1:PHOX2A:PHOX2B:PROP1:PRRX1:PRRX2:RAX:RAX2:SEBOX:SHOX:…	NNTAATTRN	62.79	59.61	59.81	61.4	62	52.42	46.83	50.68	44.8	60.07	58.36	60.47	52.75	57.07	57.49	63.83	66.39	31.02	15.5	59.38	58.12	44.91	38.28	58.69	57.92	57.29	38.35	54.79	57.51	66.39	11.1217	53.3976	57.51
M00389_2.00:HOXA13:HOXB13:HOXC13:HOXD13	TTTTATDRGN	53.37	47.27	48.82	50.19	47.8	34.63	37.99	37.79	32.41	51.62	53.52	50.04	26.37	57.68	66.39	48.75	38.91	27.3	14.3	53.47	60.85	39.4	28.66	59.63	48.14	55.76	37.29	47.6	55.96	66.39	12.0291	45.2383	48.14
M10818_2.00:PAX3:PAX7	AAATTRY	52.76	48.65	64.08	66.2	48.36	38.92	44.28	51.32	47.57	51.46	54.73	48.47	24.46	58.5	66.33	49.71	37.46	27.02	14.3	52.13	59.68	45.67	40.48	63.6	58.99	62.65	40.89	48.38	57.15	66.33	12.4802	49.1103	49.71
M11122_2.00:AR:NR3C1:NR3C2:PGR	WNTGTTCT	53.38	51.02	66.32	66.14	48.48	43.66	48.76	57.22	51.88	52.29	54.39	49.76	30.03	57.53	64.2	48.37	37.07	31.73	19.87	54.39	61.66	49.39	51.1	62.64	65.82	58.94	44.65	55.09	58.88	66.32	11.0898	51.54	52.29
M00288_2.00:ALX1:ALX3:ALX4:ARX:BARHL1:BARHL2:BARX1:BARX2:BSX:DLX1:DLX2:DLX3:DLX4:DLX5:DLX6:DRGX:EMX1:EMX2:EN1:EN2:ESX1:EVX1:EVX2:GBX1:GBX2:GSX1:GSX2:HESX1:HMX1:HMX2:HMX3:HOXA1:HOXA2:HOXA3:HOXB1:HOXB2:HOXB3:HOXD1:HOXD3:ISX:LBX1:LBX2:LHX1:LHX2:LHX3:LHX4:LHX5:LHX9:MEOX1:MEOX2:MIXL1:MNX1:MSX1:MSX2:NANOG:NANOGP8:NKX1-1:NKX1-2:NOBOX:OTP:PDX1:PHOX2A:PHOX2B:PROP1:PRRX1:PRRX2:RAX:RAX2:SEBOX:SHOX:SHOX2:UNC…	NTAATTRV	58.64	59.69	64.43	66.31	58.13	54	47.9	54.59	50.44	55.63	52.64	56.1	51.91	52.7	50.69	58.03	61.43	31.31	16.42	55.01	52.03	45.5	40.08	51.9	60.37	49.86	37.61	53.15	53	66.31	10.1011	51.7069	53
M11436_2.00:PURA	GGGVCAGDG	47.28	56.82	62.56	60.27	50.09	55.08	48.97	62.99	57.74	44.71	42.81	44.04	50.08	35.23	26.67	51.84	60.37	48.99	52.85	41.31	32.98	46.48	61.72	39.19	66.28	44.89	43.43	49.42	39.15	66.28	9.69475	49.1117	48.99
M11218_2.00:NFATC1:NFATC2:NFATC3:NFATC4	WGGAAAANN	35.07	42.6	65.04	66.26	33.85	36.66	40.08	56.44	51.77	34.72	37.35	32.46	19.22	37.03	38.64	34.99	27.7	25.84	21.85	33.78	36.81	38.01	46.69	43.66	57.86	46.91	35.43	39.06	39.09	66.26	11.2526	39.8231	37.35
M06489_2.00:DBX1:DBX2:HLX	TTWATTA	54.63	51.69	53.59	55.32	48.28	37.07	40.83	42.78	38.72	52.19	53.38	49.42	26.04	58.74	66.21	49.24	39.19	28.15	14.04	53.94	60.33	43.34	34.27	60.05	51.75	56	37.66	49.65	56.63	66.21	11.6605	47.0045	49.65
M05185_2.00:NKX6-1:NKX6-2:NKX6-3	DTAATTRH	54.45	51.69	58.18	59.73	49.04	39.01	43.24	47.4	42.26	52.91	54.23	49.68	25.71	58.68	66.15	49.57	39.07	29.09	15.76	53.22	59.43	44.82	38.68	61.65	55.59	58.91	40.2	50.95	57.96	66.15	11.4925	48.5262	50.95
M11121_2.00:AR:NR3C1:NR3C2:PGR	AGAACAD	53.73	51.9	65.98	66.1	48.76	42.98	48.69	56.37	51.66	52.73	54.62	50.43	29.7	57.63	63.99	49.31	37.85	32.3	20.13	55.01	61.85	49.62	51.1	62.81	64.65	59.86	45.07	55.57	59.14	66.1	10.9766	51.7083	52.73
M02711_2.00:RELA	GGGAATTTCC	7.04	31.35	31.44	22.97	5.01	28.67	30.08	66.05	48.12	5.05	0.27	3.83	0.17	11.14	2.18	1.86	0.45	9.05	0.13	6.62	0.14	33.26	56.91	3.15	49.75	1.83	13.72	26.98	7.69	66.05	19.1748	17.4107	7.69
M00443_2.00:ALX1:ALX3:ALX4:ARX:BARHL1:BARHL2:BARX1:BARX2:BSX:DLX1:DLX2:DLX3:DLX4:DLX5:DLX6:DRGX:EMX1:EMX2:EN1:EN2:ESX1:EVX1:EVX2:GBX1:GBX2:GSX1:GSX2:HESX1:HOXA1:HOXA2:HOXA3:HOXB1:HOXB2:HOXB3:HOXD3:ISX:LBX1:LBX2:LHX1:LHX2:LHX3:LHX4:LHX5:LHX6:LHX8:LHX9:LMX1A:LMX1B:MEOX1:MIXL1:MNX1:MSX1:MSX2:NKX1-1:NKX1-2:NOBOX:NOTO:OTP:PDX1:PHOX2A:PHOX2B:PROP1:PRRX1:PRRX2:RAX:RAX2:SEBOX:SHOX:SHOX2:UNCX:VAX1:VAX2:VS…	NTAATTRN	62.46	60.4	61.47	63.15	61.76	52.33	47.12	52.24	46.24	59.69	58.29	59.84	50.92	56.87	57.15	63.35	66	30.32	14.97	58.84	57.26	45	38.28	57.97	58.96	56.58	37.24	54.79	56.81	66	11.2424	53.3207	57.15
M00211_2.00:SOX1:SOX10:SOX11:SOX12:SOX13:SOX14:SOX15:SOX17:SOX18:SOX2:SOX21:SOX3:SOX30:SOX4:SOX5:SOX6:SOX7:SOX8:SOX9:SRY	ATTGTTHNNN	55.65	52.27	59.12	61.05	50.98	38.6	46.06	45.98	44.25	55.03	57.6	51.41	30.37	57.92	65.92	51.8	40.41	32.77	19.47	54.75	62.11	45.09	36.67	64.41	54.58	61.89	45.39	48.83	59.63	65.92	11.0277	50.0003	51.8
M02181_2.00:NKX2-1:NKX2-2:NKX2-3:NKX2-4:NKX2-5:NKX2-6:NKX2-8	TBAAGTGBN	43.84	45.35	64.22	65.86	45.17	43.48	41.92	53.31	49.56	42.36	43.29	42.27	35.19	41.26	41.99	45.87	44.04	28.76	21.85	41.95	42.56	39.13	43.69	46.35	57.17	47.56	36.12	43.42	43.05	65.86	8.69766	44.1583	43.42
M08939_2.00:IKZF1:IKZF2:IKZF3	YCTCCCAR	50.1	58.57	60.83	58.75	52.31	52.87	50.35	62.21	51.66	47.02	45.48	47.07	51.41	37.65	29.1	53.14	57.75	47.57	49.93	44.54	37.13	42.4	53.31	42.26	65.82	46.46	44.86	49.27	40.71	65.82	8.07322	49.3286	49.93
M08969_2.00:IKZF1:IKZF2:IKZF3	YCTCCCAR	50.1	58.57	60.83	58.75	52.31	52.87	50.35	62.21	51.66	47.02	45.48	47.07	51.41	37.65	29.1	53.14	57.75	47.57	49.93	44.54	37.13	42.4	53.31	42.26	65.82	46.46	44.86	49.27	40.71	65.82	8.07322	49.3286	49.93
M10670_2.00:CDX1:CDX2:CDX4	WTTTATKRH	50.27	42.68	47.01	48.18	45.63	32.87	36.21	36.01	30.75	49.66	52.5	47.4	25.62	56.54	65.81	47.2	36.23	26.92	14.57	50.64	58.09	39.18	27.25	59.17	46.19	56.6	35.59	44.02	53.84	65.81	11.8182	43.539	46.19
M00514_2.00:NKX2-1:NKX2-2:NKX2-3:NKX2-4:NKX2-5:NKX2-6:NKX2-8	TBAAGTGBNN	31.99	40.73	64.26	65.81	34.16	39.95	38.21	53.31	48.78	31.91	31.9	31.88	31.78	30.32	27.71	35.25	37.46	25.04	19.87	31.77	29.33	35.54	42.69	30.93	56.05	34.4	30.4	36.86	31.21	65.81	10.8793	37.2241	34.16
M11231_2.00:NFKB1:NFKB2	GGRAATTCCCCN	7.62	32.56	39.9	32.58	5.6	28.98	30.64	65.77	54.65	5.58	1.17	4.16	0.67	11.7	2.72	2.47	0.61	8.82	0.26	6.95	0.69	33.35	57.72	3.68	54.61	3.14	14.41	27.02	7.91	65.77	20.1723	18.8255	7.91
M06245_2.00:PBX1:PBX2:PBX3:PBX4	TTTGAYAW	49.38	49.94	63.86	65.76	44.71	38.28	43.08	49.11	47.12	47.21	48.85	44.5	29.12	50.88	56.27	46.21	36.85	27.72	18.81	48.57	54.24	41.6	40.68	57.74	57.04	56.67	39.78	47.56	51.76	65.76	10.2775	46.6655	47.56
M05669_2.00:ESR1:ESR2:NR1D1:NR1D2:NR1H2:NR1H3:NR1H4:NR2C1:NR2C2:NR2F1:NR2F2:NR2F6:NR4A1:NR6A1:PPARA:PPARD:PPARG:RARA:RARB:RARG:RORA:RORB:RORC:RXRA:RXRB:RXRG:THRA	RRGGTCAN	63.58	51.81	51.82	51.8	65.39	48.98	52.17	45.05	39.38	63.03	62.24	65.28	54.16	61.21	62.81	64.32	63.1	49.41	42.52	64.72	65.72	48.63	42.48	61.61	57.14	59.86	53.81	57.55	61.07	65.72	7.88579	56.2293	57.55
M05017_2.00:BARHL1:BARHL2:BARX1:BARX2:BSX:DLX1:DLX2:DLX3:DLX4:DLX5:DLX6:EVX1:EVX2:GBX1:GBX2:HMX1:HMX2:HMX3:HOXA1:HOXA2:HOXA3:HOXB1:HOXB2:HOXB3:HOXD1:HOXD3:MEOX1:MEOX2:MNX1:MSX1:MSX2:NANOG:NANOGP8:PDX1:VENTX	TTAAKTGB	50.04	49.27	64.43	65.71	46.31	39.37	45.46	50.32	48.12	49.79	51.88	45.76	27.54	51.29	57.76	47.22	36.73	31.12	20.26	48.79	55.55	44.33	42.48	59.18	59.15	59.91	43.7	48.27	54.92	65.71	10.2948	48.0917	48.79
M00399_2.00:MEIS1:MEIS2:MEIS3:PKNOX1:PKNOX2:TGIF1:TGIF2:TGIF2LX:TGIF2LY	TGACAGNH	29.88	40.77	64.88	65.71	27.41	35.26	35.49	51.81	49.34	28.19	27.88	25.25	22.13	27.67	26.33	29.92	26.76	22.58	16.16	26.58	25.83	34.96	46.09	34.15	56.88	37.53	29.08	34.29	30.09	65.71	12.469	34.7897	29.92
M00457_2.00:ALX1:ALX3:ALX4:ARX:BARHL1:BARHL2:BARX1:BARX2:BSX:DLX1:DLX2:DLX3:DLX4:DLX5:DLX6:DRGX:EMX1:EMX2:EN1:EN2:ESX1:EVX1:EVX2:GBX1:GBX2:GSX1:GSX2:HOXA1:HOXA2:HOXA3:HOXA4:HOXA5:HOXB1:HOXB2:HOXB3:HOXB4:HOXB5:HOXC4:HOXC5:HOXD1:HOXD3:HOXD4:ISX:MEOX1:MEOX2:MIXL1:MNX1:MSX1:MSX2:NANOG:NANOGP8:NKX1-1:NKX1-2:OTP:PDX1:PHOX2A:PHOX2B:PROP1:PRRX1:PRRX2:RAX:RAX2:SEBOX:SHOX:SHOX2:UNCX:VAX1:VAX2:VENTX:VSX1:VS…	NTAATBGNN	60.9	61.57	63.92	65.69	60.34	54.09	49.22	54.73	49.23	58.11	55.56	57.95	51.5	55.55	54.38	60.7	64.49	31.87	15.89	58.17	56.04	46.26	39.68	54.18	61.15	52.52	39.51	55.5	55.34	65.69	10.5294	53.2428	55.5
M10491_2.00:ELF1:ELF2:ELF4:ELK1:ELK3:ELK4:ERF:ERG:ETS1:ETS2:ETV1:ETV2:ETV3:ETV3L:ETV4:ETV5:FEV:FLI1:GABPA	CTTCCTG	44.27	52.52	65.26	65.48	44.92	46.37	43.99	57.94	53.32	42.01	42.08	40.5	37.02	39.57	36.08	45.34	47.27	29	21.32	41.17	39.3	42.81	57.11	42.18	62	44.88	34.11	45.84	40.39	65.48	9.99125	44.9672	43.99
M00558_2.00:HOXA10:HOXA5:HOXA6:HOXA7:HOXA9:HOXB4:HOXB5:HOXB6:HOXB7:HOXB8:HOXB9:HOXC10:HOXC5:HOXC6:HOXC8:HOXC9:HOXD10:HOXD8:HOXD9	TTAATKRSN	54.18	51.77	54.28	56.06	48.17	36.98	40.85	41.49	38.83	51.94	53.86	48.61	26.21	58.1	65.47	48.9	38.63	27.25	13.38	53.25	59.77	43.25	32.67	59.53	52.23	56.28	38.4	49.09	56.14	65.47	11.7454	46.7438	49.09
M10708_2.00:ALX1:ALX3:ALX4:ARX:BARHL1:BARHL2:BARX1:BARX2:BSX:DLX1:DLX2:DLX3:DLX4:DLX5:DLX6:DRGX:EMX1:EMX2:EN1:EN2:ESX1:EVX1:EVX2:GBX1:GBX2:GSX1:GSX2:HMX1:HMX2:HMX3:HOXA1:HOXA2:HOXA3:HOXA4:HOXA5:HOXA6:HOXA7:HOXB1:HOXB2:HOXB3:HOXB4:HOXB5:HOXB6:HOXB7:HOXB8:HOXC4:HOXC5:HOXC6:HOXD1:HOXD3:HOXD4:HOXD8:ISX:LHX3:LHX4:MEOX1:MEOX2:MIXL1:MNX1:MSX1:MSX2:NANOG:NANOGP8:NKX1-1:NKX1-2:NOBOX:NOTO:OTP:PDX1:PHOX2A:P…	CATTAR	62.7	58.69	57.13	58.75	61.82	50.79	46.08	46.76	40.82	59.33	57.26	60.08	51	56.22	56.72	62.89	65.44	30.5	16.42	59.36	57.73	42.18	34.87	56.35	55.57	53.38	36.81	54.27	55.96	65.44	11.17	51.9269	56.22
M00479_2.00:BARX1:BARX2:BSX:EMX1:EMX2:EN1:EN2:EVX1:EVX2:GBX1:GBX2:GSX1:GSX2:HMX1:HMX2:HMX3:HOXA1:HOXA2:HOXA3:HOXA4:HOXA5:HOXA6:HOXA7:HOXB1:HOXB2:HOXB3:HOXB4:HOXB5:HOXB6:HOXB7:HOXB8:HOXC4:HOXC5:HOXC6:HOXD1:HOXD3:HOXD4:HOXD8:ISX:MEOX1:MEOX2:MNX1:NKX1-1:NKX1-2:NOTO:OTP:PDX1:TLX2:VAX1:VAX2:VENTX	NTAATKRNN	62.61	61.4	63.38	65.31	62.02	54.04	48.62	53.81	48.23	59.9	57.92	60.07	52.66	57.42	57.72	63.15	65.44	31.64	15.89	59.52	57.77	46.53	41.08	58.09	60.03	56.48	38.67	56.28	57.49	65.44	10.9053	54.2472	57.72
M00429_2.00:ALX1:ALX3:ALX4:ARX:BARHL1:BARHL2:BARX1:BARX2:BSX:DLX1:DLX2:DLX3:DLX4:DLX5:DLX6:DRGX:EMX1:EMX2:EN1:EN2:ESX1:EVX1:EVX2:GBX1:GBX2:GSX1:GSX2:HESX1:HMX1:HMX2:HMX3:HOXA1:HOXA2:HOXA3:HOXB1:HOXB2:HOXB3:HOXD1:HOXD3:ISX:LBX1:LBX2:LHX1:LHX2:LHX3:LHX4:LHX5:LHX9:MEOX1:MEOX2:MIXL1:MNX1:MSX1:MSX2:NANOG:NANOGP8:NKX1-1:NKX1-2:NOBOX:OTP:PDX1:PHOX2A:PHOX2B:PROP1:PRRX1:PRRX2:RAX:RAX2:SEBOX:SHOX:SHOX2:UNC…	TAATTRNN	62.99	56.32	53.59	54.58	62.78	49.8	46.6	46.69	38.38	60.7	59.37	60.96	52.16	59.26	61.07	63.64	65.27	30.65	15.63	60.91	60.68	43.57	34.47	58.54	55.19	57.86	39.14	54.98	57.96	65.27	11.603	52.5428	56.32
M06210_2.00:HOXA10:HOXA5:HOXA6:HOXA7:HOXA9:HOXB4:HOXB5:HOXB6:HOXB7:HOXB8:HOXB9:HOXC10:HOXC5:HOXC6:HOXC8:HOXC9:HOXD10:HOXD8:HOXD9	WTAATTKM	49.82	44.19	53.5	55.35	45.19	34.72	38.6	40.85	38.61	49.76	52.62	46.53	25.46	56.29	65.26	47.01	35.73	25.13	13.64	50.63	58.75	40.52	33.47	60.53	49.93	58.52	35.96	44.99	55.34	65.26	11.7862	45.0655	46.53
M04991_2.00:BARHL1:BARHL2:BARX1:BARX2:BSX:DLX2:DLX3:EMX1:EMX2:ESX1:EVX1:EVX2:GBX1:GBX2:HESX1:HMX1:HMX2:HMX3:HOXA1:HOXA2:HOXA3:HOXA4:HOXA5:HOXB1:HOXB2:HOXB3:HOXB4:HOXB5:HOXC4:HOXC5:HOXD1:HOXD12:HOXD3:HOXD4:LBX1:LBX2:MEOX1:MEOX2:MNX1:MSX1:MSX2:NANOG:NANOGP8:NKX1-1:NKX1-2:PDX1:RAX:RAX2:TLX1:TLX3:VENTX	BTAATTRV	54.36	53.61	64.14	65.16	49.83	41.85	48.01	53.1	49.89	53.27	55.3	48.41	28.45	53.55	59.12	49.45	37.46	34.32	24.9	51.67	58.25	45.76	44.29	60.68	60.8	59.51	46.35	50.17	57.98	65.16	9.80736	50.3324	51.67
M10577_2.00:GATA1:GATA2:GATA3:GATA4:GATA5:GATA6	SSNGATDGBK	58.86	54.31	58.84	57.17	60.51	54.13	52.67	54.31	45.8	57.6	57.31	58.5	54.41	54.47	53.5	58.94	58.86	45.26	41.32	57.35	56.86	49.17	46.29	56.85	65.07	56.18	51.48	57.36	56.34	65.07	5.14087	54.8179	56.34
M01107_2.00:HMGA1:HMGA2	AAAWWAAT	58.13	52.19	51.83	53.86	58.65	48.17	40.42	41.57	36.17	56.27	56.84	57.39	53.49	54.34	55.63	62.04	65.05	27.53	16.03	57.86	56.88	38.23	30.06	55.64	49.48	55.54	32.94	49.39	51.76	65.05	11.5469	49.0821	53.49
M00444_2.00:HMBOX1:HNF1A:HNF1B	YTAACYNVN	49.95	50.9	62.77	65.03	46.01	39.73	43.15	50.39	48.89	47.95	48.16	45.08	30.62	46.2	47.07	47	39.74	28.48	18.81	46.9	48.84	39.85	41.08	53.49	56.32	52.59	37.34	47.75	50.18	65.03	9.3799	45.8714	47.07
M00735_2.00:RBPJ	NNKTTCCCAY	45.64	50.1	65.02	64.28	42.22	41.13	45.6	57.44	51.22	42.59	44.69	39.31	23.04	43.3	45.86	41.77	30.77	41.77	42.25	40.52	45.18	43.75	51.3	56.14	63.44	56.29	46.56	43.57	47.88	65.02	9.17686	46.6424	45.18
M10707_2.00:ALX1:ALX3:ALX4:ARX:BARHL1:BARHL2:BARX1:BARX2:BSX:DLX1:DLX2:DLX3:DLX4:DLX5:DLX6:DRGX:EMX1:EMX2:EN1:EN2:ESX1:EVX1:EVX2:GBX1:GBX2:GSX1:GSX2:HMX1:HMX2:HMX3:HOXA1:HOXA2:HOXA3:HOXA4:HOXA5:HOXA6:HOXA7:HOXB1:HOXB2:HOXB3:HOXB4:HOXB5:HOXB6:HOXB7:HOXB8:HOXC4:HOXC5:HOXC6:HOXD1:HOXD3:HOXD4:HOXD8:ISX:LHX3:LHX4:MEOX1:MEOX2:MIXL1:MNX1:MSX1:MSX2:NANOG:NANOGP8:NKX1-1:NKX1-2:NOBOX:NOTO:OTP:PDX1:PHOX2A:P…	YTAATGD	61.89	56.11	49.41	50.71	60.93	47.04	43.03	41	34.18	58.78	57.23	59.15	50.75	54.16	55.65	62.39	64.83	29.14	17.09	58.43	57.5	38.82	29.86	55.54	49.88	52.94	35.17	51.4	55.28	64.83	11.6258	49.5962	52.94
M00414_2.00:ALX1:ALX3:ALX4:ARX:BARHL1:BARHL2:BARX1:BARX2:BSX:DLX1:DLX2:DLX3:DLX4:DLX5:DLX6:DRGX:EMX1:EMX2:EN1:EN2:ESX1:EVX1:EVX2:GBX1:GBX2:GSX1:GSX2:HESX1:HMX1:HMX2:HMX3:HOXA1:HOXA2:HOXA3:HOXB1:HOXB2:HOXB3:HOXD1:HOXD3:ISX:LBX1:LBX2:LHX1:LHX2:LHX3:LHX4:LHX5:LHX9:MEOX1:MEOX2:MIXL1:MNX1:MSX1:MSX2:NANOG:NANOGP8:NKX1-1:NKX1-2:NOBOX:OTP:PDX1:PHOX2A:PHOX2B:PROP1:PRRX1:PRRX2:RAX:RAX2:SEBOX:SHOX:SHOX2:UNC…	TAATTGNN	62.71	54.65	49.52	50.28	62.4	46.82	44.46	42.06	33.52	60.14	59.09	60.63	51.91	59.05	61.7	63.2	64.83	29.42	15.5	60.9	61.69	41.95	29.86	58.08	52.12	57.01	37.5	53.78	57.74	64.83	12.364	51.1214	54.65
M05783_2.00:SOX1:SOX10:SOX11:SOX12:SOX13:SOX14:SOX15:SOX17:SOX18:SOX2:SOX21:SOX3:SOX30:SOX4:SOX5:SOX6:SOX7:SOX8:SOX9:SRY	NCATTGTNNG	52.48	37.85	31.93	33.1	47.85	24.56	34.21	23.2	21.9	51.49	55.1	49.36	22.8	53.96	64.81	47.34	33.89	30.13	21.32	51.61	61.18	32.54	20.44	62.31	33.54	57.53	39.3	39.88	55.95	64.81	13.8833	41.0883	39.3
M00544_2.00:POU2F2	YTMATTAD	50.27	56.23	62.57	64.79	51.38	50.84	40.71	51.53	45.58	47.3	45.15	48	48.34	41.84	37.25	53.06	59.14	24.52	14.04	47.22	42.21	37.2	40.48	43.3	56.85	44.75	28.07	46.89	42.26	64.79	10.7805	45.5783	46.89
M02115_2.00:ALX1:ALX3:ALX4:ARX:BARHL1:BARHL2:BARX1:BARX2:BSX:DLX1:DLX2:DLX3:DLX4:DLX5:DLX6:DRGX:EMX1:EMX2:EN1:EN2:ESX1:EVX1:EVX2:GBX1:GBX2:GSX1:GSX2:HESX1:HOXA1:HOXA2:HOXA3:HOXA4:HOXA5:HOXB1:HOXB2:HOXB3:HOXB4:HOXB5:HOXC4:HOXC5:HOXD1:HOXD3:HOXD4:ISX:LHX1:LHX3:LHX4:LHX5:MEOX1:MEOX2:MIXL1:MNX1:MSX1:MSX2:NANOG:NANOGP8:NKX1-1:NKX1-2:NOTO:OTP:PDX1:PHOX2A:PHOX2B:PROP1:PRRX1:PRRX2:RAX:RAX2:SEBOX:SHOX:SHO…	YTAATKRNN	62.21	60.36	62.49	64.39	61.96	53.59	48.49	53.24	48.12	59.8	57.88	59.94	52.25	57.68	58.33	62.98	64.77	31.16	17.09	59.42	58.44	46.26	40.48	58.75	59.2	57.5	38.98	55.53	57.76	64.77	10.711	54.1052	57.88
M00506_2.00:NKX3-1:NKX3-2	HTAAGTGBN	41.78	44.1	62.95	64.75	42.97	39.73	38.71	49.75	47.79	40.32	40.91	39.55	32.7	38.81	39.02	44.25	42.87	28.05	20.79	39.51	40.55	36.75	40.08	44.17	55.62	45.64	34.48	41.71	41.47	64.75	8.73641	42.0614	40.91
M00452_2.00:ALX1:ALX3:ALX4:ARX:BARX1:BARX2:BSX:DLX1:DLX2:DLX3:DLX4:DLX5:DLX6:DRGX:EN1:EN2:ESX1:GBX1:GBX2:GSX1:GSX2:HESX1:HOXA1:HOXA2:HOXA3:HOXA4:HOXA5:HOXB1:HOXB2:HOXB3:HOXB4:HOXB5:HOXC4:HOXC5:HOXD3:HOXD4:ISX:LBX2:LHX1:LHX2:LHX3:LHX4:LHX5:LHX6:LHX8:LHX9:LMX1A:LMX1B:MEOX1:MIXL1:MNX1:MSX1:MSX2:NKX1-1:NKX1-2:NOBOX:NOTO:OTP:PDX1:PHOX2A:PHOX2B:PROP1:PRRX1:PRRX2:RAX:RAX2:SEBOX:SHOX:SHOX2:UNCX:VAX1:VAX2…	NBTAATTR	61.99	59.57	63.27	64.73	61.55	54.18	48.1	53.45	48.23	59.36	56.87	60	52.66	56.7	56.85	62.55	64.66	31.68	16.16	58.75	56.91	46.57	41.88	58	61.12	56.36	39.35	56.13	57.42	64.73	10.6311	53.9672	56.87
M10486_2.00:EHF:ELF1:ELF2:ELF3:ELF4:ELF5:ELK1:ELK3:ELK4:ERF:ERG:ETS1:ETS2:ETV1:ETV2:ETV3:ETV3L:ETV4:ETV5:ETV6:ETV7:FEV:FLI1:GABPA:SPDEF	AGGAAG	35.83	42.56	64.14	64.71	33.71	35.58	38.26	53.59	51.11	34.79	37.62	31.52	20.88	35.55	36.53	35.15	28.04	25.74	21.99	32.65	35.47	37.52	50.5	43.65	58.24	46.11	32.15	38.13	38.27	64.71	11.0397	39.31	36.53
M05898_2.00:SOX1:SOX10:SOX11:SOX12:SOX13:SOX14:SOX15:SOX17:SOX18:SOX2:SOX21:SOX3:SOX30:SOX4:SOX5:SOX6:SOX7:SOX8:SOX9:SRY	AACAATRG	49.62	36.47	36.15	37.63	46.47	25.55	35.05	24.98	22.79	49.55	52.99	47.65	24.21	53.81	64.7	46.82	35.84	27.77	16.29	50.39	60.29	33.84	20.84	58.58	36.21	56.57	37.92	40.07	54.29	64.7	13.1137	40.8048	37.92
M00804_2.00:POU3F1	NNTAATKAD	62.24	60.73	61.67	63.8	62.29	52.33	46.44	50.96	45.8	59.76	60.34	59.14	51.58	54.15	53.7	64.23	64.66	31.12	17.22	59.16	58.08	42.4	38.48	58.95	58.08	59.45	37.29	52.81	55.28	64.66	11.0611	53.1772	58.08
M05784_2.00:SOX1:SOX10:SOX11:SOX12:SOX13:SOX14:SOX15:SOX17:SOX18:SOX2:SOX21:SOX3:SOX30:SOX4:SOX5:SOX6:SOX7:SOX8:SOX9:SRY	NCATTGTKNN	51.8	36.43	28.19	29.5	46.86	23.48	33.17	20.78	19.91	50.86	54.71	48.54	22.13	53.33	64.56	46.41	33.11	30.03	20.13	50.75	60.42	31.82	17.03	61.04	29.72	55.4	39.04	38.32	55.25	64.56	14.366	39.749	38.32
M11303_2.00:SOX1:SOX10:SOX11:SOX12:SOX13:SOX14:SOX15:SOX17:SOX18:SOX2:SOX21:SOX3:SOX30:SOX4:SOX5:SOX6:SOX7:SOX8:SOX9:SRY	AACAAA	51.69	44.19	56.09	58.02	47.68	36.79	42.24	43.06	37.5	50.65	54.22	48.78	29.12	56.08	64.49	50.39	40.75	29.56	17.62	52.24	60.7	41.06	35.07	62.67	52.5	62.26	41.42	46.55	55.61	64.49	11.128	47.2069	48.78
M00283_2.00:ALX1:ALX3:ALX4:ARX:BARHL1:BARHL2:BARX1:BARX2:BSX:DLX1:DLX2:DLX3:DLX4:DLX5:DLX6:DRGX:EMX1:EMX2:EN1:EN2:ESX1:EVX1:EVX2:GBX1:GBX2:GSX1:GSX2:HMX1:HMX2:HMX3:HOXA1:HOXA2:HOXA3:HOXA4:HOXA5:HOXB1:HOXB2:HOXB3:HOXB4:HOXB5:HOXC4:HOXC5:HOXD1:HOXD3:HOXD4:ISX:LHX2:LHX3:LHX4:LHX9:MEOX1:MIXL1:MNX1:MSX1:MSX2:NKX1-1:NKX1-2:NOBOX:NOTO:OTP:PDX1:PHOX2A:PHOX2B:PROP1:PRRX1:PRRX2:RAX:RAX2:SEBOX:SHOX:SHOX2:TL…	NNTAATDRNN	61.45	60.11	62.02	63.65	60.82	53.23	48.03	52.53	46.46	58.83	56.16	59.4	51.83	56.9	56.99	61.61	64.44	31.02	16.82	58.62	57.18	45.99	40.68	57.25	59.63	55.05	38.51	55.12	57.04	64.44	10.528	53.3576	56.99
M09936_2.00:DBP	AGCAAAC	39.02	45.94	63.36	64.38	36.66	41.85	40.05	50.82	47.57	37.71	37.04	34.67	29.28	36.94	36.19	37.16	33.56	26.97	18.01	37.17	36.58	39.44	45.29	39.29	57.76	39.97	33.21	42.53	39.02	64.38	9.75568	40.2566	39.02
M06225_2.00:CDX1:CDX2:CDX4:HOXA13:HOXC13	DTTWATTA	52.84	47.44	46.28	47.46	46.68	33.41	37.08	36.73	32.08	50.66	52.36	48.06	24.63	56.13	64.36	47.66	37.79	26.59	13.77	52.38	59.31	39.09	28.66	58.61	46.41	54.54	35.59	46.25	54.62	64.36	11.7848	44.0507	46.68
M06353_2.00:ALX1:ALX3:ALX4:ARX:DRGX:EN1:EN2:ESX1:HESX1:ISX:LHX2:LHX3:LHX4:LHX6:LHX8:LHX9:LMX1A:LMX1B:MIXL1:NOBOX:OTP:PHOX2A:PHOX2B:PROP1:PRRX1:PRRX2:RAX:RAX2:SEBOX:SHOX:SHOX2:UNCX:VSX1:VSX2:ZFHX2	TAATWAAD	60.68	53.4	48.99	50.41	60.16	44.15	40.24	38.79	32.74	58.62	57.9	59.51	49.75	56.32	58.78	62.92	64.33	28.15	14.97	59.3	60.04	39.22	31.46	57.72	49.61	56.8	34.48	50.39	55.84	64.33	12.2844	49.5059	53.4
M00563_2.00:SIX1:SIX2:SIX4:SIX5	NTGAYACBN	60.79	56.82	63.04	64.32	61.07	52.23	49.53	51.74	45.35	59.68	60.4	58.77	51.16	53.92	55.31	62.76	62.49	44.37	38.28	57.95	58.64	46.48	40.68	61.4	60.03	62.96	49.26	53.93	58.32	64.32	7.14515	55.2303	57.95
M00534_2.00:ALX1:ALX3:ALX4:ARX:DRGX:EN1:EN2:ESX1:ISX:LHX2:LHX3:LHX4:LHX6:LHX8:LHX9:LMX1A:LMX1B:MIXL1:OTP:PHOX2A:PHOX2B:PROP1:PRRX1:PRRX2:RAX:RAX2:SEBOX:SHOX:SHOX2:UNCX:VSX1:VSX2:ZFHX2	NNTRATTRN	56.77	58.32	63.29	64.19	58.3	54.81	47.33	57.08	48.78	54.23	52.39	54.71	52.91	50.34	48.2	59.5	62.82	28.19	18.41	55.37	52.25	43.21	44.09	50.8	61.95	54.35	35.38	54.6	50.32	64.19	10.1392	51.479	54.23
M03092_2.00:RHOXF1	HTRATCCC	55.87	47.98	48.96	47.44	55.65	43.43	47.9	46.83	37.94	56.4	56.77	56.33	41.35	59.87	64.17	55.67	51.51	37.44	21.59	59.54	63.7	47.02	41.28	58.03	57.14	55.64	47.25	54.75	57.92	64.17	9.18444	50.8748	54.75
M00554_2.00:HOXA10:HOXA11:HOXA6:HOXA9:HOXB6:HOXB8:HOXB9:HOXC10:HOXC11:HOXC12:HOXC5:HOXC6:HOXC8:HOXC9:HOXD10:HOXD11:HOXD12:HOXD8:HOXD9	WTTWATKRCN	52.23	45.35	44.54	46.07	46.88	31.87	35.67	33.17	28.54	50.59	53.03	48.24	25.62	55.53	64.17	48.02	38.13	26.12	14.7	52.02	59.31	37.11	27.45	57.75	44.35	54.7	34.75	45.51	53.93	64.17	11.9524	43.2879	45.51
M00491_2.00:ARX:BARHL1:BARHL2:BARX1:BARX2:BSX:DLX1:DLX2:DLX3:DLX4:DLX5:DLX6:EMX2:EN1:EN2:GBX1:GBX2:GSX1:GSX2:HOXA1:HOXA2:HOXA3:HOXB1:HOXB2:HOXB3:HOXD1:HOXD3:ISX:LHX1:LHX5:MEOX1:MNX1:MSX1:MSX2:NANOG:NANOGP8:NKX1-1:NKX1-2:PDX1:PHOX2A:PHOX2B:PROP1:SHOX:SHOX2:UNCX:VAX1:VAX2:VSX2	NTAATTRNN	59.78	57.65	59.07	60.65	59.06	50.65	45.17	49.54	44.91	56.78	54.41	57.09	50.33	53.72	53.14	60.26	64.16	29	14.3	56.57	54.53	43.12	36.47	53.36	57.2	51.37	35.12	52.93	53.7	64.16	10.7328	50.829	53.7
M01913_2.00:DNMT1	NNBNGCGGNN	50.94	49.27	50.45	48.29	54.6	49.84	51.65	50.75	47.12	50.23	49.1	52.93	56.66	45.34	41.13	53	58.7	58.13	64.11	50.3	46.84	48.81	54.11	46.13	57.36	46.23	56.46	49.72	45.85	64.11	4.89963	51.1741	50.3
M00306_2.00:ALX1:ALX3:ALX4:ARX:DRGX:EN1:EN2:ESX1:EVX1:EVX2:GBX1:GBX2:HESX1:HOXA2:HOXB2:ISX:LBX1:LBX2:LHX2:LHX3:LHX4:LHX9:LMX1A:LMX1B:MEOX2:MIXL1:MNX1:MSX1:MSX2:NKX1-1:NKX1-2:OTP:PHOX2A:PHOX2B:PROP1:PRRX1:PRRX2:RAX:RAX2:SEBOX:SHOX:SHOX2:UNCX:VSX1:VSX2	TAATTRVN	62.69	56.52	53.71	54.65	62.16	49.71	46.44	46.83	36.95	59.92	58.18	60.32	52.91	58.03	59.57	62.43	64.1	30.41	15.76	60.71	60.61	43.52	33.27	57.14	55.27	55.28	38.35	55.24	57.29	64.1	11.4673	51.999	55.28
M02107_2.00:ALX1:ALX3:ALX4:ARX:BARHL1:BARHL2:BARX1:BARX2:BSX:DLX1:DLX2:DLX3:DLX4:DLX5:DLX6:DRGX:EMX1:EMX2:EN1:EN2:ESX1:EVX1:EVX2:GBX1:GBX2:GSX1:GSX2:HOXA1:HOXA2:HOXA3:HOXA4:HOXA5:HOXB1:HOXB2:HOXB3:HOXB4:HOXB5:HOXC4:HOXC5:HOXD1:HOXD3:HOXD4:ISX:MEOX1:MEOX2:MIXL1:MNX1:MSX1:MSX2:NANOG:NANOGP8:NKX1-1:NKX1-2:OTP:PDX1:PHOX2A:PHOX2B:PROP1:PRRX1:PRRX2:RAX:RAX2:SEBOX:SHOX:SHOX2:UNCX:VAX1:VAX2:VENTX:VSX1:VS…	NTAATBGNB	59.8	60.07	62.36	64.03	59.16	52.6	48.42	53.74	49.23	57.06	54.27	57.15	50.58	54.73	53.75	59.44	63.32	31.45	16.29	57.52	55.28	45.27	38.68	52.89	59.65	50.67	38.45	55.05	54.29	64.03	10.2214	52.2483	54.29
M01323_2.00:TEAD4	HGGAATGYN	47.79	46.81	57.96	58.21	44.05	37.2	46.76	54.73	46.24	48.06	49.31	45.39	22.71	56.96	64.02	42.48	31.49	32.34	16.69	50.53	57.33	46.93	38.48	55.72	57.81	52.23	44.07	50.2	54.8	64.02	10.831	46.8034	47.79
M00398_2.00:ALX1:ALX3:ALX4:ARX:BARHL1:BARHL2:BARX1:BARX2:BSX:DLX1:DLX2:DLX3:DLX4:DLX5:DLX6:DRGX:EMX1:EMX2:EN1:EN2:ESX1:EVX1:EVX2:GBX1:GBX2:GSX1:GSX2:HMX1:HMX2:HMX3:HOXA1:HOXA2:HOXA3:HOXA4:HOXA5:HOXB1:HOXB2:HOXB3:HOXB4:HOXB5:HOXC4:HOXC5:HOXD1:HOXD3:HOXD4:ISX:LHX2:LHX3:LHX4:LHX9:MEOX1:MIXL1:MNX1:MSX1:MSX2:NKX1-1:NKX1-2:NOBOX:NOTO:OTP:PDX1:PHOX2A:PHOX2B:PROP1:PRRX1:PRRX2:RAX:RAX2:SEBOX:SHOX:SHOX2:TL…	NTAATKRNN	61.27	59.32	60.51	62.12	60.31	51.78	47.08	51.81	44.58	58.56	56.41	59.01	51.5	56.61	56.99	61.75	63.99	30.41	15.1	58.02	56.59	44.73	38.68	57.01	58.26	54.88	37.29	54.6	56.4	63.99	10.8222	52.6059	56.59
M10768_2.00:BARX1:BARX2:BSX:DLX1:DLX2:DLX3:DLX4:DLX5:DLX6:EN1:EN2:EVX1:EVX2:GBX1:GBX2:GSX1:GSX2:HOXA1:HOXA2:HOXA3:HOXA4:HOXA5:HOXB1:HOXB2:HOXB3:HOXB4:HOXB5:HOXC4:HOXC5:HOXD1:HOXD3:HOXD4:MEOX1:MEOX2:MNX1:MSX1:MSX2:NANOG:NANOGP8:NKX1-1:NKX1-2:PDX1:VAX1:VAX2:VENTX	HBTAATTBDA	59.77	53.36	52.75	53.98	57.18	43.3	42.37	39.15	35.51	57.36	58.09	55.58	37.44	58.83	63.99	60.01	56.41	32.11	15.36	58	61.64	42.81	30.26	59.5	53.24	58.99	40.57	52.18	57.74	63.99	11.6982	49.9131	53.98
M00737_2.00:RBPJ	NNKTTCCCAY	44.42	48.85	63.98	63.21	41	40	44.51	56.23	49.89	41.16	43.48	38	22.05	40.97	43.12	40.2	29.71	41.44	41.32	39.33	43.95	42.54	50.3	54.35	62.38	54.37	45.92	42.38	46.07	63.98	9.14923	45.3493	43.48
M11333_2.00:SOX1:SOX10:SOX11:SOX12:SOX13:SOX14:SOX15:SOX17:SOX18:SOX2:SOX21:SOX3:SOX30:SOX4:SOX5:SOX6:SOX7:SOX8:SOX9:SRY	TTGTTT	52.02	51.15	62.02	63.98	54.16	50.43	44.49	51.53	44.47	51.2	50.6	52.47	50.83	46.74	44.8	57.32	61.98	28.52	19.07	50.74	48.42	39.94	40.48	49.59	57.28	53.32	34.53	49.31	47.92	63.98	9.51242	48.5969	50.6
M05258_2.00:ALX1:ALX3:ALX4:ARX:BARX1:BARX2:BSX:DLX2:DLX3:DRGX:EMX1:EMX2:EN1:EN2:ESX1:EVX1:EVX2:GBX1:GBX2:GSX1:GSX2:HESX1:HOXA2:HOXA3:HOXB2:HOXB3:HOXD3:ISX:LBX1:LBX2:LHX1:LHX2:LHX3:LHX4:LHX5:LHX6:LHX8:LHX9:LMX1A:LMX1B:MEOX1:MIXL1:MNX1:MSX1:MSX2:NKX1-1:NKX1-2:NOBOX:NOTO:OTP:PDX1:PHOX2A:PHOX2B:PROP1:PRRX1:PRRX2:RAX:RAX2:SEBOX:SHOX:SHOX2:UNCX:VAX1:VAX2:VSX1:VSX2:ZFHX2	NTAAYGMN	63.42	55.36	54.68	56.59	61.93	46.82	45.81	44.48	40.6	61.08	61.07	61.22	47.25	57.91	61.39	62.34	59.75	32.11	20.93	61.8	63.96	42.4	36.27	62.02	53.16	58.8	42.21	53.45	59.79	63.96	10.8795	52.7103	56.59
M01244_2.00:NKX6-1:NKX6-2:NKX6-3	NWTAATKAN	59.45	56.61	55.28	57.02	58.91	46.46	42.4	46.05	39.71	56.51	55.56	56.91	49.92	53.66	54.2	61.24	63.94	27.06	13.91	56.63	55.17	41.77	35.67	54.63	53.27	54.74	33.32	51.81	52.55	63.94	11.1292	49.8055	54.2
M00268_2.00:ALX1:ALX3:ALX4:ARX:BARX1:BARX2:BSX:DLX2:DLX3:DRGX:EN1:EN2:ESX1:GBX1:GBX2:HESX1:HOXA2:HOXB2:ISX:LBX1:LBX2:LHX1:LHX2:LHX3:LHX4:LHX5:LHX6:LHX8:LHX9:LMX1A:LMX1B:MEOX1:MIXL1:MNX1:MSX1:MSX2:NKX1-1:NKX1-2:NOBOX:NOTO:OTP:PDX1:PHOX2A:PHOX2B:PROP1:PRRX1:PRRX2:RAX:RAX2:SEBOX:SHOX:SHOX2:UNCX:VAX1:VAX2:VSX1:VSX2:ZFHX2:ZFHX3	NNTAATTRV	60.13	59.19	62.46	63.94	59.76	54.58	47.51	54.45	46.9	57.41	55.12	57.21	52.91	52.9	51.19	60.45	63.77	31.12	15.76	56.02	53.01	45.72	40.08	53.66	59.97	53.25	37.71	54.19	54.19	63.94	10.343	52.2262	54.19
M01013_2.00:FOXN2:FOXN3	NNRACRCNNN	52.8	48.94	62.03	62.57	49.67	40.95	48.67	49.61	44.8	52.58	54.66	49.95	30.78	57.59	63.88	47.89	35.95	43.89	37.22	53.73	61.2	48.9	45.29	60.98	61.74	58.94	51.69	52.07	58.21	63.88	8.45399	51.2821	51.69
M00387_2.00:ALX1:ALX3:ALX4:ARX:BARHL1:BARHL2:BARX1:BARX2:BSX:DLX1:DLX2:DLX3:DLX4:DLX5:DLX6:DRGX:EMX2:EN1:EN2:GBX1:GBX2:GSX1:GSX2:HOXA1:HOXA2:HOXA3:HOXB1:HOXB2:HOXB3:HOXD1:HOXD3:ISX:LHX1:LHX5:MEOX1:MEOX2:MNX1:MSX1:MSX2:NANOG:NANOGP8:NKX1-1:NKX1-2:PDX1:PHOX2A:PHOX2B:PROP1:PRRX1:PRRX2:SHOX:SHOX2:UNCX:VAX1:VAX2:VSX1:VSX2	NTAATTRNN	59.21	56.82	57.13	58.69	58.59	49.8	44.26	47.69	42.92	56.18	53.97	56.61	50	52.88	52.5	59.83	63.82	28.48	14.3	56.08	54.21	42.04	35.67	52.84	55.41	50.89	34.69	51.99	52.84	63.82	10.6323	50.0117	52.84
M00361_2.00:POU4F3	WTATTAAT	44.15	47.98	60.97	63.78	39.89	37.74	36.64	45.84	45.24	42.58	43.62	39.13	23.63	44.89	49.24	41.92	35.9	24.56	14.17	41.54	44.97	37.43	38.08	50.12	52.12	49.53	31.25	42.12	45.74	63.78	10.1349	41.8886	42.58
M00423_2.00:ALX1:ALX3:ALX4:ARX:BARHL1:BARHL2:BARX1:BARX2:BSX:DLX1:DLX2:DLX3:DLX4:DLX5:DLX6:DRGX:EMX1:EMX2:EN1:EN2:GBX1:GBX2:GSX1:GSX2:HMX1:HMX3:HOXA1:HOXA2:HOXA3:HOXB1:HOXB2:HOXB3:HOXD1:HOXD3:ISX:LHX1:LHX5:MEOX1:MEOX2:MNX1:MSX1:MSX2:NANOG:NANOGP8:NKX1-1:NKX1-2:PDX1:PHOX2A:PHOX2B:PROP1:PRRX1:PRRX2:SHOX:SHOX2:UNCX:VAX1:VAX2:VSX1:VSX2	NTAATTRNN	60.13	56.77	58.23	59.74	59.4	50.07	44.87	48.61	44.03	57.44	55.4	57.96	50.75	54.95	55.43	60.91	63.77	28.85	14.3	56.94	55.61	42.9	36.07	55.8	56.58	53.67	35.59	52.52	54.92	63.77	10.8777	51.1107	55.4
M08279_2.00:ZNF37A	YCTCCCTCC	41.07	51.9	62.23	60.52	43.23	48.44	45.6	60.28	49.56	38.23	35.62	38.25	46.01	31.43	23.54	43.27	49.94	41.3	42.91	35.97	28.51	43.16	54.71	32.58	63.74	36.08	39.57	45.55	34.44	63.74	10.1247	43.7117	43.16
M01910_2.00:FBXL19:KDM2A:KDM2B	GCGDDHNNN	56.68	55.31	62.73	63.05	59.01	52.91	54.1	57.65	54.98	56.25	55.56	57.67	55.49	54.54	52.93	58.22	62.15	47.43	44.11	58.62	57.27	50.47	53.91	52.86	63.71	52.37	50.69	56.43	52.68	63.71	4.44282	55.5097	55.49
M04901_2.00:ALX1:ALX3:ALX4:ARX:BARHL1:BARHL2:BARX1:BARX2:BSX:DLX1:DLX2:DLX3:DLX4:DLX5:DLX6:DRGX:EMX1:EMX2:EN1:EN2:ESX1:EVX1:EVX2:GBX1:GBX2:GSX1:GSX2:HMX1:HMX2:HMX3:HOXA1:HOXA2:HOXA3:HOXA4:HOXA5:HOXB1:HOXB2:HOXB3:HOXB4:HOXB5:HOXC12:HOXC4:HOXC5:HOXD1:HOXD3:HOXD4:ISX:LBX1:LBX2:LHX1:LHX5:MEOX1:MEOX2:MIXL1:MNX1:MSX1:MSX2:NANOG:NANOGP8:NKX1-1:NKX1-2:OTP:PDX1:PHOX2A:PHOX2B:PROP1:PRRX1:PRRX2:RAX:RAX2:SEB…	NTAATGAB	55.18	49.15	55.42	57.54	49.9	38.06	45.44	44.2	41.7	54	55.37	50.81	27.87	56.31	63.61	49.04	35.79	33.33	22.91	55.17	62.31	44.78	39.08	61.58	51.86	57.26	45.07	49.8	58.44	63.61	10.1992	48.6545	49.9
M10763_2.00:HOXA10:HOXA11:HOXA6:HOXA9:HOXB6:HOXB8:HOXB9:HOXC10:HOXC11:HOXC12:HOXC6:HOXC8:HOXC9:HOXD10:HOXD11:HOXD12:HOXD8:HOXD9	AKTTTATG	50.98	44.6	46.45	47.76	46.14	33.41	35.76	34.95	29.42	49.44	51.51	47.44	25.71	55.12	63.54	47.81	38.57	26.26	14.44	51.57	58.75	38.41	28.06	56.86	45.74	54.4	34.22	44.69	53.36	63.54	11.5333	43.2886	46.14
M11086_2.00:NR1H2:NR1H3:NR1H4:NR2C1:NR2C2:NR2F1:NR2F2:NR2F6:RARA:RARB:RARG:RORA:RORB:RORC:RXRA:RXRB:RXRG:VDR	AGGTCAY	57.89	45.19	42.31	41.62	58.14	41.44	44.99	38.51	29.2	57.05	58.06	58.51	45.26	56.83	60.16	57.24	53.01	41.82	37.35	59.43	63.41	42.36	33.27	58.5	49.61	56.01	48.15	51.66	56.9	63.41	9.18056	49.789	51.66
M00289_2.00:ALX1:ALX3:ALX4:ARX:BARHL1:BARHL2:BARX1:BARX2:BSX:DLX1:DLX2:DLX3:DLX4:DLX5:DLX6:DRGX:EMX1:EMX2:EN1:EN2:ESX1:EVX1:EVX2:GBX1:GBX2:GSX1:GSX2:HESX1:HMX1:HMX2:HMX3:HOXA1:HOXA2:HOXA3:HOXB1:HOXB2:HOXB3:HOXD3:ISX:LBX1:LBX2:LHX2:LHX3:LHX4:LHX9:MEOX1:MEOX2:MIXL1:MNX1:MSX1:MSX2:NANOG:NANOGP8:NKX1-1:NKX1-2:NOBOX:OTP:PDX1:PHOX2A:PHOX2B:PROP1:PRRX1:PRRX2:RAX:RAX2:SEBOX:SHOX:SHOX2:UNCX:VAX1:VAX2:VSX1…	TAATTGNN	61.14	53.4	50.49	51.63	61.02	46.86	42.96	42.56	34.29	58.69	57.37	58.98	51.08	56.35	58.51	61.75	63.32	28.01	14.44	59.02	59.02	39.89	30.46	56.33	51.94	55.48	36.02	52.55	55.89	63.32	11.9025	49.981	53.4
M00538_2.00:HOXA10:HOXA11:HOXC10:HOXC11:HOXC12:HOXD10:HOXD11:HOXD12:MEOX2	DTTTAYKABN	50.46	41.89	44.72	46.4	45.19	30.2	35.08	31.81	27.77	49.48	51.81	47.3	24.46	53.81	63.29	45.75	35.4	26.78	16.95	51.19	59.51	35.41	25.65	56.9	43.55	52.73	35.49	43.46	53.32	63.29	11.667	42.2676	44.72
M00402_2.00:ALX1:ALX3:ALX4:ARX:BARX1:BARX2:BSX:DLX2:DLX3:DLX5:DRGX:EMX1:EMX2:EN1:EN2:ESX1:EVX1:EVX2:GBX1:GBX2:GSX1:GSX2:HESX1:HOXA2:HOXA3:HOXB2:HOXB3:HOXD3:ISX:LBX1:LBX2:LHX1:LHX2:LHX3:LHX4:LHX5:LHX6:LHX8:LHX9:LMX1A:LMX1B:MEOX1:MIXL1:MNX1:MSX1:MSX2:NKX1-1:NKX1-2:NOBOX:NOTO:OTP:PDX1:PHOX2A:PHOX2B:PROP1:PRRX1:PRRX2:RAX:RAX2:SEBOX:SHOX:SHOX2:UNCX:VAX1:VAX2:VSX1:VSX2:ZFHX2:ZFHX3	TAATTRD	59.85	56.65	58.07	59.51	59.76	51.2	45.1	49.89	42.92	57.58	55.7	57.5	50.75	53.84	53.77	60.86	63.21	29.66	14.57	56.12	54.06	43.43	36.67	55.7	56.37	54.57	36.33	52.37	54.71	63.21	10.6162	51.0593	54.57
M11088_2.00:NR1H2:NR1H3:NR1H4:NR2C1:NR2C2:NR2F1:NR2F2:NR2F6:RARA:RARB:RARG:RORA:RORB:RORC:RXRA:RXRB:RXRG:VDR	TGACCT	60.45	53.31	58.19	57.79	60.95	50.07	53.49	53.95	44.58	59.65	59.95	60.6	48.42	59.43	60.19	59.9	57.19	50.54	47.68	60.82	63.16	52.26	49.7	60.13	63.04	58.82	54.61	58.14	60.35	63.16	5.0362	56.4607	58.19
M00503_2.00:ALX1:ALX3:ALX4:ARX:BARHL1:BARHL2:BARX1:BARX2:BSX:DLX1:DLX2:DLX3:DLX4:DLX5:DLX6:DRGX:EMX1:EMX2:EN1:EN2:ESX1:EVX1:EVX2:GBX1:GBX2:GSX1:GSX2:HESX1:HMX1:HMX3:HOXA1:HOXA2:HOXA3:HOXA4:HOXA5:HOXB1:HOXB2:HOXB3:HOXB4:HOXB5:HOXC4:HOXC5:HOXD1:HOXD3:HOXD4:ISX:MEOX1:MEOX2:MIXL1:MNX1:MSX1:MSX2:NKX1-1:NKX1-2:NOTO:OTP:PDX1:PHOX2A:PHOX2B:PROP1:PRRX1:PRRX2:RAX:RAX2:SEBOX:SHOX:SHOX2:TLX1:TLX2:TLX3:UNCX:V…	NNTAATTRN	61.64	59.4	60.09	61.63	61.22	52.55	49.15	51.74	45.02	59.07	56.36	59.78	52.75	56.54	56.17	61.11	63.15	33.76	18.54	60.32	59.11	46.35	39.08	55.22	58.4	52.45	41.15	56.09	56.77	63.15	9.92275	53.2624	56.36
M00218_2.00:ZNF200	DGTMTCCNHN	47.21	55.19	59.96	58.52	46.27	49.62	44.15	58.72	50.55	43.36	41.46	42.04	41.85	38.38	31.59	48.49	53.29	32.44	27.81	41.75	36.38	40.21	50.5	40.66	63.15	43.33	34.96	46.93	40.17	63.15	8.79564	45.1359	43.36
M03043_2.00:FOXC1:FOXC2:FOXD1:FOXD2:FOXD3:FOXD4:FOXD4L1:FOXD4L3:FOXD4L4:FOXD4L5:FOXD4L6:FOXE1:FOXE3:FOXF1:FOXF2:FOXG1:FOXI1:FOXI3:FOXJ3:FOXL1:FOXL2:FOXS1	GTAAACA	46.75	33.43	41.33	42.49	43.61	25.87	35.87	29.61	26.55	47.1	50.71	45.14	23.13	52.64	63.15	43.97	33.22	27.49	17.48	48.4	58.02	35.41	25.45	57.19	41.39	54.93	37.92	40.7	51.98	63.15	11.6406	40.7217	41.39
M00516_2.00:ALX1:ALX3:ALX4:ARX:BARHL1:BARHL2:BARX1:BARX2:BSX:DLX1:DLX2:DLX3:DLX4:DLX5:DLX6:DRGX:EMX1:EMX2:EN1:EN2:ESX1:EVX1:EVX2:GBX1:GBX2:GSX1:GSX2:HMX1:HMX2:HMX3:HOXA1:HOXA2:HOXA3:HOXA4:HOXA5:HOXB1:HOXB2:HOXB3:HOXB4:HOXB5:HOXC4:HOXC5:HOXD1:HOXD3:HOXD4:ISX:MEOX1:MEOX2:MIXL1:MNX1:MSX1:MSX2:NANOG:NANOGP8:NKX1-1:NKX1-2:PDX1:PHOX2A:PHOX2B:PROP1:PRRX1:PRRX2:RAX:RAX2:SEBOX:SHOX:SHOX2:UNCX:VAX1:VAX2:VE…	NTAATBRNY	60.7	59.07	60.75	62.22	60.64	52.28	47.72	50.75	45.58	58.47	56.27	58.6	51	56.03	56.04	60.42	63.15	31.31	18.01	59.33	58.55	44.96	36.87	54.49	59.23	52.22	39.62	54.71	55.89	63.15	10.2781	52.5821	56.03
M00261_2.00:ALX1:ALX3:ALX4:ARX:BARHL1:BARHL2:BARX1:BARX2:BSX:DLX1:DLX2:DLX3:DLX4:DLX5:DLX6:DRGX:EMX1:EMX2:EN1:EN2:ESX1:EVX1:EVX2:GBX1:GBX2:GSX1:GSX2:HESX1:HOXA2:HOXA3:HOXB2:HOXB3:HOXD3:ISX:LBX1:LBX2:LHX1:LHX2:LHX3:LHX4:LHX5:LHX6:LHX8:LHX9:LMX1A:LMX1B:MEOX1:MIXL1:MNX1:MSX1:MSX2:NKX1-1:NKX1-2:NOBOX:NOTO:OTP:PDX1:PHOX2A:PHOX2B:PROP1:PRRX1:PRRX2:RAX:RAX2:SEBOX:SHOX:SHOX2:UNCX:VAX1:VAX2:VSX1:VSX2:ZFHX…	NNTAATKVR	57.93	56.98	61.47	63.14	57.67	52.1	46.24	52.24	46.68	55.28	52.48	55.6	51.16	51.8	49.97	57.85	60.87	30.6	16.03	54.25	51.33	44.33	36.87	51.77	58.69	50.54	37.13	52.25	52.48	63.14	9.93003	50.5424	52.24
M00472_2.00:ALX1:ALX3:ALX4:ARX:BARX1:BARX2:BSX:DLX2:DLX3:DLX5:DRGX:EMX1:EMX2:EN1:EN2:ESX1:EVX1:EVX2:GBX1:GBX2:GSX1:GSX2:HESX1:HOXA2:HOXA3:HOXB2:HOXB3:HOXD3:ISX:LBX1:LBX2:LHX1:LHX2:LHX3:LHX4:LHX5:LHX6:LHX8:LHX9:LMX1A:LMX1B:MEOX1:MIXL1:MNX1:MSX1:MSX2:NKX1-1:NKX1-2:NOBOX:NOTO:OTP:PDX1:PHOX2A:PHOX2B:PROP1:PRRX1:PRRX2:RAX:RAX2:SEBOX:SHOX:SHOX2:UNCX:VAX1:VAX2:VSX1:VSX2:ZFHX2:ZFHX3	NTAATTRV	59.94	57.52	59.72	61.18	59.69	51.65	45.26	50.6	44.91	57.34	55.74	57.49	51.08	53.26	52.75	60.73	63.1	29.8	14.97	55.64	53.33	42.9	37.27	54.99	57.44	54	35.75	52.25	53.86	63.1	10.5876	51.1779	53.86
M00495_2.00:ALX1:ALX3:ALX4:ARX:BARHL1:BARHL2:BARX1:BARX2:BSX:DLX1:DLX2:DLX3:DLX6:DRGX:EMX1:EMX2:EN1:EN2:ESX1:EVX1:EVX2:GBX1:GBX2:GSX1:GSX2:HESX1:HMX1:HMX2:HMX3:HOXA1:HOXA2:HOXA3:HOXA4:HOXA5:HOXB1:HOXB2:HOXB3:HOXB4:HOXB5:HOXC4:HOXC5:HOXD3:HOXD4:LHX2:LHX3:LHX4:LHX9:MEOX1:MEOX2:MIXL1:MNX1:MSX1:MSX2:NKX1-1:NKX1-2:NOTO:OTP:PDX1:PHOX2A:PHOX2B:PROP1:PRRX1:PRRX2:RAX:RAX2:SEBOX:SHOX:SHOX2:TLX1:TLX2:TLX3:U…	YTAATKRNN	59.95	57.52	58.16	59.56	59.39	50.52	45.69	49.61	42.37	57.35	55.22	57.89	50.33	55.36	55.88	60.46	63.04	29.23	14.3	56.94	55.49	43.52	37.47	55.49	56.48	53.24	36.44	53.34	54.92	63.04	10.7033	51.2124	55.36
M11323_2.00:SOX1:SOX10:SOX11:SOX12:SOX13:SOX14:SOX15:SOX17:SOX18:SOX2:SOX21:SOX3:SOX30:SOX4:SOX5:SOX6:SOX7:SOX8:SOX9:SRY	AACAAT	51.93	42.27	38.77	39.9	47.41	28.17	36.96	27.69	26.99	50.69	52.96	47.54	22.96	53.45	63	45.79	34.11	27.82	15.63	51.04	59.08	35.54	24.05	56.96	39.6	52.5	39.25	42.42	54.78	63	12.2024	41.6986	42.27
M06365_2.00:ALX1:ALX3:ALX4:ARX:BARHL1:BARHL2:BARX1:BARX2:BSX:DLX1:DLX2:DLX3:DLX4:DLX5:DLX6:DRGX:EMX1:EMX2:EN1:EN2:ESX1:EVX1:EVX2:GBX1:GBX2:GSX1:GSX2:HESX1:HMX1:HMX2:HMX3:HOXA1:HOXA2:HOXA3:HOXA4:HOXA5:HOXA6:HOXB1:HOXB2:HOXB3:HOXB4:HOXB5:HOXB6:HOXB8:HOXC4:HOXC5:HOXC6:HOXD1:HOXD3:HOXD4:HOXD8:ISX:LHX1:LHX3:LHX4:LHX5:MEOX1:MEOX2:MIXL1:MNX1:MSX1:MSX2:NANOG:NANOGP8:NKX1-1:NKX1-2:NOTO:OTP:PDX1:PHOX2A:PHO…	TAATTR	59.35	56.36	57.34	58.98	59.75	50.38	45.17	48.54	42.37	57	55.24	57.25	50.42	53.96	54.38	60.53	62.99	29.37	15.1	56.91	55.66	42.94	35.07	54.52	55.49	53.73	36.92	52.07	54.33	62.99	10.5608	50.7628	54.38
M11239_2.00:RELA	BCWGGGGANTT	43.97	50.48	57.52	54.4	41.86	44.06	46.94	60.93	55.2	41.38	43.38	38	24.71	40.42	40.34	39.46	27.59	43.8	45.56	37.83	40.05	45.05	57.31	51.13	62.99	51.6	46.82	44.06	45.38	62.99	8.7209	45.5938	44.06
M09640_2.00:SOX1:SOX10:SOX11:SOX12:SOX13:SOX14:SOX15:SOX17:SOX18:SOX2:SOX21:SOX3:SOX30:SOX4:SOX5:SOX6:SOX7:SOX8:SOX9:SRY	CCATTGTTNY	48.6	34.35	35.15	36.47	44.79	24.6	33.05	24.27	21.57	48.35	52.69	46.87	23.21	51.85	62.91	46.01	34	26.45	16.03	48.8	59.46	32.72	17.03	60.27	35.09	57.83	36.92	37.98	53.65	62.91	13.4689	39.6886	36.92
M02081_2.00:HOXA13:HOXB13:HOXC13:HOXD13	TTTTATTA	48.95	40.52	38.09	38.81	43.89	29.07	32.69	30.39	25.22	47.48	50.07	46.14	22.05	53.69	62.91	45.66	36.9	24.05	12.19	49.67	57.62	35.28	23.25	56.48	39.71	52.85	32.79	41.89	51.63	62.91	12.2682	40.3428	40.52
M01660_2.00:ARID3A:ARID3B:ARID3C	NDATYAAAW	50.34	49.44	58.63	60.67	45.7	38.92	38.6	46.76	40.93	48.89	50.53	46.71	25.96	56.32	62.91	48.14	41.86	24.85	12.98	50.47	56.36	42.27	34.87	57.79	53.83	56.77	33	47.97	53.52	62.91	11.5421	46.0686	48.14
M00741_2.00:RBPJ	NNKTTCCCAY	43.29	48.31	62.86	62.02	40.04	38.92	43.87	55.87	48.89	40.15	42.14	37.09	21.46	40.15	42.03	39.18	29.21	40.88	41.06	38.41	42.64	41.82	49.7	52.66	61.58	52.71	45.02	41.74	44.93	62.86	9.04497	44.4355	42.14
M00395_2.00:ALX1:ALX3:ALX4:ARX:BARHL1:BARHL2:BARX1:BARX2:BSX:DRGX:EMX1:EMX2:EN1:EN2:ESX1:EVX1:EVX2:GBX1:GBX2:GSX1:GSX2:HESX1:HOXA1:HOXA2:HOXA3:HOXA4:HOXA5:HOXB1:HOXB2:HOXB3:HOXB4:HOXB5:HOXC4:HOXC5:HOXD1:HOXD3:HOXD4:LBX1:MEOX1:MEOX2:MIXL1:MNX1:MSX1:MSX2:NANOG:NANOGP8:NKX1-1:NKX1-2:PDX1:PHOX2A:PHOX2B:PROP1:PRRX1:PRRX2:RAX:RAX2:SHOX:SHOX2:TLX1:TLX3:UNCX:VAX1:VAX2:VENTX:VSX1:VSX2	NTAATKRNN	60.35	59.07	60.8	62.56	60.2	52.05	47.44	51.96	45.58	57.57	55.33	58.02	50.75	55.62	55.79	60.64	62.82	30.41	15.89	57.69	56.31	45.09	39.28	55.82	58.21	53.95	38.03	53.89	55.16	62.82	10.4041	52.2855	55.62
M00439_2.00:ALX1:ALX3:ALX4:ARX:BARX1:BARX2:BSX:DLX1:DLX2:DLX3:DLX4:DLX5:DLX6:DRGX:EMX1:EMX2:EN1:EN2:ESX1:EVX1:EVX2:GBX1:GBX2:GSX1:GSX2:HESX1:HOXA1:HOXA2:HOXA3:HOXB1:HOXB2:HOXB3:HOXD3:ISL1:ISL2:ISX:LBX1:LBX2:LHX1:LHX2:LHX3:LHX4:LHX5:LHX6:LHX8:LHX9:LMX1A:LMX1B:MEOX1:MIXL1:MNX1:MSX1:MSX2:NKX1-1:NKX1-2:NOBOX:NOTO:OTP:PDX1:PHOX2A:PHOX2B:PROP1:PRRX1:PRRX2:RAX:RAX2:SEBOX:SHOX:SHOX2:UNCX:VAX1:VAX2:VSX1:V…	NTAATTRN	59.36	57.48	59.47	61.08	58.87	50.56	44.9	50.32	44.8	56.68	55.07	56.87	50.08	53.22	52.55	60	62.76	29.28	14.44	55.18	52.86	43.03	37.27	54.53	56.9	53.12	35.28	51.81	53.32	62.76	10.5532	50.7272	53.22
M00185_2.00:ESR1:ESR2:NR1D1:NR1D2:NR1H2:NR1H3:NR1H4:NR2C1:NR2C2:NR2F1:NR2F2:NR2F6:NR4A1:NR5A2:NR6A1:PPARA:PPARD:PPARG:RARA:RARB:RARG:RORA:RORB:RORC:RXRA:RXRB:RXRG	RAGGTCAH	58.94	44.89	38.58	38.04	61	42.35	44.06	34.73	28.43	58.35	57.69	61.36	50.58	56.52	59.42	59.6	58.31	42.62	37.35	60.64	62.68	41.24	30.86	56.95	46.49	54.55	46.24	50.76	56.47	62.68	10.1932	49.6448	50.76
M00478_2.00:BARX1:BARX2:BSX:EMX1:EMX2:EN1:EN2:EVX1:EVX2:GBX1:GBX2:GSX1:GSX2:HMX1:HMX2:HMX3:HOXA1:HOXA2:HOXA3:HOXA4:HOXA5:HOXA6:HOXA7:HOXA9:HOXB1:HOXB2:HOXB3:HOXB4:HOXB5:HOXB6:HOXB7:HOXB8:HOXB9:HOXC4:HOXC5:HOXC6:HOXC8:HOXC9:HOXD1:HOXD3:HOXD4:HOXD8:HOXD9:ISX:MEOX1:MEOX2:MNX1:NKX1-1:NKX1-2:NOTO:OTP:PDX1:VAX1:VAX2:VENTX	NTAATKRNN	60.29	58.4	59.87	61.62	59.37	50.74	45.96	51.03	44.58	57.39	55.3	58.05	50.67	55.56	55.99	60.53	62.6	29	14.7	57.16	55.96	44.02	37.68	56.02	57.33	53.59	36.55	53.67	55.43	62.6	10.7463	51.6917	55.56
M00799_2.00:GATA1:GATA2:GATA3:GATA4:GATA5:GATA6	NWGATAASN	24.35	31.47	59.93	62.5	22.36	28.13	30.3	42.99	42.92	24.22	24.39	21.95	15.22	25.84	26.99	23.25	18.45	16.78	11.26	23.49	25.25	28.37	34.27	30.8	47.82	31.02	24.89	29.26	27.92	62.5	11.7911	29.5307	26.99
M02430_2.00:LCOR	NNCCAAAWTH	49.69	44.52	58.81	59.74	45.51	35.62	42.26	45.55	43.36	49.97	52.44	46.49	28.04	54.83	62.45	48.1	37.51	27.44	16.82	49.61	56.31	41.86	37.68	60.76	56.93	60.2	39.25	46.96	54.99	62.45	10.9503	46.6793	46.96
M10133_2.00:MZF1	RGTGGGGA	29.6	46.73	61.62	59.39	26.98	41.9	40.33	62.42	57.74	27.13	25.59	24.07	19.8	26.59	21.35	25.16	21.63	27.16	23.71	25.84	22.77	41.24	62.32	29.15	62.43	30	31.2	38.58	29.2	62.43	14.6006	35.9183	29.2
M06550_2.00:DBX1:DBX2:HLX	TTWATKA	51.89	48.94	52.95	54.83	45.98	35.08	38.01	39.93	37.39	49.86	51.33	46.83	25.71	54.77	62.29	47.65	38.52	25.93	13.91	50.86	57.16	40.61	33.07	58.02	49.99	55.51	35.54	47.26	54.31	62.29	11.1762	44.97	47.65
M00794_2.00:FOXO1:FOXO3:FOXO4:FOXO6	NNRTAAACAN	49.25	42.6	58.57	60.33	46.57	36.79	43.37	45.62	41.15	50.03	52.53	48.37	28.12	53.87	62.27	48.05	39.58	32.63	20.26	50.5	58.87	43.21	37.68	60.42	53.54	59.33	42.74	46.25	55.68	62.27	10.1211	47.1786	48.05
M00413_2.00:ALX1:ALX3:ALX4:ARX:BARHL1:BARHL2:BARX1:BARX2:BSX:DLX1:DLX2:DLX3:DLX4:DLX5:DLX6:DRGX:EMX1:EMX2:EN1:EN2:ESX1:EVX1:EVX2:GBX1:GBX2:GSX1:GSX2:HOXA1:HOXA2:HOXA3:HOXA4:HOXA5:HOXB1:HOXB2:HOXB3:HOXB4:HOXB5:HOXC4:HOXC5:HOXD1:HOXD3:HOXD4:ISX:MEOX1:MEOX2:MIXL1:MNX1:MSX1:MSX2:NANOG:NANOGP8:NKX1-1:NKX1-2:OTP:PDX1:PHOX2A:PHOX2B:PROP1:PRRX1:PRRX2:RAX:RAX2:SEBOX:SHOX:SHOX2:UNCX:VAX1:VAX2:VENTX:VSX1:VS…	NNTAATBGNN	58.14	55.94	55.2	56.33	57.36	48.13	44.24	46.76	40.27	55.14	52.78	55.91	49.75	52.87	52.98	58.59	62.26	28.48	14.7	55.51	53.95	42.36	33.47	52.23	54.71	50.05	35.49	51.58	52.66	62.26	10.3374	49.2359	52.78
M00368_2.00:NR1H2:NR1H3:NR1H4:NR2C1:NR2C2:NR2F1:NR2F2:NR2F6:RARA:RARB:RARG:RORA:RORB:RORC:RXRA:RXRB:RXRG:VDR	NGAGGTCAHN	58.39	43.6	35.51	35.03	60.48	40.77	43.1	33.31	25.77	57.88	57.51	60.9	49.67	55.9	59.01	59.31	57.86	42.06	36.95	60.01	62.25	39.67	28.06	56.75	43.68	54.23	45.66	49.24	55.95	62.25	10.899	48.5693	49.67
M00550_2.00:POU3F4	HTAATKARNN	48.41	51.19	59.66	62.22	49.32	45.69	39.53	47.54	43.47	46.02	44.99	47.24	43.76	42.89	40.63	50.17	55.8	24.52	12.72	46.73	43.44	36.71	37.88	43.43	53.06	43.2	29.45	43.98	41.34	62.22	9.77584	43.9652	43.98
M05274_2.00:BARX1:BARX2:BSX:EMX1:EMX2:EN1:EN2:EVX1:EVX2:GBX1:GBX2:GSX1:GSX2:HMX1:HMX2:HMX3:HOXA1:HOXA2:HOXA3:HOXA4:HOXA5:HOXA6:HOXA7:HOXB1:HOXB2:HOXB3:HOXB4:HOXB5:HOXB6:HOXB7:HOXB8:HOXC4:HOXC5:HOXC6:HOXD1:HOXD3:HOXD4:HOXD8:ISX:MEOX1:MEOX2:MNX1:NKX1-1:NKX1-2:NOTO:OTP:PDX1:TLX2:VAX1:VAX2:VENTX	STAATKRV	54.62	55.56	61.24	62.15	50.05	41.53	45.65	51.67	46.68	52.18	52.36	48.64	30.95	54.54	57.94	49.61	42.2	28.15	16.03	52.14	56.17	44.46	40.68	57.73	59.79	55.22	40.1	50.5	55.52	62.15	10.3666	48.7607	51.67
M10516_2.00:EHF:ELF1:ELF2:ELF3:ELF4:ELF5:ETV6:ETV7	CAGGAAAYD	35.69	45.98	61.95	62.13	34.08	36.52	37.96	56.73	51	33.47	34.7	31.42	23.38	34.38	32.88	35.35	33.11	20.18	11.66	32.7	32.6	36.8	49.3	39.11	57.7	41.95	27.01	38.43	34.94	62.13	11.732	38.0383	35.35
M02062_2.00:HOXA10:HOXA6:HOXA7:HOXB6:HOXB7:HOXB8:HOXC10:HOXC6:HOXC8:HOXD10:HOXD8	TTAATKRSNH	51.01	46.52	50.36	51.88	45.7	34.22	38.67	38.93	33.63	48.65	50.69	46.33	23.29	54.82	62.09	45.57	34.56	26.26	14.7	50.52	57.07	40.7	29.86	57.29	48.68	53.74	36.71	46.22	53.2	62.09	11.1607	43.8576	46.33
M03062_2.00:FOXI1:FOXJ3:FOXK1:FOXK2	GTAAACA	47.04	34.6	49.7	51.28	43.99	29.21	39.12	35.94	34.4	48.26	52.34	46.44	25.04	51.96	62.07	45.36	34.5	30.22	19.87	48.55	58.64	38.64	33.27	61.11	46.36	59.38	42.11	42.45	54.33	62.07	10.8778	43.6614	45.36
M05867_2.00:GATA1:GATA2:GATA3:GATA4:GATA5:GATA6	GATAAS	28.96	37.22	60.04	62.07	30.17	35.53	33.17	43.35	43.47	28.6	27.81	28.28	29.28	27.29	25.18	31.96	35.73	20.65	12.32	28.75	26.62	31.06	35.47	27.98	50.41	29.25	27.91	33.17	27.85	62.07	10.4705	33.0879	29.28
M10592_2.00:GATA1:GATA2:GATA3:GATA4:GATA5:GATA6	VHHGATAANN	42.33	40.02	59.65	62.07	39.61	32.19	39.51	43.84	42.81	42.42	44.19	40.27	22.38	49.23	54.82	38.34	27.59	25.74	16.82	45.17	52.02	39.89	35.87	51.72	52.42	49.17	37.34	42.86	47.72	62.07	10.3883	42.0003	42.42
M01916_2.00:FBXL19:KDM2A:KDM2B	NNTACGNN	54.31	52.94	61.11	61.89	54.45	47.86	48.44	52.53	51.88	53.35	52	54.45	50.33	53.39	53.03	53.47	55.35	35.45	26.49	56.07	55.7	48.5	49.7	49.98	61.15	47.65	43.43	54.83	51.33	61.89	7.07439	51.4159	52.94
M00383_2.00:BARX1:BARX2:BSX:EMX1:EMX2:EN1:EN2:EVX1:EVX2:GBX1:GBX2:GSX1:GSX2:HMX1:HMX2:HMX3:HOXA1:HOXA2:HOXA3:HOXA4:HOXA5:HOXA6:HOXA7:HOXB1:HOXB2:HOXB3:HOXB4:HOXB5:HOXB6:HOXB7:HOXB8:HOXC4:HOXC5:HOXC6:HOXD1:HOXD3:HOXD4:HOXD8:ISX:MEOX1:MEOX2:MNX1:NKX1-1:NKX1-2:NOTO:OTP:PDX1:TLX2:VAX1:VAX2:VENTX	YTAATKRNN	58.96	55.44	56.17	57.63	58.25	47.31	43.58	46.33	40.82	56.27	54.55	57.03	49.92	53.43	54.75	59.74	61.87	28.01	13.91	55.85	54.9	41.15	34.27	54.86	54.58	53.03	35.75	51.55	53.88	61.87	10.762	49.7859	54.55
M08607_2.00:CIC:SOX1:SOX10:SOX11:SOX12:SOX13:SOX14:SOX15:SOX17:SOX18:SOX2:SOX21:SOX3:SOX4:SOX5:SOX6:SOX7:SOX8:SOX9:SRY	BTATTGTB	48.23	39.1	39.23	40.45	44.2	27.36	35.94	28.83	28.1	47.39	50.14	45.46	22.05	52.37	61.82	42.98	32.5	26.31	15.1	48.81	57.62	35.59	23.85	55.15	39.25	50.85	37.18	40.48	52.37	61.82	11.5194	40.3003	40.45
M11408_2.00:TEAD1:TEAD3:TEAD4	GGAATG	43.32	40.93	60.86	61.81	42.52	36.79	42.06	49.47	48.34	43.71	45.13	42.82	32.78	44.83	48.47	43.44	37.4	35.36	29.93	42.1	45.79	40.7	40.08	49.81	55.97	49.98	41.1	43.2	46.96	61.81	7.18207	44.3331	43.32
M00338_2.00:PAX2:PAX6	WCGAAARA	38.85	44.77	61.78	61.75	35.39	37.97	38.26	53.1	47.23	36.75	38.15	33.28	21.21	40.97	42.99	36.54	29.43	22.07	13.11	36.11	38.63	39.49	45.49	45.2	58.56	45.3	29.13	42.23	41.12	61.78	10.9945	39.8228	38.85
M04947_2.00:RHOXF1	YTGATCCC	55.54	43.14	37.49	35.75	56.84	40	42.42	35.44	26.44	56	56.38	57.61	46.26	56.48	60.32	56.15	55.02	36.35	23.44	59.05	61.66	40.7	27.66	53.49	48.49	50.33	43.49	51.58	54.69	61.66	10.8803	47.1797	50.33
M00459_2.00:ALX1:ALX3:ALX4:ARX:BARX1:BARX2:BSX:DLX2:DLX3:DRGX:EMX1:EMX2:EN1:EN2:ESX1:EVX1:EVX2:GBX1:GBX2:GSX1:GSX2:HESX1:HOXA2:HOXA3:HOXB2:HOXB3:HOXD3:ISL1:ISL2:ISX:LBX1:LBX2:LHX1:LHX2:LHX3:LHX4:LHX5:LHX6:LHX8:LHX9:LMX1A:LMX1B:MEOX1:MIXL1:MNX1:MSX1:MSX2:NKX1-1:NKX1-2:NOBOX:NOTO:OTP:PDX1:PHOX2A:PHOX2B:PROP1:PRRX1:PRRX2:RAX:RAX2:SEBOX:SHOX:SHOX2:UNCX:VAX1:VAX2:VSX1:VSX2:ZFHX2:ZFHX3	NNTAATTRV	57.86	53.69	53.75	55.01	57.15	47.27	41.9	45.27	36.84	55.18	53.51	55.64	49.75	51.18	51.14	58.59	61.65	28.05	13.77	53.8	51.73	40.03	32.46	53.16	52.76	51.03	34.06	49.42	51.76	61.65	10.5513	48.1866	51.73
M00307_2.00:ALX1:ALX3:ALX4:ARX:DRGX:EMX1:EMX2:EN1:EN2:ESX1:EVX1:EVX2:GBX1:GBX2:HESX1:HOXA2:HOXB2:ISX:LBX1:LBX2:LHX2:LHX3:LHX4:LHX9:LMX1A:LMX1B:MEOX2:MIXL1:MNX1:MSX1:MSX2:NKX1-1:NKX1-2:OTP:PHOX2A:PHOX2B:PROP1:PRRX1:PRRX2:RAX:RAX2:SEBOX:SHOX:SHOX2:UNCX:VSX1:VSX2	TAATTRVN	58.97	52.06	47.45	48.15	58.94	45.64	42.74	41.42	32.96	56.25	54.64	56.72	49.67	53.78	54.72	58.85	61.65	28.15	14.57	56.5	55.79	39.53	28.86	52.76	50.15	51.3	35.7	50.61	52.86	61.65	11.0771	47.979	51.3
M05897_2.00:SOX1:SOX10:SOX11:SOX12:SOX13:SOX14:SOX15:SOX17:SOX18:SOX2:SOX21:SOX3:SOX30:SOX4:SOX5:SOX6:SOX7:SOX8:SOX9:SRY	AACAATRGVN	48.36	33.85	31.46	32.57	45.47	24.33	34.99	22.63	19.03	48.55	52.04	46.98	22.71	51.58	61.64	45.32	34.28	29.47	18.94	50.77	60.7	32.9	16.63	55.74	33.32	53.01	40.04	39.81	52.71	61.64	13.109	39.3045	39.81
M09680_2.00:HOXA10:HOXA5:HOXA6:HOXA7:HOXA9:HOXB4:HOXB5:HOXB6:HOXB7:HOXB8:HOXB9:HOXC10:HOXC5:HOXC6:HOXC8:HOXC9:HOXD10:HOXD8:HOXD9	TTAATKR	50.94	46.1	48.91	50.28	45.36	33.27	37.35	38.72	31.86	48.91	50.66	45.91	23.71	54.15	61.5	46.59	36.62	25.04	12.58	50.47	57.09	39.85	32.06	57.15	47.93	54.38	35.06	46.29	53.18	61.5	11.3157	43.5145	46.29
M06325_2.00:ALX1:ALX3:ALX4:ARX:BARX1:BARX2:BSX:DLX1:DLX2:DLX3:DLX4:DLX5:DLX6:DRGX:EMX1:EMX2:EN1:EN2:ESX1:EVX1:EVX2:GBX1:GBX2:GSX1:GSX2:HESX1:HOXA1:HOXA2:HOXA3:HOXB1:HOXB2:HOXB3:HOXD3:ISX:LBX1:LBX2:LHX1:LHX2:LHX3:LHX4:LHX5:LHX6:LHX8:LHX9:LMX1A:LMX1B:MEOX1:MIXL1:MNX1:MSX1:MSX2:NKX1-1:NKX1-2:NOBOX:NOTO:OTP:PDX1:PHOX2A:PHOX2B:PROP1:PRRX1:PRRX2:RAX:RAX2:SEBOX:SHOX:SHOX2:UNCX:VAX1:VAX2:VSX1:VSX2:ZFHX2:…	HTAATT	55.16	50.77	52.59	53.83	56.34	45.01	40.76	43.27	34.51	53.72	52.28	55.43	50.08	52.76	53.27	58.46	61.48	27.35	14.04	55.19	53.86	39.8	29.46	51.34	52.07	51.2	32.57	49.65	50.41	61.48	10.7812	47.471	51.34
M10891_2.00:IRF4:IRF8	AGTTTCA	37.66	43.35	58.47	61.45	38.69	40.95	35.42	48.83	42.15	35.39	33.03	36.72	38.19	36.31	31.72	40.34	46.71	18.81	8.48	37.64	32.88	33.03	37.88	31.49	49.96	32.85	22.4	39.32	31.85	61.45	10.4823	37.3093	37.64
M00349_2.00:PAX4	YNAATTARN	57.45	54.15	55.28	56.73	58.07	50.02	44.69	46.05	39.93	55.65	53.31	56.44	51.75	54.34	53.27	58.16	61.43	30.13	16.29	58.54	56.36	43.21	30.66	50.28	55.51	49.12	37.61	54.19	52.1	61.43	10.2449	49.68	53.31
M04218_2.00:HES5	VCACACKT	52.49	46.52	48.64	48.28	47.85	38.65	44.62	40.43	37.17	51	51.66	48.93	31.2	55.09	61.39	45.21	37.01	37.2	28.21	53.68	59.22	45.23	37.07	54.21	51.83	48.91	46.03	51.02	54.94	61.39	8.05808	46.679	48.28
M10456_2.00:E2F1:E2F2:E2F3:E2F4:E2F5:E2F6	CGTTTCBT	30.67	38.56	60.24	61.39	30.36	34.49	32.55	48.54	43.03	29.39	30.89	28.18	19.05	29.84	30.32	33.5	30.43	18.48	9.67	29.23	30.78	32.23	39.48	35.29	53.46	40.89	26.11	34.51	32.21	61.39	11.1834	34.2679	32.21
M00388_2.00:ALX1:ALX3:ALX4:ARX:BARHL1:BARHL2:BARX1:BARX2:BSX:DLX1:DLX2:DLX3:DLX4:DLX5:DLX6:DRGX:EMX1:EMX2:EN1:EN2:ESX1:EVX1:EVX2:GBX1:GBX2:GSX1:GSX2:HESX1:HMX1:HMX2:HMX3:HOXA1:HOXA2:HOXA3:HOXA4:HOXA5:HOXA6:HOXB1:HOXB2:HOXB3:HOXB4:HOXB5:HOXB6:HOXB8:HOXC4:HOXC5:HOXC6:HOXD1:HOXD3:HOXD4:HOXD8:ISX:LHX1:LHX3:LHX4:LHX5:MEOX1:MEOX2:MIXL1:MNX1:MSX1:MSX2:NANOG:NANOGP8:NKX1-1:NKX1-2:NOTO:OTP:PDX1:PHOX2A:PHO…	NTAATTRNNN	57.56	55.77	57.49	59.07	57.79	49.75	44.67	48.97	42.15	54.81	52.48	55.31	49	52.03	51.6	57.9	61.37	28.48	14.7	55.27	53.56	41.95	35.07	51.3	55.35	49.89	35.81	51.36	51.8	61.37	10.1784	49.3883	51.8
M10553_2.00:FOXO1:FOXO3:FOXO4:FOXO6	TTGTTTWB	46.62	37.43	51.17	52.77	43.83	31.33	38.15	40.07	34.96	47.54	50.71	46.41	26.12	51.99	61.36	46.13	36.79	28.76	16.95	47.94	56.59	38.46	33.07	58.96	47.74	58.11	38.29	43.12	53.13	61.36	10.5429	43.6034	46.13
M00286_2.00:ALX1:ALX3:ALX4:ARX:BARX1:BARX2:BSX:DLX1:DLX2:DLX3:DLX4:DLX5:DLX6:DRGX:EMX1:EMX2:EN1:EN2:ESX1:EVX1:EVX2:GBX1:GBX2:GSX1:GSX2:HESX1:HOXA2:HOXA3:HOXB2:HOXB3:HOXD3:ISX:LBX1:LBX2:LHX1:LHX2:LHX3:LHX4:LHX5:LHX6:LHX8:LHX9:LMX1A:LMX1B:MEOX1:MIXL1:MNX1:MSX1:MSX2:NKX1-1:NKX1-2:NOBOX:NOTO:OTP:PDX1:PHOX2A:PHOX2B:PROP1:PRRX1:PRRX2:RAX:RAX2:SEBOX:SHOX:SHOX2:UNCX:VAX1:VAX2:VSX1:VSX2:ZFHX2:ZFHX3	TAATTAD	41.23	50.44	59.61	61.35	42.68	46.59	35.87	49.61	45.8	38.99	36.27	39.48	44.59	33.8	27.62	45.46	53.51	20.27	9.8	37.77	30.36	33.62	35.27	32.6	53.86	35.28	22.19	40.96	32.97	61.35	11.4438	39.2362	38.99
M00557_2.00:ALX1:ALX3:ALX4:ARX:BARHL1:BARHL2:BARX1:BARX2:BSX:DLX1:DLX2:DLX3:DLX4:DLX5:DLX6:DRGX:EMX1:EMX2:EN1:EN2:ESX1:EVX1:EVX2:GBX1:GBX2:GSX1:GSX2:HESX1:HMX1:HMX3:HOXA1:HOXA2:HOXA3:HOXA4:HOXA5:HOXB1:HOXB2:HOXB3:HOXB4:HOXB5:HOXC4:HOXC5:HOXD1:HOXD3:HOXD4:ISX:MEOX1:MEOX2:MIXL1:MNX1:MSX1:MSX2:NKX1-1:NKX1-2:NOTO:OTP:PDX1:PHOX2A:PHOX2B:PROP1:PRRX1:PRRX2:RAX:RAX2:SEBOX:SHOX:SHOX2:TLX1:TLX2:TLX3:UNCX:V…	NNTAATTRN	59.24	55.19	54.33	55.56	58.86	48.85	45.67	45.27	39.38	56.76	53.97	57.64	51.16	53.64	53.73	58.65	61.32	31.87	17.48	57.84	56.94	42.58	33.67	52.43	53.89	49.56	39.46	52.48	54.31	61.32	9.85892	50.0597	53.73
M01655_2.00:ARID3A:ARID3B:ARID3C	NDATYAAAH	48.17	47.06	56.02	57.97	44.08	37.07	36.62	44.56	41.04	46.93	49.68	44.45	23.29	54.04	61.25	46.77	39.35	22.68	10.99	48.13	54.39	39.98	33.67	57.35	51.08	57.19	31.2	45.06	51.69	61.25	11.6388	44.1986	46.77
M06252_2.00:MEIS1:MEIS2:MEIS3:PKNOX1:PKNOX2:TGIF1:TGIF2	TGTCA	29	39.31	60.41	61.22	26.24	32.23	32.98	47.9	45.91	27.18	27.17	24.25	21.63	26.43	25.58	29.02	24.8	20.56	14.83	25.29	25.05	32.14	42.08	33.4	52.95	36.92	26.8	31.72	28.91	61.22	11.4231	32.8245	29
M11236_2.00:REL:RELA	GGGGAATTTCCC	6.35	28.26	29.63	22.83	4.38	24.92	27.69	61.07	45.91	4.54	0.27	3.38	0.5	9.94	1.79	1.48	0.5	7.64	0.26	5.97	0.34	29.27	52.1	2.83	44.54	1.16	12.24	23.63	6.79	61.07	17.6561	15.8693	6.79
M02739_2.00:GATA1:GATA2:GATA3:GATA4:GATA5:GATA6	WGATAA	30.69	37.64	58.41	61.06	28.25	32.01	32.48	42.78	42.26	29.92	29.84	26.12	20.13	28.26	28.28	28.82	24.3	19.75	12.58	28.19	28.72	29.63	34.07	33.98	47.13	34.82	27.28	32.24	31.89	61.06	10.1983	32.4666	29.92
M11141_2.00:NR1D2:NR2C1:NR2C2:NR2F1:NR2F2:NR2F6:NR4A1:PPARA:PPARD:PPARG:RARA:RARB:RARG:RORA:RORB:RORC:RXRA:RXRB:RXRG:THRA	AGGTCAG	54.52	52.9	58.87	58.28	54.75	47.99	50.56	53.52	44.25	53.28	52.75	52.43	43.93	46.74	44.5	53.46	50.95	46.39	45.3	51.13	50.16	46.21	49.1	52.83	61.04	52.7	49.36	50.17	52.44	61.04	4.33565	51.0521	51.13
M05271_2.00:ALX1:ALX3:ALX4:ARX:BARX1:BARX2:BSX:DLX1:DLX2:DLX3:DLX4:DLX5:DLX6:DRGX:EMX1:EMX2:EN1:EN2:ESX1:EVX1:EVX2:GBX1:GBX2:GSX1:GSX2:HMX1:HMX3:HOXA1:HOXA2:HOXA3:HOXA4:HOXA5:HOXB1:HOXB2:HOXB3:HOXB4:HOXB5:HOXC4:HOXC5:HOXD1:HOXD3:HOXD4:ISX:LHX3:LHX4:MEOX1:MIXL1:MNX1:MSX1:MSX2:NKX1-1:NKX1-2:NOTO:OTP:PDX1:PHOX2A:PHOX2B:PROP1:PRRX1:PRRX2:RAX:RAX2:SEBOX:SHOX:SHOX2:UNCX:VAX1:VAX2:VENTX:VSX1:VSX2	YTAATKAM	55.25	53.48	59.83	61.02	50.6	40.63	44.69	49.32	44.91	53.19	54.18	49.47	30.78	55.01	60.16	51.65	42.81	28.38	15.63	52.11	57.03	42.9	39.68	60.57	57.38	58.58	39.94	48.9	57.22	61.02	10.6786	48.8034	51.65
M00461_2.00:SIX1:SIX2:SIX4:SIX5	NTGATACCN	59.04	54.19	59.23	60.19	58.82	47.31	48.37	48.68	43.25	57.68	59.12	56.66	45.92	54.04	56.27	59.87	58.08	45.54	40	56.78	59.02	46.53	43.29	60.44	58.21	60.9	49.31	52.37	56.59	60.9	6.29214	53.6448	56.59
M01738_2.00:BHLHE40:BHLHE41	KCACGTGN	58.38	52.11	47.9	47.07	56.48	44.92	45.19	40.85	35.18	56.92	57.4	55.1	43.93	55.41	59.12	55.02	52.4	37.11	27.42	57.48	60.77	45.09	37.88	56.2	53	52.37	46.08	53.22	57.31	60.77	8.32766	49.9072	52.4
M01228_2.00:FOXC1:FOXC2:FOXD1:FOXD2:FOXD3:FOXD4:FOXD4L1:FOXD4L3:FOXD4L4:FOXD4L5:FOXD4L6:FOXE1:FOXE3:FOXF1:FOXF2:FOXG1:FOXI1:FOXI2:FOXI3:FOXJ3:FOXL1:FOXL2:FOXS1	TADRHMAACA	55.13	52.19	50.53	52.12	55.43	46.95	40.08	40.5	37.5	52.77	51.59	53.45	52	47.25	45.32	57.02	60.76	29.56	18.94	52.5	49.25	35.59	30.66	47.07	49.69	47.81	32.1	47.52	46.78	60.76	9.50477	46.14	47.81
M11262_2.00:RUNX1:RUNX2:RUNX3	TGTGGT	34.78	43.02	59.69	60.74	30.58	35.44	35.33	48.19	47.46	31.73	31.28	27.96	24.04	32.29	31.7	32.8	30.04	27.44	23.58	30.28	29.85	34.92	41.48	36.38	53.56	37.99	29.24	37.64	34.37	60.74	9.54274	36.3379	34.37
M00201_2.00:SOX1:SOX10:SOX11:SOX12:SOX13:SOX14:SOX15:SOX17:SOX18:SOX2:SOX21:SOX3:SOX30:SOX4:SOX5:SOX6:SOX7:SOX8:SOX9:SRY	ATTGTTNYNN	50.08	45.77	53.06	54.94	46.06	33.27	41.42	39.36	37.5	49.68	52.07	45.92	26.54	52.82	60.73	46.24	36.18	29.37	16.29	49.97	57.65	40.03	32.06	58.01	49	55.11	42.43	43.83	54.51	60.73	10.4567	44.8241	46.06
M10186_2.00:KLF1:KLF12:KLF2:KLF3:KLF4:KLF5:KLF6:KLF7:KLF8	CAGTGGG	51.06	49.85	58.82	57.77	52.49	45.19	44.35	51.17	47.79	48.81	49.61	48.43	45.01	43.27	43.37	54.31	56.35	40.64	39.07	45.12	44.14	41.77	44.89	51.88	60.56	54	42.74	46.52	47.83	60.56	5.60367	48.5107	47.83
M05143_2.00:ALX1:ALX3:ALX4:ARX:BARHL1:BARHL2:BARX1:BARX2:BSX:DRGX:EMX1:EMX2:EN1:EN2:ESX1:EVX1:EVX2:GBX1:GBX2:GSX1:GSX2:HESX1:HOXA2:HOXA3:HOXB2:HOXB3:HOXD3:ISX:LBX1:LBX2:LHX1:LHX2:LHX3:LHX4:LHX5:LHX6:LHX8:LHX9:LMX1A:LMX1B:MEOX1:MEOX2:MIXL1:MNX1:MSX1:MSX2:NKX1-1:NKX1-2:NOBOX:NOTO:OTP:PDX1:PHOX2A:PHOX2B:PROP1:PRRX1:PRRX2:RAX:RAX2:SEBOX:SHOX:SHOX2:UNCX:VAX1:VAX2:VSX1:VSX2:ZFHX2	NTAAYGAV	53.87	45.1	48.19	50.17	49.42	33.41	40.62	35.52	35.95	53.14	54.39	50.34	29.45	53.98	60.44	49.97	40.19	29.37	19.21	53.65	59.95	38.91	32.06	59.62	45.58	55.4	41.05	45.99	55.62	60.44	10.5349	45.5366	48.19
M00736_2.00:RBPJ	NNDTTCCCAC	43.09	46.85	60.43	59.91	39.34	36.88	42.65	53.45	46.9	39.83	42.24	36.88	20.22	39.99	42.71	38.31	27.26	39.93	39.47	38.15	42.94	39.62	45.49	52.97	58.5	51.96	44.39	40.18	44.84	60.43	8.70075	43.289	42.65
M00300_2.00:HOXA13:HOXB13:HOXC13:HOXD13	TTTTATTA	47.21	39.06	37.76	38.43	42.25	27.67	31.58	28.83	24	45.7	48.46	44.38	21.55	51.32	60.32	43.93	34.95	22.91	12.05	47.82	55.44	33.62	21.84	54.49	39.12	51.26	31.41	40.29	49.62	60.32	11.8398	38.8714	39.12
M11232_2.00:NFATC1:NFATC2:NFATC3:NFATC4	TGGAAAAWN	38.17	42.93	59.16	60.26	34.99	35.49	39.15	54.59	48.01	37.1	39.62	34.87	19.3	41.62	45.14	35.84	27.15	24.38	18.68	36.85	41.22	37.47	44.09	47.62	54.15	48.35	33.53	40.37	42.01	60.26	10.1673	40.0728	39.62
M01911_2.00:FBXL19:KDM2A:KDM2B	NNNNTACGN	50.86	47.89	59.52	60.22	50.45	41.44	46.56	50.25	49.12	50.6	50.62	51.36	44.51	52.18	53.66	49.88	47.88	37.53	28.08	53.46	55.54	47.6	48.5	52.06	58.83	49.93	45.97	50.91	50.84	60.22	6.33003	49.5259	50.45
M04948_2.00:RHOXF1	YTGATCCC	52.76	39.27	32.68	31.49	53.41	35.8	38.76	29.61	21.68	53.16	54	54.44	42.35	54.41	59.19	52.76	51.73	34.79	23.05	56.4	60.16	37.07	21.04	51.97	42.32	48.21	40.89	47.63	52.57	60.16	11.5534	43.9172	47.63
M00539_2.00:ALX1:ALX3:ALX4:ARX:DRGX:EN1:EN2:ESX1:ISX:LHX2:LHX3:LHX4:LHX6:LHX8:LHX9:LMX1A:LMX1B:MIXL1:OTP:PHOX2A:PHOX2B:PROP1:PRRX1:PRRX2:RAX:RAX2:SEBOX:SHOX:SHOX2:UNCX:VSX1:VSX2:ZFHX2	NHTRATTRN	52.51	55.56	59.24	60.12	53.45	50.52	41.78	53.02	45.24	48.93	46.72	50.02	49.83	45.27	42.49	55.29	60.14	23.24	12.58	49.89	45.97	39.31	39.88	45.78	57.81	49.28	29.18	49.57	44.75	60.14	10.61	46.8059	49.28
M09766_2.00:ARID3A:ARID3B:ARID3C	AATTAA	45.89	36.56	43.27	44.52	42.82	29.48	34.42	30.46	27.1	47.06	50	44.24	24.71	51.94	60.12	44.03	33.95	26.31	16.16	48.49	56.6	35.68	22.85	55.19	42.7	53.26	36.65	40.63	51.44	60.12	11.0998	40.57	42.82
M10647_2.00:CRX:DMBX1:DPRX:GSC:GSC2:OTX1:OTX2:PITX1:PITX2:PITX3:TPRX1	YTAATC	54.82	48.19	51.02	52.29	57.6	46.64	44.12	42.14	36.17	55.44	53.49	56.66	50.58	54.83	54.75	56.76	60.09	32.2	18.01	59.24	58.67	42.27	29.26	48.66	52.6	47.82	39.51	52.44	52.34	60.09	9.88447	48.5728	52.29
M04989_2.00:BARHL1:BARHL2:BARX1:BARX2:BSX:DLX2:DLX3:EMX1:EMX2:ESX1:EVX1:EVX2:GBX1:GBX2:HESX1:HMX1:HMX2:HMX3:HOXA1:HOXA2:HOXA3:HOXA4:HOXA5:HOXB1:HOXB2:HOXB3:HOXB4:HOXB5:HOXC4:HOXC5:HOXD1:HOXD12:HOXD3:HOXD4:LBX1:LBX2:MEOX1:MEOX2:MNX1:MSX1:MSX2:NANOG:NANOGP8:NKX1-1:NKX1-2:PDX1:RAX:RAX2:TLX1:TLX3:VENTX	STAATTRC	47.25	45.85	59.14	59.99	43.45	37.2	42.85	47.69	44.69	46.79	48.78	42.74	24.71	47.33	52.75	43.26	31.44	31.4	24.24	44.84	51.2	41.28	40.28	55.3	55.57	54.35	42.06	43.79	51.62	59.99	8.94755	44.891	44.84
M00221_2.00:SNAI2	CACCTGY	40.35	46.73	59.94	59.99	37.21	39.55	37.39	48.61	43.69	37.01	37.71	34.83	25.21	36.57	37.66	37.9	32.66	23.9	17.35	35.76	37.09	36.35	45.29	44.29	56.9	45.62	29.98	39.99	39.06	59.99	9.54132	39.4686	37.71
M00742_2.00:RBPJ	NDTTCCCAC	29.93	40.68	59.95	59.6	27.68	33.81	37.19	52.46	47.46	27.46	28.66	24.44	17.05	26.51	25.13	27.11	20.46	34.75	36.42	25.46	26.13	34.83	46.29	35.77	55.7	37.95	36.12	32.72	30.22	59.95	11.2528	35.1014	33.81
M01681_2.00:HMGA1:HMGA2	WWWHDHDWWW	46.59	51.35	57.15	59.6	48.58	47.99	36.6	44.98	40.27	44.98	41.85	45.2	49.17	39.74	34.29	51.3	59.92	23.9	14.83	44.54	37.09	32.81	31.06	35.56	51.62	38.54	24.05	44.95	38.3	59.92	10.5251	41.959	44.54
M00788_2.00:ZFX:ZFY	NRGGCCNNN	32.12	43.23	59.45	58.02	36.19	42.44	40.94	53.1	47.57	31.68	30.77	32.95	38.85	26.72	19.06	36.76	40.8	43.09	51.79	29.02	23.27	38.19	52.71	27.62	59.92	32.69	38.72	38.95	28.94	59.92	10.8217	39.1572	38.72
M10010_2.00:MAF:MAFA:MAFB:MAFG:MAFK:NRL	TCAGCAG	36.92	44.19	59.86	59.81	41.18	45.82	40.4	52.88	46.35	36.9	34.82	39.18	45.51	31.17	24.07	42.08	49	32.86	31.92	34.51	27.12	35.95	45.69	30.49	58.48	34.69	32.15	41.63	31.94	59.86	9.42748	40.261	39.18
M05699_2.00:NFKB1:NFKB2	MGGTRCTTCCCCB	6.16	27.47	33.79	26.37	4.22	25.37	26.44	58.43	45.8	4.46	0.12	3.29	0.08	10.15	1.95	1.26	0.17	7.83	0.13	6.13	0.08	30.57	59.72	2.42	49.24	0.96	11.92	25.27	6.74	59.72	18.5816	16.4324	6.74
M00313_2.00:CRX:DMBX1:DPRX:GSC:GSC2:OTX1:OTX2:PITX1:PITX2:PITX3:TPRX1	NTAATCCN	47.87	47.94	58.05	57.8	47.03	44.42	45.81	53.74	46.02	47.74	46.16	46.43	37.35	50.86	51.71	47.2	45.65	31.49	17.22	50.06	51.65	44.82	44.09	47.72	59.68	45.9	40.89	50.58	49.03	59.68	8.05035	46.721	47.2
M00489_2.00:CRX:DMBX1:DPRX:GSC:GSC2:OTX1:OTX2:PITX1:PITX2:PITX3:TPRX1	NTAATCCN	48.73	47.94	58.2	57.97	47.94	45.28	46.19	53.74	46.79	48.75	47.41	47.39	37.77	51.94	53.05	48.32	46.32	32.44	17.48	51.08	52.75	45.99	46.09	49.37	59.68	47.69	41.95	51.73	50.13	59.68	8.01972	47.59	47.94
M07999_2.00:RELA	AGGGRMTTTCCMVR	6	27.39	27.65	20.36	4.18	24.88	26.85	59.64	42.7	4.42	0.11	3.23	0.17	9.88	1.99	1.25	0	8.02	0	5.75	0.08	29.54	52.3	2.6	43.5	0.98	11.81	23.29	6.79	59.64	17.248	15.3572	6.79
M06223_2.00:CDX1:CDX2:CDX4:HOXA13:HOXC13	WTTTATTA	47.76	41.48	39.88	40.74	41.99	28.31	32.33	31.25	27.99	46.04	48.35	43.74	21.88	51.29	59.53	43.39	34.28	23.62	12.85	47.62	54.68	34.07	23.65	54.16	40.88	50.42	31.41	40.74	49.77	59.53	11.2397	39.4517	40.88
M05893_2.00:SOX1:SOX10:SOX11:SOX12:SOX13:SOX14:SOX15:SOX17:SOX18:SOX2:SOX21:SOX3:SOX30:SOX4:SOX5:SOX6:SOX7:SOX8:SOX9:SRY	CYATTGTTTT	55.03	39.47	29.06	29.65	57.09	35.8	34.53	24.34	19.47	54.8	55.67	56.48	48.5	50.21	52.96	59.1	59.53	28.05	16.82	55.94	57.91	30.79	15.03	52.65	34.34	53.51	33.47	43.05	50.75	59.53	14.1456	42.5517	48.5
M11349_2.00:STAT1	CAHTTCCS	27.78	42.77	49.84	46.24	26.33	34.85	39.24	59.43	49.23	25.42	24.03	23.57	19.13	25.32	19.51	24.47	21.07	33.24	35.5	24.53	20.92	36.4	52.71	28.13	55.62	29.26	34.53	36.3	26.54	59.43	11.5362	33.5141	29.26
M00425_2.00:SIX1:SIX2:SIX4:SIX5	YGATACSN	53.57	47.64	58.07	59.41	53.73	43.97	43.6	44.77	40.6	54.03	56.22	52.46	46.26	51.71	55.36	55.31	51.84	33.9	24.11	52.02	55.76	41.19	39.28	57.48	54.71	57.82	42.37	46.93	54.65	59.41	8.21463	49.2679	52.02
M00405_2.00:ALX1:ALX3:ALX4:ARX:DLX1:DLX2:DLX3:DLX4:DLX5:DLX6:DRGX:ESX1:HOXA2:HOXB2:ISX:LHX1:LHX2:LHX3:LHX4:LHX5:LHX9:MEOX1:MIXL1:MNX1:MSX1:MSX2:PHOX2A:PHOX2B:PROP1:PRRX1:PRRX2:RAX:RAX2:SEBOX:SHOX:SHOX2:UNCX:VSX1:VSX2	TAATTRVNN	54.92	51.31	53.27	54.87	55.13	45.06	40.58	44.91	37.72	53.05	51.97	53.52	46.84	50.28	50.78	56.68	59.36	25.84	12.98	51.78	50.91	38.68	31.26	52.31	50.84	51.92	33.63	46.81	50.75	59.36	10.3144	46.8262	50.84
M00152_2.00:ZBTB3	CACTGCANN	47.76	52.77	54.33	53.88	48.86	46.28	37.39	45.12	38.5	45.42	44.9	45.04	45.92	38.02	35.62	52.05	59.31	28.67	25.3	43.27	39.62	36.4	40.28	42.09	55.43	45.01	31.04	45.4	41.21	59.31	8.01103	43.6169	45.01
M11190_2.00:HNF4A:HNF4G:NR2E1	AAGTYAAA	42.32	46.39	57.14	59.25	44.56	44.97	36.28	46.19	44.14	40.89	39.11	41.08	43.59	34.33	29.62	46.91	52.95	22.68	12.05	40.78	34.99	32.86	35.87	35.47	51.11	38.47	25.74	40.92	35.63	59.25	9.89294	39.8721	40.89
M06294_2.00:ALX1:ALX3:ALX4:ARX:BARHL1:BARHL2:BARX1:BARX2:BSX:DRGX:EMX1:EMX2:EN1:EN2:ESX1:EVX1:EVX2:GBX1:GBX2:GSX1:GSX2:HESX1:HMX1:HMX2:HMX3:HOXA1:HOXA2:HOXA3:HOXA4:HOXA5:HOXB1:HOXB2:HOXB3:HOXB4:HOXB5:HOXC4:HOXC5:HOXD3:HOXD4:ISX:LHX2:LHX3:LHX4:LHX9:MEOX1:MEOX2:MIXL1:MNX1:MSX1:MSX2:NKX1-1:NKX1-2:NOTO:OTP:PDX1:PHOX2A:PHOX2B:PROP1:PRRX1:PRRX2:RAX:RAX2:SEBOX:SHOX:SHOX2:TLX1:TLX2:TLX3:UNCX:VAX1:VAX2:VE…	YTAATTA	48.51	52.11	55.08	56.58	48.89	46.28	36.14	44.56	39.49	44.84	43	45.69	46.01	39.54	35.83	52.08	59.25	20.56	9.8	43.93	38.74	33.71	33.27	41.63	51.67	43.22	23.99	43.46	39.47	59.25	10.7023	41.9769	43.46
M10737_2.00:ALX1:ALX3:ALX4:ARX:BARX1:BARX2:BSX:DLX1:DLX2:DLX3:DLX4:DLX5:DLX6:DRGX:EMX1:EMX2:EN1:EN2:ESX1:EVX1:EVX2:GBX1:GBX2:GSX1:GSX2:HESX1:HOXA1:HOXA2:HOXA3:HOXB1:HOXB2:HOXB3:HOXD3:ISX:LBX1:LBX2:LHX1:LHX2:LHX3:LHX4:LHX5:LHX6:LHX8:LHX9:LMX1A:LMX1B:MEOX1:MIXL1:MNX1:MSX1:MSX2:NKX1-1:NKX1-2:NOBOX:NOTO:OTP:PDX1:PHOX2A:PHOX2B:PROP1:PRRX1:PRRX2:RAX:RAX2:SEBOX:SHOX:SHOX2:UNCX:VAX1:VAX2:VSX1:VSX2:ZFHX2:…	WDCTWATT	51.95	48.02	48.9	50.32	53.24	43.12	39.05	39.29	33.3	50.49	48.88	52.78	46.42	48.36	48.09	54.57	59.09	27.3	13.77	52.41	51.2	39.62	32.67	46.99	48.22	46.06	32.68	47.37	46.64	59.09	9.51279	44.8552	48.02
M10601_2.00:TRPS1	TATCTM	50.47	48.27	56.86	58.98	44.76	36.57	40.01	41.71	39.82	48.37	49.63	45.08	28.54	51.85	57.85	45.02	36.45	27.86	16.29	49.42	54.9	41.28	33.87	55.4	51.27	51.97	37.29	46.81	52.28	58.98	9.9697	44.789	46.81
M08001_2.00:RELA	NRGGGRMTTTCCMVR	5.9	27.01	26.14	19.01	4.1	24.2	26.42	58.93	41.04	4.38	0.11	3.21	0.17	9.66	1.99	1.25	0	8.02	0	5.64	0.08	29.05	51.3	2.56	41.63	0.98	11.6	22.81	6.72	58.93	16.8129	14.9624	6.72
M03046_2.00:FOXC2:FOXD1:FOXD2:FOXD3:FOXG1:FOXI1:FOXI2:FOXI3:FOXJ2:FOXJ3:FOXK1:FOXK2:FOXP1:FOXP3	RTAAACAA	45.79	34.6	38.02	39.56	42.49	26.77	31.55	27.62	23.56	45.36	48.81	44.82	23.21	49.51	58.89	43.69	35.51	24.8	14.44	46.78	54.7	31.65	23.05	54.1	37.36	52.16	33.63	38.84	48.69	58.89	11.2674	38.6193	38.84
M10755_2.00:BARX1:BARX2:BSX:EMX1:EMX2:EN1:EN2:EVX1:EVX2:GBX1:GBX2:GSX1:GSX2:HMX1:HMX2:HMX3:HOXA1:HOXA2:HOXA3:HOXA4:HOXA5:HOXA6:HOXA7:HOXB1:HOXB2:HOXB3:HOXB4:HOXB5:HOXB6:HOXB7:HOXB8:HOXC4:HOXC5:HOXC6:HOXD1:HOXD3:HOXD4:HOXD8:ISX:MEOX1:MEOX2:MNX1:NKX1-1:NKX1-2:NOTO:OTP:PDX1:TLX2:VAX1:VAX2:VENTX	ATAATTRG	54.65	42.68	39.95	40.84	56.04	39.55	37.76	33.45	24.45	54.23	54.07	55.88	47.59	54.66	58.19	57.43	58.86	27.58	14.44	54.37	56.21	35.81	23.45	54.13	42.83	52.67	34.11	45.4	52.69	58.86	12.1477	44.9645	47.59
M01016_2.00:FOXN2:FOXN3	NNGACRCNNN	43.6	42.98	58.64	58.81	41.14	36.75	41.85	45.34	43.03	43.12	44.88	41.1	27.62	47.24	51.67	40.54	31.16	37.25	33.25	44.64	50.31	42.99	43.69	50.86	57.84	51.12	43.27	45.06	47.25	58.81	7.38533	44.3793	43.6
M00460_2.00:ARX:BARHL1:BARHL2:BARX1:BARX2:BSX:DLX1:DLX2:DLX3:DLX4:DLX5:DLX6:EMX1:EMX2:ESX1:EVX1:EVX2:GBX1:GBX2:HMX1:HMX2:HMX3:HOXA2:HOXB2:LBX1:LBX2:MEOX1:MEOX2:MNX1:MSX1:MSX2:NANOG:NANOGP8:NKX1-1:NKX1-2:PDX1:RAX:RAX2:TLX1:TLX2:TLX3:UNCX:VAX1:VAX2	NTAAWYGNY	48.55	51.23	57.46	58.81	50.26	46.95	39.76	49.18	42.48	45.6	43.34	46.95	48.09	39.98	36.35	52.63	57.47	24.99	14.17	46.9	42.91	35.63	36.27	42.17	53.67	45.42	29.4	46.18	41.05	58.81	9.71646	43.9259	45.6
M08007_2.00:RELA	AGGGRATTTCCAV	5.83	26.43	26.32	19.24	4.06	23.7	26.32	58.79	41.26	4.36	0.14	3.17	0.17	9.57	1.9	1.27	0.06	7.97	0	5.58	0.11	29	52.3	2.53	41.76	1.01	11.49	22.85	6.77	58.79	16.8813	14.9641	6.77
M10659_2.00:ALX1:ALX3:ALX4:ARX:DRGX:EMX1:EMX2:EN1:EN2:ESX1:GBX1:GBX2:GSX1:GSX2:HESX1:HOXA2:HOXA3:HOXB2:HOXB3:HOXD3:ISX:LHX1:LHX2:LHX3:LHX4:LHX5:LHX6:LHX8:LHX9:LMX1A:LMX1B:MIXL1:MNX1:MSX1:MSX2:NOBOX:NOTO:OTP:PDX1:PHOX2A:PHOX2B:PROP1:PRRX1:PRRX2:RAX:RAX2:SEBOX:SHOX:SHOX2:UNCX:VAX1:VAX2:VSX1:VSX2:ZFHX2	ATTAAW	48.44	43.98	49.4	50.92	43.7	33.54	37.08	37.44	33.08	47.04	48.49	44.48	22.55	52.38	58.78	43.87	36.12	25.65	14.83	49.93	56.39	37.43	29.26	53.61	47.93	49.79	36.18	44.73	50.72	58.78	10.4566	42.3359	44.48
M09881_2.00:MITF:TFE3:TFEB:TFEC	CATGTGA	51.44	46.14	46.28	45.79	47.2	36.84	42.9	38.36	33.41	50.06	50.34	47.66	27.12	52.63	58.74	45.03	37.07	35.17	22.91	51.85	58.09	43.21	34.27	53.82	49.83	48.67	44.17	47.3	53.97	58.74	8.684	44.8369	46.28
M04920_2.00:CRX:DMBX1:DPRX:GSC:GSC2:OTX1:OTX2:PITX1:PITX2:PITX3:TPRX1	NTAATCCB	57.22	53.98	56.59	57.96	54.65	46.23	45.69	43.91	42.59	55.71	54.94	53.02	40.52	54.39	56.38	55.18	52.79	34.65	19.6	57.02	58.67	44.11	34.87	54.46	55.97	51.28	43.54	53.52	55.39	58.67	8.98217	49.8217	53.98
M08003_2.00:RELA	AGGGGATTTCCMVV	5.84	26.59	25.67	18.45	4.06	23.97	26.19	58.65	41.26	4.35	0.11	3.17	0.17	9.65	1.97	1.23	0	7.97	0	5.62	0.06	28.82	50.1	2.54	41.36	0.95	11.23	22.66	6.68	58.65	16.6577	14.8041	6.68
M07582_2.00:ZNF557	TCCCTG	53.97	48.06	49.29	46.99	58.64	49.35	49.28	50.68	41.48	53.16	53.81	55.47	51.33	46.29	44.53	58.23	55.91	50.59	52.85	51.27	49.93	41.64	44.49	54.68	56.64	57.34	50.95	48.19	50.04	58.64	4.60188	50.8648	50.68
M05049_2.00:HOXA10:HOXA4:HOXA5:HOXA6:HOXA7:HOXA9:HOXB4:HOXB5:HOXB6:HOXB7:HOXB8:HOXB9:HOXC10:HOXC4:HOXC5:HOXC6:HOXC8:HOXC9:HOXD10:HOXD4:HOXD8:HOXD9:MNX1:PDX1	BTAATKGC	48.11	45.1	47.73	48.73	42.39	31.33	36.44	35.66	32.52	45.47	46.3	43.11	22.21	51.71	58.58	41.47	32.66	24.47	12.85	47.74	53.74	38.68	30.06	51.61	47.69	47.15	34.9	44.5	49.59	58.58	10.359	41.1207	44.5
M10293_2.00:WT1	CCCYCCBSC	40.75	50.06	53.75	51.42	42.91	50.11	43.1	52.31	45.58	36.95	33.9	37.81	49.08	27.97	18.47	42.33	52.51	45.97	52.19	35.26	25.84	40.43	53.71	28.44	58.56	30.85	38.88	42.94	30.02	58.56	10.0022	41.7966	42.91
M10566_2.00:FOXC1:FOXC2:FOXD1:FOXD2:FOXD3:FOXD4:FOXD4L1:FOXD4L3:FOXD4L4:FOXD4L5:FOXD4L6:FOXE1:FOXE3:FOXF1:FOXF2:FOXG1:FOXI1:FOXI2:FOXI3:FOXJ3:FOXL1:FOXL2:FOXS1	AAACAAAR	46.43	38.89	36.5	37.27	49.54	39.28	33.94	30.75	23.34	46.84	47.63	47.63	48.17	41.09	40.27	54.02	58.53	23.76	14.7	46.83	45.33	27.43	20.44	43.04	37.94	47.65	29.66	40.1	41.43	58.53	10.3669	39.2562	40.27
M05700_2.00:NFKB1:NFKB2	AGGTRCTTCCCCT	6.36	28.76	34.32	27	4.29	25.73	27.05	58.51	46.24	4.54	0.16	3.22	0.08	10.26	1.95	1.26	0.11	7.78	0.26	6.18	0.08	31.02	58.12	2.48	49.45	0.99	13.08	25.46	6.95	58.51	18.5626	16.61	6.95
M04988_2.00:BARHL1:BARHL2:BARX1:BARX2:BSX:DLX2:DLX3:EMX1:EMX2:ESX1:EVX1:EVX2:GBX1:GBX2:HESX1:HMX1:HMX2:HMX3:HOXA1:HOXA2:HOXA3:HOXA4:HOXA5:HOXB1:HOXB2:HOXB3:HOXB4:HOXB5:HOXC4:HOXC5:HOXD1:HOXD12:HOXD3:HOXD4:LBX1:LBX2:MEOX1:MEOX2:MNX1:MSX1:MSX2:NANOG:NANOGP8:NKX1-1:NKX1-2:PDX1:RAX:RAX2:TLX1:TLX3:VENTX	WTAATGAB	51.66	46.48	53.23	55.7	46.74	36.79	41.55	40.85	38.94	49.87	51.77	47.16	26.21	52.12	58.19	46.79	34.73	30.03	20.4	51.62	58.18	40.07	36.27	58.5	48.49	55.07	40.62	46.52	53.11	58.5	9.7295	45.4366	46.79
M01477_2.00:ELF1:ELF2:ELF4:ELK1:ELK3:ELK4:ERF:ERG:ETS1:ETS2:ETV1:ETV2:ETV3:ETV3L:ETV4:ETV5:FEV:FLI1:GABPA	NRBCGGAARY	31.38	37.68	57.45	58.49	27.96	28.98	32.69	48.11	46.9	28.89	29.67	25.99	13.89	30.27	31.66	28.21	23.19	15.89	7.42	27.73	30.12	32.5	47.9	35.99	50.47	35.16	24.26	32.54	32.21	58.49	11.8126	32.8828	31.38
M10634_2.00:ISL1:ISL2:NOTO:SHOX:SHOX2:VSX1	GGYTAATG	47.99	50.77	50.94	52.3	47.81	45.69	35.17	41.14	37.06	43.72	40.86	44.7	46.51	37.5	33.33	50.44	58.42	21.17	11.39	43.38	37.72	32	31.46	38.92	48.22	39.96	23.09	42.04	38.09	58.42	10.071	40.4066	41.14
M09347_2.00:NFKB1:RELA:RELB	GGGGGMTTTCCM	5.84	26.72	29.67	23.1	4.09	23.84	26.57	58.36	43.14	4.21	0.16	3.16	0.17	9.37	1.65	1.25	0	7.36	0.79	5.59	0.14	28.64	52.71	2.55	43.74	1	11.55	23.44	6.31	58.36	17.2541	15.349	6.31
M09352_2.00:NFKB1:RELA:RELB	GGGGGMTTTCCM	5.84	26.72	29.67	23.1	4.09	23.84	26.57	58.36	43.14	4.21	0.16	3.16	0.17	9.37	1.65	1.25	0	7.36	0.79	5.59	0.14	28.64	52.71	2.55	43.74	1	11.55	23.44	6.31	58.36	17.2541	15.349	6.31
M00418_2.00:CRX:DMBX1:DPRX:GSC:GSC2:OTX1:OTX2:PITX1:PITX2:PITX3:TPRX1	NTAATCCN	48.43	47.23	56.41	56.1	47.57	44.65	45.42	52.53	45.69	48.41	46.99	47.03	37.19	51.62	52.93	48.1	46.15	31.35	16.69	50.75	52.57	45.32	45.09	48.99	58.32	47.22	40.89	51.02	49.86	58.32	7.97216	46.9145	47.57
M00222_2.00:SNAI2	CACCTGYNNN	39.97	42.81	57.69	58.27	36.97	37.97	37.58	44.63	40.82	37.78	38.75	35.61	24.71	35.84	37.55	37.37	31.61	25.41	18.81	37.28	39.64	35.5	41.68	45.14	53.27	45.12	34.16	39.14	40.19	58.27	8.41701	39.0093	37.97
M00292_2.00:ALX1:ALX3:ALX4:ARX:BARHL1:BARHL2:BARX1:BARX2:BSX:DRGX:EMX1:EMX2:EN1:EN2:ESX1:EVX1:EVX2:GBX1:GBX2:GSX1:GSX2:HESX1:HOXA2:HOXA3:HOXB2:HOXB3:HOXD3:ISX:LBX1:LBX2:LHX1:LHX2:LHX3:LHX4:LHX5:LHX6:LHX8:LHX9:LMX1A:LMX1B:MEOX1:MEOX2:MIXL1:MNX1:MSX1:MSX2:NKX1-1:NKX1-2:NOBOX:NOTO:OTP:PDX1:PHOX2A:PHOX2B:PROP1:PRRX1:PRRX2:RAX:RAX2:SEBOX:SHOX:SHOX2:UNCX:VAX1:VAX2:VSX1:VSX2:ZFHX2	VNTAATTRV	54.53	49.73	50.39	51.64	54.66	45.64	40.42	42.92	35.51	52.25	49.98	52.55	48.34	47.54	46.73	54.76	58.25	27.16	14.3	50.84	48.88	38.14	30.66	48.53	49.61	47.17	33.1	46.96	49.08	58.25	9.59222	45.5266	48.53
M11263_2.00:RUNX1:RUNX2:RUNX3	TGTGGT	30.93	39.43	57.09	58.18	27.26	32.6	32.23	45.55	45.02	27.65	27.1	24.2	20.88	26.88	26.1	29.6	26.48	24.61	21.85	26	25.19	31.06	38.08	32.69	50.12	34.88	25.69	33.81	30.24	58.18	9.84561	32.8069	30.24
M01988_2.00:FOXC1:FOXI1:FOXI3:FOXJ3:FOXK1:FOXK2:FOXP2:FOXP4	NNRTAAACAH	48.68	42.1	51.59	53.25	44.44	32.82	38.55	39.07	35.73	48.21	50.76	45.18	27.95	49.14	56.08	46.45	37.85	30.46	20.26	47.22	54.39	38.73	31.66	58.1	47.48	56.69	38.45	43.46	52.08	58.1	9.38384	43.6838	45.18
M01475_2.00:ELF5:SPI1:SPIB:SPIC	ADGVGGAAGT	33.13	39.47	58.05	56.9	30.96	32.73	37.53	52.31	51.11	31.17	32.2	28.58	13.89	32.38	33.29	28.94	19.68	26.73	22.91	28.92	31.49	36.89	50.3	39.72	56.4	39.84	33.63	35.26	35.48	58.05	10.9827	36.2031	33.29
M02526_2.00:LIN54	DTTCAAAH	39.68	41.89	55.77	58	42.36	41.44	33.46	43.99	37.72	38.21	36.82	40.51	44.18	34.85	31.61	46.73	53.29	18.86	9.54	38.13	33.59	30.43	32.06	36	48.81	39.38	22.14	38.43	34.19	58	10.1861	38.0024	38.21
M06244_2.00:PBX1:PBX2:PBX3:PBX4	TAAAWCRAAA	48.18	46.27	45.32	47.51	49.66	43.84	32.42	34.59	30.97	44.66	44.08	46.65	47.25	40.83	38.64	52.27	57.97	21.03	12.58	46.71	43.26	28.96	24.45	40.05	42.22	41.92	23.41	40.48	38.23	57.97	10.1693	39.8072	42.22
M10642_2.00:HOXA10:HOXA11:HOXA5:HOXA6:HOXA7:HOXA9:HOXB5:HOXB6:HOXB8:HOXB9:HOXC10:HOXC11:HOXC5:HOXC6:HOXC8:HOXC9:HOXD10:HOXD11:HOXD8:HOXD9	TTATRHYWT	49.78	46.35	54.33	56.83	44.22	35.85	37.33	39.5	35.95	47.85	48.64	45.33	26.71	51.89	57.94	44.78	36.29	28.01	14.97	49.13	53.86	40.52	33.07	53.62	48.89	48.89	34	46.25	50.65	57.94	9.99253	43.4976	46.25
M08004_2.00:RELA	HAGGGRMTTTCCMRR	5.77	26.47	24.56	17.48	4.04	23.61	25.76	57.86	38.94	4.37	0.12	3.22	0.17	9.53	1.9	1.26	0.06	8.02	0	5.63	0.09	28.37	49.1	2.52	40.16	1.02	11.02	22.4	6.67	57.86	16.2382	14.4869	6.67
M02718_2.00:SOX1:SOX10:SOX11:SOX12:SOX13:SOX14:SOX15:SOX17:SOX18:SOX2:SOX21:SOX3:SOX30:SOX4:SOX5:SOX6:SOX7:SOX8:SOX9:SRY	GACAATGDN	47.73	33.93	24.02	24.94	43.44	21.49	30.19	17.94	16.7	46.74	49.45	44.16	19.8	48.01	57.83	42.13	31.44	25.27	14.3	47.09	55.44	28.87	14.63	52.7	26.92	47.56	34	35.63	50.13	57.83	13.3618	35.6028	34
M10618_2.00:GTF2IRD1	CAGCGRNV	52.95	45.27	47.07	45.05	54.71	39.32	45.21	41.35	36.73	52.84	55.74	52.82	36.36	52.75	57.17	53.72	49.5	50.97	52.45	51.27	55.76	44.06	41.88	57.72	55.97	57.83	53.23	48.79	54.56	57.83	6.30439	49.7603	52.45
M09140_2.00:CDX1:CDX2:CDX4	MCATAAAT	48.9	43.93	48.39	50.42	44.59	33.72	36.49	35.73	32.74	47.39	49.66	44.33	25.04	50.46	57.74	45.07	36.23	27.86	17.09	47.86	53.66	36.44	26.05	53.29	45.39	51.91	36.55	43.16	50.75	57.74	9.92317	42.0979	44.59
M09186_2.00:CDX1:CDX2:CDX4	MCATAAAT	48.9	43.93	48.39	50.42	44.59	33.72	36.49	35.73	32.74	47.39	49.66	44.33	25.04	50.46	57.74	45.07	36.23	27.86	17.09	47.86	53.66	36.44	26.05	53.29	45.39	51.91	36.55	43.16	50.75	57.74	9.92317	42.0979	44.59
M05792_2.00:SOX1:SOX10:SOX11:SOX12:SOX13:SOX14:SOX15:SOX17:SOX18:SOX2:SOX21:SOX3:SOX30:SOX4:SOX5:SOX6:SOX7:SOX8:SOX9:SRY	SCATTGTB	44.27	31.64	26.03	27.06	40.4	20.63	30.12	19.22	16.81	43.82	46.44	42.09	19.22	47.74	57.72	38.84	28.65	23.76	14.04	44.92	53.8	29.45	16.23	50.97	28.12	45.58	33.58	34.89	48.56	57.72	12.4193	34.6414	33.58
M06375_2.00:HOXA3:HOXA4:HOXA5:HOXA6:HOXA7:HOXA9:HOXB3:HOXB4:HOXB5:HOXB6:HOXB7:HOXB8:HOXB9:HOXC4:HOXC5:HOXC6:HOXC8:HOXC9:HOXD3:HOXD4:HOXD8:HOXD9:PDX1	ATAATT	24.41	36.35	55.71	57.67	21.62	29.44	25.78	39.36	40.49	22.26	21.98	19.23	14.98	21.7	20.19	24.69	23.58	13.81	6.09	20.64	19.11	25.37	31.26	25.5	45.39	28.8	18.38	26.28	22.66	57.67	11.567	26.9907	24.41
M06237_2.00:ALX1:ALX3:ALX4:ARX:BARX1:BARX2:BSX:DLX1:DLX2:DLX3:DLX4:DLX5:DLX6:DRGX:EMX1:EMX2:EN1:EN2:ESX1:EVX1:EVX2:GBX1:GBX2:GSX1:GSX2:HESX1:HMX1:HMX3:HOXA1:HOXA2:HOXA3:HOXA4:HOXA5:HOXB1:HOXB2:HOXB3:HOXB4:HOXB5:HOXC4:HOXC5:HOXD1:HOXD3:HOXD4:ISX:LHX2:LHX3:LHX4:LHX6:LHX8:LHX9:LMX1A:LMX1B:MEOX1:MIXL1:MNX1:MSX1:MSX2:NKX1-1:NKX1-2:NOBOX:NOTO:OTP:PDX1:PHOX2A:PHOX2B:PROP1:PRRX1:PRRX2:RAX:RAX2:SEBOX:SHOX…	RYTAATTR	47.05	43.48	49.55	50.79	41.81	31.33	34.89	35.94	33.74	45.3	46.76	43.42	23.21	49.89	57.67	43.32	34.62	25.08	12.85	45.91	52.17	37.02	28.26	53.99	46.94	50.91	34.22	42.53	49.6	57.67	10.3433	41.1121	43.42
M10651_2.00:ALX1:ALX3:ALX4:ARX:BARX1:BARX2:BSX:DLX1:DLX2:DLX3:DLX4:DLX5:DLX6:DRGX:EMX1:EMX2:EN1:EN2:ESX1:EVX1:EVX2:GBX1:GBX2:GSX1:GSX2:HMX1:HMX3:HOXA1:HOXA2:HOXA3:HOXA4:HOXA5:HOXA7:HOXB1:HOXB2:HOXB3:HOXB4:HOXB5:HOXB7:HOXC4:HOXC5:HOXD1:HOXD3:HOXD4:ISX:LHX3:LHX4:MEOX1:MEOX2:MIXL1:MNX1:MSX1:MSX2:NANOG:NANOGP8:NKX1-1:NKX1-2:NOTO:OTP:PDX1:PHOX2A:PHOX2B:PROP1:PRRX1:PRRX2:RAX:RAX2:SEBOX:SHOX:SHOX2:UNCX:…	CVTAWTDKB	53.83	48.56	46.16	46.7	55.38	43.88	42.33	39.07	34.4	51.4	50.8	52.85	49	48.73	48.09	54.17	57.64	38.05	30.2	52.23	50.46	39.22	31.06	47.09	48.44	46.02	39.72	47.41	47.34	57.64	6.99193	46.2148	47.41
M10510_2.00:ELF1:ELF2:ELF4:ELK1:ELK3:ELK4:ERF:ERG:ETS1:ETS2:ETV1:ETV2:ETV3:ETV3L:ETV4:ETV5:FEV:FLI1:GABPA	MCAGGAAA	24.99	34.51	57	57.63	23.89	30.56	31.58	46.55	46.35	24.06	25.01	20.93	15.31	23.97	22.37	23.97	19.4	20.74	18.41	22.13	22.19	30.66	42.69	28.21	51.08	31.09	25	30.34	26.05	57.63	11.5158	30.23	25.01
M08002_2.00:RELA	AGGGRMTTTCCMVVS	5.72	26.14	24.89	17.84	3.99	23.57	25.71	57.44	39.82	4.31	0.11	3.13	0.17	9.54	1.81	1.23	0	7.87	0	5.51	0.06	28.42	50.3	2.54	40.43	0.94	11.02	22.51	6.54	57.44	16.3776	14.5366	6.54
M05311_2.00:HOXA10:HOXA4:HOXA5:HOXA6:HOXA7:HOXA9:HOXB4:HOXB5:HOXB6:HOXB7:HOXB8:HOXB9:HOXC10:HOXC4:HOXC5:HOXC6:HOXC8:HOXC9:HOXD10:HOXD4:HOXD8:HOXD9:MNX1:PDX1	BTAATKGC	47.12	44.06	46.65	47.45	41.71	30.97	35.37	35.09	31.08	44.53	45.36	42.57	21.55	50.68	57.42	40.6	32	24.09	12.45	46.9	52.81	37.43	28.26	50.2	47.16	45.9	33.63	43.76	48.53	57.42	10.2461	40.1838	43.76
M02086_2.00:ALX1:ALX3:ALX4:ARX:DRGX:EN1:EN2:ESX1:ISX:LHX2:LHX3:LHX4:LHX6:LHX8:LHX9:LMX1A:LMX1B:MIXL1:OTP:PHOX2A:PHOX2B:PROP1:PRRX1:PRRX2:RAX:RAX2:SEBOX:SHOX:SHOX2:UNCX:VSX1:VSX2:ZFHX2	NTGATTRN	30.3	35.81	56.04	57.4	28.06	29.66	30.42	44.41	41.26	29.18	30.43	26.33	15.81	33.16	35.94	28.98	22.85	14.95	7.42	29.74	33.01	31.51	38.28	37.34	48.97	39.76	23.2	32.35	33.18	57.4	10.8622	32.6121	31.51
M00528_2.00:GSC:TPRX1	NTAATCCN	49.1	47.14	56.29	57.39	48.36	43.16	42.94	45.48	41.59	48.83	48.14	47.54	38.85	50.92	52.93	48.35	47.27	31.59	18.81	50.79	52.75	41.73	33.47	47.25	54.87	45.29	39.19	48.53	49.59	57.39	7.95209	45.7979	47.54
M05383_2.00:CRX:DMBX1:DPRX:GSC:GSC2:OTX1:OTX2:PITX1:PITX2:PITX3:TPRX1	STAATCCS	55.06	42.81	30.86	30.98	54.25	36.98	36.55	24.77	21.46	54.12	54.91	53.39	42.93	50.14	53.48	55	54.57	33.24	22.12	55.28	57.38	33.89	17.03	51.21	37.06	48.83	39.35	45.7	51.06	57.38	12.128	42.9107	45.7
M02463_2.00:GMEB1:GMEB2	BBACGYH	48.87	48.48	53.34	52.36	50.99	45.15	43.67	48.54	44.58	46.67	44.99	49.7	51.83	43.62	40.13	51.38	57.36	44.55	43.58	48.02	44.43	43.43	46.89	44.26	56.82	45.06	40.94	48.23	42.65	57.36	4.36786	47.2593	46.67
M00165_2.00:GATA1:GATA2:GATA3:GATA4:GATA5:GATA6	NWGATAAS	17.44	25.68	54.91	57.36	16.55	23.3	25.57	37.44	38.05	17.85	17.59	16.23	11.65	19.49	19.31	16.71	13.1	14.1	8.87	17.85	18.5	24.16	29.66	22.73	42.94	23.24	21.5	23.67	20.95	57.36	11.7419	24.0138	20.95
M00172_2.00:ALX1:ALX3:ALX4:ARX:BARX1:BARX2:BSX:DLX1:DLX2:DLX3:DLX4:DLX5:DLX6:DRGX:EMX1:EMX2:EN1:EN2:ESX1:EVX1:EVX2:GBX1:GBX2:GSX1:GSX2:HMX1:HMX3:HOXA1:HOXA2:HOXA3:HOXA4:HOXA5:HOXA7:HOXB1:HOXB2:HOXB3:HOXB4:HOXB5:HOXB7:HOXC4:HOXC5:HOXD1:HOXD3:HOXD4:ISX:LHX3:LHX4:MEOX1:MEOX2:MIXL1:MNX1:MSX1:MSX2:NANOG:NANOGP8:NKX1-1:NKX1-2:NOTO:OTP:PDX1:PHOX2A:PHOX2B:PROP1:PRRX1:PRRX2:RAX:RAX2:SEBOX:SHOX:SHOX2:UNCX:…	YTAATKRNNN	54.43	53.36	50.57	52.02	53.4	43.07	39.55	41.21	34.85	50.97	48.92	51.87	45.84	48.7	48.56	53.7	57.36	24.05	12.72	51.4	50.16	36.71	31.26	47.23	49.83	44.74	32.15	46.85	47.88	57.36	10.0451	44.9434	48.56
M05800_2.00:TBX2:TBX3:TBX4:TBX5	NYVACACSTN	50.47	48.02	55.44	55.12	51.78	45.82	44.31	47.69	42.92	48.64	47.45	51.03	51.5	47.34	46.07	52.18	55.63	37.67	30.46	49.89	48.29	43.57	41.28	46.86	57.33	45.59	40.25	48.45	46.16	57.33	5.6876	47.49	47.69
M01490_2.00:EHF:ELF1:ELF2:ELF3:ELF4:ELF5:ETV6:ETV7:SPI1:SPIC	ANVMGGAAGT	12.83	27.34	56.67	57.31	12.19	23.39	26.42	48.68	47.46	12.91	12.45	11.34	9.65	14.88	11.47	12.68	10.59	15.09	12.85	11.32	9.2	27.79	48.7	14.85	48.7	17.92	18.7	22.55	14.36	57.31	15.6157	23.1134	14.88
M11308_2.00:SOX1:SOX10:SOX11:SOX12:SOX13:SOX14:SOX15:SOX17:SOX18:SOX2:SOX21:SOX3:SOX30:SOX4:SOX5:SOX6:SOX7:SOX8:SOX9:SRY	ACAAAGGG	47.02	36.43	30.01	30.86	42.19	23.84	31.62	24.56	19.91	45.83	47.24	43.5	21.13	48.64	57.26	41.05	30.38	24.47	14.83	46.8	54.51	30.57	20.24	51.53	32.44	46.47	32.57	38.17	49.77	57.26	11.684	36.6841	36.43
M10092_2.00:ZEB1:ZEB2	CKGTTTCWD	48.4	48.9	55.55	57.18	49.77	46.64	41.05	46.26	41.04	47.4	46.03	47.77	47.25	44.38	42.69	50.45	53.96	27.39	16.29	48.33	45.85	38.1	41.88	42.9	52.82	44.05	34.59	47.22	44.21	57.18	8.15561	44.7707	46.26
M10280_2.00:EGR1:EGR2:EGR3:EGR4	GTGGGT	47.88	43.1	50.56	50.3	44.35	35.58	40.42	41.71	37.28	46.55	47.86	44.47	28.79	51.41	57.17	45.27	38.24	34.28	24.5	47.33	52	43.21	42.69	53.1	52.47	52.54	40.04	46.85	50.22	57.17	7.52175	44.4886	45.27
M08000_2.00:RELA	HAGGGRATTTCCAV	5.72	26.09	25.41	18.67	4	23.16	25.66	57.15	38.05	4.28	0.14	3.15	0.17	9.34	1.95	1.27	0.11	8.02	0	5.47	0.09	27.61	45.89	2.51	39.92	1.02	11.12	22.14	6.56	57.15	15.8613	14.299	6.56
M10228_2.00:KLF10:KLF11	GGSGGTGBAV	40.66	46.89	53.35	50.96	39.8	42.39	42.81	47.9	43.36	37.09	37.42	35.04	29.62	32.2	30.07	38.32	36.68	46.44	55.23	34.73	34.37	40.39	51.5	40.73	57.14	41.55	45.6	39.77	37.33	57.14	7.24808	41.7014	40.66
M00779_2.00:KLF1:KLF12:KLF3:KLF5:KLF8	RCCMCRCCCH	39.98	47.73	52.39	50.22	43.22	47.63	43.58	49.61	44.03	37.65	33.95	38.84	48.17	28.78	20.15	42.7	51.73	38.57	41.85	37.3	29.54	37.79	48.1	27.19	57.14	29.76	37.5	43.35	31.4	57.14	8.69311	40.6845	41.85
M11276_2.00:SMAD4	TGTCTGN	21.38	30.35	56.91	56.58	21.66	28.94	32.96	45.48	43.92	22.33	24	19.95	17.39	22.14	21.07	23.37	20.35	32.53	34.97	18.96	19.2	30.43	44.69	28.62	52.63	33.97	33.79	27.73	25.13	56.91	11.4862	30.739	28.62
M05835_2.00:FOSL2	ATGASTCA	12.38	26.59	53.81	56.87	11.08	22.53	24.23	39.93	42.48	11.53	9.44	9.99	6.16	13.47	10.13	8.57	5.63	10.8	6.62	12.01	9.84	23.13	31.86	11.13	40.45	10.53	16.68	21.47	13.53	56.87	14.3722	19.7541	12.38
M00508_2.00:HOXA10:HOXA11:HOXC10:HOXC11:HOXC12:HOXD10:HOXD11:HOXD12:MEOX1	DTTTAYKRBN	46.4	41.56	44.8	46.44	41	28.71	32.58	31.89	27.43	44.61	46.28	42.8	22.55	49.17	56.85	41.57	33.78	23.39	13.51	46.06	52.64	33.84	26.05	50.48	43.07	46.61	30.77	40.78	48.02	56.85	10.3392	39.091	41.57
M05273_2.00:BARX1:BARX2:BSX:EMX1:EMX2:EN1:EN2:EVX1:EVX2:GBX1:GBX2:GSX1:GSX2:HMX1:HMX2:HMX3:HOXA1:HOXA2:HOXA3:HOXA4:HOXA5:HOXA6:HOXA7:HOXB1:HOXB2:HOXB3:HOXB4:HOXB5:HOXB6:HOXB7:HOXB8:HOXC4:HOXC5:HOXC6:HOXD1:HOXD3:HOXD4:HOXD8:ISX:MEOX1:MEOX2:MNX1:NKX1-1:NKX1-2:NOTO:OTP:PDX1:TLX2:VAX1:VAX2:VENTX	BTAATKRC	42.5	43.73	56.07	56.84	37.8	32.51	37.55	44.84	42.26	40.8	41.55	37.41	19.88	43.3	48.24	37.67	28.54	22.96	13.11	39.53	44.66	37.65	35.87	49.41	52.71	47.25	34.16	39.43	45.92	56.84	9.84973	39.7983	40.8
M01551_2.00:ALX1:ALX3:ALX4:ARX:DRGX:EN1:EN2:ESX1:GBX1:GBX2:HESX1:ISX:MIXL1:MSX1:MSX2:NOBOX:OTP:PHOX2A:PHOX2B:PROP1:PRRX1:PRRX2:RAX:RAX2:SEBOX:SHOX:SHOX2:UNCX:VSX1:VSX2	BTAATWWAW	47.96	45.73	48.32	49.79	48.78	40.18	34.71	36.87	33.19	45.56	43.34	47.33	45.42	42.67	41.02	50.51	56.74	23.57	12.58	46.56	42.97	33.66	26.25	40.95	46.41	40.36	28.07	43.2	40.5	56.74	9.30794	40.8	42.97
M01245_2.00:HOXA11:HOXA6:HOXA7:HOXB6:HOXB7:HOXB8:HOXC11:HOXC6:HOXC8:HOXD11:HOXD8	TTTTATKRYH	44.73	36.77	35.36	36.43	40.11	24.56	28.57	26.83	20.69	43.65	47.27	41.34	20.97	47.91	56.65	42.93	33.84	19.9	10.99	44.85	52.5	29.9	20.64	53.49	35.83	51.5	28.18	37.31	47.18	56.65	11.7904	36.5821	36.77
M11222_2.00:NFATC1:NFATC2:NFATC3:NFATC4	GGAAAAWNTN	26.51	33.72	55.66	56.65	25.51	29.93	33.44	50.96	44.03	26.41	28.32	24.76	12.48	28.2	29.07	26.22	18.28	20.98	17.48	24.73	27.49	31.42	42.48	35.67	48.68	38.72	28.02	30	30.43	56.65	10.9394	31.9397	29.07
M06384_2.00:ALX1:ALX3:ALX4:ARX:BARX1:BARX2:BSX:DLX1:DLX2:DLX3:DLX4:DLX5:DLX6:DRGX:EN1:EN2:ESX1:GBX1:GBX2:HESX1:HOXA2:HOXB2:ISX:LBX1:LBX2:LHX1:LHX2:LHX3:LHX4:LHX5:LHX6:LHX8:LHX9:LMX1A:LMX1B:MEOX1:MIXL1:MNX1:MSX1:MSX2:NKX1-1:NKX1-2:NOBOX:NOTO:OTP:PDX1:PHOX2A:PHOX2B:PROP1:PRRX1:PRRX2:RAX:RAX2:SEBOX:SHOX:SHOX2:UNCX:VAX1:VAX2:VSX1:VSX2:ZFHX2:ZFHX3	NHTAATTAR	44.84	47.19	48.68	49.84	45.85	42.17	31.94	39.07	33.96	41.78	40.22	42.9	43.26	35.93	32.36	49.04	56.63	18.72	9.01	41.11	36.17	29.4	27.66	37.67	46.54	39.86	21.24	39.92	36.02	56.63	10.1136	38.2407	39.92
M00487_2.00:ALX1:ALX3:ALX4:ARX:BARX1:BARX2:BSX:DLX2:DLX3:DLX5:DRGX:EMX1:EMX2:EN1:EN2:ESX1:EVX1:EVX2:GBX1:GBX2:GSX1:GSX2:HESX1:HOXA2:HOXA3:HOXB2:HOXB3:HOXD3:ISX:LBX1:LBX2:LHX1:LHX2:LHX3:LHX4:LHX5:LHX6:LHX8:LHX9:LMX1A:LMX1B:MEOX1:MIXL1:MNX1:MSX1:MSX2:NKX1-1:NKX1-2:NOBOX:NOTO:OTP:PDX1:PHOX2A:PHOX2B:PROP1:PRRX1:PRRX2:RAX:RAX2:SEBOX:SHOX:SHOX2:UNCX:VAX1:VAX2:VSX1:VSX2:ZFHX2:ZFHX3	NTAATTRV	40.78	48.27	55.13	56.62	41.91	44.29	33.42	44.63	40.49	37.9	34.84	38.75	43.68	32.42	26.31	44.35	53.07	18.62	8.48	37.17	29.53	30.7	33.27	30.82	50.68	32.72	20.34	39.92	31.33	56.62	10.9164	37.2566	37.9
M08008_2.00:RELA	RGGGGATTTCCMVVS	5.52	25.01	24.21	17.2	3.87	22.71	24.96	56.58	38.38	4.19	0.11	3.06	0.17	9.24	1.77	1.21	0.06	7.73	0	5.36	0.06	27.34	47.29	2.43	39.71	0.93	10.59	22.03	6.36	56.58	15.8502	14.0717	6.36
M03476_2.00:NFIA:NFIB:NFIC:NFIX	NTTGGCANN	20.12	29.22	56.57	55.92	20.06	27.36	28.05	44.91	40.82	20.78	21.86	18.56	15.31	22.25	22.32	22.42	18.73	20.18	19.74	18.78	19.26	27.34	40.48	27.29	52.92	31.74	22.09	26.61	24.25	56.57	11.693	28.1359	22.42
M02435_2.00:LCOR	CCVAAAWYNN	53.06	48.9	54.27	54.48	51.36	41.63	41.58	45.69	39.93	52.27	54.2	50.33	38.69	52.38	54.93	55.43	52.84	29.04	20.26	50.26	51.97	41.51	39.48	56.08	56.05	56.56	36.71	48.38	52.12	56.56	8.811	47.5997	51.36
M11272_2.00:SMAD1:SMAD5	CAGACTGV	31.39	38.14	54.62	53.18	36.64	41.26	37.21	47.47	42.81	30.89	28.83	32.84	42.26	24.15	16.18	36.59	45.09	37.2	39.87	28.84	20.8	34.2	42.69	23.91	56.56	28.42	33.1	35	25.57	56.56	9.8366	36.059	36.59
M00410_2.00:HOXA10:HOXA11:HOXA5:HOXA6:HOXA7:HOXA9:HOXB5:HOXB6:HOXB8:HOXB9:HOXC10:HOXC11:HOXC5:HOXC6:HOXC8:HOXC9:HOXD10:HOXD11:HOXD8:HOXD9	TTTTATKRCN	45.32	38.85	40.83	42.1	40.86	27.27	30.19	28.83	24.23	43.94	46.99	41.49	21.71	48.29	56.47	42.86	34.34	20.79	12.19	45.35	52.72	31.2	24.45	52.15	40.21	50.57	28.97	38.54	46.89	56.47	11.0215	37.8828	40.83
M06246_2.00:PBX1:PBX2:PBX3:PBX4	NTTTGACA	23.75	28.89	54.03	56.38	20.57	25.19	26.26	38.65	37.94	23.47	24.44	20.46	15.56	25.17	27.01	23.66	19.12	13.86	6.89	21.61	23.83	24.79	31.06	30.79	42.59	32.47	21.82	25.2	26.93	56.38	10.5723	27.3238	25.17
M08005_2.00:RELA	NAGGGRATTTCCAVN	5.61	25.8	24.09	17.32	3.92	22.75	25.07	56.3	37.72	4.26	0.12	3.11	0.17	9.15	1.84	1.24	0.06	7.83	0	5.39	0.08	27.07	46.49	2.48	38.83	1.01	10.81	21.65	6.49	56.3	15.6667	14.0228	6.49
M10502_2.00:ELF1:ELF2:ELF4:ELK1:ELK3:ELK4:ERF:ERG:ETS1:ETS2:ETV1:ETV2:ETV3:ETV3L:ETV4:ETV5:FEV:FLI1:GABPA	MGGAAGT	46.58	47.06	56.16	56.3	47.1	41.22	42.74	49.54	45.46	44.26	46.63	42.74	33.03	40.05	39.97	47.81	43.42	39.89	43.44	42.3	43.66	38.95	50.7	50.63	53.97	52.36	41.84	41.89	43.96	56.3	5.36722	45.2986	43.96
M00044_2.00:FOXP3	NRTAAACAA	41.69	28.55	38.94	40.23	39.25	23.93	32.39	27.4	26.22	42.66	46.23	41.54	20.3	46.34	56.27	40.47	30.55	25.79	16.95	43.29	53.08	32.05	24.45	54.82	37.22	52.81	35.38	35.41	47.79	56.27	10.5833	37.3103	38.94
M09829_2.00:MYF5:MYF6:MYOD1:MYOG	CAGCTG	26.81	32.56	56.15	55.58	26.38	31.11	34.17	46.19	42.7	26.32	27.26	24.91	18.14	26.86	27.03	26.79	23.58	26.03	23.84	25.81	27.15	34.6	44.69	32.47	53.03	35.09	30.93	32.8	29.61	56.15	9.89669	32.71	29.61
M05093_2.00:ARX:BARHL1:BARHL2:BARX1:BARX2:BSX:DLX1:DLX2:DLX3:DLX4:DLX5:DLX6:EMX1:EMX2:ESX1:EVX1:EVX2:GBX1:GBX2:HMX1:HMX2:HMX3:HOXA2:HOXB2:LBX1:LBX2:MEOX1:MEOX2:MNX1:MSX1:MSX2:NANOG:NANOGP8:NKX1-1:NKX1-2:PDX1:RAX:RAX2:TLX1:TLX2:TLX3:UNCX:VAX1:VAX2	NTAATTGN	44.25	42.6	54.91	56.11	40.23	32.87	38.6	41.85	39.6	43.34	44.93	40.43	22.21	45.47	51.67	41.07	30.82	27.82	14.83	42.74	49.08	38.28	35.27	53.25	50.31	52.3	38.24	41.33	48.44	56.11	9.46771	41.4776	41.85
M04990_2.00:BARHL1:BARHL2:BARX1:BARX2:BSX:DLX2:DLX3:EMX1:EMX2:ESX1:EVX1:EVX2:GBX1:GBX2:HESX1:HMX1:HMX2:HMX3:HOXA1:HOXA2:HOXA3:HOXA4:HOXA5:HOXB1:HOXB2:HOXB3:HOXB4:HOXB5:HOXC4:HOXC5:HOXD1:HOXD12:HOXD3:HOXD4:LBX1:LBX2:MEOX1:MEOX2:MNX1:MSX1:MSX2:NANOG:NANOGP8:NKX1-1:NKX1-2:PDX1:RAX:RAX2:TLX1:TLX3:VENTX	NTAATGAY	48.38	39.18	42.3	44.43	42.97	30.2	35.33	31.6	29.42	46.65	48.99	43.83	23.04	48.68	55.88	43.82	32.44	26.07	17.35	47.91	55.09	34.47	28.06	56.1	39.41	51.89	36.23	40.55	50.13	56.1	10.2058	40.3586	42.3
M06424_2.00:HNF4A:HNF4G:NR2E1	AAAGTYA	53.24	46.6	53.77	55.63	54.27	44.7	42.81	44.63	38.61	52.17	51.91	53.35	46.51	48.18	48.31	55.08	56.08	28.62	16.82	51.77	52.03	39.31	37.47	52.76	50.65	51	37.45	46.33	50.27	56.08	8.79249	46.9079	50.27
M00384_2.00:ALX1:ALX3:ALX4:ARX:BARHL1:BARHL2:BARX1:BARX2:BSX:DLX1:DLX2:DLX3:DLX4:DLX5:DLX6:DRGX:EMX1:EMX2:EN1:EN2:ESX1:EVX1:EVX2:GBX1:GBX2:GSX1:GSX2:HMX1:HMX2:HMX3:HOXA1:HOXA2:HOXA3:HOXA4:HOXA5:HOXB1:HOXB2:HOXB3:HOXB4:HOXB5:HOXC12:HOXC4:HOXC5:HOXD1:HOXD3:HOXD4:ISX:LBX1:LBX2:LHX1:LHX5:MEOX1:MEOX2:MIXL1:MNX1:MSX1:MSX2:NANOG:NANOGP8:NKX1-1:NKX1-2:OTP:PDX1:PHOX2A:PHOX2B:PROP1:PRRX1:PRRX2:RAX:RAX2:SEB…	NTAATKABN	45.29	44.31	54.21	56.01	41.38	34.04	37.01	41.99	37.17	43.3	45.82	40.14	22.8	46.87	52.89	42.36	32.89	22.11	12.85	44.96	50.75	36.58	33.07	52.78	49.19	52.56	32.89	42.56	47.16	56.01	10.1764	41.2393	42.56
M02180_2.00:BARHL1:BARHL2:HOXA6:HOXB6:HOXB7:HOXB8:HOXC6:HOXC8:HOXD8:NKX1-1:NKX1-2	TTAATWGNB	45.48	40.1	44.78	45.77	40.88	29.62	33.64	33.95	29.09	43.89	45.45	41.41	22.13	48.94	55.99	42.54	33.05	24.99	11.79	45.16	51.24	36.22	23.85	52.55	43.98	51.34	33.63	41.52	47.97	55.99	10.3377	39.3431	41.52
M06373_2.00:BARHL1:BARHL2:HOXA6:HOXB6:HOXB8:HOXC6:HOXC8:HOXD8:NKX1-1:NKX1-2	TTTAATTG	46.66	37.18	38.38	39.08	43.04	27.67	32.37	28.47	23.01	45.54	48.44	43.19	21.71	47.42	55.99	44.73	34.45	25.51	14.44	46.64	54.94	33.35	22.04	55.69	38.16	54.56	34.43	39.28	49.71	55.99	11.2638	38.8303	39.08
M06344_2.00:MEIS1:MEIS2:MEIS3:PKNOX1:PKNOX2:TGIF1:TGIF2:TGIF2LX:TGIF2LY	TGTCAA	20.79	29.01	54.99	55.98	19.35	25.24	27.78	41.85	40.6	20.58	21.27	18.59	16.89	21.96	21.87	21.62	17.22	15.79	10.86	18.87	19.64	27.07	35.07	28.06	47	30.9	23.15	24.71	23.16	55.98	11.3062	26.8921	23.15
M00795_2.00:FOXO1:FOXO3:FOXO4:FOXO6	NGTAAACAH	42.06	32.6	43.58	44.87	39.23	25.82	34.71	31.89	29.2	42.58	45.27	41.83	21.05	46.92	55.97	38.95	29.15	27.11	17.22	43.95	52.95	34.56	25.85	52.69	40.96	49.03	36.92	38.28	47.7	55.97	9.7526	38.3759	39.23
M00442_2.00:ALX1:ALX3:ALX4:ARX:BARHL1:BARHL2:BARX1:BARX2:BSX:DLX1:DLX2:DLX3:DLX4:DLX5:DLX6:DRGX:EMX1:EMX2:EN1:EN2:ESX1:EVX1:EVX2:GBX1:GBX2:GSX1:GSX2:HESX1:HMX1:HMX3:HOXA1:HOXA2:HOXA3:HOXA4:HOXA5:HOXB1:HOXB2:HOXB3:HOXB4:HOXB5:HOXC4:HOXC5:HOXD1:HOXD3:HOXD4:ISX:MEOX1:MEOX2:MIXL1:MNX1:MSX1:MSX2:NKX1-1:NKX1-2:NOTO:OTP:PDX1:PHOX2A:PHOX2B:PROP1:PRRX1:PRRX2:RAX:RAX2:SEBOX:SHOX:SHOX2:TLX1:TLX2:TLX3:UNCX:V…	NHTAATTRNN	51.78	49.69	49.4	50.21	51.54	43.97	39.49	42.35	35.18	48.76	45.63	49.98	46.59	45.14	43.73	51.29	55.96	26.07	12.85	48.57	45.74	36.98	29.26	43.72	49.32	41.35	31.46	45.73	45.35	55.96	9.16337	43.3479	45.63
M00494_2.00:HOXA10:HOXA4:HOXA5:HOXA6:HOXA7:HOXA9:HOXB4:HOXB5:HOXB6:HOXB7:HOXB8:HOXB9:HOXC10:HOXC4:HOXC5:HOXC6:HOXC8:HOXC9:HOXD10:HOXD4:HOXD8:HOXD9:MNX1:PDX1	TTAATKRCN	47.79	45.69	48.36	49.91	41.93	31.78	34.6	36.58	31.75	45.23	47.04	41.91	23.46	49.66	55.95	43.46	35.23	22.16	11.39	46.35	52.14	36.98	27.45	52.75	46.33	50.31	31.41	42.53	48.8	55.95	10.5615	40.6528	43.46
M05229_2.00:CRX:DMBX1:DPRX:GSC:GSC2:OTX1:OTX2:PITX1:PITX2:PITX3:TPRX1	STAATCCN	53.02	44.85	36.12	36.16	51.85	37.74	37.14	30.04	23.56	51.96	51.68	50.38	38.52	49.61	52.53	53.12	51.06	31.26	18.01	53.71	55.81	36.22	22.85	50.02	41.2	48.71	38.24	46.48	50.59	55.81	10.4985	42.8428	46.48
M05754_2.00:SOX1:SOX10:SOX11:SOX12:SOX13:SOX14:SOX15:SOX17:SOX18:SOX2:SOX21:SOX3:SOX30:SOX4:SOX5:SOX6:SOX7:SOX8:SOX9:SRY	CATTGTYC	45.76	33.39	25.1	26.21	41.43	20.41	29.42	17.58	15.82	44.22	46.72	42.11	18.64	46.17	55.79	40.05	29.71	24.52	13.91	44.51	53.08	28.73	16.03	51.19	26.19	45.81	33.53	34.03	47.97	55.79	12.5221	34.4148	33.53
M11284_2.00:SMAD1:SMAD3:SMAD9	CAGACAS	22.82	30.18	55.78	55.09	23.76	31.38	35.87	46.26	43.03	24.15	25.22	21.85	18.72	23.36	22.16	24.61	22.52	35.79	38.81	21.53	21.39	32.94	44.89	28.88	52.68	33.6	37.18	29.26	26.45	55.78	10.7775	32.0745	29.26
M02690_2.00:PAX2	HGTCACGB	36.82	39.18	54.87	55.75	32.82	30.29	34.76	43.42	39.38	34.44	34.66	32.42	17.97	38.05	41.47	31	22.07	26.5	18.54	34.5	37.89	37.97	37.07	42.65	50.01	39.79	33.26	37.42	38.74	55.75	8.73734	36.3348	37.07
M06505_2.00:BARHL1:BARHL2:EMX1:EMX2:HMX1:HMX2:HMX3:HOXA4:HOXB4:HOXC4:HOXD4:LBX2:NKX1-1:NKX1-2:TLX1:TLX2:TLX3:VAX1:VAX2:VENTX	TTAATTR	47.22	41.14	47.38	48.59	43.46	30.79	36.05	34.23	31.08	46.24	48.3	43.86	23.54	48.39	55.74	44.72	35.9	26.73	17.22	47.54	54.83	35.81	27.45	54.25	45.55	52.39	36.6	41.71	50.11	55.74	9.93193	41.2697	43.86
M01503_2.00:DLX3	HTAATTAB	44.33	47.48	47.91	49.12	44.98	41.94	32.28	38.86	34.29	40.8	38.51	41.88	44.84	35.12	30.89	47.71	55.74	18.29	8.74	40.44	35.01	29.63	28.66	35.5	45.9	37.42	21.03	40.14	35.34	55.74	9.97061	37.6821	38.86
M00525_2.00:ALX1:ALX3:ALX4:ARX:BARHL1:BARHL2:BARX1:BARX2:BSX:DLX1:DLX2:DLX3:DLX4:DLX5:DLX6:DRGX:EMX1:EMX2:EN1:EN2:ESX1:EVX1:EVX2:GBX1:GBX2:GSX1:GSX2:HESX1:HMX1:HMX2:HMX3:HOXA1:HOXA2:HOXA3:HOXA4:HOXA5:HOXB1:HOXB2:HOXB3:HOXB4:HOXB5:HOXC4:HOXC5:HOXD1:HOXD3:HOXD4:ISX:LBX1:LBX2:LHX2:LHX3:LHX4:LHX9:MEOX1:MEOX2:MIXL1:MNX1:MSX1:MSX2:NANOG:NANOGP8:NKX1-1:NKX1-2:NOBOX:NOTO:OTP:PDX1:PHOX2A:PHOX2B:PROP1:PRRX…	NNTAATTR	37.13	45.31	54.25	55.67	39.19	43.7	32.48	44.41	39.82	34.18	30.57	35.62	43.18	28.7	22.12	40.88	50	17.49	7.81	34.55	26.62	31.02	32.87	26.1	49.67	28.88	20.29	37.79	28.21	55.67	11.0376	35.121	34.55
M09824_2.00:HES1:HES4	KCTBGTGB	40.93	50.27	54.5	53.64	39.87	43.12	36.89	49.04	42.26	37.01	34.47	36.88	39.77	33.34	28.42	41.47	47.27	24.23	19.47	36.25	31.75	36.22	47.09	32.85	55.51	33.61	27.01	41.52	35	55.51	8.87481	38.9538	37.01
M10224_2.00:PRDM16	GATGAG	37.78	39.02	54.52	55.45	34.16	31.33	36.12	41.57	36.62	36.6	38.22	34.44	19.38	40.16	43.15	33.47	25.92	24.09	18.28	38.14	41.78	35.19	37.07	42.47	51.21	40.2	33.32	39.36	39.45	55.45	8.50728	37.1886	37.78
M10209_2.00:ZNF384	SAAAAAVYC	44.45	39.52	41.84	43.13	47.28	39.73	32.19	34.66	28.65	42.77	44.1	44.17	44.84	38.61	37.64	51.04	55.41	21.17	11.92	43.59	42.03	27.92	23.85	41.19	40.91	46.04	26.8	37.83	37.84	55.41	9.34179	38.3145	40.91
M04929_2.00:CRX:DMBX1:DPRX:GSC:GSC2:OTX1:OTX2:PITX1:PITX2:PITX3:TPRX1	BTAATCCN	52.55	42.31	29.73	29.3	50.85	34.94	34.01	26.12	18.81	51.16	51.31	49.51	38.6	48.93	52.98	52.71	50.61	29.75	16.95	52.71	55.37	33.44	18.04	50.57	36.53	49.05	36.18	44.35	50.04	55.37	11.8689	40.9452	44.35
M02686_2.00:NKX2-1:NKX2-2:NKX2-3:NKX2-4:NKX2-5:NKX2-6:NKX2-8	WTAATTG	25.62	34.35	53.63	55.37	24.38	30.2	28.19	38.72	38.72	25.11	25.1	22.3	16.22	24.18	23.66	26.04	23.08	16.17	10.33	24.76	24.43	26.67	30.26	27.07	45.13	30.82	22.93	29.56	26.21	55.37	9.91931	28.5934	26.04
M05001_2.00:HOXA10:HOXA4:HOXA5:HOXA6:HOXA7:HOXA9:HOXB4:HOXB5:HOXB6:HOXB7:HOXB8:HOXB9:HOXC10:HOXC4:HOXC5:HOXC6:HOXC8:HOXC9:HOXD10:HOXD4:HOXD8:HOXD9:MNX1:PDX1	TTAATTRC	46.6	43.27	42.17	43.05	40.68	28.76	32.62	31.39	27.21	44.19	45.55	41.46	21.88	48.74	55.34	41.32	33.39	22.21	11.66	45.73	51.64	34.74	24.05	49.94	42.86	47.04	31.3	41.48	47.68	55.34	10.3952	38.55	41.48
M11166_2.00:AR:NR3C1:NR3C2:PGR	WGAGCAMRN	33.62	37.39	54.85	55.26	31.39	34.81	35.99	45.05	41.04	32.96	35.25	29.74	19.8	34.47	36.23	32.43	25.92	24.94	20.53	32.95	36.23	34.11	40.88	39.95	51	41.69	32.79	36.45	36.33	55.26	8.39642	36.0017	35.25
M04906_2.00:ARX:BARHL1:BARHL2:BARX1:BARX2:BSX:DLX1:DLX2:DLX3:DLX4:DLX5:DLX6:EMX2:EN1:EN2:GBX1:GBX2:GSX1:GSX2:HOXA1:HOXA2:HOXA3:HOXB1:HOXB2:HOXB3:HOXD1:HOXD3:ISX:LHX1:LHX5:MEOX1:MNX1:MSX1:MSX2:NANOG:NANOGP8:NKX1-1:NKX1-2:PDX1:PHOX2A:PHOX2B:PROP1:SHOX:SHOX2:UNCX:VAX1:VAX2:VSX2	NTAAYGAB	47.8	43.27	50.33	52.63	43.73	32.14	36.05	37.15	37.17	46.02	46.87	45.05	28.37	50.53	55.18	44.55	37.96	24.75	12.58	48.92	53.48	35.41	32.46	52.69	46.41	49.22	33.21	43.79	47.74	55.18	9.7845	41.9124	44.55
M00417_2.00:ALX1:ALX3:ALX4:ARX:BARX1:BARX2:DRGX:EMX1:EMX2:EN1:EN2:ESX1:GBX1:GBX2:GSX1:GSX2:HESX1:HOXA2:HOXA3:HOXA4:HOXA5:HOXB2:HOXB3:HOXB4:HOXB5:HOXC4:HOXC5:HOXD3:HOXD4:ISX:LHX2:LHX3:LHX4:LHX6:LHX8:LHX9:LMX1A:LMX1B:MEOX1:MIXL1:MNX1:MSX1:MSX2:NKX1-1:NKX1-2:NOBOX:NOTO:OTP:PDX1:PHOX2A:PHOX2B:PROP1:PRRX1:PRRX2:RAX:RAX2:SEBOX:SHOX:SHOX2:UNCX:VAX1:VAX2:VSX1:VSX2:ZFHX2	NYTAATTA	44.22	46.85	49.58	50.87	44.95	41.99	32.6	40.5	35.4	40.66	38.7	42.31	43.01	35.2	31.7	47.81	55.18	18.2	8.21	40.45	35.28	30.12	29.86	37.56	46.78	38.98	21.45	40.4	35.32	55.18	9.99905	38.0738	40.4
M03279_2.00:MEIS1:MEIS2:MEIS3:PKNOX1:PKNOX2:TGIF1:TGIF2	WTGACAG	20.43	28.39	54.22	55.15	19.06	24.74	27.26	41.28	39.6	20.26	20.95	18.37	16.72	21.58	21.48	21.35	17.22	15.46	10.46	18.59	19.38	26.58	35.07	27.64	46.36	30.65	22.56	24.41	22.85	55.15	11.1552	26.4852	22.56
M10778_2.00:HOXA10:HOXA5:HOXA6:HOXA7:HOXA9:HOXB4:HOXB5:HOXB6:HOXB7:HOXB8:HOXB9:HOXC10:HOXC5:HOXC6:HOXC8:HOXC9:HOXD10:HOXD8:HOXD9	GKAAATWWWW	42.06	43.6	52.82	55.1	43.82	41.22	34.1	41	36.06	41.07	40.13	42.24	44.43	37.24	34.99	47.24	52.23	18.76	11.79	40.89	37.2	29.31	28.26	37.37	47.16	40.35	24.52	39.36	36.53	55.1	9.45422	38.65	40.35
M09968_2.00:JUN:JUNB:JUND	TGACTCAN	7.2	22.97	52.02	55.09	5.36	19.19	19.82	38.51	41.37	5.52	2.69	4.72	2.75	9.15	4.35	3.56	3.62	7.17	1.72	6.24	2.86	21.16	33.67	5.02	37.81	3.87	11.33	17.55	7.65	55.09	15.8596	15.6531	7.2
M00469_2.00:ALX1:ALX3:ALX4:ARX:BARX1:BARX2:BSX:DLX1:DLX2:DLX3:DLX4:DLX5:DLX6:DRGX:EMX1:EMX2:EN1:EN2:ESX1:EVX1:EVX2:GBX1:GBX2:GSX1:GSX2:HMX1:HMX3:HOXA1:HOXA2:HOXA3:HOXA4:HOXA5:HOXB1:HOXB2:HOXB3:HOXB4:HOXB5:HOXC4:HOXC5:HOXD1:HOXD3:HOXD4:ISX:LHX3:LHX4:MEOX1:MIXL1:MNX1:MSX1:MSX2:NKX1-1:NKX1-2:NOTO:OTP:PDX1:PHOX2A:PHOX2B:PROP1:PRRX1:PRRX2:RAX:RAX2:SEBOX:SHOX:SHOX2:UNCX:VAX1:VAX2:VENTX:VSX1:VSX2	HTAATTANB	44.79	47.02	48.14	49.18	45.11	41.04	31.64	38.58	33.19	41.37	39.55	42.87	44.01	36.37	33.4	48.52	55.07	17.26	7.81	41.02	36.49	29.31	28.06	38.68	46.25	40.43	21.08	39.96	36.51	55.07	10.1287	38.0245	39.96
M06343_2.00:MEIS1:MEIS2:MEIS3:PKNOX1:PKNOX2:TGIF1:TGIF2:TGIF2LX:TGIF2LY	TGTCA	20.57	28.35	53.97	55.02	19.24	24.83	27.17	41.07	39.71	20.38	21.06	18.43	16.72	21.63	21.62	21.42	17.06	15.56	10.6	18.65	19.46	26.54	34.47	27.89	45.98	30.7	22.56	24.3	22.82	55.02	11.0514	26.4752	22.56
M00348_2.00:PAX4	CNAATTAR	38.19	45.14	53.72	54.99	40.08	43.39	32.39	43.7	39.16	35.6	32	36.71	42.51	29.86	23.91	42.01	50.45	18.06	7.81	35.22	27.71	29.81	30.66	28.37	49.59	30.59	20.29	38.02	29.84	54.99	10.7089	35.5097	35.6
M03165_2.00:MEIS1:MEIS2:MEIS3:PKNOX1:PKNOX2:TGIF1:TGIF2	HTGACAG	20.4	28.35	54.06	54.99	19.04	24.74	27.23	41.21	39.49	20.24	20.95	18.34	16.56	21.55	21.46	21.34	17.17	15.46	10.46	18.54	19.37	26.49	34.67	27.63	46.19	30.64	22.56	24.26	22.85	54.99	11.1085	26.4221	22.56
M06346_2.00:MEIS1:MEIS2:MEIS3:PKNOX1:PKNOX2:TGIF1:TGIF2:TGIF2LX:TGIF2LY	TTGACA	20.5	28.3	53.88	54.92	19.14	24.6	27.12	40.93	39.49	20.3	21.02	18.39	16.64	21.63	21.6	21.35	17	15.42	10.46	18.62	19.42	26.49	34.27	27.85	45.87	30.63	22.56	24.3	22.75	54.92	11.0333	26.3948	22.56
M00433_2.00:ARX:BARHL1:BARHL2:BARX1:BARX2:BSX:DLX1:DLX2:DLX3:DLX4:DLX5:DLX6:EMX1:EMX2:ESX1:EVX1:EVX2:GBX1:GBX2:HMX1:HMX2:HMX3:HOXA2:HOXB2:LBX1:LBX2:MEOX1:MEOX2:MNX1:MSX1:MSX2:NANOG:NANOGP8:NKX1-1:NKX1-2:PDX1:RAX:RAX2:TLX1:TLX2:TLX3:UNCX:VAX1:VAX2	NTAAWYGNY	45.96	48.52	53.51	54.74	47.44	44.51	37.1	45.55	38.83	42.58	40.22	44.41	45.42	36.86	32.86	49.61	54.91	23.76	13.25	44.08	39.58	33.44	35.27	38.92	50.28	41.43	27.12	43.94	37.94	54.91	9.21157	41.1048	42.58
M03859_2.00:MEIS1:MEIS2:MEIS3:PKNOX1:PKNOX2:TGIF1:TGIF2:TGIF2LX:TGIF2LY	TGACAG	20.33	28.26	53.91	54.89	19.04	24.6	27.07	41.07	39.49	20.16	20.81	18.25	16.47	21.41	21.37	21.23	17.06	15.46	10.46	18.45	19.28	26.4	34.47	27.57	45.95	30.56	22.4	24.15	22.71	54.89	11.0853	26.32	22.4
M00504_2.00:ALX1:ALX3:ALX4:ARX:BARX1:BARX2:BSX:DLX1:DLX2:DLX3:DLX4:DLX5:DLX6:DRGX:EMX1:EMX2:EN1:EN2:ESX1:EVX1:EVX2:GBX1:GBX2:GSX1:GSX2:HMX1:HMX3:HOXA1:HOXA2:HOXA3:HOXA4:HOXA5:HOXA7:HOXB1:HOXB2:HOXB3:HOXB4:HOXB5:HOXB7:HOXC4:HOXC5:HOXD1:HOXD3:HOXD4:ISX:LHX3:LHX4:MEOX1:MEOX2:MIXL1:MNX1:MSX1:MSX2:NANOG:NANOGP8:NKX1-1:NKX1-2:NOTO:OTP:PDX1:PHOX2A:PHOX2B:PROP1:PRRX1:PRRX2:RAX:RAX2:SEBOX:SHOX:SHOX2:UNCX:…	HTAATKRNN	41.8	42.35	53.22	54.89	36.98	32.01	34.49	40.43	35.84	39.71	40.33	36.71	20.05	42.98	48.52	37.55	29.43	21.55	10.6	38.82	43.64	35.59	32.26	48.39	47.72	45.21	30.93	38.28	44.52	54.89	9.61908	38.0966	38.82
M06534_2.00:MEIS1:MEIS2:MEIS3:PKNOX1:PKNOX2:TGIF1:TGIF2:TGIF2LX:TGIF2LY	TGACAG	20.33	28.26	53.91	54.89	19.04	24.6	27.07	41.07	39.49	20.16	20.81	18.25	16.47	21.41	21.37	21.23	17.06	15.46	10.46	18.45	19.28	26.4	34.47	27.57	45.95	30.56	22.4	24.15	22.71	54.89	11.0853	26.32	22.4
M03860_2.00:MEIS1:MEIS2:MEIS3:PKNOX1:PKNOX2:TGIF1:TGIF2:TGIF2LX:TGIF2LY	TGACAG	20.33	28.26	53.91	54.89	19.04	24.6	27.07	41.07	39.49	20.16	20.81	18.25	16.47	21.41	21.37	21.23	17.06	15.46	10.46	18.45	19.28	26.4	34.47	27.57	45.95	30.56	22.4	24.15	22.71	54.89	11.0853	26.32	22.4
M00403_2.00:ALX1:ALX3:ALX4:ARX:BARHL1:BARHL2:BARX1:BARX2:BSX:DLX1:DLX2:DLX3:DLX4:DLX5:DLX6:DRGX:EMX1:EMX2:EN1:EN2:ESX1:EVX1:EVX2:GBX1:GBX2:GSX1:GSX2:HESX1:HOXA1:HOXA2:HOXA3:HOXA4:HOXA5:HOXB1:HOXB2:HOXB3:HOXB4:HOXB5:HOXC4:HOXC5:HOXD1:HOXD3:HOXD4:ISX:LHX1:LHX3:LHX4:LHX5:MEOX1:MEOX2:MIXL1:MNX1:MSX1:MSX2:NANOG:NANOGP8:NKX1-1:NKX1-2:NOTO:OTP:PDX1:PHOX2A:PHOX2B:PROP1:PRRX1:PRRX2:RAX:RAX2:SEBOX:SHOX:SHO…	NTAATKABN	44.84	47.85	49.59	51.08	45.57	41.67	32.98	39.93	33.3	41.57	39.59	42.53	43.34	36.36	33.17	47.91	54.85	17.87	8.34	41.36	36.9	29.54	27.86	37.51	46.44	39.1	22.14	40.29	36.83	54.85	10.0778	38.2866	39.93
M00297_2.00:HOXA13:HOXC13:HOXD13	DTTTATAHBN	49.44	43.77	43.48	44.95	50.7	38.87	35.44	34.66	26.44	48.25	47.01	50.4	43.59	46.66	47.75	51.26	54.85	25.79	13.91	48.28	47.02	33.93	22.65	45.55	42.22	44.04	30.03	41.56	44.66	54.85	9.71959	41.2814	44.04
M03261_2.00:MEIS1:MEIS2:MEIS3:PKNOX1:PKNOX2:TGIF1:TGIF2	WTGACAG	20.26	28.22	53.81	54.79	18.94	24.38	27.03	40.93	39.27	20.08	20.78	18.22	16.39	21.41	21.35	21.16	17	15.32	10.33	18.42	19.23	26.36	34.27	27.53	45.85	30.48	22.4	24.15	22.64	54.79	11.066	26.2414	22.4
M05753_2.00:SOX1:SOX10:SOX11:SOX12:SOX13:SOX14:SOX15:SOX17:SOX18:SOX2:SOX21:SOX3:SOX30:SOX4:SOX5:SOX6:SOX7:SOX8:SOX9:SRY	SAACAATG	45.33	32.85	24.93	26.16	41.03	20.59	29.37	18.36	15.82	43.65	46.32	41.54	18.14	45.47	54.79	39.28	29.1	24.52	13.91	44.08	52.37	28.06	15.43	50.25	26.22	44.78	33.42	33.88	47.02	54.79	12.2351	34.0231	33.42
M00277_2.00:PBX1:PBX2:PBX3:PBX4	NWTGAYRNVN	43.54	42.52	52.97	54.74	38.3	31.56	33.12	39.57	37.94	40.65	42.65	38.3	24.46	43.43	48.79	41.3	33.22	21.69	13.64	42.07	46.55	33.17	32.46	50.54	47.53	50.15	29.45	41.15	44.43	54.74	9.4277	39.3066	41.15
M10593_2.00:GATA1:GATA2:GATA3:GATA4:GATA5:GATA6	AGATAAV	33.85	30.6	52.67	54.71	31.38	26.77	32.94	36.51	34.51	34.56	35.46	33.32	20.3	41.15	46.57	30.06	21.46	21.4	14.83	37.12	42.56	34.07	30.26	42.31	46.3	39.16	31.78	35.74	39.42	54.71	9.08891	34.8886	34.51
M01753_2.00:MAX	VCACGTGGN	53.21	47.56	39.05	37.88	51.29	39.41	39.6	34.38	29.2	50.66	50.32	49.85	37.19	49.61	52.14	48.76	46.04	32.81	21.19	52.42	54.65	39.35	30.66	48.22	46.36	43.48	40.52	46.74	49.91	54.65	8.35665	43.5331	46.36
M06239_2.00:ALX1:ALX3:ALX4:ARX:BARX1:BARX2:BSX:DLX1:DLX2:DLX3:DLX4:DLX5:DLX6:DRGX:EMX1:EMX2:EN1:EN2:ESX1:EVX1:EVX2:GBX1:GBX2:GSX1:GSX2:HESX1:HMX1:HMX3:HOXA1:HOXA2:HOXA3:HOXA4:HOXA5:HOXB1:HOXB2:HOXB3:HOXB4:HOXB5:HOXC4:HOXC5:HOXD1:HOXD3:HOXD4:ISX:LHX2:LHX3:LHX4:LHX6:LHX8:LHX9:LMX1A:LMX1B:MEOX1:MIXL1:MNX1:MSX1:MSX2:NKX1-1:NKX1-2:NOBOX:NOTO:OTP:PDX1:PHOX2A:PHOX2B:PROP1:PRRX1:PRRX2:RAX:RAX2:SEBOX:SHOX…	TTAATTA	45.1	39.81	42.66	43.35	41.29	29.03	31.71	33.17	28.65	44.12	46.72	41.18	20.97	46.86	54.63	43.19	34.23	22.02	11.39	43.96	50.85	33.66	25.45	53.32	41.98	53.05	30.56	39.43	48.31	54.63	10.5638	38.6431	41.29
M00813_2.00:ESR1:ESR2:ESRRA:ESRRB:ESRRG:NR1H2:NR1H3:NR2C2:NR2F1:NR2F2:NR2F6:RARA:RARB:RARG:RORA:RORB:RORC	NRGGTCAHNN	47.03	44.35	54.48	54.57	48.05	40.86	44.62	47.54	40.27	46.16	45.66	46.47	39.27	42.96	42.49	45.99	44.82	39.18	38.41	45.5	46.08	41.46	41.28	46.32	54.45	44.54	43.91	44.61	45.96	54.57	4.17511	45.079	44.82
M10496_2.00:ELF1:ELF2:ELF4:ELK1:ELK3:ELK4:ERF:ERG:ETS1:ETS2:ETV1:ETV2:ETV3:ETV3L:ETV4:ETV5:FEV:FLI1:GABPA	AGGAAGT	35.34	36.64	53.72	54.57	33.46	30.16	33.46	43.63	40.49	34.53	37.96	31.38	19.55	34.41	37.37	34.98	27.2	23.95	21.46	32.05	35.97	32.68	43.49	44.1	48.28	45.81	29.29	34.14	37.77	54.57	8.38579	36.1324	34.98
M05770_2.00:SOX1:SOX10:SOX11:SOX12:SOX13:SOX14:SOX15:SOX17:SOX18:SOX2:SOX21:SOX3:SOX30:SOX4:SOX5:SOX6:SOX7:SOX8:SOX9:SRY	CCATTGTTMN	44.77	31.35	19.48	20.26	40.55	19.37	27.64	15.02	11.5	43.26	45.84	41.44	17.8	45.37	54.52	38.46	28.54	23.81	13.77	44.44	52.26	26.58	11.62	48.57	22.99	42.52	31.89	33.06	46.08	54.52	13.1402	32.509	31.89
M09691_2.00:RELA	BGGRTTTYCCC	8.72	26.8	34.22	29.54	6.71	23.39	27.14	54.52	43.81	7.24	4.3	5.83	1.58	11.32	5.23	4.17	2.34	9.85	1.06	8.01	3.79	28.46	47.29	7.3	42.67	5.65	14.41	22.81	9.41	54.52	15.5292	17.1576	9.41
M06369_2.00:ALX1:ALX3:ALX4:ARX:DRGX:EN1:EN2:ESX1:HESX1:ISX:LHX2:LHX3:LHX4:LHX6:LHX8:LHX9:LMX1A:LMX1B:MIXL1:NOBOX:OTP:PHOX2A:PHOX2B:PROP1:PRRX1:PRRX2:RAX:RAX2:SEBOX:SHOX:SHOX2:UNCX:VSX1:VSX2:ZFHX2	NTTAATTA	43.84	36.02	39.34	40.2	39.25	25.51	29.21	28.33	24.45	42.77	45.63	39.88	20.13	45.64	54.38	41.91	32.55	20.93	11.39	42.45	50.22	30.66	21.24	53.99	38.64	52.16	29.13	35.89	47.48	54.38	11.0409	36.6628	39.25
M00790_2.00:FOXI1:FOXI2:FOXI3:FOXJ1:FOXJ2:FOXJ3:FOXK2:FOXP3	RTAAACAHN	41.35	34.26	52.64	54.37	38.89	30.07	37.37	38.01	35.51	42.91	45.84	40.73	25.29	46.74	54.11	39.72	31.66	28.62	20	42.87	50.65	37.47	33.27	53.1	47.61	51.94	38.14	40.37	47.7	54.37	8.92003	40.7314	40.37
M05059_2.00:BARX1:BARX2:BSX:DLX1:DLX2:DLX3:DLX4:DLX5:DLX6:EMX1:EMX2:EN1:EN2:EVX1:EVX2:GBX1:GBX2:GSX1:GSX2:HOXA1:HOXA2:HOXA3:HOXA4:HOXA5:HOXB1:HOXB2:HOXB3:HOXB4:HOXB5:HOXC4:HOXC5:HOXD1:HOXD3:HOXD4:ISX:MEOX1:MEOX2:MNX1:MSX1:MSX2:NANOG:NANOGP8:NKX1-1:NKX1-2:PDX1:PROP1:SHOX:SHOX2:UNCX:VAX1:VAX2:VENTX	DTAAYGAB	47.75	42.31	44.88	46.56	42.72	30.61	36.44	33.17	31.97	46.04	48.65	43.59	23.46	47.89	54.34	42.94	31.94	28.62	21.19	47.53	54.2	34.6	30.26	54	42.48	50.1	37.71	41.86	48.42	54.34	9.09593	40.9045	42.72
M01914_2.00:TET1	NNCRCGYTN	45.59	43.35	46.78	45.76	47.44	40.27	38.67	41.78	40.04	43.82	42.37	46.71	48.75	40.65	37.73	47.88	54.29	33.9	28.87	45.35	41.82	39.89	39.68	39.94	50.76	39.73	34.43	44.8	39.62	54.29	5.30039	42.4369	41.82
M00232_2.00:EGR1:EGR2:EGR3:EGR4	NHMCGCCCHN	40.44	45.73	49.99	47.91	43.8	45.55	42.01	46.33	39.71	38.62	36.54	38.75	45.51	28.75	21.78	44.2	50.89	45.03	50.07	36.81	30.65	36.71	47.7	31.12	54.29	34.45	41.05	40.85	32.79	54.29	7.46513	40.9666	41.05
M06508_2.00:ALX1:ALX3:ALX4:ARX:BARHL1:BARHL2:DRGX:ESX1:EVX1:EVX2:GBX1:GBX2:HESX1:LBX1:LBX2:MEOX1:MEOX2:MIXL1:MSX1:MSX2:PHOX2A:PHOX2B:PROP1:PRRX1:PRRX2:RAX:RAX2:SHOX:SHOX2:TLX1:TLX3:UNCX:VSX1:VSX2	TAATTA	46.38	44.6	52.5	54.14	42.38	34.13	37.19	39.5	38.72	45.09	46.35	40.97	22.05	46.49	52.96	42.38	32.27	25.27	14.44	44.16	50.11	36.71	31.86	52.21	47.9	50.59	35.7	40.59	49.28	54.14	9.60156	41.2731	42.38
M01498_2.00:MAX	CCACGTGN	52.56	45.98	36.22	35.24	50.6	38.24	38.17	31.89	26	49.69	49.57	49	36.86	48.81	51.51	48.11	45.65	32.15	21.59	51.58	54.1	37.47	27.45	47.71	43.2	42.95	39.51	45.47	48.98	54.1	8.72256	42.2848	45.47
M01243_2.00:PBX1:PBX2:PBX3:PBX4	TTTGAYRWG	37.84	38.06	52.09	54.04	33.25	27.86	29.92	37.79	36.17	34.79	37.28	33.2	20.72	38.46	42.85	37.44	31.05	18.15	9.67	35.99	40.34	30.48	30.46	46.26	45.53	48.36	26.22	36.45	38.34	54.04	9.56991	35.4848	36.45
M00822_2.00:ESR1:ESR2:HNF4A:HNF4G:NR1D1:NR1D2:NR1H2:NR1H3:NR1H4:NR2C1:NR2C2:NR2F1:NR2F2:NR2F6:NR4A1:NR4A2:NR4A3:NR5A2:NR6A1:PPARA:PPARD:PPARG:RARA:RARB:RARG:RORA:RORB:RORC:RXRA:RXRB:RXRG:THRA:THRB	RRGGTCAN	51.08	40.48	41.28	40.56	53.98	39.64	41.6	36.23	29.65	51.16	51.43	52.7	46.42	45.09	45.86	53.55	53.29	41.35	39.6	49.61	50.37	37.65	34.47	51.03	46.17	50.71	44.12	42.64	49.14	53.98	6.4301	45.2021	45.86
M09351_2.00:RELA	MAGGGAATTTCCMV	5.27	23.93	23.13	16.69	3.77	21.9	24.07	53.95	37.06	4.03	0.11	2.93	0.17	8.75	1.7	1.18	0.11	7.5	0	5.18	0.08	25.91	46.69	2.34	37.22	0.95	10.86	20.65	6.05	53.95	15.2132	13.5234	6.05
M11258_2.00:RUNX1:RUNX2:RUNX3	TGTGGT	28.33	34.06	51.69	53.83	25.98	28.71	28.94	39.29	38.16	25.59	24.42	23.72	21.96	27.3	24.72	27.82	29.15	18.53	11.79	25.74	23.54	27.07	29.06	25.78	44.38	27.24	20.55	31.2	25.66	53.83	9.01607	29.1107	27.24
M11238_2.00:RELA	GGGRATTTC	5.5	22.93	29.89	24.29	3.84	20.99	23.89	53.81	41.26	4.01	0.34	3.14	0.75	8.58	1.74	1.43	0.95	6.74	0.13	5.17	0.34	25.5	45.89	2.63	41.5	1.24	10.28	20.8	5.96	53.81	15.8183	14.2593	5.96
M03477_2.00:NFIA:NFIB:NFIC:NFIX	NTTGGCAHN	33.29	38.77	53.81	53.51	30.23	29.71	30.17	43.27	36.95	31.63	33.6	27.86	19.63	29.58	31.34	33.18	26.14	20.13	14.44	29.59	31.7	29.27	38.08	39.78	51.19	43.18	24.15	32.76	34.46	53.81	9.29788	33.4966	31.7
M09159_2.00:MEIS1:MEIS2:MEIS3:PKNOX1:PKNOX2:TGIF1:TGIF2:TGIF2LX:TGIF2LY	TGACAGS	13.28	26.34	53.75	53.38	12.42	23.88	25.66	43.42	40.49	12.36	11.11	10.44	12.81	13.44	9.72	12.62	12.6	16.97	15.23	11.1	8.54	27.25	42.28	14.68	48.97	16.8	19.23	22.18	13.96	53.75	14.0353	22.2383	15.23
M00450_2.00:BARX1:BARX2:BSX:DLX1:DLX2:DLX3:DLX4:DLX5:DLX6:EMX1:EMX2:EN1:EN2:EVX1:EVX2:GBX1:GBX2:GSX1:GSX2:HOXA1:HOXA2:HOXA3:HOXA4:HOXA5:HOXB1:HOXB2:HOXB3:HOXB4:HOXB5:HOXC4:HOXC5:HOXD1:HOXD3:HOXD4:ISX:MEOX1:MEOX2:MNX1:MSX1:MSX2:NANOG:NANOGP8:NKX1-1:NKX1-2:PDX1:PROP1:SHOX:SHOX2:UNCX:VAX1:VAX2:VENTX	NTAATTAVB	42.93	45.98	47.77	49.09	44.93	40.45	32.12	38.22	34.4	40.03	38.36	41.58	43.34	33.66	29.75	47.05	53.73	19.09	10.73	39.81	35.24	28.73	28.46	35.19	44.99	38.78	22.46	38.61	34.57	53.73	9.36046	37.2431	38.61
M04926_2.00:ALX1:ALX3:ALX4:ARX:BARHL1:BARHL2:BARX1:BARX2:BSX:DLX1:DLX2:DLX3:DLX4:DLX5:DLX6:DRGX:EMX2:EN1:EN2:GBX1:GBX2:GSX1:GSX2:HOXA1:HOXA2:HOXA3:HOXB1:HOXB2:HOXB3:HOXD1:HOXD3:ISX:LHX1:LHX5:MEOX1:MEOX2:MNX1:MSX1:MSX2:NANOG:NANOGP8:NKX1-1:NKX1-2:PDX1:PHOX2A:PHOX2B:PROP1:PRRX1:PRRX2:SHOX:SHOX2:UNCX:VAX1:VAX2:VSX1:VSX2	NTAAYGAB	46.88	39.97	42.44	44.63	41.21	29.26	34.14	29.89	31.08	45	46.53	41.64	20.38	45.75	53.64	41.48	29.49	26.45	17.62	44.66	51.59	34.02	26.85	53.67	38.24	49.24	35.65	38.32	48.99	53.67	9.61404	38.921	41.21
M11293_2.00:SMAD1:SMAD3:SMAD5:SMAD9	GMGACGVN	39.55	39.18	49.52	48	44.25	41.08	40.6	44.06	38.94	38.91	36.72	41.58	48.59	32.78	26.65	45.53	52.73	44.7	47.42	37.82	31.46	37.56	41.28	33.61	53.64	37.81	39.35	40.4	33.69	53.64	6.30337	40.9452	40.4
M09471_2.00:LYL1:TAL1:TAL2	AVCAGCTG	16.72	26.97	53.62	53.31	17.28	25.01	29.39	44.98	39.27	17.61	18.07	15.79	12.31	18.41	16.04	17.48	14.83	18.81	16.95	17.49	16.77	29.27	38.28	19.84	49.56	24.24	23.99	27.54	20.14	53.62	12.0749	25.5162	19.84
M00251_2.00:ZNF655	NATGCTAMN	39.02	44.64	52.1	53.6	36.18	36.25	30.35	41.35	37.06	35.17	33.79	34.14	33.03	30.73	28.64	39.47	41.19	17.87	8.74	34.14	31.25	28.78	34.07	35.92	46.62	37.08	20.66	36.82	33.97	53.6	9.11649	34.9183	35.17
M06224_2.00:CDX1:CDX2:CDX4:HOXA13:HOXC13	ATCATAAAR	46.52	37.52	39.43	41.45	42	26.73	29.1	27.69	25.66	43.65	47.27	41.8	20.63	46.2	53.57	44.81	34.06	22.58	12.19	44.26	50.46	30.03	23.05	53.12	36.8	52.62	27.75	38.65	45.69	53.57	10.9501	37.4238	39.43
M10591_2.00:GATA1:GATA2:GATA3:GATA4:GATA5:GATA6	AGATAAV	42.81	39.64	51.42	53.53	38.66	30.84	34.3	36.01	31.53	41.82	42.76	39.62	25.12	44.51	49.85	38.14	30.1	24.14	16.42	42.3	47.04	35.19	28.86	48.6	46.03	45.48	31.89	39.96	45.44	53.53	8.81207	38.69	39.64
M11317_2.00:LEF1:TCF7:TCF7L1:TCF7L2	NVATCAAAGM	39.06	25.72	29.4	30.32	36.58	20.95	30.48	23.13	21.24	40.8	43.43	38.36	20.72	44.8	53.52	37.69	25.86	23.06	13.91	41.91	50.75	29.76	21.44	50.99	30.68	49.94	35.22	33.81	46.19	53.52	10.7783	34.1283	33.81
M10683_2.00:NKX2-1:NKX2-2:NKX2-3:NKX2-4:NKX2-5:NKX2-6:NKX2-8	CACTTNA	25.97	27.97	51.83	53.41	25.55	23.3	29.44	38.72	39.38	24.61	26.97	23.88	10.65	24.87	26.51	25.03	16.28	30.93	36.03	22.49	25.28	26.4	33.67	35.19	43.47	36.82	32.36	26.28	27.99	53.41	9.25073	30.0441	26.97
M02396_2.00:ESR1:ESR2:HNF4A:HNF4G:NR1D1:NR1D2:NR1H2:NR1H3:NR1H4:NR2C1:NR2C2:NR2F1:NR2F2:NR2F6:NR4A1:NR4A2:NR4A3:NR5A2:NR6A1:PPARA:PPARD:PPARG:RARA:RARB:RARG:RORA:RORB:RORC:RXRA:RXRB:RXRG:THRA:THRB	NRRGGTCA	46.88	41.89	49.1	47.97	48.61	40.36	44.06	44.06	36.39	46.57	46.65	47.05	41.76	41.97	41.08	47.12	45.99	44.13	45.03	45.55	45.55	40.56	43.09	46.64	53.3	46.14	46.29	44.2	45.72	53.3	3.27096	44.9555	45.55
M06300_2.00:ALX1:ALX3:ALX4:ARX:BARHL1:BARHL2:DRGX:ESX1:EVX1:EVX2:GBX1:GBX2:HESX1:LBX1:LBX2:MEOX1:MEOX2:MIXL1:MSX1:MSX2:PHOX2A:PHOX2B:PROP1:PRRX1:PRRX2:RAX:RAX2:SHOX:SHOX2:TLX1:TLX3:UNCX:VSX1:VSX2	TTAATKA	31.43	34.64	51	53.16	28.95	28.44	28.96	36.87	38.05	30.86	32.39	27.48	16.47	30.28	33.24	30.44	23.41	16.93	9.93	29.28	32.08	27.12	29.06	37.84	42.46	38.52	23.94	29.52	33.54	53.16	8.96157	31.2514	30.44
M09408_2.00:SOX1:SOX10:SOX11:SOX12:SOX13:SOX14:SOX15:SOX17:SOX18:SOX2:SOX21:SOX3:SOX30:SOX4:SOX5:SOX6:SOX7:SOX8:SOX9:SRY	TTTTGTTTW	41.72	35.72	34.14	35.42	44.69	35.62	30.21	26.26	19.47	41.51	41.43	42.97	44.01	36.11	34.58	47.44	53.12	21.31	13.25	42.66	40.98	23.76	17.23	36.33	34.31	39.1	26.27	35.45	35.72	53.12	9.42396	34.8548	35.72
M09398_2.00:SOX1:SOX10:SOX11:SOX12:SOX13:SOX14:SOX15:SOX17:SOX18:SOX2:SOX21:SOX3:SOX30:SOX4:SOX5:SOX6:SOX7:SOX8:SOX9:SRY	TTTTGTTTW	41.72	35.72	34.14	35.42	44.69	35.62	30.21	26.26	19.47	41.51	41.43	42.97	44.01	36.11	34.58	47.44	53.12	21.31	13.25	42.66	40.98	23.76	17.23	36.33	34.31	39.1	26.27	35.45	35.72	53.12	9.42396	34.8548	35.72
M10509_2.00:ELF1:ELF2:ELF4:ELK1:ELK3:ELK4:ERF:ERG:ETS1:ETS2:ETV1:ETV2:ETV3:ETV3L:ETV4:ETV5:FEV:FLI1:GABPA	MGVSRGGAAG	35.97	42.23	53.1	52.64	34.22	32.37	35.94	49.11	42.37	33.65	34.54	32.34	24.29	32.07	30.09	34.73	32.05	26.03	24.11	32.93	32.5	33.93	47.7	37.86	52.66	39.81	30.3	38.2	34.23	53.1	7.99811	36.6197	34.23
M00434_2.00:ALX1:ALX3:ALX4:ARX:DRGX:EN1:EN2:ESX1:ISX:LHX2:LHX3:LHX4:LHX6:LHX8:LHX9:LMX1A:LMX1B:MIXL1:OTP:PHOX2A:PHOX2B:PROP1:PRRX1:PRRX2:RAX:RAX2:SEBOX:SHOX:SHOX2:UNCX:VSX1:VSX2:ZFHX2	YTRATTAV	21.34	29.3	51.97	53.07	20.27	26.37	24.73	40.71	37.72	20.46	21.18	18.47	12.23	21.61	21.96	21.21	17.11	11.41	5.7	19.85	20.97	25.77	33.87	26.8	44.19	30.02	17.43	25.34	23.46	53.07	11.0856	25.6731	21.96
M09317_2.00:NR2C1:NR2C2:NR2F1:NR2F2:NR2F6:NR4A1:NR4A2:NR4A3:PPARD:PPARG:RARA:RARB:RARG:RORA:RORB:RORC:RXRA:RXRB:RXRG	RAAADGKCA	25.75	30.51	52.85	53.05	24.06	25.78	28.69	42.85	40.27	25.44	27.58	23.15	15.56	25.92	27.6	27.07	23.8	16.64	9.54	23.53	26.25	27.88	33.67	33.81	47.74	37.8	23.57	28.44	29.28	53.05	10.0873	29.589	27.58
M10613_2.00:TFCP2:UBP1	BTGDCTGGDW	44.52	41.35	47.12	45.64	47.61	40.45	39.19	41.99	34.85	44.21	42.81	45.98	43.43	39.28	36.69	45.85	47.49	34.98	31.92	42.65	39.97	36.89	34.47	39.81	52.98	39.85	36.76	42.01	41.93	52.98	4.74607	41.4717	41.93
M05391_2.00:ALX1:ALX3:ALX4:ARX:DRGX:EMX1:EMX2:EN1:EN2:ESX1:GBX1:GBX2:GSX1:GSX2:HOXA2:HOXA3:HOXA4:HOXA5:HOXB2:HOXB3:HOXB4:HOXB5:HOXC4:HOXC5:HOXD3:HOXD4:ISL1:ISL2:ISX:LHX2:LHX3:LHX4:LHX9:MIXL1:MNX1:NKX1-1:NKX1-2:NOTO:OTP:PDX1:PHOX2A:PHOX2B:PROP1:PRRX1:PRRX2:RAX:RAX2:SEBOX:SHOX:SHOX2:UNCX:VAX1:VAX2:VSX1:VSX2	CTAATTRV	47.01	45.19	50.16	50.62	41.32	31.83	36.76	38.72	36.06	44.76	46.49	40.34	22.13	46.1	52.12	41.63	31.77	23.06	12.58	42.85	49.02	35.54	29.66	52.96	49.24	50.4	34.59	39.62	49.44	52.96	9.9232	40.4128	41.63
M10597_2.00:GATA1:GATA2:GATA3:GATA4:GATA5:GATA6	GATAAGN	39.92	40.27	51.21	52.9	36.1	30.79	33.14	35.3	33.85	38.63	39.05	36.33	23.29	42.12	46.39	34.84	27.7	23.01	15.23	40.38	43.75	34.07	29.06	42.07	46.84	38.78	30.46	38.99	40.98	52.9	8.29464	36.7397	38.63
M11280_2.00:NFIA:NFIB:NFIC:NFIX	GCCAGANWH	25.56	32.1	52.87	52.3	24.05	28.8	28.67	42.56	39.16	25.06	27.19	23.62	18.55	24.96	25.15	27.82	23.75	27.58	28.87	22.53	23.22	28.46	38.48	33	49.59	36.92	27.01	29.71	27.96	52.87	8.93662	30.8793	27.96
M02152_2.00:ALX1:ALX3:ALX4:ARX:BARX1:BARX2:BSX:DLX1:DLX2:DLX3:DLX4:DLX5:DLX6:DRGX:EMX1:EMX2:EN1:EN2:ESX1:EVX1:EVX2:GBX1:GBX2:GSX1:GSX2:HOXA2:HOXA3:HOXB2:HOXB3:HOXD3:ISL1:ISL2:ISX:MEOX1:MIXL1:MNX1:MSX1:MSX2:NKX1-1:NKX1-2:NOTO:OTP:PDX1:PHOX2A:PHOX2B:PROP1:PRRX1:PRRX2:RAX:RAX2:SEBOX:SHOX:SHOX2:UNCX:VAX1:VAX2:VSX1:VSX2:ZFHX3	HTAATKARN	31.87	37.72	51.26	52.86	27.86	28.98	25.82	37.79	34.51	29.19	30.66	26.22	16.81	29.45	31.57	30.84	26.7	12.97	5.43	27.41	29.02	26.13	29.26	37.57	43.87	38.65	18.33	29.11	31.03	52.86	9.86013	30.3066	29.26
M05241_2.00:ALX1:ALX3:ALX4:ARX:BARHL1:BARHL2:BARX1:BARX2:BSX:DLX1:DLX2:DLX3:DLX4:DLX5:DLX6:DRGX:EMX1:EMX2:EN1:EN2:ESX1:EVX1:EVX2:GBX1:GBX2:GSX1:GSX2:HESX1:HOXA1:HOXA2:HOXA3:HOXB1:HOXB2:HOXB3:HOXD3:ISX:LBX1:LBX2:LHX1:LHX2:LHX3:LHX4:LHX5:LHX6:LHX8:LHX9:LMX1A:LMX1B:MEOX1:MIXL1:MNX1:MSX1:MSX2:NKX1-1:NKX1-2:NOBOX:NOTO:OTP:PDX1:PHOX2A:PHOX2B:PROP1:PRRX1:PRRX2:RAX:RAX2:SEBOX:SHOX:SHOX2:UNCX:VAX1:VAX2:VS…	YTAACGHN	34.34	36.93	50.93	52.76	30.09	29.57	28.55	34.95	37.94	31.22	31.77	27.46	15.39	29.71	31.18	31.14	24.19	19.52	16.29	30.44	32.43	28.46	33.67	38.12	43.85	37.46	25	31.12	33.29	52.76	8.30013	31.9921	31.18
M10518_2.00:ELF1:ELF2:ELF4:ELK1:ELK3:ELK4:ERF:ERG:ETS1:ETS2:ETV1:ETV2:ETV3:ETV3L:ETV4:ETV5:FEV:FLI1:GABPA	ACWTCCT	25.9	30.47	51.75	52.66	24.18	25.87	27.67	41.78	40.04	25	26.9	23.5	14.39	27.24	28.71	25.67	20.57	19.9	18.41	24	26.01	28.69	42.28	33.36	45.69	35.02	23.15	29.11	28.64	52.66	9.4672	29.8814	27.24
M04921_2.00:CRX:DMBX1:DPRX:GSC:GSC2:OTX1:OTX2:PITX1:PITX2:PITX3:TPRX1	CTAATCCB	49.65	41.35	30.69	30.72	48.62	34.58	33.42	24.13	21.57	48.42	48.23	47.18	36.69	46.32	49.31	48.93	48.44	29.28	17.35	50.66	52.63	33.17	19.84	44.62	35.97	42.42	35.22	43.5	46.93	52.63	10.2673	39.3048	42.42
M00752_2.00:MLX	CACGTGNHN	49.93	40.02	27.1	26.81	48.39	33.23	32.67	22.85	19.03	47.38	47.73	47.01	35.52	45.61	49.85	46.37	43.37	28.71	18.94	49.26	52.44	31.6	19.24	45.78	33.24	41.54	35.43	40.78	46.48	52.44	10.4629	38.1486	40.78
M07721_2.00:ZNF786	CTGGGRC	51.5	45.98	41.08	39.4	52.41	41.85	40.42	38.58	30.75	48.85	47.24	50.61	46.67	43.95	42.96	49.18	51.78	29.09	22.25	50.23	49.17	37.11	38.68	42.69	49.24	38.38	36.44	46.4	45.33	52.41	7.29913	43.0421	43.95
M00181_2.00:HNF4G:NR1H4:NR2C1:NR2C2:NR2F1:NR2F2:NR2F6:NR4A1:NR4A2:NR4A3:NR5A1:NR5A2:NR6A1:PPARA:PPARD:PPARG:RARA:RARB:RARG:RORA:RORB:RORC:RXRA:RXRB:RXRG:THRA:THRB	NGRGGTCAHN	43.91	36.89	34.79	34.29	47.55	37.2	34.87	30.96	25.11	42.93	41.75	46.11	45.76	38.34	35.69	47.75	52.4	34.23	32.72	45.17	42.79	30.88	28.66	39.02	40.43	40.3	34.43	40.1	38.18	52.4	6.31918	38.7314	38.34
M01018_2.00:FOXN2:FOXN3	NNDACRCNNN	22.51	29.35	51.65	52.39	21.04	25.87	26.8	36.87	36.17	22.37	23.15	20.82	18.8	25.41	26.35	21.71	17.89	15.51	12.19	22.8	24.46	26.62	34.87	26.46	46.19	28.21	21.98	27.32	24.67	52.39	9.61451	27.2562	25.41
M10889_2.00:IRF4:IRF8	GAAARTA	11.16	26.43	50.63	52.36	9.54	22.17	23.23	45.69	40.49	9.59	7.62	8.49	7.99	13.44	9.59	9.77	9.03	7.69	2.12	10.12	7.31	23.8	37.88	10.9	40.85	12.6	12.61	21.47	11.34	52.36	14.6044	19.1693	11.34
M06286_2.00:NKX2-1:NKX2-2:NKX2-3:NKX2-4:NKX2-5:NKX2-6:NKX2-8	BTYAAGTG	22.15	29.47	50.79	52.35	23.34	26.86	27.28	37.58	37.17	22.54	21.86	22.15	21.96	20.73	17.24	23.88	24.25	13.3	8.61	22.45	20.22	24.65	27.86	20	43.5	22.79	20.13	27.25	21.65	52.35	9.81774	26.0003	22.79
M06484_2.00:ALX1:ALX3:ALX4:ARX:BARHL1:BARHL2:BARX1:BARX2:BSX:DRGX:EMX1:EMX2:EN1:EN2:ESX1:EVX1:EVX2:GBX1:GBX2:GSX1:GSX2:HESX1:HMX1:HMX2:HMX3:HOXA1:HOXA2:HOXA3:HOXA4:HOXA5:HOXB1:HOXB2:HOXB3:HOXB4:HOXB5:HOXC4:HOXC5:HOXD3:HOXD4:LHX2:LHX3:LHX4:LHX9:MEOX1:MEOX2:MIXL1:MNX1:MSX1:MSX2:NKX1-1:NKX1-2:NOTO:OTP:PDX1:PHOX2A:PHOX2B:PROP1:PRRX1:PRRX2:RAX:RAX2:SEBOX:SHOX:SHOX2:TLX1:TLX2:TLX3:UNCX:VAX1:VAX2:VENTX:…	YTAATKA	28.65	34.97	50.55	52.34	25.17	27	24.78	35.8	33.3	26.25	26.96	23.43	14.98	27.41	29.12	26.7	22.69	12.64	4.5	25.21	26.6	25.15	28.26	32.96	42.51	33.96	18.49	28.18	28.73	52.34	9.73048	28.1824	27
M10706_2.00:ALX1:ALX3:ALX4:ARX:BARHL1:BARHL2:BARX1:BARX2:BSX:DLX1:DLX2:DLX3:DLX4:DLX5:DLX6:DRGX:EMX1:EMX2:EN1:EN2:ESX1:EVX1:EVX2:GBX1:GBX2:GSX1:GSX2:HMX1:HMX2:HMX3:HOXA1:HOXA2:HOXA3:HOXA4:HOXA5:HOXA6:HOXA7:HOXB1:HOXB2:HOXB3:HOXB4:HOXB5:HOXB6:HOXB7:HOXB8:HOXC4:HOXC5:HOXC6:HOXD1:HOXD3:HOXD4:HOXD8:ISX:LHX3:LHX4:MEOX1:MEOX2:MIXL1:MNX1:MSX1:MSX2:NANOG:NANOGP8:NKX1-1:NKX1-2:NOBOX:NOTO:OTP:PDX1:PHOX2A:P…	NSDYTAATKA	41.04	45.06	45.45	46.84	41.82	38.78	29.64	35.73	30.53	37.05	34.36	38.93	41.43	31.27	26.83	43.69	52.34	17.11	9.4	37.43	31.81	26.8	26.25	31.41	42.51	31.86	18.91	36.79	31.06	52.34	9.45236	34.5562	35.73
M00314_2.00:CRX:DMBX1:DPRX:GSC:GSC2:OTX1:OTX2:PITX1:PITX2:PITX3:TPRX1	HTAATCCH	44.01	42.68	48.36	47.73	43.56	40.27	40.49	44.7	37.94	43.98	42.42	42.94	33.94	47.04	47.99	43.21	42.92	28.85	15.76	46.69	48.26	40.07	36.47	41.83	52.26	39.6	36.07	45.84	44.77	52.26	6.98603	41.7466	42.94
M09674_2.00:CDX1:CDX2:CDX4:HOXA13:HOXC13	TTTTATGRYY	40.43	29.26	21.37	22.29	35.95	18.65	22.85	14.45	10.84	38.63	41.09	37.7	15.72	43.22	52.19	36.58	28.32	18.86	10.33	40.86	48.45	24.16	10.42	45.53	24.01	41.47	25.69	31.94	41.72	52.19	12.2421	30.1028	29.26
M05183_2.00:CRX:DLX1:DLX2:DLX4:DLX5:EMX1:LHX2:LHX9:PITX1:PITX2:VAX1:VSX1	STAATTRV	46.52	45.1	49.23	49.59	40.77	30.97	36.28	38.36	34.96	44.07	45.82	39.84	21.38	45.52	51.44	41.08	31.55	23.01	12.72	42.18	48.32	35.37	30.66	52.12	48.6	49.58	34.16	38.76	48.37	52.12	9.69941	39.8734	41.08
M00987_2.00:BCL11B	NVHTGACCAN	50.33	42.64	44.52	43.35	50.69	38.69	42.85	41.71	33.85	49.19	48.62	50.64	40.43	50.18	51.28	48.71	49.22	40.03	37.22	50.66	51.56	41.95	36.47	47.9	52.1	44.87	43.7	48.08	48.96	52.1	5.17539	45.531	47.9
M03125_2.00:BARX1:BARX2:BSX:EMX1:EMX2:EN1:EN2:EVX1:EVX2:GBX1:GBX2:GSX1:GSX2:HMX1:HMX2:HMX3:HOXA1:HOXA2:HOXA3:HOXA4:HOXA5:HOXA6:HOXA7:HOXA9:HOXB1:HOXB2:HOXB3:HOXB4:HOXB5:HOXB6:HOXB7:HOXB8:HOXB9:HOXC4:HOXC5:HOXC6:HOXC8:HOXC9:HOXD1:HOXD3:HOXD4:HOXD8:HOXD9:ISX:MEOX1:MEOX2:MNX1:NKX1-1:NKX1-2:NOTO:OTP:PDX1:VAX1:VAX2:VENTX	NYTAATTANY	29.36	35.22	50.24	52.05	26.58	27.31	24.8	36.3	32.63	27.71	29.3	24.45	14.56	28.06	30.41	28.83	23.8	12.64	6.09	26.12	28.34	25.5	29.46	35.53	42.35	38.11	18.86	28.48	30.09	52.05	9.63006	29.0752	28.48
M04972_2.00:BARX1:BARX2:BSX:EMX1:EMX2:EN1:EN2:EVX1:EVX2:GBX1:GBX2:GSX1:GSX2:HMX1:HMX2:HMX3:HOXA1:HOXA2:HOXA3:HOXA4:HOXA5:HOXA6:HOXA7:HOXA9:HOXB1:HOXB2:HOXB3:HOXB4:HOXB5:HOXB6:HOXB7:HOXB8:HOXB9:HOXC4:HOXC5:HOXC6:HOXC8:HOXC9:HOXD1:HOXD3:HOXD4:HOXD8:HOXD9:ISX:MEOX1:MEOX2:MNX1:NKX1-1:NKX1-2:NOTO:OTP:PDX1:VAX1:VAX2:VENTX	STAATKAC	41.22	40.85	51.49	52.01	36.75	29.89	34.83	39.86	36.95	39.7	40.81	36.48	18.72	41.74	47.16	36.7	28.09	21.5	12.19	38.38	43.99	35.05	32.06	48.35	49.13	46.21	32.42	36.82	44.75	52.01	9.3619	37.7276	38.38
M10946_2.00:BORCS8-MEF2B:MEF2A:MEF2B:MEF2C:MEF2D	TATTTWT	37.97	41.56	50.43	51.98	41.33	43.66	32.55	40.85	35.62	36.93	34.63	39.17	46.34	32.58	27.8	42.69	51.39	22.49	15.23	37.94	32.24	29.99	30.46	30.26	45.74	32.01	22.62	37.38	31.69	51.98	8.73942	36.3976	36.93
M00396_2.00:CRX:DMBX1:DPRX:GSC:GSC2:OTX1:OTX2:PITX1:PITX2:PITX3:TPRX1	HTAATCCN	46.34	43.27	51.28	51.95	45.94	39.5	40.24	42.92	38.61	46.26	45.75	45.36	35.61	48.42	50.76	46.63	45.15	29.09	16.16	48.83	51.5	39.85	32.87	46.64	51.24	45.27	37.92	46.11	47.31	51.95	7.70703	43.3372	45.75
M10227_2.00:ZIC1:ZIC2:ZIC3:ZIC4:ZIC5	VGGGGAGS	22.75	36.39	50.02	47.8	21.67	32.64	31.05	43.56	39.82	19.99	19.71	17.61	18.14	16.41	11.06	21.23	21.46	32.96	39.87	17.62	13.81	30.35	48.1	21.75	51.88	25.41	29.61	28.85	20.01	51.88	11.6951	28.6734	25.41
M00537_2.00:BARHL1:BSX:EMX1:EMX2:GBX1:GBX2:HMX1:HMX2:HMX3:HOXA3:HOXA4:HOXA5:HOXB3:HOXB4:HOXB5:HOXC4:HOXC5:HOXD3:HOXD4:MEOX1:MEOX2:MNX1:MSX1:MSX2:NKX1-1:NKX1-2:PDX1:TLX1:TLX2:TLX3:VENTX	TTAATTGNN	37.08	31.35	47.26	48.7	35.59	24.74	32.17	34.88	32.41	37.45	40.65	35.42	17.89	41.2	48.56	37.81	26.7	21.78	12.72	38.8	46.43	32.81	27.66	49.64	41.98	51.82	32.26	34.51	42.18	51.82	9.56211	35.9466	35.59
M06251_2.00:DBX1:DBX2:HLX	TTTATTAV	41.97	39.89	44.54	45.99	36.88	27.9	31.28	32.67	29.65	40.42	41.3	37.96	20.55	45.81	51.69	37.38	29.43	21.55	11.39	41.28	46.14	34.47	28.46	47.34	42.38	44.29	29.45	38.32	44.09	51.69	9.22513	36.7059	38.32
M00793_2.00:FOXC2:FOXJ3:FOXK2:FOXP1:FOXP2:FOXP3:FOXP4	NGTAAACAA	38.67	25.8	27.49	28.27	35.63	18.37	27.28	18.51	16.59	38.14	40.81	37.19	17.14	42.73	51.62	34.35	25.14	22.54	13.51	40.01	48.39	27.21	15.63	46.21	29.19	42.01	30.77	31.94	41.81	51.62	10.5706	31.481	30.77
M03788_2.00:ALX1:ALX3:ALX4:ARX:BARHL1:BARHL2:BARX1:BARX2:BSX:DLX1:DLX2:DLX3:DLX4:DLX5:DLX6:DRGX:EMX1:EMX2:EN1:EN2:ESX1:EVX1:EVX2:GBX1:GBX2:GSX1:GSX2:HMX1:HMX2:HMX3:HOXA1:HOXA2:HOXA3:HOXA4:HOXA5:HOXB1:HOXB2:HOXB3:HOXB4:HOXB5:HOXC4:HOXC5:HOXD1:HOXD3:HOXD4:ISX:MEOX1:MEOX2:MIXL1:MNX1:MSX1:MSX2:NANOG:NANOGP8:NKX1-1:NKX1-2:PDX1:PHOX2A:PHOX2B:PROP1:PRRX1:PRRX2:RAX:RAX2:SEBOX:SHOX:SHOX2:UNCX:VAX1:VAX2:VE…	NTAATTRN	40.21	39.89	50.25	51.62	36.06	29.93	33.33	37.72	35.62	38.72	39.67	35.2	18.89	41.15	46.82	36.07	27.76	20.65	10.46	37.79	42.99	33.62	29.06	46.3	45.9	44.6	31.09	36.45	43.37	51.62	9.24478	36.5928	37.72
M02051_2.00:MEIS3	NNTGACAGBT	13.11	25.26	51.4	51.52	11.37	22.62	23.41	40.78	36.17	11.74	10.29	9.96	11.4	13.15	9.72	11.69	11.54	11.46	8.74	10.93	8.25	24.56	39.28	13.27	45.61	14.35	15.31	22.18	12.58	51.52	13.4883	20.4017	13.15
M05248_2.00:CDX1:CDX2:CDX4	NTTTAYGAYN	37.17	27.43	28.3	29.95	33.63	19.37	24.46	17.22	18.36	36.44	38.59	35.76	15.56	43.13	51.51	32.68	23.47	20.56	12.05	39.08	46.31	26.8	15.63	42.2	27.72	37.9	26.43	32.5	40.17	51.51	10.1244	30.3579	29.95
M02185_2.00:MEIS1:MEIS2:MEIS3:PKNOX1:PKNOX2:TGIF1:TGIF2	NTGACAGNT	21.88	31.97	50.5	51.42	22.06	28.31	24.64	38.36	35.4	19.83	18.65	19.05	23.71	17.62	13.14	24.78	30.16	13.58	6.36	18.58	14.85	25.41	33.47	18.81	44.38	21.69	16.53	26.05	17.98	51.42	10.8221	25.1438	22.06
M01504_2.00:DLX3	NTAATTRN	38.23	38.6	49.81	51.39	33.89	30.43	31.48	38.22	36.39	36.11	36.68	33.1	19.38	38.41	42.67	34.13	27.15	20.13	9.4	35.07	38.69	32.59	30.66	42.65	44.33	40.24	27.97	34.89	39.92	51.39	8.66822	34.9176	36.11
M03842_2.00:CRX:DMBX1:DPRX:GSC:GSC2:OTX1:OTX2:PITX1:PITX2:PITX3:TPRX1	VTAATCCM	44.38	33.6	27.77	27.41	45.08	30.56	32.14	24.56	16.81	45.42	45.66	45.45	36.52	46.72	50.53	45.87	44.37	27.44	16.69	48.19	51.38	31.38	16.43	45.18	34.21	44	33.79	39.84	45.27	51.38	10.4619	37.1259	39.84
M00466_2.00:NKX6-1:NKX6-2:NKX6-3	NWTAATKAB	42.57	43.52	49.8	51.34	37.61	31.24	31.1	38.43	34.62	39.34	41.39	36.7	20.3	43.78	49.01	39.67	33.17	17.96	7.28	40.17	44.63	33.26	31.46	48.8	45.61	47.88	25.69	38.5	42.53	51.34	10.14	37.4952	39.34
M00327_2.00:SIX3:SIX6	NTGATACNN	50.05	45.48	49.21	50.61	49.02	37.74	38.28	37.37	33.63	48.33	48.23	48.58	44.43	48.76	50.42	50.27	51.34	31.31	22.78	48.84	50.01	37.7	27.45	48	48.33	46.6	35.59	44.76	46.87	51.34	7.73989	43.7928	48
M08462_2.00:NFATC1:NFATC2:NFATC3:NFATC4	TTTTCCA	32.23	35.26	50.32	51.3	29.75	29.98	32.6	43.06	37.72	32.16	34.68	29.81	18.22	35.41	39	30.45	22.74	17.07	11.26	31.95	36.17	30.79	38.28	40.51	46.41	41.32	27.44	35	35.7	51.3	9.0126	33.6755	34.68
M08244_2.00:ZNF189	TGGAAAA	32.23	35.26	50.32	51.3	29.75	29.98	32.6	43.06	37.72	32.16	34.68	29.81	18.22	35.41	39	30.45	22.74	17.07	11.26	31.95	36.17	30.79	38.28	40.51	46.41	41.32	27.44	35	35.7	51.3	9.0126	33.6755	34.68
M02082_2.00:ALX1:ALX3:ALX4:ARX:DRGX:ESX1:GBX1:GBX2:HESX1:ISX:MIXL1:OTP:PHOX2A:PHOX2B:PROP1:PRRX1:PRRX2:RAX:RAX2:SEBOX:SHOX:SHOX2:UNCX:VSX1:VSX2	AHTNWWNADT	43.36	37.27	39.66	42.05	39.39	27.86	28.3	27.69	27.1	40.72	43.77	39.08	21.55	43.87	51.28	40.53	31.88	18.62	10.33	41.68	48.68	27.52	20.84	51.2	34.98	49.89	27.01	34.44	43.91	51.28	10.4342	35.671	39.08
M03228_2.00:HOXA10:HOXA11:HOXA6:HOXA9:HOXB6:HOXB8:HOXB9:HOXC10:HOXC11:HOXC12:HOXC6:HOXC8:HOXC9:HOXD10:HOXD11:HOXD12:HOXD8:HOXD9	TTTTTATGGS	42.69	35.22	28.02	28.75	38.03	22.62	26.48	21.42	16.04	40.6	42.42	38.99	19.38	43.87	51.26	38.71	31.27	21.03	11.39	43.13	49.49	28.51	16.03	45.57	30.09	42.3	27.07	35.93	43.05	51.26	10.8307	33.0814	35.22
M10800_2.00:ISL1:ISL2:NOTO:SHOX:SHOX2:VSX1	ATAATGG	37.25	39.18	49.6	51.24	32.37	28.13	29.39	35.3	35.73	34.68	36.4	31.13	18.64	35.26	39.25	34.61	28.43	17.82	9.27	33.36	36.5	28.28	28.26	42.32	43.52	41.71	25.21	32.99	36.96	51.24	8.85997	33.5445	34.68
M09077_2.00:EHF:ELF1:ELF2:ELF3:ELF4:ELF5:ETV6:ETV7	RCAGGAARK	30.04	35.1	50.87	51.2	27.07	27.81	29.44	41.92	38.27	27.86	30.3	24.89	15.64	28.95	30.7	28.6	22.85	13.81	6.23	26.65	29.65	30.35	39.68	36.81	46.52	37.81	22.62	30	30.92	51.2	9.95919	30.7779	30
M10546_2.00:FOXA1:FOXA2:FOXA3:FOXB1	RCAAACAA	38.66	32.85	49.64	51.16	36.75	28.04	33.33	37.22	33.52	39.98	42.65	38.41	21.8	43.68	50.9	37.94	31.05	24.94	15.63	39.57	46.06	34.78	32.46	49.01	45.34	48.4	32.89	37.72	44.09	51.16	8.7415	37.8783	37.94
M09992_2.00:JUN:JUNB:JUND	TGACTCAN	6.78	21.34	48.41	51.13	5.05	17.74	18.44	35.59	37.94	5.18	2.57	4.46	2.75	8.51	4.17	3.35	3.4	6.6	1.46	5.79	2.71	19.54	31.46	4.76	35.51	3.68	10.33	16.1	7.26	51.13	14.7015	14.5521	6.78
M10882_2.00:IRF1:IRF2	TTCACTT	21.44	26.89	49.18	51.11	20.58	24.97	23.41	33.88	34.96	21.43	22.49	20.17	14.81	22.99	24.9	22.94	20.18	12.02	7.81	20.54	22.55	22.59	28.46	27.36	39.81	30.3	18.7	23.07	24.13	51.11	9.37842	25.299	22.99
M03882_2.00:BARHL1:BARHL2:BSX:DLX2:EMX1:EMX2:EN1:EN2:GBX1:GBX2:GSX1:GSX2:HMX1:HMX2:HMX3:HOXA3:HOXA4:HOXA5:HOXB3:HOXB4:HOXB5:HOXC4:HOXC5:HOXD3:HOXD4:LBX2:MEOX1:MEOX2:MNX1:MSX1:MSX2:NANOG:NANOGP8:NKX1-1:NKX1-2:PDX1:TLX1:TLX2:TLX3:VAX1:VAX2:VENTX	BTAATTGB	18.48	26.3	50.29	51.09	17.61	23.43	23.39	36.44	35.73	17.69	17.87	16.35	11.23	19.81	20.26	17.65	13.27	12.16	6.36	17.3	18.3	24.43	31.26	23.63	42.83	26.06	18.33	24.15	20.89	51.09	10.785	23.5376	20.26
M00805_2.00:IRF1:IRF2	AAANYGAAAS	22.81	26.89	47.82	51.01	22.72	24.11	22.91	32.81	33.63	22.08	22.07	22.2	19.22	22.08	20.03	25.28	25.25	14.76	7.95	22.65	21.75	21.96	26.65	24.37	36.8	26.58	16.84	24.08	22.03	51.01	8.62833	25.1497	22.81
M06197_2.00:FOXA2:FOXC1:FOXC2:FOXD1:FOXD2:FOXD3:FOXD4:FOXD4L1:FOXD4L3:FOXD4L4:FOXD4L5:FOXD4L6:FOXE1:FOXE3:FOXF1:FOXF2:FOXG1:FOXI1:FOXI3:FOXL1:FOXL2:FOXS1	TVTAAACA	36.54	25.39	37.46	38.97	35.17	21.9	30.53	27.62	25	38.46	41.52	37.21	20.3	42.69	50.99	35.83	27.26	24.75	16.42	39.04	47.24	31.33	22.65	48.59	34.87	47.76	33.9	33.66	43.48	50.99	9.07621	34.3631	35.17
M00173_2.00:IRF9	ANCGAAACY	14.18	23.63	48.06	50.96	12.38	20.59	19.55	34.23	35.95	12.39	11.64	11.77	8.99	14.9	13.19	13.84	13.94	9.76	4.9	12.9	11.85	20.3	29.06	14.83	35.91	15.97	12.24	19.31	13.8	50.96	11.475	19.3455	14.18
M02099_2.00:HESX1:MIXL1:PROP1	HTGATTRNN	25.05	29.05	50.02	50.87	24.61	27.54	26.23	38.86	36.62	24.85	26.3	23.02	15.39	26.54	28.42	25.65	19.06	15.13	10.07	24.14	26.8	25.5	31.46	33.05	44.46	36.82	21.56	27.62	28.6	50.87	9.34015	28.3893	26.54
M09073_2.00:ELF1:ELF2:ELF4:ELK1:ELK3:ELK4:ERF:ERG:ETS1:ETS2:ETV1:ETV2:ETV3:ETV3L:ETV4:ETV5:FEV:FLI1:GABPA	CAGGAAGT	31.84	34.97	50.09	50.86	29.29	26.95	30.19	42.21	37.94	29.8	32.66	27.38	14.64	29.74	31.7	30.8	23.69	21.59	17.35	27.94	31.06	31.11	44.09	39.43	44.41	40.56	26.43	30.82	32.46	50.86	8.59153	32.4828	31.06
M00800_2.00:NKX2-1:NKX2-2:NKX2-3:NKX2-4:NKX2-5:NKX2-6:NKX2-8	TYAAGTGBNN	25.87	27.05	49.09	50.85	24.28	23.88	25.96	34.8	35.29	24.92	26.28	23.68	12.81	27.24	30.07	24.5	18.39	16.22	10.6	24.86	27.7	25.37	28.06	32.48	41.07	32.66	22.14	27.51	28.58	50.85	8.82496	27.6624	26.28
M01989_2.00:FOXO1:FOXO3:FOXO4:FOXO6	NNGTAAACAH	38.42	31.89	48.35	49.77	35.98	26.55	34.26	35.3	33.19	39.83	42.35	37.88	21.3	43.6	50.85	36.81	28.43	26.17	17.09	39.85	47.56	35.63	31.06	49.94	44.11	48.25	35.22	36.53	44.75	50.85	8.69189	37.6179	36.81
M00122_2.00:MAX	NNCACGTGB	44.85	39.02	37.55	36.8	40.52	30.52	35.42	29.96	26.55	43.11	43.71	40.49	22.13	45.79	50.8	37.72	29.26	30.5	19.74	45.18	50.31	37.02	28.66	46.43	42.08	41.03	38.93	41.22	46.05	50.8	7.98647	37.9776	39.02
M10002_2.00:FOS:FOSB:FOSL1:FOSL2	TGACTCAB	23.23	30.51	48.48	50.78	20.72	25.1	27.14	36.16	36.95	21.49	21.08	18.85	12.4	23.59	23.25	19.02	13.1	17.3	13.64	21.75	22.14	26.36	31.66	25.41	39.07	24.3	23.78	27.32	24.38	50.78	9.23063	25.8262	23.78
M01497_2.00:MAX	NCACATGBH	45.17	41.18	41.33	40.81	40.87	33.77	37.71	33.24	29.09	43.18	43.89	40.31	23.46	45.94	50.76	38.09	32	31.21	19.87	44.82	49.49	38.46	29.46	45.76	44.59	40.82	39.04	41.67	45.8	50.76	7.39636	39.0272	40.82
M01301_2.00:PAX1:PAX2:PAX3:PAX5:PAX6:PAX7:PAX8:PAX9	HSCGTGACB	47.01	37.39	38.59	38.38	48.86	33.95	37.49	34.16	28.32	46.99	46.67	49.01	42.35	46.37	49.04	47.84	46.99	33.05	27.68	48.66	50.68	35.28	30.86	47.13	42.11	44.76	38.03	42.08	46.16	50.68	6.84422	41.5824	42.35
M00428_2.00:CRX:DMBX1:DPRX:GSC:GSC2:OTX1:OTX2:PITX1:PITX2:PITX3:TPRX1	NTAATCCB	45.53	40.85	44.43	43.76	45.31	38.92	39.99	42.63	35.29	45.88	44.99	44.88	35.27	48.39	50.28	45.76	44.31	29.84	16.16	48.27	50.65	40.3	36.07	46.08	48.81	44.48	37.87	46.03	46.93	50.65	7.04641	42.3434	44.48
M06364_2.00:ALX1:ALX3:ALX4:ARX:BARHL1:BARHL2:BARX1:BARX2:BSX:DLX1:DLX2:DLX3:DLX4:DLX5:DLX6:DRGX:EMX1:EMX2:EN1:EN2:ESX1:EVX1:EVX2:GBX1:GBX2:GSX1:GSX2:HESX1:HMX1:HMX2:HMX3:HOXA1:HOXA2:HOXA3:HOXA4:HOXA5:HOXA6:HOXB1:HOXB2:HOXB3:HOXB4:HOXB5:HOXB6:HOXB8:HOXC4:HOXC5:HOXC6:HOXD1:HOXD3:HOXD4:HOXD8:ISX:LHX1:LHX3:LHX4:LHX5:MEOX1:MEOX2:MIXL1:MNX1:MSX1:MSX2:NANOG:NANOGP8:NKX1-1:NKX1-2:NOTO:OTP:PDX1:PHOX2A:PHO…	TAATTAM	22.89	28.89	48.97	50.65	20.55	24.56	21.85	34.09	32.74	21.47	22.72	19.94	12.15	23.16	24.9	22.49	19.57	11.32	5.83	20.53	22.17	22.9	27.86	29.35	40.56	29.93	15.41	23.89	24.24	50.65	9.72186	25.02	22.9
M11314_2.00:LEF1:TCF7:TCF7L1:TCF7L2	TCAAAGG	36.31	30.35	43.15	44.13	34.4	26.82	31.21	33.17	29.31	37.66	40.44	35.86	21.71	41.68	47.93	36.79	27.03	21.22	12.58	38.7	45.93	30.43	32.06	49.02	40.91	50.63	32.04	34.63	42.49	50.63	8.80886	35.4686	35.86
M03126_2.00:ALX1:ALX3:ALX4:ARX:BARX1:BARX2:BSX:DLX1:DLX2:DLX3:DLX4:DLX5:DLX6:DRGX:EMX1:EMX2:EN1:EN2:ESX1:EVX1:EVX2:GBX1:GBX2:GSX1:GSX2:HMX1:HMX3:HOXA1:HOXA2:HOXA3:HOXA4:HOXA5:HOXA7:HOXB1:HOXB2:HOXB3:HOXB4:HOXB5:HOXB7:HOXC4:HOXC5:HOXD1:HOXD3:HOXD4:ISX:LHX3:LHX4:MEOX1:MEOX2:MIXL1:MNX1:MSX1:MSX2:NANOG:NANOGP8:NKX1-1:NKX1-2:NOTO:OTP:PDX1:PHOX2A:PHOX2B:PROP1:PRRX1:PRRX2:RAX:RAX2:SEBOX:SHOX:SHOX2:UNCX:…	NYTAATTABH	39.42	41.1	38.7	39.38	40.04	34.58	26.26	29.61	23.34	35.55	33.09	37.58	39.93	29.39	25.67	42.2	50.61	14.71	7.42	35.75	30.65	22.9	20.84	29.62	38.4	30.33	17.21	33.43	29.52	50.61	9.30812	31.6286	33.09
M06289_2.00:BARHL1:BARHL2:EMX1:EMX2:HMX1:HMX2:HMX3:HOXA4:HOXB4:HOXC4:HOXD4:LBX2:NKX1-1:NKX1-2:TLX1:TLX2:TLX3:VAX1:VAX2:VENTX	GTTAATTR	42	35.39	39.61	40.73	38.68	25.19	31.46	27.69	25.55	41.51	43.3	39.14	19.8	43.37	50.6	39.19	30.32	23.76	15.23	43.03	50.04	30.84	21.64	48.47	38.64	46.47	33	37.01	45.24	50.6	9.42705	36.1	38.68
M07473_2.00:FOXP3	ATAAACAA	37.45	26.84	37.99	39.19	35.2	24.02	30.73	28.9	25.11	39.01	42.05	37.31	19.8	42.52	50.53	36.05	26.87	24.56	16.03	39.09	47.56	31.73	24.25	49.86	36.07	48.12	32.94	33.32	43.82	50.53	9.03629	34.7214	36.05
M03213_2.00:ALX1:ALX3:ALX4:ARX:BARHL1:BARHL2:BARX1:BARX2:BSX:DLX1:DLX2:DLX3:DLX4:DLX5:DLX6:DRGX:EMX1:EMX2:EN1:EN2:ESX1:EVX1:EVX2:GBX1:GBX2:GSX1:GSX2:HESX1:HOXA1:HOXA2:HOXA3:HOXA4:HOXA5:HOXB1:HOXB2:HOXB3:HOXB4:HOXB5:HOXC4:HOXC5:HOXD1:HOXD3:HOXD4:ISX:LHX1:LHX3:LHX4:LHX5:MEOX1:MEOX2:MIXL1:MNX1:MSX1:MSX2:NANOG:NANOGP8:NKX1-1:NKX1-2:NOTO:OTP:PDX1:PHOX2A:PHOX2B:PROP1:PRRX1:PRRX2:RAX:RAX2:SEBOX:SHOX:SHO…	NBTAATTABN	38.25	41.85	40.38	41.47	39.58	36.48	26.69	31.53	26.22	34.46	31.83	36.52	39.35	28.38	23.34	41.1	50.45	15.7	7.42	35.13	29.25	23.85	21.84	26.95	38.96	28.33	16.47	34.25	27.83	50.45	9.31246	31.5124	31.83
M02534_2.00:LIN54	NWWTTYAAAH	37.54	38.81	47.69	50.33	39.56	38.33	27.96	34.88	30.31	35.29	33.79	37.26	41.18	30.45	27.26	42.74	50.45	15.56	8.08	35.36	30.09	24.38	25.05	31.41	40.45	33.6	18.8	34.7	30.02	50.45	9.54179	33.4941	34.7
M10589_2.00:GATA1:GATA2:GATA3:GATA4:GATA5:GATA6	AGATAA	25.88	30.64	48.14	50.42	23.24	23.84	24.03	31.81	28.54	24.65	25.19	22.07	16.81	22.83	23.79	24.5	20.9	14.19	9.01	22.59	23.27	21.74	24.45	29.76	38.34	30.38	19.65	25.34	26.27	50.42	8.46019	25.9403	24.45
M05038_2.00:ALX1:ALX3:ALX4:ARX:BARX1:BARX2:BSX:DLX1:DLX2:DLX3:DLX4:DLX5:DLX6:DRGX:EMX1:EMX2:EN1:EN2:ESX1:EVX1:EVX2:GBX1:GBX2:GSX1:GSX2:HESX1:HOXA2:HOXA3:HOXB2:HOXB3:HOXD3:ISX:LBX1:LBX2:LHX1:LHX2:LHX3:LHX4:LHX5:LHX6:LHX8:LHX9:LMX1A:LMX1B:MEOX1:MIXL1:MNX1:MSX1:MSX2:NKX1-1:NKX1-2:NOBOX:NOTO:OTP:PDX1:PHOX2A:PHOX2B:PROP1:PRRX1:PRRX2:RAX:RAX2:SEBOX:SHOX:SHOX2:UNCX:VAX1:VAX2:VSX1:VSX2:ZFHX2:ZFHX3	NTAAYGAR	37.57	36.52	47.92	50.41	33.36	29.12	29.82	33.38	36.5	35.86	37.78	32.44	16.64	35.95	40.2	34.54	26.53	19.99	12.45	35.64	40.12	29.27	30.86	43.93	40.45	42.26	28.18	32.95	38.3	50.41	8.33458	34.1014	35.64
M10726_2.00:CDX1:CDX2:CDX4	WDDNWWTTTATRRH	37.56	29.05	24.29	24.85	33.78	20.09	23.19	18.22	13.72	36.41	38.93	35.35	16.97	42.5	50.4	34.13	26.59	19.09	10.6	38.86	45.42	26	13.43	43.53	26.84	40.56	25.53	31.98	39.92	50.4	10.5714	29.9238	29.05
M00390_2.00:HOXA10:HOXA11:HOXA9:HOXB9:HOXC10:HOXC11:HOXC12:HOXC9:HOXD10:HOXD11:HOXD12:HOXD9	WTTTAYGABN	42.01	36.68	36.62	37.84	37.3	25.64	27.21	26.76	22.01	40.16	42.19	38.45	19.13	43.72	50.37	38.12	30.77	18.48	12.05	43.23	49.6	28.06	22.44	46.41	36.8	43.37	26.27	37.23	42.6	50.37	9.92372	34.5352	37.23
M09188_2.00:ALX1:ALX3:ALX4:ARX:DRGX:EMX1:EMX2:EN1:EN2:ESX1:GBX1:GBX2:GSX1:GSX2:HESX1:HOXA2:HOXA3:HOXB2:HOXB3:HOXD3:ISX:LHX1:LHX2:LHX3:LHX4:LHX5:LHX6:LHX8:LHX9:LMX1A:LMX1B:MIXL1:MNX1:MSX1:MSX2:NOBOX:NOTO:OTP:PDX1:PHOX2A:PHOX2B:PROP1:PRRX1:PRRX2:RAX:RAX2:SEBOX:SHOX:SHOX2:UNCX:VAX1:VAX2:VSX1:VSX2:ZFHX2	NCTAATKRM	24.77	33.14	49.33	50.36	21.97	26.19	23.69	35.59	34.73	23.45	23.4	20.98	15.81	23.6	23.41	23.87	20.96	12.02	6.36	22.26	22.17	24.07	31.26	26.74	43.77	29.19	17.37	28.14	25.35	50.36	9.65193	26.3431	23.87
M00673_2.00:CRX:DMBX1:DPRX:GSC:GSC2:OTX1:OTX2:PITX1:PITX2:PITX3:TPRX1	HTAATCCB	43.83	41.6	47.17	46.85	43.75	39.64	40.17	44.27	37.17	44.09	42.69	43.1	34.19	46.9	47.99	43.37	43.37	29.51	16.56	46.62	48.29	39.98	37.07	42.06	50.36	40.05	36.86	45.43	44.86	50.36	6.6383	41.6483	43.37
M01750_2.00:TCF12:TCF3:TCF4	VCAGGTGBN	25.38	29.55	50.34	49.15	25.16	28.44	31.21	40.78	36.84	24.81	25.77	23.51	18.22	24.81	25.33	25.15	22.24	24.89	25.56	24.14	25.61	31.78	40.48	30.66	49.27	32.79	28.65	30.49	27.92	50.34	8.33695	30.3079	27.92
M05092_2.00:ARX:BARHL1:BARHL2:BARX1:BARX2:BSX:DLX1:DLX2:DLX3:DLX4:DLX5:DLX6:EMX1:EMX2:ESX1:EVX1:EVX2:GBX1:GBX2:HMX1:HMX2:HMX3:HOXA2:HOXB2:LBX1:LBX2:MEOX1:MEOX2:MNX1:MSX1:MSX2:NANOG:NANOGP8:NKX1-1:NKX1-2:PDX1:RAX:RAX2:TLX1:TLX2:TLX3:UNCX:VAX1:VAX2	STAATTGS	39.59	37.81	49.38	50.31	35.43	29.12	35.14	37.15	35.29	38.34	38.72	35.74	18.8	40.22	45.28	34.01	24.75	25.65	12.72	37.9	43.4	35.05	32.87	46.29	46.01	42.61	35.7	37.01	43.42	50.31	8.46024	36.6797	37.15
M05832_2.00:MAX	CACGTG	43.52	36.14	31.87	31.45	39.34	27.58	32.78	25.27	21.79	41.8	42.92	39.01	20.72	44.19	50.19	36.69	28.48	28.81	18.01	43.75	49.51	33.57	23.25	45.55	36.05	40.33	37.08	38.61	44.66	50.19	8.71864	35.6179	36.69
M08232_2.00:ZNF200	ACTTCC	33.57	35.06	49.89	49.74	31.43	28.4	38.15	50.11	45.91	32.01	34.24	29.44	10.98	35.75	38.89	29.71	17.78	33.95	35.76	30.54	35.04	35.14	49.5	43.11	48.04	42.92	38.72	33.62	37.26	50.11	9.08136	36.3676	35.14
M05052_2.00:BARX1:BARX2:BSX:EMX1:EMX2:EN1:EN2:EVX1:EVX2:GBX1:GBX2:GSX1:GSX2:HMX1:HMX2:HMX3:HOXA1:HOXA2:HOXA3:HOXA4:HOXA5:HOXA6:HOXA7:HOXA9:HOXB1:HOXB2:HOXB3:HOXB4:HOXB5:HOXB6:HOXB7:HOXB8:HOXB9:HOXC4:HOXC5:HOXC6:HOXC8:HOXC9:HOXD1:HOXD3:HOXD4:HOXD8:HOXD9:ISX:MEOX1:MEOX2:MNX1:NKX1-1:NKX1-2:NOTO:OTP:PDX1:VAX1:VAX2:VENTX	BTAATKRC	40.92	40.06	49.48	50.06	36.55	29.07	33.78	38.15	34.96	39.47	40.81	36.19	18.72	41.21	46.84	36.88	28.43	21.5	12.19	37.78	43.25	33.89	30.66	48.06	47.1	46.57	31.67	36.23	44.3	50.06	9.09641	37.0614	37.78
M06232_2.00:ALX1:ALX3:ALX4:ARX:BARHL1:BARHL2:BARX1:BARX2:BSX:DLX1:DLX2:DLX3:DLX4:DLX5:DLX6:DRGX:EMX1:EMX2:EN1:EN2:ESX1:EVX1:EVX2:GBX1:GBX2:GSX1:GSX2:HMX1:HMX2:HMX3:HOXA1:HOXA2:HOXA3:HOXA4:HOXA5:HOXB1:HOXB2:HOXB3:HOXB4:HOXB5:HOXC4:HOXC5:HOXD1:HOXD3:HOXD4:ISX:MEOX1:MEOX2:MIXL1:MNX1:MSX1:MSX2:NANOG:NANOGP8:NKX1-1:NKX1-2:PDX1:PHOX2A:PHOX2B:PROP1:PRRX1:PRRX2:RAX:RAX2:SEBOX:SHOX:SHOX2:UNCX:VAX1:VAX2:VE…	TTAATKA	41.69	39.6	48.73	50.06	38.15	30.47	34.17	36.16	34.51	40.61	41.91	37.19	19.97	42.95	49.44	37.69	28.37	22.68	12.85	40.37	46.44	33.98	28.46	48.11	44.99	46.31	33.74	37.38	44.92	50.06	9.05151	37.6517	38.15
M11230_2.00:NFKB1:NFKB2	DGGGGAMTTTCCBN	5.06	22.68	21.93	15.05	3.6	20.95	22.37	50.04	35.18	3.83	0.11	2.91	0.17	8.29	1.59	1.14	0.06	6.65	0	4.88	0.06	24.34	42.08	2.16	37.52	0.86	9.69	20.24	5.61	50.04	14.2928	12.7259	5.61
M02113_2.00:ALX1:ALX3:ALX4:ARX:BARHL1:BARHL2:BARX1:BARX2:BSX:DLX1:DLX2:DLX3:DLX4:DLX5:DLX6:DRGX:EMX1:EMX2:EN1:EN2:ESX1:EVX1:EVX2:GBX1:GBX2:GSX1:GSX2:HMX1:HMX2:HMX3:HOXA1:HOXA2:HOXA3:HOXA4:HOXA5:HOXB1:HOXB2:HOXB3:HOXB4:HOXB5:HOXC4:HOXC5:HOXD1:HOXD3:HOXD4:ISX:MEOX1:MEOX2:MIXL1:MNX1:MSX1:MSX2:NANOG:NANOGP8:NKX1-1:NKX1-2:PDX1:PHOX2A:PHOX2B:PROP1:PRRX1:PRRX2:RAX:RAX2:SEBOX:SHOX:SHOX2:UNCX:VAX1:VAX2:VE…	NNTAATBRVY	38.55	38.85	48.74	50.02	34.17	28.94	31.98	36.51	33.08	36.66	37.21	33.56	17.3	39.35	44.16	33.87	26.48	19.8	9.01	35.9	40.54	32.09	25.85	43.37	44.7	40.58	28.6	35.11	40.84	50.02	9.04686	34.6834	35.9
M00448_2.00:ALX1:ALX3:ALX4:ARX:DRGX:EN1:EN2:ESX1:GBX1:GBX2:ISX:LHX2:LHX3:LHX4:LHX6:LHX9:LMX1A:LMX1B:MIXL1:MSX1:MSX2:NOBOX:OTP:PDX1:PHOX2A:PHOX2B:PROP1:PRRX1:PRRX2:RAX:RAX2:SEBOX:SHOX:SHOX2:UNCX:VAX1:VAX2:VSX1:VSX2	HTAATTRRN	36.48	42.98	44.11	44.63	38.65	39.37	28.55	35.73	28.87	33.82	30.39	35.5	41.68	27.27	20.98	40.11	50	16.36	8.08	33.16	25.55	26.27	25.85	23.61	43.52	26.97	17.37	36	27.22	50	9.70644	32.0372	33.16
M04932_2.00:HOXA10:HOXA11:HOXA5:HOXA6:HOXA7:HOXA9:HOXB5:HOXB6:HOXB8:HOXB9:HOXC10:HOXC11:HOXC5:HOXC6:HOXC8:HOXC9:HOXD10:HOXD11:HOXD8:HOXD9	NNKTWATKGC	41.27	35.43	41.35	42.52	38.11	27.09	33.17	30.89	26.66	41.26	43.15	38.6	23.29	43.72	49.9	38.6	29.26	28.15	20.26	42.49	48.48	34.92	24.65	49.11	39.87	48.47	36.33	38.87	45.11	49.9	8.19468	37.2752	38.6
M10535_2.00:FOXM1	WTGTTTRT	37.22	31.97	47.95	48.88	35.27	27.45	32.87	35.73	30.75	38.64	41.3	36.77	19.13	42.52	49.72	36.01	28.15	23.95	14.44	38.43	45.23	35.05	30.06	48.35	44.99	47.56	33.05	36.68	43.26	49.72	8.87586	36.5993	36.68
M09832_2.00:TWIST1:TWIST2	CACCTGG	40.79	38.85	44.47	42.72	36.92	31.56	36.53	38.43	33.41	38.62	37.83	36.95	21.88	42.92	47.41	34.55	29.71	28.38	17.22	40.06	44.39	40.3	37.47	42.74	49.72	37.21	34.9	39.69	43.42	49.72	6.98202	37.5534	38.43
M05051_2.00:BARX1:BARX2:BSX:EMX1:EMX2:EN1:EN2:EVX1:EVX2:GBX1:GBX2:GSX1:GSX2:HMX1:HMX2:HMX3:HOXA1:HOXA2:HOXA3:HOXA4:HOXA5:HOXA6:HOXA7:HOXA9:HOXB1:HOXB2:HOXB3:HOXB4:HOXB5:HOXB6:HOXB7:HOXB8:HOXB9:HOXC4:HOXC5:HOXC6:HOXC8:HOXC9:HOXD1:HOXD3:HOXD4:HOXD8:HOXD9:ISX:MEOX1:MEOX2:MNX1:NKX1-1:NKX1-2:NOTO:OTP:PDX1:VAX1:VAX2:VENTX	BTAATTRC	40.35	39.39	49.05	49.68	35.8	29.03	33.33	37.86	34.62	38.26	39.28	35.31	17.89	40.24	45.32	35.95	27.26	21.36	11.92	36.96	42.18	33.17	29.46	46.63	46.7	44.67	30.99	35.52	42.85	49.68	8.92787	36.2424	36.96
M00750_2.00:HMGA1:HMGA2	AAATAAAT	35.51	37.22	41.65	43.37	38.29	36.39	25.76	32.74	25.55	34.34	33.21	36.5	43.01	29.95	27.08	42.57	49.67	14.52	8.34	33.75	28.57	23.26	23.45	29.26	37.49	33.2	16.05	32.17	28.4	49.67	9.13636	31.7679	33.2
M01491_2.00:EHF:ELF1:ELF2:ELF3:ELF4:ELF5:ETV6:ETV7	DNSCGGAART	20.07	26.64	48.84	49.67	18.05	21.53	25.55	41.28	38.61	18.79	19.94	17.65	8.4	20.64	20.67	18.94	13.82	15.84	14.44	17.47	18.81	26.4	45.09	25.86	42.19	26.97	20.13	23.07	21.38	49.67	10.9294	25.06	20.67
M10678_2.00:ALX1:ALX3:ALX4:ARX:BARHL1:BARHL2:BARX1:BARX2:BSX:DLX1:DLX2:DLX3:DLX4:DLX5:DLX6:DRGX:EMX1:EMX2:EN1:EN2:ESX1:EVX1:EVX2:GBX1:GBX2:GSX1:GSX2:HESX1:HMX1:HMX2:HMX3:HOXA1:HOXA2:HOXA3:HOXB1:HOXB2:HOXB3:HOXD1:HOXD3:ISX:LBX1:LBX2:LHX1:LHX2:LHX3:LHX4:LHX5:LHX9:MEOX1:MEOX2:MIXL1:MNX1:MSX1:MSX2:NANOG:NANOGP8:NKX1-1:NKX1-2:NOBOX:OTP:PDX1:PHOX2A:PHOX2B:PROP1:PRRX1:PRRX2:RAX:RAX2:SEBOX:SHOX:SHOX2:UNC…	TAATTAA	20.14	31.43	47.99	49.66	17.37	24.06	20.94	34.23	34.73	18.22	17.91	15.08	10.48	18.57	17.45	19.28	18.62	9.95	3.44	16.74	15.53	21.2	26.85	21.22	39.6	22.4	13.56	22.1	18.99	49.66	10.5309	22.3359	19.28
M03823_2.00:ALX1:ALX3:ALX4:ARX:BARHL1:BARHL2:DRGX:ESX1:EVX1:EVX2:GBX1:GBX2:HESX1:LBX1:LBX2:MEOX1:MEOX2:MIXL1:MSX1:MSX2:PHOX2A:PHOX2B:PROP1:PRRX1:PRRX2:RAX:RAX2:SHOX:SHOX2:TLX1:TLX3:UNCX:VSX1:VSX2	STAATTGS	46.28	42.89	47.56	47.54	44.5	33.72	37.05	39.29	36.5	45.6	46.3	44.4	31.78	44.77	47.95	45.12	40.02	24.19	14.97	44.25	47.68	35.77	30.26	49.65	48.68	49.35	33.95	41.89	47.72	49.65	8.24781	41.0217	44.4
M10723_2.00:CDX1:CDX2:CDX4	KYCATAAATRN	34.04	25.01	26.16	26.59	31.3	18.87	23.55	20	15.49	34.46	37.34	33.36	14.73	41.27	49.63	30.98	22.41	18.58	9.8	36.17	43.06	25.55	13.83	42.45	28.25	38.97	25.79	29.74	38.61	49.63	9.9164	28.8272	28.25
M04081_2.00:MLX	TCACRTGM	43.06	35.81	30.58	30.06	39.03	27.13	32.39	24.63	21.13	41.51	42.63	38.71	20.22	43.75	49.63	36.36	28.15	28.38	17.62	43.41	49.2	33.12	22.44	45.11	35.09	39.95	36.76	37.76	44.36	49.63	8.8053	35.1028	36.36
M00500_2.00:MEIS1:MEIS2:MEIS3:PKNOX1:PKNOX2:TGIF1:TGIF2:TGIF2LX:TGIF2LY	NNTGACAGNH	17.73	25.39	48.65	49.6	15.79	21.17	22.89	36.3	34.51	17.1	17.48	15.35	14.06	18.44	18.29	18.35	15.33	11.98	8.21	15.66	16.22	22.41	29.66	23.64	41.47	25.93	16.9	21.17	18.97	49.6	10.3166	22.7121	18.44
M06376_2.00:HOXA3:HOXA4:HOXA5:HOXA6:HOXA7:HOXA9:HOXB3:HOXB4:HOXB5:HOXB6:HOXB7:HOXB8:HOXB9:HOXC4:HOXC5:HOXC6:HOXC8:HOXC9:HOXD3:HOXD4:HOXD8:HOXD9:PDX1	NTTAATKA	42.93	41.02	43.53	44.99	37.77	28.85	28.07	31.46	27.43	39.56	41.76	37.79	19.97	43.75	49.58	39.91	32.22	17.07	8.48	41.39	46.32	30.39	25.25	48.83	41.28	47.44	24.31	37.94	42.09	49.58	10.1786	35.9097	39.56
M11315_2.00:LEF1:TCF7:TCF7L1:TCF7L2	TCAAAGG	34.8	27.05	38.09	39.43	33.06	23.43	28.51	28.47	25.77	36.19	39.23	34.63	20.55	39.86	46.61	35.77	26.03	20.32	12.05	37.26	44.85	27.52	27.86	47.86	35.75	49.53	30.35	32.02	40.8	49.53	8.8019	33.2293	34.63
M00527_2.00:GSC:TPRX1	HTAATCYN	44.37	41.6	48.73	49.53	44.16	38.24	37.83	38.51	35.07	44.49	43.64	43.77	35.36	46.83	49.31	44.08	44.15	28.38	16.95	47.21	49.38	37.29	27.86	43.03	48.54	40.89	35.54	44.76	45.26	49.53	7.4382	41.1986	43.77
M04048_2.00:TFAP2A:TFAP2B:TFAP2C:TFAP2D:TFAP2E	HSCCYNMGGSN	30.56	29.97	45.75	43.36	28.67	28.94	34.19	43.77	40.93	30.55	32.2	28.18	16.14	32.72	35.19	26.53	17.34	25.46	20.66	29.75	34.08	36.26	49.5	39.02	49.43	37.04	34.06	33.06	36.51	49.5	8.32526	33.4421	33.06
M00437_2.00:MEIS1:MEIS2:MEIS3:PKNOX1:PKNOX2:TGIF1:TGIF2	NTGACAGSY	17.64	26.14	48.91	49.49	15.64	21.49	23.48	37.58	34.4	16.9	16.91	15.2	14.14	18.44	17.58	18.11	15.66	12.82	9.67	15.47	15.61	23.85	32.87	23.03	42.43	25.44	17.32	21.58	19.06	49.49	10.4821	22.9952	18.44
M05386_2.00:BARX1:BARX2:BSX:EMX1:EMX2:EN1:EN2:EVX1:EVX2:GBX1:GBX2:GSX1:GSX2:HMX1:HMX2:HMX3:HOXA1:HOXA2:HOXA3:HOXA4:HOXA5:HOXA6:HOXA7:HOXB1:HOXB2:HOXB3:HOXB4:HOXB5:HOXB6:HOXB7:HOXB8:HOXC4:HOXC5:HOXC6:HOXD1:HOXD3:HOXD4:HOXD8:ISX:MEOX1:MEOX2:MNX1:NKX1-1:NKX1-2:NOTO:OTP:PDX1:TLX2:VAX1:VAX2:VENTX	BTAATGAB	41.84	37.06	44.11	45.32	37.67	27.81	31.85	32.03	30.97	40.78	42.35	37.43	19.63	42.72	49.4	37.75	29.15	22.02	12.85	40.48	46.98	31.73	23.85	48.22	41.44	45.81	32.2	36.38	45.08	49.4	9.12188	36.3762	37.67
M05277_2.00:BARX1:BARX2:BSX:EMX1:EMX2:EN1:EN2:EVX1:EVX2:GBX1:GBX2:GSX1:GSX2:HMX1:HMX2:HMX3:HOXA1:HOXA2:HOXA3:HOXA4:HOXA5:HOXA6:HOXA7:HOXB1:HOXB2:HOXB3:HOXB4:HOXB5:HOXB6:HOXB7:HOXB8:HOXC4:HOXC5:HOXC6:HOXD1:HOXD3:HOXD4:HOXD8:ISX:MEOX1:MEOX2:MNX1:NKX1-1:NKX1-2:NOTO:OTP:PDX1:TLX2:VAX1:VAX2:VENTX	BTAATGAB	41.62	36.52	43.15	44.5	37.39	27.58	30.94	30.39	29.31	40.55	42.12	37.34	19.88	42.52	49.35	37.76	29.77	22.02	13.11	40.28	46.69	31.42	23.65	47.95	40.13	45.49	31.67	36.15	44.83	49.35	9.03265	36.0028	37.39
M11401_2.00:TEAD3:TEAD4	AAAAATAT	41.94	35.31	34.42	35.93	43.94	34	28.55	27.19	22.9	39.62	37.18	42.46	39.18	36.4	36.48	43.93	49.33	20.74	12.05	40.51	38.34	24.92	17.43	35.02	33.59	33.09	24.26	35.48	36.27	49.33	8.51768	33.809	35.48
M00781_2.00:SNAI1	DNCTGTCANN	17.59	25.3	48.5	49.28	15.62	21.08	22.8	37.01	34.18	17.02	17.34	15.19	13.98	18.43	18.08	18.18	14.99	11.83	8.21	15.61	16.02	23.13	31.86	23.34	41.6	25.68	16.42	21.32	18.81	49.28	10.4151	22.7034	18.43
M03229_2.00:HOXA10:HOXA11:HOXA6:HOXA9:HOXB6:HOXB8:HOXB9:HOXC10:HOXC11:HOXC12:HOXC6:HOXC8:HOXC9:HOXD10:HOXD11:HOXD12:HOXD8:HOXD9	WTTTTATTRC	38.71	29.68	19.7	20.18	34.25	18.01	21.94	14.88	10.29	37.11	39.5	35.85	15.97	41.17	49.24	35.13	27.37	17.68	10.07	39.45	46.76	23.67	11.02	43.14	23.36	39.79	23.15	30.75	39.71	49.24	11.5881	28.8803	29.68
M04923_2.00:ALX1:ALX3:ALX4:ARX:BARHL1:BARHL2:BARX1:BARX2:BSX:DLX1:DLX2:DLX3:DLX4:DLX5:DLX6:DRGX:EMX2:EN1:EN2:GBX1:GBX2:GSX1:GSX2:HOXA1:HOXA2:HOXA3:HOXB1:HOXB2:HOXB3:HOXD1:HOXD3:ISX:LHX1:LHX5:MEOX1:MEOX2:MNX1:MSX1:MSX2:NANOG:NANOGP8:NKX1-1:NKX1-2:PDX1:PHOX2A:PHOX2B:PROP1:PRRX1:PRRX2:SHOX:SHOX2:UNCX:VAX1:VAX2:VSX1:VSX2	WTAATGAB	38.49	37.77	46.88	49.19	34.24	29.89	30.44	33.17	34.18	36.95	38.61	33.59	18.8	36.37	40.77	35.7	27.81	22.02	13.25	36.35	41.04	29.9	29.06	44.55	40.03	43.45	30.08	33.21	39.36	49.19	7.91605	34.6603	35.7
M02531_2.00:LIN54	NDWTTYAAAH	35.69	37.1	46.55	49.14	37.45	36.16	26.85	34.16	27.88	33.29	31.83	35.25	39.18	28.49	24.9	40.65	48.22	14.8	7.55	33.62	28.41	23.31	23.65	29.03	39.41	31.2	16.84	33.1	27.81	49.14	9.39345	31.7766	33.1
M08166_2.00:SOX1:SOX10:SOX11:SOX12:SOX13:SOX14:SOX15:SOX17:SOX18:SOX2:SOX21:SOX3:SOX30:SOX4:SOX5:SOX6:SOX7:SOX8:SOX9:SRY	DAACAATGGNN	40.44	28.47	15.7	16.33	35.95	15.67	23.55	12.17	9.07	38.29	40.42	36.93	14.56	40.3	49.13	34.65	25.31	21.22	12.32	39.77	47.21	23.62	9.02	44.14	18.96	38.68	28.02	28.7	41.16	49.13	12.326	28.6124	28.47
M03843_2.00:CRX:DMBX1:DPRX:GSC:GSC2:OTX1:OTX2:PITX1:PITX2:PITX3:TPRX1	NTAATCCN	42.28	32.68	31.36	31.43	42.65	30.79	31.69	26.69	21.35	42.7	43.02	42.36	32.7	43.97	47.65	43.62	42.7	25.84	14.97	45.44	49.05	31.42	19.24	43.08	35.27	41.75	32.89	38.61	43.08	49.05	8.83898	36.2166	38.61
M05197_2.00:ALX1:ALX3:ALX4:ARX:BARX1:BARX2:BSX:DLX2:DLX3:DLX5:DRGX:EMX1:EMX2:EN1:EN2:ESX1:EVX1:EVX2:GBX1:GBX2:GSX1:GSX2:HESX1:HOXA2:HOXA3:HOXB2:HOXB3:HOXD3:ISX:LBX1:LBX2:LHX1:LHX2:LHX3:LHX4:LHX5:LHX6:LHX8:LHX9:LMX1A:LMX1B:MEOX1:MIXL1:MNX1:MSX1:MSX2:NKX1-1:NKX1-2:NOBOX:NOTO:OTP:PDX1:PHOX2A:PHOX2B:PROP1:PRRX1:PRRX2:RAX:RAX2:SEBOX:SHOX:SHOX2:UNCX:VAX1:VAX2:VSX1:VSX2:ZFHX2:ZFHX3	NTAAYGMN	41.32	38.72	46.3	49.04	37.92	30.29	31.98	34.02	35.4	39.73	40.65	37.59	24.38	39.39	41.47	39.48	34.17	21.74	14.17	40.37	43.03	29.72	29.26	44.8	40.48	43.02	28.55	36.19	40.33	49.04	7.67595	36.3279	38.72
M08554_2.00:FOXP3	ATAAACAA	36.48	26.09	37.45	38.62	34.45	23.3	29.85	28.04	24.78	38.02	41.07	36.49	19.13	41.21	48.95	35.25	26.48	24.19	15.63	38.32	46.69	31.06	23.65	48.37	35.46	46.92	32.36	32.61	42.6	48.95	8.79236	33.9145	35.25
M09600_2.00:MYBL2	NHAACBGYYV	25.54	29.43	47.91	48.95	24.03	23.25	26.44	33.52	32.74	24.53	24.94	21.83	10.65	23.22	24.61	24.06	19.12	17.16	12.85	24.45	26.88	25.01	29.86	28.74	42.06	29.59	24.36	26.46	27.13	48.95	8.40899	26.8731	25.01
M06472_2.00:ONECUT1:ONECUT2:ONECUT3	HAATCAA	35.14	24.76	29.09	30.39	32.97	18.15	25.76	22.35	20.02	35.23	37.76	33.23	14.64	41.01	48.92	32.52	22.24	18.53	10.33	35.68	43.23	26.76	18.64	43.63	28.57	42.29	27.49	27.92	40.23	48.92	9.59748	29.9131	29.09
M04138_2.00:TCF12:TCF3:TCF4	VCACCTGC	38.09	31.47	42.41	41.28	36.74	28.58	36.99	34.45	30.42	38.92	39.85	37.53	20.88	42.57	48.92	34.76	28.15	32.39	27.28	40.09	46.4	38.46	33.47	45.14	45.77	41.95	40.41	37.16	44.16	48.92	6.49898	37.4031	38.09
M10533_2.00:FOXM1	TGTTTATTT	35.93	26.84	37.73	38.88	34.41	22.71	29.69	25.84	24	37.99	41.13	35.91	18.64	40.75	48.81	35.06	27.48	24.89	16.42	38.08	45.39	30.79	22.44	46.49	35.67	45.64	33.1	32.2	42.11	48.81	8.58297	33.6214	35.06
M06526_2.00:SIX3:SIX6	TGATA	34.26	33.6	46.89	48.75	30.42	24.88	29.64	31.67	31.19	32.94	33.44	31.68	19.88	39.14	43.49	29.81	22.41	20.04	10.86	35.4	39.85	31.73	25.85	38.8	42.16	35.91	28.12	33.77	37.03	48.75	8.23764	32.5383	32.94
M10498_2.00:ELF1:ELF2:ELF4:ELK1:ELK3:ELK4:ERF:ERG:ETS1:ETS2:ETV1:ETV2:ETV3:ETV3L:ETV4:ETV5:FEV:FLI1:GABPA	GGAGTTG	30.86	33.43	46.16	44.3	30.39	31.42	34.85	38.43	35.07	31.06	32.59	26.73	20.8	30.32	31.32	30.38	24.64	37.77	44.37	27.89	29.88	31.65	35.07	37.07	48.73	40.01	39.14	32.61	33.83	48.73	6.37328	34.1645	32.61
M09809_2.00:HIF1A	GCACGT	40.75	35.72	30.25	29.08	42.66	32.05	29.55	27.33	22.9	38.27	36.59	41.81	43.68	34.68	32.22	42.44	48.72	28.52	22.91	40	36.94	29.18	23.25	33.35	37.12	32.04	28.5	36.9	33.54	48.72	6.58123	34.1707	33.54
M00467_2.00:ALX1:ALX3:ALX4:ARX:BARHL1:BARHL2:BARX1:BARX2:BSX:DLX1:DLX2:DLX3:DLX4:DLX5:DLX6:DRGX:EMX1:EMX2:EN1:EN2:ESX1:EVX1:EVX2:GBX1:GBX2:GSX1:GSX2:HESX1:HOXA2:HOXA3:HOXB2:HOXB3:HOXD3:ISX:LBX1:LBX2:LHX1:LHX2:LHX3:LHX4:LHX5:LHX6:LHX8:LHX9:LMX1A:LMX1B:MEOX1:MIXL1:MNX1:MSX1:MSX2:NKX1-1:NKX1-2:NOBOX:NOTO:OTP:PDX1:PHOX2A:PHOX2B:PROP1:PRRX1:PRRX2:RAX:RAX2:SEBOX:SHOX:SHOX2:UNCX:VAX1:VAX2:VSX1:VSX2:ZFHX…	HTAATTRR	35.47	41.14	46.29	47.31	37.57	38.51	28.3	37.22	31.08	33.05	29.93	34.77	40.6	27.39	21.69	39.52	48.66	15.42	6.62	32.83	25.35	25.5	25.25	25.02	43.63	27.09	16.63	34.85	26.45	48.66	9.87826	31.8324	32.83
M11256_2.00:RUNX1:RUNX2:RUNX3	AACCACAV	21.53	25.59	45.34	48.63	19.37	22.08	22.07	31.81	31.86	20.59	21.4	18.3	14.14	21.94	23.32	22.39	19.29	14.14	8.08	19.03	20.25	20.75	23.05	26.64	33.51	29.18	17.58	21.77	23.46	48.63	8.38524	23.6928	21.94
M01210_2.00:CXXC4:CXXC5:TET3	NNDACGTN	43.26	39.6	44.2	44.56	44.29	35.4	34.8	37.08	36.28	41.67	40.72	44.06	42.85	40.16	39.88	45.17	48.61	26.78	19.07	43.52	42.21	35.32	34.67	40.45	44.86	40.35	30.61	40.7	39.2	48.61	6.11593	39.3217	40.45
M04904_2.00:ALX1:ALX3:ALX4:ARX:BARHL1:BARHL2:BARX1:BARX2:BSX:DLX1:DLX2:DLX3:DLX4:DLX5:DLX6:DRGX:EMX1:EMX2:EN1:EN2:ESX1:EVX1:EVX2:GBX1:GBX2:GSX1:GSX2:HMX1:HMX2:HMX3:HOXA1:HOXA2:HOXA3:HOXA4:HOXA5:HOXB1:HOXB2:HOXB3:HOXB4:HOXB5:HOXC12:HOXC4:HOXC5:HOXD1:HOXD3:HOXD4:ISX:LBX1:LBX2:LHX1:LHX5:MEOX1:MEOX2:MIXL1:MNX1:MSX1:MSX2:NANOG:NANOGP8:NKX1-1:NKX1-2:OTP:PDX1:PHOX2A:PHOX2B:PROP1:PRRX1:PRRX2:RAX:RAX2:SEB…	NTAATTAV	32.97	31.18	47.61	48.61	30.17	24.7	30.73	36.01	34.85	32.77	34.33	29.79	14.98	35.4	40.4	30.05	20.4	19.99	10.6	30.84	36.55	30.97	27.86	42.04	43.31	41.4	30.24	29.15	38.27	48.61	8.72693	32.2817	31.18
M06299_2.00:ALX1:ALX3:ALX4:ARX:BARHL1:BARHL2:DRGX:ESX1:EVX1:EVX2:GBX1:GBX2:HESX1:LBX1:LBX2:MEOX1:MEOX2:MIXL1:MSX1:MSX2:PHOX2A:PHOX2B:PROP1:PRRX1:PRRX2:RAX:RAX2:SHOX:SHOX2:TLX1:TLX3:UNCX:VSX1:VSX2	GTTAAYTA	34.08	34.97	46.7	48.54	31.9	27.45	29.51	35.09	33.52	33.44	33.33	31.64	23.04	31.68	32.77	33.98	30.43	18.1	11.79	32.89	33.73	26.58	27.66	37.33	41.04	37.34	23.46	32.39	34.26	48.54	7.32751	32.0221	32.89
M01501_2.00:CUX1	TKATYGRTD	18.97	23.8	47.32	48.44	18.22	23.12	22.41	32.53	30.31	19.99	20.62	17.96	13.23	21.5	22.75	19.87	14.44	12.45	6.49	18.41	20.07	22.19	27.45	26.79	40.24	29.18	18.75	22.51	23.75	48.44	9.32913	23.5779	22.19
M11233_2.00:NFATC1:NFATC2:NFATC3:NFATC4	WNMNWTTTTCCW	30.7	31.76	46.67	48.42	27.86	24.29	27.71	35.73	31.53	29.27	31.9	27.34	15.22	32.78	36.78	28.08	22.58	14.05	9.14	29.67	33.94	25.91	28.66	36.38	40.93	36.54	22.3	31.01	32.54	48.42	8.52282	29.9893	30.7
M04998_2.00:CRX:DMBX1:DPRX:GSC:GSC2:OTX1:OTX2:PITX1:PITX2:PITX3:TPRX1	CTAATCCC	40.96	28.93	20.82	20.49	41.41	26.68	27.92	18.93	13.27	41.55	42.45	41.45	31.78	42.32	46.91	42.52	41.25	24.14	14.3	44.25	48.41	27.92	12.63	42.08	27.05	40.47	30.93	35.52	41.68	48.41	10.8155	33.0697	35.52
M09548_2.00:FOXA1:FOXA2:FOXA3	GCAAACAM	35.34	30.26	47.44	48.37	33.7	28.13	33.01	33.24	32.52	36.74	38.89	34.92	23.96	40.54	46.54	33.53	28.48	26.92	20.53	36.89	42.68	35.19	31.06	43.58	43.85	42.77	33.42	36.04	40.6	48.37	6.93518	35.8324	35.19
M02461_2.00:GMEB1:GMEB2	BBACGYANN	40.78	37.47	40.92	39.88	43.85	35.49	35.1	36.01	32.41	38.97	37.81	42.8	45.34	36.3	34.1	43.52	48.33	37.2	36.16	40.46	37.61	34.33	34.67	36.31	45.07	37.08	34.75	38.76	34.98	48.33	3.9592	38.4986	37.47
M09793_2.00:TCF12:TCF3:TCF4	CAGGTGKC	25.16	28.8	48.32	47.02	24.82	27.99	30.76	40.07	35.84	24.69	25.66	23.19	16.89	24.56	25.24	24.94	21.85	23.9	23.31	23.91	25.63	30.93	38.68	30.46	47.96	32.63	28.44	29.78	27.67	48.32	7.96095	29.6241	27.67
M01030_2.00:TBX2:TBX3:TBX4:TBX5	NTVACACCTN	22.51	27.89	47.83	48.32	21.22	26.86	27.55	35.8	36.28	21.45	23.22	19.61	16.22	20.68	20.89	21.8	17.73	28.05	32.58	18.94	19.61	26	33.07	30.06	41.82	31.66	29.77	25.2	23.9	48.32	8.38243	27.4662	26
M00329_2.00:BARX1:BARX2:BSX:EMX1:EMX2:EN1:EN2:EVX1:EVX2:GBX1:GBX2:GSX1:GSX2:HMX1:HMX2:HMX3:HOXA1:HOXA2:HOXA3:HOXA4:HOXA5:HOXA7:HOXB1:HOXB2:HOXB3:HOXB4:HOXB5:HOXB7:HOXC4:HOXC5:HOXD1:HOXD3:HOXD4:MEOX1:MEOX2:MNX1:NKX1-1:NKX1-2:PDX1:TLX2:VAX1:VAX2:VENTX	TTAATKANN	25.77	33.14	46.76	48.3	22.7	24.29	22.03	32.53	32.19	23.63	24.55	20.71	13.14	23.68	24.59	24.36	21.29	10.61	4.5	22.19	23.19	22.55	25.05	28.69	39.71	30.84	15.73	25.49	25.3	48.3	9.20588	25.4314	24.36
M11220_2.00:NFATC1:NFATC2:NFATC3:NFATC4	WNWTTTTCCT	31.24	29.68	46.67	48.3	30.2	23.97	29.78	35.16	33.41	31.94	34.31	30.44	15.89	36.55	41.11	29.52	21.01	22.54	19.6	32	36.58	29.67	29.06	39.14	42.35	39.35	29.29	32.72	35.54	48.3	7.50577	32.311	31.94
M06359_2.00:HHEX	TTBAATTA	31.53	30.93	47.11	48.26	28.4	24.6	26.05	33.1	32.52	30.59	32.87	28.68	14.48	33.66	39.02	29.88	21.52	15.09	6.49	29.34	34.46	26.54	27.05	42.04	41.79	40.77	23.15	29.07	35.66	48.26	9.25619	30.5052	30.59
M00118_2.00:TCF12:TCF3:TCF4	VCACCTGB	25.05	28.43	48.26	46.98	24.93	27.72	30.17	38.51	34.4	24.61	25.7	23.35	17.72	24.41	25.22	25.07	22.02	24.61	25.56	23.9	25.54	30.57	38.68	30.53	47.69	32.68	28.34	29.63	27.6	48.26	7.70342	29.5821	27.6
M00490_2.00:CRX:DMBX1:GSC:OTX1:OTX2:TPRX1	NTAATCCNN	43.58	40.27	43.86	43.51	43.53	38.51	38.96	41.71	35.4	43.68	42.47	42.99	34.53	46.45	47.72	43.51	43.53	28.38	16.16	46.38	48.26	38.68	35.87	41.83	47.45	39.93	35.54	44.28	44.14	48.26	6.5312	40.7279	42.99
M06271_2.00:ISL1:ISL2:NOTO:SHOX:SHOX2:VSX1	NYTAATKGV	41.25	37.31	43.78	44.46	37.02	27.31	33.44	33.02	30.2	40.22	41.41	37.23	18.97	41.42	48.22	36.46	27.48	22.82	13.38	40.37	46.81	32.45	26.05	47.5	41.82	44.59	34.11	37.16	45.02	48.22	8.73094	36.251	37.23
M09801_2.00:SREBF1:SREBF2	CACCCCA	37.57	33.22	20.68	19.46	38.71	29.93	21.94	19.5	14.38	33.58	31.83	34.68	39.52	23.83	20.96	40.14	48.22	19.9	19.47	32.94	28.37	18.42	17.84	27.84	26.76	28.52	17.06	30.12	27.38	48.22	8.42179	27.6817	27.84
M06326_2.00:ALX1:ALX3:ALX4:ARX:BARX1:BARX2:BSX:DLX1:DLX2:DLX3:DLX4:DLX5:DLX6:DRGX:EMX1:EMX2:EN1:EN2:ESX1:EVX1:EVX2:GBX1:GBX2:GSX1:GSX2:HESX1:HOXA1:HOXA2:HOXA3:HOXB1:HOXB2:HOXB3:HOXD3:ISX:LBX1:LBX2:LHX1:LHX2:LHX3:LHX4:LHX5:LHX6:LHX8:LHX9:LMX1A:LMX1B:MEOX1:MIXL1:MNX1:MSX1:MSX2:NKX1-1:NKX1-2:NOBOX:NOTO:OTP:PDX1:PHOX2A:PHOX2B:PROP1:PRRX1:PRRX2:RAX:RAX2:SEBOX:SHOX:SHOX2:UNCX:VAX1:VAX2:VSX1:VSX2:ZFHX2:…	TTAATT	29.89	37.06	46.95	48.21	33.14	36.61	26.98	37.86	32.08	28.29	25.15	30.24	37.6	23.79	17.31	34.56	44.43	13.77	5.96	28.76	21.33	24.61	26.45	19.57	42.99	22.17	14.57	31.35	22.04	48.21	10.1566	29.0938	28.76
M06451_2.00:LEF1:TCF7:TCF7L1:TCF7L2	GATCAAAR	31.63	27.14	44.44	46.35	30.5	24.15	28.03	31.39	28.87	32.39	36.15	29.41	17.97	35.4	41.97	34.09	25.36	18.06	11.66	32.09	38.56	24.79	24.45	44.22	37.68	48.19	27.54	29.67	36.83	48.19	8.6689	31.689	31.39
M03814_2.00:ALX1:ALX3:ALX4:ARX:BARHL1:BARHL2:BARX1:BARX2:BSX:DRGX:EMX1:EMX2:EN1:EN2:ESX1:EVX1:EVX2:GBX1:GBX2:GSX1:GSX2:HESX1:HMX1:HMX2:HMX3:HOXA1:HOXA2:HOXA3:HOXA4:HOXA5:HOXB1:HOXB2:HOXB3:HOXB4:HOXB5:HOXC4:HOXC5:HOXD3:HOXD4:ISX:LHX2:LHX3:LHX4:LHX9:MEOX1:MEOX2:MIXL1:MNX1:MSX1:MSX2:NKX1-1:NKX1-2:NOTO:OTP:PDX1:PHOX2A:PHOX2B:PROP1:PRRX1:PRRX2:RAX:RAX2:SEBOX:SHOX:SHOX2:TLX1:TLX2:TLX3:UNCX:VAX1:VAX2:VE…	GTAATGRS	40.85	35.72	43.37	44.52	36.35	27.22	33.17	32.17	31.86	39.73	40.98	36.76	19.72	40.88	47.72	35.99	25.36	26.12	20.79	38.49	44.6	31.42	25.65	48.17	40.56	44.13	34.11	35.56	44.38	48.17	7.77419	36.081	36.35
M06498_2.00:ISL1:ISL2:NOTO:SHOX:SHOX2:VSX1	TTAATKG	41.23	35.47	38.92	39.4	37.3	26.19	32.01	28.75	26.44	40.47	42.05	37.55	19.38	41.21	48.15	36.99	28.15	23.43	13.91	40.5	47.37	31.11	21.24	48.11	38.26	45.47	34.43	35.78	44.95	48.15	8.91615	35.3179	37.3
M05040_2.00:ALX1:ALX3:ALX4:ARX:BARX1:BARX2:BSX:DLX1:DLX2:DLX3:DLX4:DLX5:DLX6:DRGX:EMX1:EMX2:EN1:EN2:ESX1:EVX1:EVX2:GBX1:GBX2:GSX1:GSX2:HESX1:HOXA2:HOXA3:HOXB2:HOXB3:HOXD3:ISX:LBX1:LBX2:LHX1:LHX2:LHX3:LHX4:LHX5:LHX6:LHX8:LHX9:LMX1A:LMX1B:MEOX1:MIXL1:MNX1:MSX1:MSX2:NKX1-1:NKX1-2:NOBOX:NOTO:OTP:PDX1:PHOX2A:PHOX2B:PROP1:PRRX1:PRRX2:RAX:RAX2:SEBOX:SHOX:SHOX2:UNCX:VAX1:VAX2:VSX1:VSX2:ZFHX2:ZFHX3	NTAAYGAN	42.63	40.02	46.18	48.08	39.21	30.02	32.3	33.17	36.28	41.57	42.63	38.97	26.29	41.35	44.69	41.55	36.29	22.25	13.77	41.55	44.51	30.52	29.66	46.65	41.82	45.96	29.77	37.5	42.27	48.08	8.03798	37.4986	40.02
M06502_2.00:CRX:DMBX1:DPRX:GSC:GSC2:OTX1:OTX2:PITX1:PITX2:PITX3:TPRX1	TAATCC	41.19	30.18	24.81	24.42	41.59	27.81	28.82	22.49	15.04	41.62	42.35	41.51	32.36	42.38	46.43	42.83	42.36	24.94	13.91	44.53	48.04	29.49	14.83	42.21	30.71	41.04	31.2	36.79	41.75	48.04	10.0029	34.0562	36.79
M05410_2.00:ALX1:ALX3:ALX4:ARX:DLX1:DLX2:DLX3:DLX4:DLX5:DLX6:DRGX:ESX1:HOXA2:HOXB2:ISX:LHX1:LHX2:LHX3:LHX4:LHX5:LHX9:MEOX1:MIXL1:MNX1:MSX1:MSX2:PHOX2A:PHOX2B:PROP1:PRRX1:PRRX2:RAX:RAX2:SEBOX:SHOX:SHOX2:UNCX:VSX1:VSX2	NTAATTGS	39.83	37.97	47.32	48.03	35.49	28.53	33.1	37.72	33.74	38.26	39.44	34.87	19.97	39.22	44.28	35.87	26.76	21.59	10.6	36.95	42.47	33.44	28.06	46.32	44.62	45.52	31.46	35.82	43.01	48.03	8.67953	35.871	36.95
M00672_2.00:SIX1:SIX2:SIX4:SIX5	NNRGTATMRN	40.45	39.43	41.6	42.91	40.52	34.63	28.71	32.31	28.87	38.67	39.3	39.01	40.02	34.09	33.54	44.79	47.99	18.48	10.33	36.82	35.13	26.22	25.85	39.07	38.66	41.54	23.36	33.77	34.71	47.99	8.1637	34.8545	36.82
M06258_2.00:ALX1:ALX3:ALX4:ARX:DRGX:EMX1:EMX2:EN1:EN2:ESX1:GBX1:GBX2:GSX1:GSX2:HESX1:HOXA2:HOXA3:HOXB2:HOXB3:HOXD3:ISX:LHX1:LHX2:LHX3:LHX4:LHX5:LHX6:LHX8:LHX9:LMX1A:LMX1B:MIXL1:MNX1:MSX1:MSX2:NOBOX:NOTO:OTP:PDX1:PHOX2A:PHOX2B:PROP1:PRRX1:PRRX2:RAX:RAX2:SEBOX:SHOX:SHOX2:UNCX:VAX1:VAX2:VSX1:VSX2:ZFHX2	AYTAATTA	34.92	33.26	36.27	37.37	38.28	31.96	24.23	28.68	23.45	33.43	32.5	35.39	37.77	28.17	25.88	40.37	47.99	12.97	7.15	33.83	30.58	21.2	18.24	28.82	34.71	31.62	16.15	29.93	28.46	47.99	8.65944	29.7786	31.62
M01717_2.00:TFAP4	AHCAGCTGG	33.97	35.64	47.95	47.53	31.97	29.66	33.58	40.07	33.96	32.31	34.57	29.57	18.14	31.99	34.24	31.55	25.42	25.46	21.19	31.87	35.39	31.87	33.87	38.87	47.13	39.74	31.36	33.92	35.57	47.95	6.76898	33.7366	33.87
M02077_2.00:DRGX:EN1:EN2:GBX1:GBX2:HESX1:ISX:PHOX2A:PHOX2B	WTRATTAVN	35.62	37.93	46.96	47.95	39.38	37.88	29.94	38.65	31.19	34.44	32.93	36.24	40.77	28.85	24.52	40.95	47.32	16.55	8.08	34.4	29.98	27.88	28.46	29.51	43.93	34	20.02	34.4	29.64	47.95	8.96105	33.3921	34.4
M10003_2.00:FOS:FOSB:FOSL1:FOSL2	TGAGTCAK	15.52	27.76	45.5	47.89	13.12	22.48	20.5	33.81	33.74	12.71	11.03	10.98	7.74	15.11	12.01	11.35	9.75	9.1	3.84	13.8	11.73	22.19	29.46	13.04	35.38	12.04	13.08	21.8	14.27	47.89	11.2732	18.9907	13.8
M02651_2.00:ARID3A:ARID3B:ARID3C	ATTAAA	27.82	28.35	46.25	47.89	26.11	24.83	23.35	32.67	29.76	28.27	31.08	25.86	14.73	30.1	33.81	29.69	22.97	12.59	6.49	26.92	30.81	23.58	26.25	38.91	39.6	41.8	18.91	26.72	31.84	47.89	9.0861	28.5503	28.27
M11152_2.00:NR2C1:NR2F1:NR2F2:NR2F6:NR4A1:NR4A2:NR4A3:PPARD:RARG:RORA:RORB:RORC:RXRA:RXRB:RXRG	TGGCCTT	34.51	35.1	47.32	47.12	39.47	40.36	35.28	39.93	36.5	35.05	33.12	37.57	45.51	28.17	21.89	40.88	47.77	30.88	26.75	34.26	28.48	31.87	39.08	28.09	47.88	31.59	31.51	35.63	29.77	47.88	6.83179	35.9083	35.1
M10234_2.00:ZNF333	ATAAT	29.92	34.22	45.97	47.88	25.85	26.09	26.17	32.81	32.19	28.41	28.57	24.86	17.55	29.92	31.91	26.96	23.36	16.88	9.67	27.32	28.29	24.92	23.45	31.8	39.89	31.16	22.88	29.3	29.91	47.88	7.68287	28.5555	28.41
M02398_2.00:NR1I2:NR1I3:VDR	GAGTTCAW	45.58	31.68	16.56	16.3	45.84	26.77	24.82	16.09	9.73	43.14	42.37	46.46	37.02	43.05	46.32	45.8	47.66	19.14	10.2	46.1	47.85	22.99	10.82	41.78	25.37	37.27	23.04	35.41	40.93	47.85	13.1826	32.6238	37.02
M00375_2.00:EGR1:EGR2:EGR3:EGR4	GCCCMCGCN	12.56	24.47	47.85	46.22	11.5	22.98	26.39	41.49	40.49	12.07	11.3	10.36	12.31	13.7	10.31	11.45	11.09	24.85	30.99	10.94	8.8	27.88	44.89	14.62	46.65	17.21	22.56	22.77	14.36	47.85	13.04	22.5193	17.21
M00426_2.00:ALX1:ALX3:ALX4:ARX:BARHL1:BARHL2:BARX1:BARX2:BSX:DRGX:EMX1:EMX2:EN1:EN2:ESX1:EVX1:EVX2:GBX1:GBX2:GSX1:GSX2:HESX1:HOXA2:HOXA3:HOXB2:HOXB3:HOXD3:ISX:LBX1:LBX2:LHX1:LHX2:LHX3:LHX4:LHX5:LHX6:LHX8:LHX9:LMX1A:LMX1B:MEOX1:MEOX2:MIXL1:MNX1:MSX1:MSX2:NKX1-1:NKX1-2:NOBOX:NOTO:OTP:PDX1:PHOX2A:PHOX2B:PROP1:PRRX1:PRRX2:RAX:RAX2:SEBOX:SHOX:SHOX2:UNCX:VAX1:VAX2:VSX1:VSX2:ZFHX2	NNTAATTRR	34.83	38.31	39.72	40.11	36.76	36.88	26.42	32.46	26.11	32.35	29.28	33.88	41.01	25.34	19.58	38.46	47.83	15.37	7.95	31.71	24.49	22.99	20.04	23.7	39.41	25.46	15.84	33.1	25.48	47.83	9.13891	29.8231	31.71
M05070_2.00:HOXA3:HOXA4:HOXA5:HOXA6:HOXA7:HOXA9:HOXB3:HOXB4:HOXB5:HOXB6:HOXB7:HOXB8:HOXB9:HOXC4:HOXC5:HOXC6:HOXC8:HOXC9:HOXD3:HOXD4:HOXD8:HOXD9:PDX1	BTAATTRC	39.25	38.39	46.88	47.82	34.27	27.95	31.39	35.59	32.63	36.96	37.81	33.95	17.64	39.54	44.8	34.63	27.15	19.66	9.93	35.97	40.9	32.41	28.06	44.72	43.82	42.15	28.76	34.85	41.39	47.82	8.76965	34.8024	35.59
M03118_2.00:ALX1:ALX3:ALX4:ARX:BARHL1:BARHL2:BARX1:BARX2:BSX:DLX1:DLX2:DLX3:DLX4:DLX5:DLX6:DRGX:EMX1:EMX2:EN1:EN2:GBX1:GBX2:GSX1:GSX2:HMX1:HMX3:HOXA1:HOXA2:HOXA3:HOXB1:HOXB2:HOXB3:HOXD1:HOXD3:ISX:LHX1:LHX5:MEOX1:MEOX2:MNX1:MSX1:MSX2:NANOG:NANOGP8:NKX1-1:NKX1-2:PDX1:PHOX2A:PHOX2B:PROP1:PRRX1:PRRX2:SHOX:SHOX2:UNCX:VAX1:VAX2:VSX1:VSX2	NTAATTGB	39.46	35.89	38.16	38.91	34.84	26.41	30.44	31.03	25.33	37.36	38.45	34.05	16.81	41.64	47.79	33.99	25.98	19.99	9.14	37.44	42.84	30.84	22.65	43.96	37.36	41.29	28.87	34.81	41.27	47.79	8.74912	33.3448	34.84
M05380_2.00:ALX1:ALX3:ALX4:ARX:BARHL1:BARHL2:BARX1:BARX2:BSX:DLX1:DLX2:DLX3:DLX4:DLX5:DLX6:DRGX:EMX1:EMX2:EN1:EN2:ESX1:EVX1:EVX2:GBX1:GBX2:GSX1:GSX2:HMX1:HMX2:HMX3:HOXA1:HOXA2:HOXA3:HOXA4:HOXA5:HOXB1:HOXB2:HOXB3:HOXB4:HOXB5:HOXC4:HOXC5:HOXD1:HOXD3:HOXD4:ISX:MEOX1:MEOX2:MIXL1:MNX1:MSX1:MSX2:NANOG:NANOGP8:NKX1-1:NKX1-2:PDX1:PHOX2A:PHOX2B:PROP1:PRRX1:PRRX2:RAX:RAX2:SEBOX:SHOX:SHOX2:UNCX:VAX1:VAX2:VE…	NTAATTGV	36.81	36.47	47.03	47.79	32.28	26.91	31.37	36.3	33.85	34.85	35.39	31.61	16.97	36.81	41.2	31.93	23.69	19.61	9.27	33.49	37.92	31.91	26.85	42.33	43.95	40.24	29.61	32.8	39.29	47.79	8.54268	33.3976	33.85
M00406_2.00:ALX1:ALX3:ALX4:ARX:DRGX:EMX1:EMX2:EN1:EN2:ESX1:GBX1:GBX2:HESX1:ISX:LHX1:LHX2:LHX3:LHX4:LHX5:LHX6:LHX8:LHX9:LMX1A:LMX1B:MIXL1:MSX1:MSX2:NOBOX:NOTO:OTP:PHOX2A:PHOX2B:PROP1:PRRX1:PRRX2:RAX:RAX2:SEBOX:SHOX:SHOX2:UNCX:VAX1:VAX2:VSX1:VSX2:ZFHX2	HTAATTAS	40.1	38.14	46.46	47.47	35.57	28.53	30.87	34.31	31.19	38.19	39.64	35.5	18.39	41.35	47.75	36.19	27.87	19.8	9.67	37.14	42.5	32.27	27.45	47.45	43.28	44.66	29.13	35.37	42.8	47.75	9.18728	35.4841	36.19
M00291_2.00:ALX1:ALX3:ALX4:ARX:DRGX:EMX1:EMX2:EN1:EN2:ESX1:GBX1:GBX2:HESX1:HOXA2:HOXB2:ISX:LBX2:LHX2:LHX3:LHX4:LHX6:LHX8:LHX9:MEOX1:MIXL1:MNX1:MSX1:MSX2:NKX1-1:NKX1-2:OTP:PHOX2A:PHOX2B:PROP1:PRRX1:PRRX2:RAX:RAX2:SEBOX:SHOX:SHOX2:UNCX:VSX1:VSX2:ZFHX2	VNTAATTRV	37.64	35.64	46.88	47.73	33.4	28.58	31.03	37.22	31.53	36.43	37.6	32.61	19.05	37.15	41.6	33.78	26.59	20.23	10.07	33.74	37.92	31.33	27.25	43.71	43.58	42.75	28.44	34.36	40.44	47.73	8.36159	34.0786	34.36
M02468_2.00:GMEB1:GMEB2	NBACGYANN	40.64	35.89	39.16	38.26	43.55	34.09	33.37	33.31	29.54	38.86	38.13	42.72	45.17	35.81	34.22	43.43	47.71	35.88	35.76	40.05	37.6	32.32	31.26	36.76	43.31	37.33	33.79	37.91	34.87	47.71	4.37567	37.6103	37.33
M03060_2.00:FOXC1:FOXC2:FOXD1:FOXD2:FOXD3:FOXD4:FOXD4L1:FOXD4L3:FOXD4L4:FOXD4L5:FOXD4L6:FOXE1:FOXF1:FOXF2:FOXG1:FOXI1:FOXI3:FOXK2:FOXL1:FOXL2:FOXP4:FOXS1	ATAAACA	35.53	24.26	34.55	35.1	33.74	21.22	29.55	25.05	22.79	37.46	40.68	35.12	18.05	39.75	47.63	33.78	25.81	24.71	16.56	37.47	45.27	30.43	22.24	46.24	34.55	44.66	33.32	31.94	41.88	47.63	8.55793	32.7359	33.78
M04949_2.00:CRX:DMBX1:DPRX:GSC:GSC2:OTX1:OTX2:PITX1:PITX2:PITX3:TPRX1	CTAATCCS	40.25	28.05	19.2	18.77	40.73	25.55	26.3	17.37	12.72	40.71	41.68	40.63	31.45	41.32	46.02	42.25	41.25	23.57	13.51	43.4	47.54	27.12	11.02	41.47	25.66	40.5	30.03	34.55	40.87	47.54	11.0446	32.1893	34.55
M07626_2.00:ZNF282	CTCCCS	35.61	43.31	40.47	38.08	38.08	40.54	32.71	38.08	33.74	32.02	29.08	32.85	39.1	22.86	14.16	37.38	46.32	36.4	41.06	30.63	21.93	29.67	40.28	23.51	47.53	25.46	29.98	34.96	25.1	47.53	7.77869	33.8241	34.96
M10760_2.00:HMBOX1:HNF1A:HNF1B	GGGGTCAG	35.78	26.89	29.07	27.17	32.64	18.87	26.53	23.77	20.91	34.49	38.22	31.87	17.39	32.08	38.45	34.5	23.8	30.08	30.99	30.52	37.28	23.62	23.65	47.52	34.37	47.33	32.1	26.72	38.48	47.52	7.38717	30.8652	30.99
M04997_2.00:CRX:DMBX1:DPRX:GSC:GSC2:OTX1:OTX2:PITX1:PITX2:PITX3:TPRX1	YTAATCCC	40.26	28.35	19.61	19.12	40.75	25.87	26.71	18.43	12.39	40.71	41.6	40.59	31.45	41.41	46.05	42.01	41.08	23.67	13.64	43.48	47.5	27.52	12.02	41.3	26.09	39.98	30.03	34.85	40.89	47.5	10.8453	32.3228	34.85
M00415_2.00:CRX:DMBX1:DPRX:GSC:GSC2:OTX1:OTX2:PITX1:PITX2:PITX3:TPRX1	HTAATCCBN	41.4	33.72	33.51	33.86	41.71	31.51	31.87	26.98	23.67	41.8	41.66	41.38	32.86	43.56	46.68	42.09	42.08	25.88	15.23	44.4	47.45	31.38	18.44	40.4	36.69	38.78	31.94	38.54	42.2	47.45	8.13287	35.9197	38.54
M02228_2.00:ALX1:ALX3:ALX4:ARX:DRGX:EN1:EN2:ESX1:HESX1:ISX:LHX2:LHX3:LHX4:LHX6:LHX8:LHX9:LMX1A:LMX1B:MIXL1:NOBOX:OTP:PHOX2A:PHOX2B:PROP1:PRRX1:PRRX2:RAX:RAX2:SEBOX:SHOX:SHOX2:UNCX:VSX1:VSX2:ZFHX2	DHBTAATWAN	23.75	31.35	46.19	47.43	21.2	25.55	21.64	32.31	30.53	21.64	22	19.52	14.39	22.36	22.3	23.91	22.35	11.74	4.77	20.58	20.19	24.07	27.66	26.98	39.36	28.08	15.04	24.71	22.6	47.43	8.95575	24.6276	22.6
M10662_2.00:CRX:DMBX1:DPRX:GSC:GSC2:OTX1:OTX2:PITX1:PITX2:PITX3:TPRX1	GATTAVA	40.94	35.39	39.86	40.79	41.85	33.36	33.58	31.46	30.09	41.64	41.76	41.07	32.11	43.51	45.91	41.68	41.36	26.54	14.7	44.54	47.42	33.39	23.45	40.17	40.8	39.03	34.11	39.96	42.24	47.42	7.20517	37.3348	40.17
M11301_2.00:SOX1:SOX10:SOX11:SOX12:SOX13:SOX14:SOX15:SOX17:SOX18:SOX2:SOX21:SOX3:SOX30:SOX4:SOX5:SOX6:SOX7:SOX8:SOX9:SRY	ACAAAGARYTC	36.94	29.51	17.4	18.1	38.53	26.37	20.66	15.94	11.28	35.83	36.34	36.39	38.02	29.68	29.21	41.2	47.38	13.25	8.21	34.47	32.91	14.66	11.22	31.74	20.48	33.87	16.63	26.43	30.88	47.38	10.5094	27.0183	29.51
M05766_2.00:SOX1:SOX10:SOX11:SOX12:SOX13:SOX14:SOX15:SOX17:SOX18:SOX2:SOX21:SOX3:SOX30:SOX4:SOX5:SOX6:SOX7:SOX8:SOX9:SRY	RAACAAAGRV	37.23	25.43	26.35	27.02	34.98	18.74	27.01	18.01	17.59	37.46	40.98	36.14	20.63	38.91	47.16	36.08	26.31	22.4	15.23	38.83	47.28	25.24	13.23	47	27.32	46.38	31.2	29.97	40.66	47.28	10.1473	31.061	29.97
M02123_2.00:CRX:DMBX1:DPRX:GSC:GSC2:OTX1:OTX2:PITX1:PITX2:PITX3:TPRX1	YTAATCCNN	40.95	32.64	31.55	31.73	41.3	30.47	30.67	24.56	22.12	41.36	41.36	41.01	32.28	43.08	46.5	41.5	41.47	25.32	15.1	44.13	47.28	30.61	18.04	40.03	35.33	38.02	31.14	37.98	41.65	47.28	8.35847	35.1441	37.98
M07562_2.00:ZKSCAN2:ZSCAN29	RAAAAAAAC	24.91	29.3	45.8	47.25	23.27	25.19	24.39	36.51	33.63	23.47	25.7	23.15	14.98	25.48	28.03	26.16	22.02	13.58	6.36	23.47	26.34	25.59	33.87	32.7	38.29	34.76	19.12	25.53	26.54	47.25	8.63241	27.0824	25.59
M03045_2.00:FOXC1:FOXC2:FOXD1:FOXD2:FOXD3:FOXD4:FOXD4L1:FOXD4L3:FOXD4L4:FOXD4L5:FOXD4L6:FOXE1:FOXE3:FOXF1:FOXF2:FOXG1:FOXI1:FOXI2:FOXI3:FOXJ3:FOXL1:FOXL2:FOXS1	GTAAAYA	32.57	29.05	45.47	47.23	30.24	23.48	29.6	32.81	30.2	32.52	33.97	30.61	17.39	35.5	40.34	29.39	23.97	21.17	13.11	32.63	37.32	30.17	28.46	38.76	40.61	36.81	28.02	32.17	35.7	47.23	7.48569	31.699	32.17
M11273_2.00:SMAD1:SMAD5	GGGGCAGA	22.16	33.31	44.42	42.08	20.51	27.18	28.19	39.43	38.05	18.82	18.24	16.36	13.06	15.13	10.33	20.99	19.79	32.15	40.13	15.71	11.92	27.48	46.89	21.84	47.21	25.25	28.34	26.5	18.38	47.21	10.9063	26.5466	25.25
M02495_2.00:TBX2:TBX3:TBX4:TBX5	NYVACACCTN	23.33	31.26	47.15	46.83	22.19	28.85	29.46	37.86	36.28	21.97	23.43	19.29	19.22	20.85	19.78	21.47	17.56	29.89	33.91	19.68	19.1	28.46	34.87	27.1	43.74	29.07	30.88	27.28	23.39	47.15	8.34649	28.0741	27.28
M02143_2.00:DRGX:ESX1:MIXL1:PRRX1:PRRX2:RAX:RAX2:SHOX:SHOX2:UNCX	NTAATTRV	34.06	34.22	46.39	47.14	31.35	27.36	29.05	35.8	31.53	33	33.67	30.66	19.22	35.26	39.34	32.18	25.75	17.92	8.87	32.63	35.98	30.52	28.26	40.26	42.96	40.68	25.42	33.51	36.45	47.14	8.13613	32.3945	33
M03275_2.00:HOXA10:HOXA11:HOXA9:HOXB9:HOXC10:HOXC11:HOXC12:HOXC9:HOXD10:HOXD11:HOXD12:HOXD9	NTTTTATKRCY	39.98	33.39	25.92	26.39	35.21	20.99	23.51	18.93	13.38	37.45	39.36	35.86	17.72	40.36	47.13	35.95	28.48	17.49	9.67	39.71	45.47	25.46	15.23	43	28.62	39.96	23.46	33.25	39.44	47.13	10.3638	30.3714	33.25
M00411_2.00:CRX:DMBX1:DPRX:GSC:GSC2:OTX1:OTX2:PITX1:PITX2:PITX3:TPRX1	NNTAATCCN	41.5	38.22	44.37	45.24	41.7	34.94	35.3	34.38	31.75	41.68	41.18	41.26	32.45	43.71	45.5	41.2	41.58	27.44	15.5	44.69	47.08	35.28	25.65	39.91	44.89	37.55	34.75	41.63	42.33	47.08	6.96824	38.3676	41.2
M11316_2.00:LEF1:TCF7:TCF7L1:TCF7L2	ATCAAAGVVM	33.68	24.05	25.28	25.29	31.8	19.37	27.28	21.85	17.81	35.06	36.63	33.67	17.14	39.96	47.02	31.1	21.63	20.46	12.45	37.5	44.57	27.61	18.44	41.23	28.89	39.24	30.61	31.2	39.51	47.02	8.96275	29.6666	30.61
M10246_2.00:SALL2	GGGTGGG	36.41	35.97	41.17	39.11	33.41	29.66	36.78	36.58	33.63	35.35	35.21	32.53	20.63	37.91	40.68	30.17	22.97	33.95	34.7	36.33	39.53	37.16	37.27	38.99	47.02	35.47	38.88	37.53	38.48	47.02	5.11905	35.6372	36.41
M09108_2.00:FOXO1:FOXO3:FOXO4:FOXO6	GTAAACAGGM	33.78	20.63	26.33	26.82	31.6	16.43	24.66	19.43	16.59	34.45	37.73	33.93	16.31	37.86	47.02	31.88	21.74	21.17	14.44	35.68	44.72	24.97	18.84	45.02	26.89	42.67	28.6	28.21	39.22	47.02	9.49746	29.2283	28.21
M03012_2.00:FOXP3	GTAAACA	34.86	27.64	44.36	45.84	33.02	23.66	30.85	31.25	30.2	36.28	38.79	34.38	19.88	40.18	47	33.45	26.7	22.96	15.63	36.23	42.65	31.24	26.05	44.03	40.61	43.06	30.93	34.03	40.33	47	8.02402	34.0031	34.03
M04145_2.00:MSGN1	NRMCATATGGYN	31.8	17.8	11.59	11.66	28.71	11.74	18.73	9.96	7.08	32.35	35	32.2	12.73	37.54	46.97	28.77	20.12	16.45	8.87	33.66	41.56	20.26	7.21	40.6	15.59	36.25	23.31	25.23	36.96	46.97	11.7595	24.1621	23.31
M03799_2.00:BARX1:BARX2:BSX:EMX1:EMX2:EN1:EN2:EVX1:EVX2:GBX1:GBX2:GSX1:GSX2:HMX1:HMX2:HMX3:HOXA1:HOXA2:HOXA3:HOXA4:HOXA5:HOXA6:HOXA7:HOXA9:HOXB1:HOXB2:HOXB3:HOXB4:HOXB5:HOXB6:HOXB7:HOXB8:HOXB9:HOXC4:HOXC5:HOXC6:HOXC8:HOXC9:HOXD1:HOXD3:HOXD4:HOXD8:HOXD9:ISX:MEOX1:MEOX2:MNX1:NKX1-1:NKX1-2:NOTO:OTP:PDX1:VAX1:VAX2:VENTX	BTAATKRC	38.41	38.18	45.61	46.97	33.54	27.36	30.8	34.02	31.64	36.2	36.8	33.16	16.97	39.04	44.03	33.52	26.25	19.66	11.26	35.36	40	31.06	26.05	42.94	41.87	39.91	27.86	34.14	40.5	46.97	8.40632	33.9003	34.14
M01026_2.00:SOX1:SOX10:SOX11:SOX12:SOX13:SOX14:SOX15:SOX17:SOX18:SOX2:SOX21:SOX3:SOX30:SOX4:SOX5:SOX6:SOX7:SOX8:SOX9:SRY	AACAAAGG	36.46	23.59	20.7	21.12	34.37	16.79	25.28	15.09	12.94	36.53	40.26	35.57	18.89	38.44	46.93	35.36	25.14	22.02	14.57	38.2	46.96	23.98	9.82	46.57	22.59	45.88	30.3	27.99	39.92	46.96	11.1218	29.3883	27.99
M00555_2.00:ALX1:ALX3:ALX4:ARX:BARHL1:BARHL2:BARX1:BARX2:BSX:DLX1:DLX2:DLX3:DLX4:DLX5:DLX6:DRGX:EMX1:EMX2:EN1:EN2:ESX1:EVX1:EVX2:GBX1:GBX2:GSX1:GSX2:HESX1:HMX1:HMX2:HMX3:HOXA1:HOXA2:HOXA3:HOXB1:HOXB2:HOXB3:HOXD1:HOXD3:ISX:LBX1:LBX2:LHX1:LHX2:LHX3:LHX4:LHX5:LHX9:MEOX1:MEOX2:MIXL1:MNX1:MSX1:MSX2:NANOG:NANOGP8:NKX1-1:NKX1-2:NOBOX:OTP:PDX1:PHOX2A:PHOX2B:PROP1:PRRX1:PRRX2:RAX:RAX2:SEBOX:SHOX:SHOX2:UNC…	TAATTGNN	32.31	36.97	37.05	37.87	34.61	33.95	23.44	30.11	23.67	29.74	26.78	31.72	38.94	23.47	17.92	36.63	46.93	12.49	5.56	30.14	22.96	21.29	20.24	20.44	35.51	23.05	13.45	30.82	22.91	46.93	9.16748	27.6197	29.74
M07645_2.00:ZNF169	CTCCTT	16.1	25.34	46.92	45.43	16.14	26.55	29.42	41.85	38.5	16.6	16.76	14.69	14.81	17.67	15.48	15.98	13.21	25.79	28.61	14.96	13.61	28.33	40.28	19.82	45.79	22.89	27.86	25.87	19.03	46.92	10.7802	24.9755	22.89
M06238_2.00:ALX1:ALX3:ALX4:ARX:BARX1:BARX2:BSX:DLX1:DLX2:DLX3:DLX4:DLX5:DLX6:DRGX:EMX1:EMX2:EN1:EN2:ESX1:EVX1:EVX2:GBX1:GBX2:GSX1:GSX2:HESX1:HMX1:HMX3:HOXA1:HOXA2:HOXA3:HOXA4:HOXA5:HOXB1:HOXB2:HOXB3:HOXB4:HOXB5:HOXC4:HOXC5:HOXD1:HOXD3:HOXD4:ISX:LHX2:LHX3:LHX4:LHX6:LHX8:LHX9:LMX1A:LMX1B:MEOX1:MIXL1:MNX1:MSX1:MSX2:NKX1-1:NKX1-2:NOBOX:NOTO:OTP:PDX1:PHOX2A:PHOX2B:PROP1:PRRX1:PRRX2:RAX:RAX2:SEBOX:SHOX…	NNYTAATTAN	22.69	27.55	45.66	46.86	22.15	24.6	22.51	34.52	32.08	22.18	23.52	20.36	12.31	22.86	24.25	23.59	19.45	11.55	5.43	21.36	23.28	23.53	26.85	28.38	39.04	31.74	16.31	23.93	25.1	46.86	8.90159	24.9531	23.53
M06216_2.00:ALX1:ALX3:ALX4:ARX:DRGX:EMX1:EMX2:EN1:EN2:ESX1:GBX1:GBX2:HESX1:ISX:LHX1:LHX2:LHX3:LHX4:LHX5:LHX6:LHX8:LHX9:LMX1A:LMX1B:MIXL1:MSX1:MSX2:NOBOX:NOTO:OTP:PDX1:PHOX2A:PHOX2B:PROP1:PRRX1:PRRX2:RAX:RAX2:SEBOX:SHOX:SHOX2:UNCX:VAX1:VAX2:VSX1:VSX2:ZFHX2	YTAATTA	25.73	32.31	45.57	46.82	22.65	24.33	21.82	31.96	32.52	23	23.7	20.76	11.98	23.8	25.15	24.35	21.07	10.28	4.37	22.16	23.39	22.55	26.25	30	39.52	30.9	16.21	24.97	25.08	46.82	9.0453	25.2828	24.33
M06253_2.00:MEIS1:MEIS2:MEIS3:PKNOX1:PKNOX2:TGIF1:TGIF2	NTTGACAG	17.22	22.93	45.95	46.82	16.58	20.95	22.51	34.66	32.63	17.13	17.96	15.49	13.48	18.32	18.81	18.71	14.88	11.98	8.21	15.84	16.89	21.56	28.66	23.87	39.04	27.24	18.11	20.24	19.15	46.82	9.45353	22.2697	18.81
M06290_2.00:BARHL1:BARHL2:EMX1:EMX2:HMX1:HMX2:HMX3:HOXA4:HOXB4:HOXC4:HOXD4:LBX2:NKX1-1:NKX1-2:TLX1:TLX2:TLX3:VAX1:VAX2:VENTX	BTTAATKA	28.01	31.85	45.34	46.78	25.4	24.6	23.91	30.32	31.19	25.74	26.73	23.71	14.14	24.81	26.65	27.49	23.41	14.47	7.95	26.01	28.2	23.35	26.25	32.47	38.83	34.02	21.03	26.69	27.54	46.78	7.98519	27.1341	26.65
M06298_2.00:CRX:DMBX1:DPRX:GSC:GSC2:OTX1:OTX2:PITX1:PITX2:PITX3:TPRX1	HTAATCC	40.56	33.56	34.91	35.56	41.31	31.51	31.73	26.48	24.67	41.08	40.84	40.58	31.45	42.22	45.16	41.23	41.3	25.6	14.97	43.87	46.73	31.02	18.04	39.14	37.36	37.37	33.1	38.13	41.34	46.73	7.80699	35.5455	37.37
M00164_2.00:FOXC1:FOXC2:FOXD1:FOXD2:FOXD3:FOXD4:FOXD4L1:FOXD4L3:FOXD4L4:FOXD4L5:FOXD4L6:FOXE1:FOXE3:FOXF1:FOXF2:FOXG1:FOXI1:FOXI3:FOXL1:FOXL2:FOXS1	WDWRTAAACA	34.94	26.84	38.63	39.95	33.24	22.53	29.73	25.55	24.67	36.44	38.51	34.81	19.38	39.45	46.7	32.89	25.92	24.19	15.5	37.1	44.1	30.35	21.84	44.36	35.67	42.02	32.84	32.17	40.84	46.7	8.04313	32.7986	33.24
M03235_2.00:ALX1:ALX3:ALX4:ARX:BARHL1:BARHL2:BARX1:BARX2:BSX:DLX1:DLX2:DLX3:DLX4:DLX5:DLX6:DRGX:EMX1:EMX2:EN1:EN2:ESX1:EVX1:EVX2:GBX1:GBX2:GSX1:GSX2:HMX1:HMX2:HMX3:HOXA1:HOXA2:HOXA3:HOXA4:HOXA5:HOXB1:HOXB2:HOXB3:HOXB4:HOXB5:HOXC4:HOXC5:HOXD1:HOXD3:HOXD4:ISX:MEOX1:MEOX2:MIXL1:MNX1:MSX1:MSX2:NANOG:NANOGP8:NKX1-1:NKX1-2:PDX1:PHOX2A:PHOX2B:PROP1:PRRX1:PRRX2:RAX:RAX2:SEBOX:SHOX:SHOX2:UNCX:VAX1:VAX2:VE…	BTAATTGG	38.38	37.1	45.59	46.7	34.01	27.18	30.76	33.74	30.53	36.46	37.19	33.43	17.39	38.59	43.76	33.9	26.14	19.85	10.6	35.81	40.86	31.02	25.45	43.73	42.38	41.56	29.08	34.29	40.73	46.7	8.5269	34.0072	34.29
M06509_2.00:CRX:DMBX1:DPRX:GSC:GSC2:OTX1:OTX2:PITX1:PITX2:PITX3:TPRX1	TAATCC	40.02	30.43	27.95	28.41	40.82	29.12	29.17	21.28	18.47	40.58	40.79	40.51	31.36	41.44	44.75	40.75	41.36	24.89	14.57	43.53	46.69	28.78	13.43	38.72	31.62	36.62	31.3	36.3	40.35	46.69	9.00073	33.5866	36.3
M00441_2.00:CRX:DMBX1:DPRX:GSC:GSC2:OTX1:OTX2:PITX1:PITX2:PITX3:TPRX1	HTAATCCBN	40.73	34.6	37.19	37.73	41.29	32.1	32.62	29.04	25.77	41.04	40.75	40.78	31.7	42.57	45.21	41.29	41.53	25.93	15.23	44.03	46.67	32.45	21.24	39.03	39.09	37.29	32.2	39.21	41.25	46.67	7.38128	36.1917	39.03
M01505_2.00:LHX9	HTAATDARB	36.33	37.22	45.23	46.64	34.48	29.3	29.62	33.95	30.2	36.02	36.57	33.21	24.29	34.21	35.55	36.95	33.67	18.53	11.79	35.06	36.35	26.36	24.85	39.72	41.44	41	24.47	33.28	36.65	46.64	7.49504	33.2048	34.48
M05035_2.00:MEIS1:MEIS2:MEIS3:PKNOX1:PKNOX2:TGIF1:TGIF2:TGIF2LX:TGIF2LY	DTGACAGB	17.86	25.18	45.99	46.58	16.15	20.5	23.12	35.73	33.63	17.44	17.8	15.79	14.14	19.11	19.69	17.35	13.32	12.12	8.21	16.44	17.31	22.9	29.06	23.74	40.05	24.38	18.27	20.87	19.62	46.58	9.55709	22.4948	19.62
M05034_2.00:MEIS1:MEIS2:MEIS3:PKNOX1:PKNOX2:TGIF1:TGIF2:TGIF2LX:TGIF2LY	DTGACAGB	17.86	25.18	45.99	46.58	16.15	20.5	23.12	35.73	33.63	17.44	17.8	15.79	14.14	19.11	19.69	17.35	13.32	12.12	8.21	16.44	17.31	22.9	29.06	23.74	40.05	24.38	18.27	20.87	19.62	46.58	9.55709	22.4948	19.62
M02154_2.00:ALX1:ALX3:ALX4:ARX:BARHL1:BARHL2:BARX1:BARX2:BSX:DLX1:DLX2:DLX3:DLX4:DLX5:DLX6:DRGX:EMX1:EMX2:EN1:EN2:ESX1:EVX1:EVX2:GBX1:GBX2:GSX1:GSX2:HESX1:HMX1:HMX3:HOXA1:HOXA2:HOXA3:HOXA4:HOXA5:HOXB1:HOXB2:HOXB3:HOXB4:HOXB5:HOXC4:HOXC5:HOXD1:HOXD3:HOXD4:ISX:MEOX1:MEOX2:MIXL1:MNX1:MSX1:MSX2:NKX1-1:NKX1-2:NOTO:OTP:PDX1:PHOX2A:PHOX2B:PROP1:PRRX1:PRRX2:RAX:RAX2:SEBOX:SHOX:SHOX2:UNCX:VAX1:VAX2:VSX1:V…	NTAATKANNN	39.35	37.52	45.05	45.97	34.61	27.09	30.01	32.81	28.76	37.46	38.63	34.89	17.55	40.39	46.57	35.39	27.37	18.91	9.14	36.38	41.72	31.15	27.05	46.46	42.08	43.52	28.28	34.25	42.02	46.57	9.09748	34.4959	35.39
M00488_2.00:MEIS1:MEIS2:MEIS3:PKNOX1:PKNOX2:TGIF1:TGIF2	NTGACAGSY	17.22	24.89	46.01	46.53	15.24	20.5	22.14	35.16	32.63	16.55	16.76	14.84	13.73	17.87	17.34	17.81	15.16	11.98	8.48	15.09	15.41	22.41	30.26	22.75	40.08	25.1	16.63	20.35	18.58	46.53	9.72213	21.9828	17.87
M00135_2.00:ZBTB7B	VGCCCCCCNN	24.62	31.05	42.2	39.47	24.42	29.48	29.67	36.8	30.31	23.56	23.91	20.46	18.8	17.61	14.77	23.99	20.74	36.35	45.56	20.63	19.19	27.25	40.08	25.4	46.46	29.11	32.89	27.77	23.79	46.46	8.50224	28.4945	27.25
M06263_2.00:ALX1:ALX3:ALX4:ARX:BARHL1:BARHL2:BARX1:BARX2:BSX:DLX1:DLX2:DLX3:DLX4:DLX5:DLX6:DRGX:EMX1:EMX2:EN1:EN2:ESX1:EVX1:EVX2:GBX1:GBX2:GSX1:GSX2:HESX1:HMX1:HMX3:HOXA1:HOXA2:HOXA3:HOXA4:HOXA5:HOXB1:HOXB2:HOXB3:HOXB4:HOXB5:HOXC4:HOXC5:HOXD1:HOXD3:HOXD4:ISX:MEOX1:MEOX2:MIXL1:MNX1:MSX1:MSX2:NKX1-1:NKX1-2:NOTO:OTP:PDX1:PHOX2A:PHOX2B:PROP1:PRRX1:PRRX2:RAX:RAX2:SEBOX:SHOX:SHOX2:TLX1:TLX2:TLX3:UNCX:V…	TTAATTR	27.06	33.47	45.5	46.46	23.61	25.42	22.96	33.45	31.75	24.56	24.94	22.03	13.81	25.31	26.94	25.58	22.02	11.46	5.03	23.36	24.47	23.85	26.05	31.45	40.24	32.26	16.79	26.39	26.91	46.46	8.79175	26.3148	25.42
M05003_2.00:ARX:BARHL1:BARHL2:BARX1:BARX2:BSX:DLX1:DLX2:DLX3:DLX4:DLX5:DLX6:EN1:EN2:GBX1:GBX2:GSX1:GSX2:HOXA1:HOXA2:HOXA3:HOXB1:HOXB2:HOXB3:HOXD1:HOXD3:ISX:LHX1:LHX5:MEOX1:MNX1:MSX1:MSX2:NANOG:NANOGP8:NKX1-1:NKX1-2:PDX1:PROP1:SHOX:SHOX2:UNCX:VAX1:VAX2:VSX2	WTAAYGAB	42.4	39.06	42.02	44.12	38.89	28.67	29.64	30.53	30.09	39.75	39.99	39	25.71	43.13	46.45	39.49	35.84	19.75	10.99	43.04	46.35	29.05	24.25	43.76	39.01	41.18	25.79	38.2	40.6	46.45	8.64817	35.75	39.01
M00532_2.00:ALX1:ALX3:ALX4:ARX:BARX1:BARX2:BSX:DLX1:DLX2:DLX3:DLX4:DLX5:DLX6:DRGX:EMX1:EMX2:EN1:EN2:ESX1:EVX1:EVX2:GBX1:GBX2:GSX1:GSX2:HMX1:HMX3:HOXA1:HOXA2:HOXA3:HOXA4:HOXA5:HOXA7:HOXB1:HOXB2:HOXB3:HOXB4:HOXB5:HOXB7:HOXC4:HOXC5:HOXD1:HOXD3:HOXD4:ISX:LHX3:LHX4:MEOX1:MEOX2:MIXL1:MNX1:MSX1:MSX2:NANOG:NANOGP8:NKX1-1:NKX1-2:NOTO:OTP:PDX1:PHOX2A:PHOX2B:PROP1:PRRX1:PRRX2:RAX:RAX2:SEBOX:SHOX:SHOX2:UNCX:…	YTAATKABN	38.05	37.6	45.11	46.44	33.42	26.37	29.98	32.53	28.98	35.77	36.47	33.01	17.22	38.49	43.85	33.51	26.31	18.81	9.4	35.11	40.11	30.17	24.85	42.73	41.39	39.77	27.97	32.95	39.89	46.44	8.60576	33.3193	33.51
M09584_2.00:CRX:DMBX1:DPRX:GSC:GSC2:OTX1:OTX2:PITX1:PITX2:PITX3:TPRX1	YTAATCCY	40.02	32.1	31.51	32	40.72	30.52	30.55	24.63	22.12	40.53	40.45	40.2	31.2	41.71	44.84	40.63	40.64	25.08	14.7	43.44	46.44	29.72	15.03	38.51	34.63	36.47	31.67	37.42	40.66	46.44	8.23974	34.4186	36.47
M04919_2.00:ALX1:ALX3:ALX4:ARX:BARX1:BARX2:BSX:DLX2:DLX3:DLX5:DRGX:EMX1:EMX2:EN1:EN2:ESX1:EVX1:EVX2:GBX1:GBX2:GSX1:GSX2:HESX1:HOXA2:HOXA3:HOXB2:HOXB3:HOXD3:ISX:LBX1:LBX2:LHX1:LHX2:LHX3:LHX4:LHX5:LHX6:LHX8:LHX9:LMX1A:LMX1B:MEOX1:MIXL1:MNX1:MSX1:MSX2:NKX1-1:NKX1-2:NOBOX:NOTO:OTP:PDX1:PHOX2A:PHOX2B:PROP1:PRRX1:PRRX2:RAX:RAX2:SEBOX:SHOX:SHOX2:UNCX:VAX1:VAX2:VSX1:VSX2:ZFHX2:ZFHX3	TTAAYGHD	37.07	34.89	43.71	46.4	32.79	27.49	28.69	30.89	31.53	35.64	37.71	32.04	16.56	35.22	40	34.1	25.47	20.46	13.38	34.86	39.61	27.39	28.46	43.75	36.4	42.34	27.7	31.35	38.21	46.4	7.78194	32.9003	34.1
M02120_2.00:CRX:DMBX1:DPRX:GSC:GSC2:OTX1:OTX2:PITX1:PITX2:PITX3:TPRX1	HTAATCCB	40.48	33.85	34.93	35.38	40.97	31.78	31.8	27.12	25.22	40.78	40.54	40.34	31.2	41.99	44.98	40.7	41.14	25.18	14.7	43.6	46.4	30.97	18.84	38.75	37.49	36.6	32.2	38.28	40.87	46.4	7.63422	35.4166	37.49
M09755_2.00:TFAP2A:TFAP2B:TFAP2C:TFAP2D:TFAP2E	GCCBBVGGS	27.12	31.14	42	39.95	30.34	32.73	30.6	39.15	36.62	26.25	24.03	28.56	34.86	21.03	14.25	29.87	34.78	29.99	37.35	25.96	20.36	27.61	40.68	20.86	46.38	21.82	27.28	30.71	22.44	46.38	7.51415	30.1628	29.99
M06283_2.00:CRX:DMBX1:DPRX:GSC:GSC2:OTX1:OTX2:PITX1:PITX2:PITX3:TPRX1	YTAATCCS	39.45	29.85	26.39	26.42	40.32	28.67	29.03	22.21	17.37	40	40.29	39.94	31.11	41.09	44.71	40.3	40.47	24.56	14.97	43.07	46.35	28.33	14.23	38.22	30.89	36.31	30.4	35.93	39.89	46.35	8.87999	33.13	35.93
M03817_2.00:CRX:DMBX1:DPRX:GSC:GSC2:OTX1:OTX2:PITX1:PITX2:PITX3:TPRX1	TAATCCG	39.54	29.26	24.91	25.11	40.35	27.77	28.37	19.57	16.59	40.19	40.6	40.16	31.11	41.03	44.48	40.43	41.03	24.38	14.3	43.14	46.32	27.97	12.02	38.27	29.67	36.33	30.72	35.59	39.83	46.32	9.43624	32.7255	35.59
M00440_2.00:CRX:DMBX1:DPRX:GSC:GSC2:OTX1:OTX2:PITX1:PITX2:PITX3:TPRX1	YTAATCCY	39.72	30.76	28	28.05	40.48	29.16	29.39	22.85	18.69	40.13	40.35	40.05	30.95	41.35	44.71	40.7	40.8	24.99	14.57	43.13	46.32	29.13	15.63	38.44	32.39	36.91	30.72	36.49	40.1	46.32	8.61772	33.6193	36.49
M01321_2.00:LIN54	AATTYAAAH	33.52	33.81	42.64	44.52	36.07	33	25.6	33.31	25.66	31.86	30.27	34.51	38.1	27.85	24.45	39.16	46.32	13.67	6.62	32.15	27.73	22.01	22.04	28.47	37.86	30.35	16.05	30.9	27.09	46.32	8.83373	30.1928	30.9
M03250_2.00:CRX:DMBX1:DPRX:GSC:GSC2:OTX1:OTX2:PITX1:PITX2:PITX3:TPRX1	HTAATCCB	39.38	29.35	25.14	25.23	40.13	27.63	28.03	20.07	17.59	39.85	40.38	39.81	30.62	40.83	44.55	40.44	40.52	24.19	14.57	42.8	46.25	27.75	12.83	38.33	29.91	36.77	30.08	35.37	39.74	46.25	9.21481	32.6945	35.37
M06296_2.00:ALX1:ALX3:ALX4:ARX:BARHL1:BARHL2:DRGX:ESX1:EVX1:EVX2:GBX1:GBX2:HESX1:LBX1:LBX2:MEOX1:MEOX2:MIXL1:MSX1:MSX2:PHOX2A:PHOX2B:PROP1:PRRX1:PRRX2:RAX:RAX2:SHOX:SHOX2:TLX1:TLX3:UNCX:VSX1:VSX2	NTTAATTA	29.63	32.35	44.75	46.25	27.24	25.87	24.28	32.1	31.53	28.6	30.2	25.63	15.56	28.46	31.75	29.24	23.75	13.63	7.95	27.53	30.64	23.71	25.45	36.09	38.66	37.65	20.07	28.25	31.08	46.25	8.14904	28.5483	28.6
M00679_2.00:CRX:DMBX1:DPRX:GSC:GSC2:OTX1:OTX2:PITX1:PITX2:PITX3:TPRX1	TTAATCCB	39.48	29.85	26.5	26.88	40.24	28.22	28.46	20.5	17.92	39.96	40.33	39.84	30.78	41	44.55	40.32	40.52	24.23	14.44	42.87	46.25	28.01	13.03	38.22	30.44	36.28	30.51	35.48	39.87	46.25	9.05263	32.9303	35.48
M06535_2.00:MEIS1:MEIS2:MEIS3:PKNOX1:PKNOX2:TGIF1:TGIF2:TGIF2LX:TGIF2LY	TGACAG	16.11	21.72	45.27	46.23	15.57	20.09	21.19	33.59	31.31	16.21	17.09	14.79	12.98	16.97	17.31	18.06	14.49	11.83	8.48	14.79	15.71	20.84	29.06	22.8	37.94	26.2	16.63	19.49	18.25	46.23	9.41268	21.4138	18.06
M00674_2.00:CRX:DMBX1:DPRX:GSC:GSC2:OTX1:OTX2:PITX1:PITX2:PITX3:TPRX1	WTAATCCB	39.39	29.43	25.66	25.98	40.21	28.08	28.19	19.86	16.92	39.9	40.33	39.79	30.62	40.94	44.55	40.27	40.41	24.19	14.44	42.84	46.22	27.75	12.42	38.19	29.83	36.27	30.35	35.33	39.8	46.22	9.2448	32.6952	35.33
M10727_2.00:CRX:DMBX1:DPRX:GSC:GSC2:OTX1:OTX2:PITX1:PITX2:PITX3:TPRX1	YTAATCCC	39.24	29.18	24.14	24.11	40.08	27.58	28.07	20.14	16.48	39.79	40.21	39.7	30.62	40.75	44.53	40.1	40.08	24.05	14.44	42.68	46.17	27.34	12.63	38.11	29.21	36.07	30.03	34.92	39.65	46.17	9.31746	32.4172	34.92
M00310_2.00:CRX:DMBX1:DPRX:GSC:GSC2:OTX1:OTX2:PITX1:PITX2:PITX3:TPRX1	TTAATCCY	39.06	28.47	23.2	23.31	39.93	27.27	27.67	18.72	15.38	39.6	40.1	39.5	30.2	40.63	44.53	40	40.3	23.86	14.44	42.59	46.09	26.94	11.22	38.04	28.06	36.06	29.87	34.77	39.4	46.09	9.63103	32.0417	34.77
M10885_2.00:IRF4:IRF8	RGGAAGTGA	28.94	33.68	43.95	43.05	27.94	29.89	33.14	37.65	34.51	27.82	29.77	24.66	20.13	24.09	23	27.57	23.02	38.99	46.09	25.41	24.85	29.72	38.88	30.82	43.82	33.25	37.87	31.27	27.43	46.09	7.04583	31.7659	29.89
M02035_2.00:CRX:DMBX1:GSC:OTX1:OTX2:TPRX1	GHTAATCC	38.84	29.3	25.85	26.21	39.51	27.49	27.62	19.93	18.03	39.38	39.99	39.37	30.37	40.59	44.26	39.68	40.02	23.9	14.3	42.41	46.06	27.57	12.42	38.07	29.91	36.09	30.14	35.04	39.53	46.06	9.0505	32.4786	35.04
M04130_2.00:CLOCK	NACRCATGTY	40.84	30.72	22.51	22.25	36.8	23.21	27.32	18.43	14.16	38.94	39.67	37.26	19.88	39.55	45.8	34.59	26.09	25.7	16.56	40.91	46.02	28.28	14.63	43.53	26.86	37.69	31.51	33.92	41.61	46.02	9.63605	31.2152	31.51
M05249_2.00:CDX1:CDX2:CDX4	VTTTATGGC	37.38	32.6	33.39	34.68	32.68	21.94	26.67	23.06	21.57	35.56	36.26	33.87	17.8	40.3	46.02	31.51	23.97	20.74	11.92	37.54	41.91	28.87	17.64	39.28	32.92	35.06	26.96	34.7	38.23	46.02	8.2277	30.8631	32.92
M11175_2.00:ESR1:ESR2:NR1D1:NR1D2:NR1H2:NR1H3:NR1H4:NR2C1:NR2C2:NR2F1:NR2F2:NR2F6:NR4A1:NR6A1:PPARA:PPARD:PPARG:RARA:RARB:RARG:RORA:RORB:RORC:RXRA:RXRB:RXRG:THRA	CCMGGAA	26.38	33.51	45.92	46.01	24.06	26	26.73	39.64	34.29	23.99	22.99	22.09	19.38	23.01	19.87	24.48	24.53	16.17	11.39	23.46	20.92	25.24	36.27	23.66	43.71	24.59	18.75	29.97	23.41	46.01	8.57005	26.911	24.48
M03084_2.00:CRX:DMBX1:DPRX:GSC:GSC2:OTX1:OTX2:PITX1:PITX2:PITX3:TPRX1	TTAATCCC	38.92	28.39	22.64	22.4	39.66	26.59	27.39	19.15	15.49	39.41	39.94	39.4	30.2	40.45	44.28	39.83	39.86	23.76	14.3	42.54	45.99	26.94	13.03	37.91	28.49	35.95	29.34	34.63	39.2	45.99	9.46959	31.9338	34.63
M10001_2.00:FOS:FOSB:FOSL1:FOSL2	TGAGTCAT	5.83	18.88	43.07	45.98	4.37	15.49	16.05	30.89	33.08	4.46	2.16	3.89	2.16	7.47	3.63	2.72	2.23	5.61	0.66	5.03	2.35	16.81	24.65	4.19	30.71	3.15	9.48	14.42	6.38	45.98	12.9537	12.6138	5.83
M02388_2.00:NR1D1:NR1D2:NR1H2:NR1H3:NR1H4:NR2C1:NR2C2:NR2F1:NR2F2:NR2F6:NR4A1:NR4A2:NR4A3:NR5A1:NR5A2:NR6A1:PPARA:PPARD:PPARG:RARA:RARB:RARG:RORA:RORB:RORC:RXRA:RXRB:RXRG:THRA:THRB	NRGGTCA	44.42	36.85	40.44	39.7	45.98	35.35	38.85	35.8	28.98	44.03	44.35	44.71	37.94	39.83	40.15	44.17	43.2	38.24	37.48	43.11	44.5	36.04	35.47	44.05	44.43	42.6	41.58	38.76	43.15	45.98	3.97403	40.4883	40.44
M09101_2.00:FOXP1:FOXP2:FOXP3:FOXP4	WGTAAACAV	33.94	22.8	30.96	32.28	31.81	17.11	26.94	19.64	19.8	34.31	36.63	33.32	14.89	37.64	45.93	30.36	22.07	22.07	14.97	36.3	44.25	26.62	20.04	41.92	29.37	38.32	31.41	29.3	38.36	45.93	8.58857	29.771	30.96
M09989_2.00:FOS:FOSB:FOSL1:FOSL2	TGACTCAD	9.96	19.05	43.42	45.92	9.02	16.48	19.25	30.32	33.08	9.76	8.15	8.59	5.74	11.67	9.61	7.21	5.18	9.24	6.36	10.49	9.56	18.42	26.45	10.05	32.31	9.23	14.41	17.48	11.91	45.92	11.1121	16.149	10.49
M03083_2.00:CRX:DMBX1:DPRX:GSC:GSC2:OTX1:OTX2:PITX1:PITX2:PITX3:TPRX1	NTTAATCCH	38.29	27.55	21.58	21.3	39.11	26.32	26.73	18.08	14.38	38.99	39.73	39.01	29.78	40.3	44.14	39.29	39.52	23.67	14.17	42.09	45.87	26.71	11.62	37.83	27.66	35.81	29.45	34.33	39.02	45.87	9.69314	31.4597	34.33
M10021_2.00:CEBPD	TTGCVYAAY	36.17	32.89	44.83	45.87	35.36	28.22	31.19	34.8	34.4	36.67	37.18	36.5	23.04	41.17	45.5	35.93	32.94	20.7	11.26	38.18	41.66	31.69	26.65	42.51	43.36	41.91	29.34	36	39.65	45.87	7.83716	35.0197	36
M08176_2.00:THAP1	TRMGGGCAG	22.46	29.43	44.34	42.53	25.68	28.98	31.87	41.85	37.28	22.29	22.28	22.07	22.96	17.26	12.71	25.11	24.19	35.03	43.05	20.79	18.33	28.82	40.68	22	45.87	26.51	33.85	26.98	21.2	45.87	9.08178	28.8414	26.51
M06275_2.00:HOXA10:HOXA5:HOXA6:HOXA7:HOXA9:HOXB4:HOXB5:HOXB6:HOXB7:HOXB8:HOXB9:HOXC10:HOXC5:HOXC6:HOXC8:HOXC9:HOXD10:HOXD8:HOXD9	TTTAATKA	40.04	36.52	33.58	34.52	34.62	25.01	23.76	23.91	20.24	36.35	38.43	35.1	17.97	40.1	45.86	36.45	29.32	15.32	7.95	38.37	43.26	26.13	21.44	44.79	33.62	42.3	21.13	33.66	38.09	45.86	9.57937	31.6497	34.52
M05137_2.00:CRX:DMBX1:DPRX:GSC:GSC2:OTX1:OTX2:PITX1:PITX2:PITX3:TPRX1	CTAATCCC	38.86	28.47	22.5	22.41	39.67	26.32	27.35	18.15	15.82	39.57	40.05	39.48	30.37	40.34	44.44	39.97	40.08	23.67	13.91	42.4	45.84	26.94	11.62	37.8	27.93	36.12	29.98	34.66	39.44	45.84	9.65914	31.8676	34.66
M08990_2.00:ZIC1:ZIC2:ZIC3:ZIC4:ZIC5	GACCACCCC	22.33	31.72	42.09	39.59	20.47	26.86	27.14	36.8	32.74	19.62	19.85	16.65	13.64	15.77	12.1	19.64	16.72	31.92	40.66	16.51	14.01	25.46	38.68	22.31	45.82	24.19	28.23	25.34	19.15	45.82	9.50998	25.7245	24.19
M08900_2.00:ZIC1:ZIC2:ZIC3:ZIC4:ZIC5	GACCACCCC	22.33	31.72	42.09	39.59	20.47	26.86	27.14	36.8	32.74	19.62	19.85	16.65	13.64	15.77	12.1	19.64	16.72	31.92	40.66	16.51	14.01	25.46	38.68	22.31	45.82	24.19	28.23	25.34	19.15	45.82	9.50998	25.7245	24.19
M09928_2.00:CEBPA:CEBPB:CEBPE	ATTDCVWMAB	36.13	29.64	38.49	39.03	35.14	24.42	30.26	31.89	27.32	36.81	38.4	36.18	22.46	39.83	45.8	35.41	30.66	19.66	10.46	37.04	42.5	30.43	23.05	44.62	38.02	42.76	29.29	32.54	40.93	45.8	8.05973	33.4197	35.41
M05134_2.00:CRX:DMBX1:DPRX:GSC:GSC2:OTX1:OTX2:PITX1:PITX2:PITX3:TPRX1	HTAATCCS	38.71	27.68	20.92	20.83	39.51	26.23	26.62	16.8	13.83	39.29	39.98	39.31	30.2	40.02	44.01	39.83	39.86	23.43	14.04	42.23	45.77	26.27	10.02	37.76	26.7	35.96	29.56	34.07	39.11	45.77	10.0483	31.3293	34.07
M01676_2.00:HMGA1:HMGA2	GARKMMAAAA	26.64	28.8	44.23	45.77	23.77	23.97	22.91	31.03	29.54	25.45	27.49	22.77	16.81	29.63	32.99	26.75	22.13	11.5	4.77	25.37	28.64	23.04	26.25	33.52	38.64	35.63	18.17	25.23	28.17	45.77	8.43696	26.8831	26.64
M00771_2.00:ZKSCAN1	DNNYRYRNNH	38.41	31.18	31	31.7	33.58	21.04	25.28	21.28	20.58	36.12	37.92	33.74	17.47	39.07	45.75	33.75	27.93	21.07	14.57	36.23	41.56	26.62	18.04	42.25	30.97	38.12	26.17	31.68	38.77	45.75	8.27135	30.7534	31.68
M05251_2.00:CRX:DMBX1:DPRX:GSC:GSC2:OTX1:OTX2:PITX1:PITX2:PITX3:TPRX1	HTAATCCN	38.47	27.14	18.61	18.31	39.3	24.97	25.87	15.73	12.61	39.06	39.83	39.18	30.12	39.8	43.98	39.75	39.69	23.15	13.77	42.06	45.68	25.64	9.22	37.56	25.21	35.89	28.97	33.43	38.79	45.68	10.4636	30.7514	33.43
M05252_2.00:CRX:DMBX1:DPRX:GSC:GSC2:OTX1:OTX2:PITX1:PITX2:PITX3:TPRX1	CTAATCCC	38.51	27.14	18.78	18.52	39.33	25.28	26.07	15.87	12.72	39.13	39.85	39.21	30.03	39.86	43.98	39.75	39.69	23.34	13.91	42.11	45.68	25.82	9.42	37.6	25.29	35.89	29.24	33.69	38.88	45.68	10.4056	30.8479	33.69
M05023_2.00:CRX:DMBX1:DPRX:GSC:GSC2:OTX1:OTX2:PITX1:PITX2:PITX3:TPRX1	CTAATCCB	38.51	27.43	19.18	18.86	39.38	25.24	26.05	16.16	12.28	39.15	39.89	39.21	30.28	40.04	44.21	39.7	39.8	23.2	14.04	42.08	45.68	25.91	9.42	37.56	25.61	35.72	28.97	33.51	38.83	45.68	10.3883	30.8931	33.51
M05384_2.00:CRX:DMBX1:DPRX:GSC:GSC2:OTX1:OTX2:PITX1:PITX2:PITX3:TPRX1	CTAATCCS	38.37	26.68	17.63	17.31	39.27	24.6	25.6	14.95	11.28	39.06	39.87	39.13	30.12	39.8	44.14	39.65	39.74	23.01	13.77	41.96	45.67	25.32	8.22	37.51	24.33	35.71	28.92	33.25	38.74	45.67	10.7793	30.4693	33.25
M11184_2.00:NR1D1:NR1D2:NR2C1:NR2C2:NR2F1:NR2F2:NR2F6:NR6A1:PPARA:PPARD:PPARG:RARA:RARB:RARG:RORA:RORB:RORC:RXRA:RXRB:RXRG	TGACCTY	39.71	37.06	41.48	41.01	41.25	36.57	32.71	35.59	30.09	38.66	37.6	40.34	39.18	37.16	35.35	40.65	44.2	25.98	21.85	40.78	39.29	32.09	30.66	34.48	45.66	34.09	28.6	39.32	36.88	45.66	5.37829	36.4928	37.16
M07439_2.00:HMGA1:HMGA2	AAAAATTTT	29.88	31.85	33.19	34.26	33.54	31.96	22.71	26.12	22.01	28.99	26.66	30.89	37.69	22.61	17.49	34.53	45.65	14.71	8.48	29.75	23.44	18.83	16.63	18.44	31.56	19.98	15.52	27.92	21.83	45.65	8.12884	26.1076	26.66
M08479_2.00:HMGA1:HMGA2	AAAAATTTT	29.88	31.85	33.19	34.26	33.54	31.96	22.71	26.12	22.01	28.99	26.66	30.89	37.69	22.61	17.49	34.53	45.65	14.71	8.48	29.75	23.44	18.83	16.63	18.44	31.56	19.98	15.52	27.92	21.83	45.65	8.12884	26.1076	26.66
M09676_2.00:ALX1:ALX3:ALX4:ARX:BARHL1:BARHL2:BARX1:BARX2:BSX:DRGX:EMX1:EMX2:EN1:EN2:ESX1:EVX1:EVX2:GBX1:GBX2:GSX1:GSX2:HESX1:HMX1:HMX2:HMX3:HOXA1:HOXA2:HOXA3:HOXA4:HOXA5:HOXB1:HOXB2:HOXB3:HOXB4:HOXB5:HOXC4:HOXC5:HOXD3:HOXD4:LHX2:LHX3:LHX4:LHX9:MEOX1:MEOX2:MIXL1:MNX1:MSX1:MSX2:NKX1-1:NKX1-2:NOTO:OTP:PDX1:PHOX2A:PHOX2B:PROP1:PRRX1:PRRX2:RAX:RAX2:SEBOX:SHOX:SHOX2:TLX1:TLX2:TLX3:UNCX:VAX1:VAX2:VENTX:…	TTWATGA	40.15	38.77	38.56	39.95	34.43	26.55	26.12	29.25	26.99	36.58	38.1	34.63	17.64	40.62	45.64	35.82	29.1	16.27	8.08	38.32	42.3	29.09	25.05	43.79	37.17	41	22.72	35.45	38.48	45.64	8.97796	32.9869	35.82
M01716_2.00:MNT	NCACGTGNN	40.33	30.6	24.82	24.22	36.47	23.97	27.53	18.79	16.81	38.51	39.53	36.27	19.88	39.52	45.5	33.87	27.03	26.31	18.15	40.08	45.59	28.46	17.84	42.25	29.72	36.81	32.57	34.36	41.16	45.59	8.72295	31.619	32.57
M05133_2.00:RHOXF2:RHOXF2B	CTAATCCC	38.28	26.97	18.09	17.73	39.11	24.74	25.78	15.8	11.06	38.89	39.64	38.98	29.95	39.78	43.98	39.47	39.69	23.01	14.17	41.93	45.56	25.5	9.02	37.44	24.75	35.53	28.6	33.13	38.57	45.56	10.5582	30.5224	33.13
M03221_2.00:HOXA10:HOXA4:HOXA5:HOXA6:HOXA7:HOXA9:HOXB4:HOXB5:HOXB6:HOXB7:HOXB8:HOXB9:HOXC10:HOXC4:HOXC5:HOXC6:HOXC8:HOXC9:HOXD10:HOXD4:HOXD8:HOXD9:MNX1:PDX1	RMTAATTARC	30.39	29.22	30.58	31.58	33.57	30.43	20.8	22.85	19.58	28.23	26.21	31.61	35.27	23.39	19.69	35.04	45.54	12.82	6.23	29.44	24.43	18.24	16.43	21.35	29.43	22.05	12.29	26.57	21.99	45.54	8.1094	25.3534	26.21
M05136_2.00:CRX:DMBX1:DPRX:GSC:GSC2:OTX1:OTX2:PITX1:PITX2:PITX3:TPRX1	CTAATCCS	38.12	26.14	16.58	16.2	38.99	24.02	25.23	14.23	10.29	38.81	39.64	38.88	29.7	39.51	43.94	39.41	39.58	22.68	13.77	41.76	45.53	24.79	7.41	37.42	23.55	35.55	28.55	32.87	38.56	45.53	10.999	30.059	32.87
M04950_2.00:CRX:DMBX1:DPRX:GSC:GSC2:OTX1:OTX2:PITX1:PITX2:PITX3:TPRX1	CTAATCCC	38.09	26.05	15.86	15.48	38.95	23.93	24.98	13.88	9.73	38.76	39.6	38.84	29.7	39.48	43.89	39.38	39.58	22.68	13.77	41.74	45.53	24.7	7.21	37.38	22.99	35.5	28.44	32.69	38.45	45.53	11.1364	29.9055	32.69
M02117_2.00:SIX1:SIX2:SIX4:SIX5	TGATACCNN	36.86	40.1	41.85	42.66	36.32	33.68	27.01	29.82	26.33	33.4	32.45	32.38	37.02	27.73	24.18	39.05	45.48	19.09	13.64	31.59	27.79	23.26	24.45	29.25	40.77	31.2	21.29	31.38	28.64	45.48	7.50031	31.3334	31.38
M00175_2.00:IRF4:IRF8	NWNCGAAACY	25.05	29.76	42.16	45.45	29.05	29.98	21.73	30.11	26.88	23.35	20.39	27.2	36.77	18.92	12.92	30.25	40.08	14.71	9.67	24.47	17.36	18.87	23.65	14.22	32.71	16.44	12.66	25.42	16.64	45.45	9.12221	24.7197	24.47
M02410_2.00:ESR1:ESR2:HNF4G:NR1H2:NR1H3:NR1H4:NR2C1:NR2C2:NR2F1:NR2F2:NR2F6:NR4A1:NR5A1:NR6A1:PPARA:PPARD:PPARG:RARA:RARB:RARG:RORA:RORB:RORC:RXRA:RXRB:RXRG:THRA:THRB	GGGGTCAN	43.9	36.02	40.08	39.11	45.41	34.94	38.4	35.8	28.1	43.5	43.91	44.29	37.6	39.26	39.13	43.75	43.2	40.17	43.18	42.46	43.6	35.23	34.87	43.68	44.89	42.04	41.26	37.94	42.17	45.41	4.02702	40.2721	41.26
M03815_2.00:ALX1:ALX3:ALX4:ARX:BARHL1:BARHL2:DRGX:ESX1:EVX1:EVX2:GBX1:GBX2:HESX1:LBX1:LBX2:MEOX1:MEOX2:MIXL1:MSX1:MSX2:PHOX2A:PHOX2B:PROP1:PRRX1:PRRX2:RAX:RAX2:SHOX:SHOX2:TLX1:TLX3:UNCX:VSX1:VSX2	NTAATTAG	37.34	26.3	25.64	26.52	34.45	19.59	24.51	16.73	17.04	37	39.53	34.63	15.89	37.22	44.78	34.6	25.59	20.32	12.85	36.34	44.24	23.31	14.43	45.4	25.93	43.24	29.24	28.44	41.02	45.4	9.8957	29.7283	28.44
M06348_2.00:BARHL1:BARHL2:EMX1:EMX2:EN1:EN2:ESX1:EVX1:EVX2:GBX1:GBX2:GSX1:GSX2:HESX1:HMX1:HMX2:HMX3:HOXA2:HOXA3:HOXA4:HOXA5:HOXB2:HOXB3:HOXB4:HOXB5:HOXC4:HOXC5:HOXD3:HOXD4:LBX1:MEOX1:MEOX2:MNX1:MSX1:MSX2:NKX1-1:NKX1-2:OTP:PDX1:RAX:RAX2:TLX1:TLX2:TLX3:VAX1:VAX2:VENTX	NNYTAATTRN	38.26	34.31	39.92	40.54	33.63	24.83	27.6	28.75	25.33	36.38	37.96	33.75	15.72	38.55	45.32	34.48	26.48	18.48	9.14	35.34	41.1	28.73	22.65	45.36	37.94	42.38	26.91	32.24	40.68	45.36	8.86642	32.509	34.31
M06269_2.00:SIX1:SIX2:SIX4:SIX5	NNDTGATA	32.1	31.18	43.67	45.32	28.56	23.34	27.71	29.68	29.09	30.75	30.87	29.53	17.8	36.6	40.77	27.51	20.74	18.95	10.07	33.26	37.35	29.63	23.05	35.82	39.39	32.87	26.27	31.98	34.73	45.32	7.75103	30.2962	30.75
M05799_2.00:TBX2:TBX3:TBX4:TBX5	VYSACACCTB	35.36	38.1	44.78	44.02	34.58	34.9	31.19	37.08	34.07	31.46	32.2	31.3	34.03	27.53	26.42	36.4	39.41	34.13	37.48	29.17	28.52	29.94	31.86	35.6	45.31	36.17	32.89	32.65	31.49	45.31	4.74801	34.4152	34.07
M04957_2.00:ALX1:ALX3:ALX4:ARX:BARHL1:BARHL2:BARX1:BARX2:BSX:DLX1:DLX2:DLX3:DLX4:DLX5:DLX6:EN1:EN2:GBX1:GBX2:GSX1:GSX2:HOXA1:HOXA2:HOXA3:HOXB1:HOXB2:HOXB3:HOXD1:HOXD3:ISX:LHX1:LHX5:MEOX1:MNX1:MSX1:MSX2:NANOG:NANOGP8:NKX1-1:NKX1-2:PDX1:PROP1:SHOX:SHOX2:UNCX:VAX1:VAX2:VSX2	NTAAYGAB	37.56	34.97	42.71	45.31	33.49	26.73	28.37	28.9	32.3	36.01	38.42	32.72	16.72	35.11	40.24	35.18	26.31	20.27	14.44	35.2	40.49	27.39	26.45	44.77	35.38	43.96	27.97	30.67	38.43	45.31	7.84921	32.9817	34.97
M06267_2.00:BARX1:BARX2:BSX:EMX1:EMX2:EN1:EN2:EVX1:EVX2:GBX1:GBX2:GSX1:GSX2:HMX1:HMX2:HMX3:HOXA1:HOXA2:HOXA3:HOXA4:HOXA5:HOXA6:HOXA7:HOXA9:HOXB1:HOXB2:HOXB3:HOXB4:HOXB5:HOXB6:HOXB7:HOXB8:HOXB9:HOXC4:HOXC5:HOXC6:HOXC8:HOXC9:HOXD1:HOXD3:HOXD4:HOXD8:HOXD9:ISX:MEOX1:MEOX2:MNX1:NKX1-1:NKX1-2:NOTO:OTP:PDX1:VAX1:VAX2:VENTX	TTAATKA	26.58	31.8	43.71	45.3	23.44	23.66	21.55	30.82	28.76	24.37	25.33	21.91	13.31	24.96	26.88	25.74	21.46	10.7	4.37	23.06	24.64	22.55	25.45	31.4	36.96	33.02	16.05	25.01	26.7	45.3	8.45707	25.4997	25.01
M10187_2.00:BCL11A:BCL11B	GGAAGTGAA	15.18	19.42	43.57	45.3	15.05	17.65	20.89	30.25	31.42	14.64	16.26	13.36	9.23	13.16	12.51	16.37	10.37	25.84	34.04	12.1	12.35	18.92	27.25	21.88	35.01	25.39	23.57	17.14	16.71	45.3	9.54461	21.201	17.65
M00740_2.00:RBPJ	HDGTTCCCAC	21.56	32.22	45.3	44.39	18.97	26.09	25.96	39	35.62	19.36	18.85	16.61	12.56	20.36	19.13	17.76	15.16	13.96	6.75	19.45	19.69	25.55	33.47	22.16	43.98	21.75	19.97	25.08	21.16	45.3	9.79385	24.2024	21.16
M08866_2.00:SALL4	CCCACCCHCC	18.8	31.01	42.23	39.67	16.3	26.37	24.28	35.44	33.3	15.47	14.2	13.28	16.06	13.54	9.65	16.2	17.84	18.67	17.75	14.45	11.07	25.06	36.07	14.45	45.29	15.79	18.86	24.86	15.27	45.29	9.96738	22.1114	17.84
M02195_2.00:CRX:DMBX1:DPRX:GSC:GSC2:OTX1:OTX2:PITX1:PITX2:PITX3:TPRX1	NHTAATCCSN	38.43	28.8	23.73	23.74	39.13	26.77	27.48	19.64	17.04	39.11	39.6	39.08	30.37	39.78	43.05	39.09	39.69	24.52	14.83	41.82	45.29	28.06	14.23	37.51	29.03	35.18	30.61	34.92	39.31	45.29	8.8332	32.0634	34.92
M08979_2.00:SALL4	CCCACCCHCC	18.8	31.01	42.23	39.67	16.3	26.37	24.28	35.44	33.3	15.47	14.2	13.28	16.06	13.54	9.65	16.2	17.84	18.67	17.75	14.45	11.07	25.06	36.07	14.45	45.29	15.79	18.86	24.86	15.27	45.29	9.96738	22.1114	17.84
M02713_2.00:RELA	GGGGWTTTCC	6.86	22.38	31.01	26.36	5.85	20.95	22.64	45.27	37.06	6.18	3.52	5.05	2.08	9.71	4.28	3.08	1.28	7.07	2.38	7.02	3.5	23.89	45.29	5	40.48	3.83	11.81	19.53	8.05	45.29	13.8904	14.8762	7.07
M02102_2.00:SIX3:SIX6	NTGATMCBYN	36.14	39.68	44.86	45.24	37.23	35.62	30.53	35.02	27.99	33.25	32.52	33.54	38.27	27.03	22.59	39.31	45.21	29	28.48	31.68	26.98	27.12	29.66	30.16	44.06	33.73	28.81	32.28	27.74	45.24	6.13369	33.5769	32.52
M00123_2.00:MAF:MAFA:MAFB:MAFG:MAFK	YHDGCAAWWN	23.14	24.34	43.15	45.23	22.58	22.21	24.16	33.24	31.53	24.28	26.05	23.24	15.06	25.6	27.89	23.79	17.5	15.04	9.4	23.97	26.74	22.5	25.45	30.64	35.17	31.28	21.13	25.42	27.42	45.23	7.48636	25.7638	24.34
M03198_2.00:CRX:DMBX1:DPRX:GSC:GSC2:OTX1:OTX2:PITX1:PITX2:PITX3:TPRX1	TTAATCCB	38.8	28.89	23.85	23.93	39.4	27.27	27.51	19	16.26	39.23	39.57	39.05	30.03	39.89	43.35	39.2	39.91	23.76	14.3	41.98	45.23	27.16	12.22	37.04	28.73	34.47	29.61	34.66	39.06	45.23	9.15096	31.84	34.47
M00819_2.00:ESR1:ESR2:NR1D1:NR1D2:NR1H2:NR1H3:NR1H4:NR2C1:NR2C2:NR2F1:NR2F2:NR2F6:NR4A1:NR4A2:NR4A3:NR5A1:NR5A2:NR6A1:PPARA:PPARD:PPARG:RARA:RARB:RARG:RORA:RORB:RORC:RXRA:RXRB:RXRG:THRA:THRB	NKRGGTCA	44.08	36.81	41.29	40.97	45.21	34.36	37.69	35.16	28.76	43.27	43.13	44.07	36.52	39.42	39.52	43.59	42.75	36.82	36.29	42.72	43.7	34.47	33.27	43.13	44.09	41.42	39.78	38.69	42.47	45.21	4.09455	39.7741	40.97
M01499_2.00:CUX2	TKATYGGYW	19.82	22.76	43.97	45.2	19.29	21.22	20.46	30.39	27.32	19.71	21.43	18.57	10.9	20.97	23.07	20.49	15.11	11.41	6.36	18.94	21.67	20.04	24.85	27.58	37.25	30.25	16.9	20.76	22.96	45.2	8.5566	22.7466	20.97
M03954_2.00:RELA	TGGGAWTTTCCCA	4.58	21.13	22.26	17.07	3.2	18.47	20.73	45.2	32.63	3.4	0.07	2.57	0.42	7.12	1.25	1.03	0.06	5.94	0.13	4.5	0.15	22.37	39.48	1.87	33.22	0.85	9.59	18.04	4.96	45.2	13.1465	11.8031	4.96
M10586_2.00:GATA1:GATA2:GATA3:GATA4:GATA5:GATA6	RAGATAGGG	17.28	25.72	45.15	45.12	19.26	26.73	26.35	31.96	32.3	17.75	15.69	18.26	19.72	16.89	13.3	17.23	19.23	19.57	18.68	18.4	16.17	25.32	30.46	15.43	40.59	15.95	23.46	24.67	17.93	45.15	8.70446	23.261	19.26
M06328_2.00:SIX3:SIX6	DNRTGATA	30.06	29.51	43.46	45.1	26.58	22.26	26.71	29.25	28.76	29.16	29.19	27.89	16.39	35.06	39.16	25.88	19.45	18.29	10.07	30.99	34.81	28.96	22.85	34.42	38.72	31.7	25.58	30.3	33.47	45.1	7.65392	29.1045	29.19
M09385_2.00:NFIA:NFIB:NFIC:NFIX	TCTTGGCAS	23.31	28.76	42.42	40.82	24.9	28.17	24.64	36.44	31.19	23.02	22.76	23.23	24.46	20.99	18.24	27.78	30.55	19.05	19.74	21.89	19.22	21.69	29.66	22.95	45.1	27.34	18.43	25.46	21.88	45.1	7.11061	26.3479	24.46
M03501_2.00:SOX1:SOX10:SOX11:SOX12:SOX13:SOX14:SOX15:SOX17:SOX18:SOX2:SOX21:SOX3:SOX30:SOX4:SOX5:SOX6:SOX7:SOX8:SOX9:SRY	DAACAATRG	34.73	23.34	19.81	20.58	32.11	14.85	23.69	14.31	11.39	35.26	38.17	33.08	16.22	37.32	45.05	30.5	21.24	20.46	12.58	35.86	43.29	23.31	10.62	42.14	21.55	38.18	28.6	26.61	38.57	45.05	10.3036	27.3593	26.61
M00421_2.00:HOXA10:HOXA11:HOXA6:HOXA9:HOXB6:HOXB8:HOXB9:HOXC10:HOXC11:HOXC12:HOXC6:HOXC8:HOXC9:HOXD10:HOXD11:HOXD12:HOXD8:HOXD9	TTAATGAC	38.97	32.06	24.31	25.24	33.79	20.32	22.14	16.37	14.38	36.1	37.73	34.39	16.72	38.87	44.98	33.91	28.15	17.26	9.67	38.24	43.7	24.16	13.43	40.28	26.19	36.41	22.72	32.05	37.87	44.98	9.89919	28.9797	32.05
M00515_2.00:GSC:TPRX1	WTAATCCCHN	38.69	30.05	24.62	24.63	39.21	27.49	28.1	20.21	17.59	39.01	39.14	38.83	29.53	39.89	43.17	39.02	40.02	23.76	13.91	41.99	44.95	28.06	13.23	36.81	29.61	34.32	29.87	35.37	39.18	44.95	8.8176	32.0779	34.32
M06217_2.00:ALX1:ALX3:ALX4:ARX:BARHL1:BARHL2:BARX1:BARX2:BSX:DLX1:DLX2:DLX3:DLX4:DLX5:DLX6:DRGX:EMX1:EMX2:EN1:EN2:GBX1:GBX2:GSX1:GSX2:HMX1:HMX3:HOXA1:HOXA2:HOXA3:HOXB1:HOXB2:HOXB3:HOXD1:HOXD3:ISX:LHX1:LHX5:MEOX1:MEOX2:MNX1:MSX1:MSX2:NANOG:NANOGP8:NKX1-1:NKX1-2:PDX1:PHOX2A:PHOX2B:PROP1:SHOX:SHOX2:UNCX:VAX1:VAX2:VSX1:VSX2	TAATTRC	30.7	35.89	40.19	41.82	33.03	34.18	24.69	31.17	27.54	28.12	24.35	29.95	37.69	22.63	16.38	34.6	44.93	14.14	6.62	28.75	21.53	21.92	24.05	19.15	36.37	20.78	14.94	29.33	21.51	44.93	8.96475	27.481	28.12
M00230_2.00:EGR2	MCRCCCMCCC	33.81	39.85	40.23	38.65	34.14	35.85	31.35	35.59	29.65	30.17	28.69	29.43	36.69	24.33	17.99	34.46	41.58	33.57	38.81	28.56	22.92	28.73	34.67	24.73	44.81	26.28	28.81	32.84	25.06	44.81	6.21049	32.1466	32.84
M00521_2.00:MEIS1:MEIS2:MEIS3:PKNOX1:PKNOX2:TGIF1:TGIF2:TGIF2LX:TGIF2LY	NNTGACAGNY	15.66	22.84	44.27	44.79	13.8	19.41	20.66	33.67	29.76	14.86	15.21	13.27	11.23	15.92	14.93	16.04	13.88	10.84	7.55	13.43	13.34	20.66	28.66	20.4	38.66	22.4	14.51	19.01	16.22	44.79	9.67153	20.2028	16.04
M06282_2.00:CRX:DMBX1:DPRX:GSC:GSC2:OTX1:OTX2:PITX1:PITX2:PITX3:TPRX1	TTAATCC	37.76	26.64	17.81	17.39	38.56	24.11	25.01	15.8	10.73	38.23	38.93	38.24	29.62	38.93	43.12	39.27	39.74	22.77	13.38	41.34	44.77	25.19	9.02	36.92	24.57	35.6	28.12	32.95	37.85	44.77	10.4439	30.0817	32.95
M10541_2.00:FOXA1:FOXA2:FOXA3:FOXB1:FOXB2	TTGTTTRCT	33.51	25.05	37.57	38.43	31.97	21.44	26.71	25.84	23.89	34.73	37.44	32.89	16.81	37.74	44.75	32.82	26.48	21.12	12.72	33.89	40.09	28.42	23.85	43.16	35.97	42.63	27.49	30.15	38.34	44.75	8.01821	31.2379	32.82
M09577_2.00:CRX:DMBX1:DPRX:GSC:GSC2:OTX1:OTX2:PITX1:PITX2:PITX3:TPRX1	GCTAATCC	32.1	20.72	19.57	19.61	30.24	16.98	23.39	16.16	13.05	33.46	35.6	32.44	17.39	37.95	44.73	29.76	20.85	20.37	12.72	36.47	43.75	24.74	12.22	39.72	23.44	37.46	28.5	28.89	37.46	44.73	9.5765	27.2324	28.5
M04159_2.00:NPAS2	DACRCATGTY	39.48	28.93	18.83	18.11	35.67	21.44	25.53	15.94	11.17	37.76	38.79	35.91	18.39	38.21	44.57	33.45	24.86	24.14	14.97	39.31	44.72	26.09	12.63	42.34	24.83	36.7	30.35	31.38	40.06	44.72	10.1057	29.4676	30.35
M01241_2.00:CRX:DMBX1:DPRX:GSC:GSC2:OTX1:OTX2:PITX1:PITX2:PITX3:TPRX1	WTAATCCN	37.62	26.22	17.01	16.58	38.44	24.06	24.66	14.88	11.62	38.13	38.86	38.14	29.45	38.91	43.15	38.91	39.3	22.54	13.25	41.19	44.72	25.1	9.02	36.75	23.82	34.98	28.07	32.76	37.84	44.72	10.4797	29.8614	32.76
M05022_2.00:CRX:DMBX1:DPRX:GSC:GSC2:OTX1:OTX2:PITX1:PITX2:PITX3:TPRX1	NTAATCCS	37.65	26.39	16.98	16.53	38.53	24.06	24.64	14.95	10.95	38.09	38.82	38.18	29.62	38.9	43.12	39.24	39.69	22.54	13.38	41.15	44.71	25.15	9.02	36.86	23.87	35.56	27.97	32.72	37.8	44.71	10.545	29.899	32.72
M11229_2.00:NFKB1:NFKB2	GGGGACTTTCCA	4.22	18.55	18.32	12.58	3.06	17.34	19.55	44.7	30.53	3.33	0.04	2.52	0.17	7.05	1.38	1.01	0	5.8	0.13	4.3	0.08	21.34	38.08	1.87	31.38	0.78	8.21	17.52	4.89	44.7	12.5213	10.9907	4.89
M04954_2.00:ALX1:ALX3:ALX4:ARX:BARHL1:BARHL2:BARX1:BARX2:BSX:DLX1:DLX2:DLX3:DLX4:DLX5:DLX6:EN1:EN2:GBX1:GBX2:GSX1:GSX2:HOXA1:HOXA2:HOXA3:HOXB1:HOXB2:HOXB3:HOXD1:HOXD3:ISX:LHX1:LHX5:MEOX1:MNX1:MSX1:MSX2:NANOG:NANOGP8:NKX1-1:NKX1-2:PDX1:PROP1:SHOX:SHOX2:UNCX:VAX1:VAX2:VSX2	WTAAYGAB	38.31	36.35	41.71	43.75	33.93	26.19	26.98	29.4	29.54	35.4	36.68	33.69	18.22	39.25	44.69	34.2	27.98	17.96	10.07	38.1	43.32	27.52	23.25	42.63	37.09	39.89	24.63	33.99	38.02	44.69	8.53979	32.8531	34.2
M05231_2.00:CRX:DMBX1:DPRX:GSC:GSC2:OTX1:OTX2:PITX1:PITX2:PITX3:TPRX1	NTAATCCC	38.05	28.1	20.72	20.29	38.62	25.33	25.87	17.01	13.05	38.32	38.86	38.26	29.45	39.14	43.24	38.95	39.41	22.77	13.11	41.38	44.69	25.86	9.02	36.95	27.13	35.05	28.5	33.84	38.07	44.69	9.91675	30.6566	33.84
M03808_2.00:CRX:DMBX1:DPRX:GSC:GSC2:OTX1:OTX2:PITX1:PITX2:PITX3:TPRX1	HTAATCCS	37.92	26.72	17.18	16.84	38.6	24.51	25.51	14.88	11.17	38.54	39.07	38.49	29.45	38.91	42.76	38.7	39.35	22.96	13.77	41.25	44.68	25.28	9.02	36.43	24.03	33.96	28.81	32.99	38.21	44.68	10.4185	29.9997	32.99
M05132_2.00:RHOXF2:RHOXF2B	YTAATCCC	37.55	26.18	16.34	15.86	38.4	23.84	24.55	14.95	10.29	38.02	38.79	38.1	29.53	38.79	43.08	38.89	39.3	22.4	13.25	41.13	44.66	24.88	8.62	36.65	23.28	34.96	27.75	32.5	37.68	44.66	10.647	29.6628	32.5
M04930_2.00:CRX:DMBX1:DPRX:GSC:GSC2:OTX1:OTX2:PITX1:PITX2:PITX3:TPRX1	YTAATCCC	37.55	26.18	16.34	15.86	38.4	23.84	24.55	14.95	10.29	38.02	38.79	38.1	29.53	38.79	43.08	38.89	39.3	22.4	13.25	41.13	44.66	24.88	8.62	36.65	23.28	34.96	27.75	32.5	37.68	44.66	10.647	29.6628	32.5
M05230_2.00:CRX:DMBX1:DPRX:GSC:GSC2:OTX1:OTX2:PITX1:PITX2:PITX3:TPRX1	CTAATCCC	37.42	25.59	15.01	14.51	38.3	23.43	23.98	13.59	9.29	37.95	38.77	38	29.37	38.62	43.03	38.82	39.24	22.21	13.11	41	44.63	24.38	7.01	36.62	22.24	34.93	27.65	32.17	37.62	44.63	11.0505	29.2583	32.17
M02122_2.00:CRX:DMBX1:GSC:OTX1:OTX2:TPRX1	MTAATCCV	37.42	25.59	15.01	14.51	38.3	23.43	23.98	13.59	9.29	37.95	38.77	38	29.37	38.62	43.03	38.82	39.24	22.21	13.11	41	44.63	24.38	7.01	36.62	22.24	34.93	27.65	32.17	37.62	44.63	11.0505	29.2583	32.17
M04928_2.00:CRX:DMBX1:DPRX:GSC:GSC2:OTX1:OTX2:PITX1:PITX2:PITX3:TPRX1	CTAATCCC	37.42	25.59	15.01	14.51	38.3	23.43	23.98	13.59	9.29	37.95	38.77	38	29.37	38.62	43.03	38.82	39.24	22.21	13.11	41	44.63	24.38	7.01	36.62	22.24	34.93	27.65	32.17	37.62	44.63	11.0505	29.2583	32.17
M01740_2.00:TCF12:TCF3:TCF4	NVCACCTGB	22.86	26.26	44.28	42.78	22.81	25.24	27.87	36.01	31.75	22.12	22.92	21.33	16.31	22.14	22.93	22.45	19.23	22.3	24.24	21.84	23.37	27.7	35.47	27.77	44.62	29.55	26.06	27.25	24.92	44.62	7.22866	27.0476	24.92
M00317_2.00:ALX1:ALX3:ALX4:ARX:BARX1:BARX2:BSX:DLX1:DLX2:DLX3:DLX4:DLX5:DLX6:DRGX:EMX1:EMX2:EN1:EN2:ESX1:EVX1:EVX2:GBX1:GBX2:GSX1:GSX2:HESX1:HOXA1:HOXA2:HOXA3:HOXB1:HOXB2:HOXB3:HOXD3:ISX:LBX1:LBX2:LHX1:LHX2:LHX3:LHX4:LHX5:LHX6:LHX8:LHX9:LMX1A:LMX1B:MEOX1:MIXL1:MNX1:MSX1:MSX2:NKX1-1:NKX1-2:NOBOX:NOTO:OTP:PDX1:PHOX2A:PHOX2B:PROP1:PRRX1:PRRX2:RAX:RAX2:SEBOX:SHOX:SHOX2:UNCX:VAX1:VAX2:VSX1:VSX2:ZFHX2:…	TAATTNVNTH	32.23	32.26	43.38	44.6	29.42	25.01	26.6	30.82	28.21	31.08	31.81	28.89	16.89	33.25	37.48	29.22	25.08	17.07	8.08	29.91	33.52	27.43	22.24	36.12	39.04	33.74	24.21	29.48	34.05	44.6	7.60485	29.6938	29.91
M09849_2.00:CLOCK	CCACSTGW	26.47	30.76	41.68	39.65	23.43	25.73	26.21	35.66	29.31	23.57	23.36	21.54	16.56	23.31	23.66	23.49	22.13	16.88	12.72	23.06	24.15	26.8	34.07	27.57	44.57	26.61	20.5	27.21	26.3	44.57	7.15388	26.4469	25.73
M05135_2.00:CRX:DMBX1:DPRX:GSC:GSC2:OTX1:OTX2:PITX1:PITX2:PITX3:TPRX1	CTAATCCS	37.69	26.05	15.51	15.12	38.32	23.57	24.71	13.67	9.62	38.33	38.97	38.3	29.28	38.55	42.67	38.58	39.3	22.3	13.38	40.97	44.56	24.43	7.41	36.31	22.64	33.87	28.34	32.43	38.02	44.56	10.8902	29.4103	32.43
M03283_2.00:HOXA10:HOXA11:HOXA5:HOXA6:HOXA7:HOXA9:HOXB5:HOXB6:HOXB8:HOXB9:HOXC10:HOXC11:HOXC5:HOXC6:HOXC8:HOXC9:HOXD10:HOXD11:HOXD8:HOXD9	WTTTWATTGC	35.33	25.26	15.12	15.74	30.78	15.17	18.16	10.32	8.19	33.4	35.64	32.09	14.89	36.98	44.55	31.59	25.36	15.28	8.74	35.49	41.8	20.17	8.02	39.19	18.45	35.14	20.34	27.32	35.64	44.55	11.0484	25.3155	25.36
M03236_2.00:CRX:DMBX1:DPRX:GSC:GSC2:OTX1:OTX2:PITX1:PITX2:PITX3:TPRX1	NYTAATCCBH	37.52	27.01	19.16	19.05	38.07	24.7	25.48	15.94	12.61	38.2	38.82	38.13	29.2	38.82	42.56	38.14	39.02	22.77	13.64	40.83	44.53	25.41	9.62	36.43	25.21	33.86	28.81	33.13	38.12	44.53	9.91367	30.1652	33.13
M11334_2.00:SOX1:SOX10:SOX11:SOX12:SOX13:SOX14:SOX15:SOX17:SOX18:SOX2:SOX21:SOX3:SOX30:SOX4:SOX5:SOX6:SOX7:SOX8:SOX9:SRY	ACAATGKSYKN	34.24	27.09	30.85	31.75	31.82	19.05	23.44	21.71	20.13	34.06	37.42	31.75	15.72	31.84	38.48	32.68	22.41	17.63	12.05	31.03	37.25	21.11	21.44	44.51	28.54	44.23	25.42	25.05	37.96	44.51	8.3088	28.6434	30.85
M03082_2.00:CRX:DMBX1:DPRX:GSC:GSC2:OTX1:OTX2:PITX1:PITX2:PITX3:TPRX1	NYTAATCCC	37.39	26.93	18.05	17.75	37.87	24.51	25.41	16.09	11.95	38.04	38.61	38.06	29.12	38.81	42.56	38.07	38.96	22.44	13.51	40.94	44.51	25.5	10.42	36.35	24.67	33.71	28.55	33.25	38.05	44.51	9.99556	30.0028	33.25
M03111_2.00:CRX:DMBX1:DPRX:GSC:GSC2:OTX1:OTX2:PITX1:PITX2:PITX3:TPRX1	NYTAATCCC	37.35	26.89	18.38	18.08	37.84	24.51	25.53	16.37	12.06	37.95	38.54	38	28.95	38.72	42.44	38.01	38.8	22.44	13.51	40.9	44.46	25.5	10.42	36.33	25.02	33.69	28.55	33.32	37.93	44.46	9.90802	30.0169	33.32
M01558_2.00:SRF	CNAAWNNGGA	27.47	30.05	43.81	43.24	26.6	24.92	26.28	36.51	32.19	27.34	29.08	27.04	20.38	29.25	29.21	29.03	26.87	13.15	6.62	28.02	28.77	26.62	32.87	31.52	44.41	33.22	19.39	29.18	28.17	44.41	7.86636	28.6624	28.77
M05006_2.00:ARX:BARHL1:BARHL2:BARX1:BARX2:BSX:DLX1:DLX2:DLX3:DLX4:DLX5:DLX6:EN1:EN2:GBX1:GBX2:GSX1:GSX2:HOXA1:HOXA2:HOXA3:HOXB1:HOXB2:HOXB3:HOXD1:HOXD3:ISX:LHX1:LHX5:MEOX1:MNX1:MSX1:MSX2:NANOG:NANOGP8:NKX1-1:NKX1-2:PDX1:PROP1:SHOX:SHOX2:UNCX:VAX1:VAX2:VSX2	HTAAYGAB	33	31.93	42.15	44.37	29.31	23.88	25.1	27.47	31.75	31.97	33.56	29.51	17.3	33.33	38.86	30.98	24.97	17.35	9.8	31.99	36.65	24.83	24.65	40.08	34.93	38.99	24.21	29.67	34.84	44.37	7.71285	30.2562	31.75
M04971_2.00:BARX1:BARX2:BSX:EMX1:EMX2:EN1:EN2:EVX1:EVX2:GBX1:GBX2:GSX1:GSX2:HMX1:HMX2:HMX3:HOXA1:HOXA2:HOXA3:HOXA4:HOXA5:HOXA6:HOXA7:HOXA9:HOXB1:HOXB2:HOXB3:HOXB4:HOXB5:HOXB6:HOXB7:HOXB8:HOXB9:HOXC4:HOXC5:HOXC6:HOXC8:HOXC9:HOXD1:HOXD3:HOXD4:HOXD8:HOXD9:ISX:MEOX1:MEOX2:MNX1:NKX1-1:NKX1-2:NOTO:OTP:PDX1:VAX1:VAX2:VENTX	STAATKAC	38.5	36.47	43.66	44.17	33.58	26.59	30.33	34.09	31.64	36.52	37.35	33.67	17.39	38.79	44.26	33.74	26.09	19.52	10.33	35.5	40.75	31.33	27.86	44.13	42.14	41.19	28.6	33.99	41	44.26	8.32957	33.9028	34.09
M00967_2.00:PHF1	NNDTCGGRNN	30.45	35.26	41.53	40.25	35.21	36.61	31.83	38.51	35.51	28.94	26.96	31.66	39.93	21.21	13.03	34.49	42.25	37.67	43.05	27.24	20.01	29	42.28	21.86	44.25	25.5	32.2	30.94	23.14	44.25	7.90125	32.4403	32.2
M05598_2.00:NR1D2:NR1H2:NR1H3:NR1H4:NR2C1:NR2C2:NR2F1:NR2F2:NR2F6:NR4A1:NR4A2:NR4A3:NR5A2:NR6A1:PPARA:PPARD:PPARG:RARA:RARB:RARG:RORA:RORB:RORC:RXRA:RXRB:RXRG	NRRGGTCAN	42.43	32.18	31.45	30.63	44.23	30.74	33.94	27.62	21.35	42.12	42.67	42.99	35.36	37.42	38.39	42.88	41.36	35.5	35.36	41.13	42.8	30.43	28.26	42.3	36.69	41.08	37.76	34.48	40.75	44.23	5.82131	36.7	37.42
M10473_2.00:ELF5:SPI1:SPIB:SPIC	AGAGGAAG	19.89	29.43	44.22	43.67	18.23	24.42	24.51	35.52	32.85	18.33	18.14	15.77	11.31	19.28	17.47	16.85	14.6	13.2	9.4	18.15	17.83	24.83	34.47	19.24	41.9	19.54	18.59	25.05	19.55	44.22	9.41418	22.9738	19.28
M09988_2.00:FOS:FOSB:FOSL1:FOSL2	NSTGACTCAN	5.15	16.47	41.6	44.22	3.95	14.22	14.37	28.54	30.2	4.05	1.97	3.49	2.33	6.67	3.26	2.65	2.79	5.37	1.72	4.54	2.06	14.97	26.05	3.72	29.69	2.95	7.47	13.46	5.73	44.22	12.3969	11.8503	5.37
M00250_2.00:ZNF655	NATGCTAMNN	23.12	29.93	43.12	44.21	20.26	23.48	20.71	29.82	28.87	20.89	20.37	18.7	15.81	18.95	18.26	21.71	20.68	13.06	6.75	19.34	18.3	21.16	26.85	23.49	37.41	24.29	15.2	23.41	21.9	44.21	8.04485	23.1052	21.16
M06228_2.00:BARX1:BARX2:BSX:EMX1:EMX2:EN1:EN2:EVX1:EVX2:GBX1:GBX2:GSX1:GSX2:HESX1:HMX1:HMX2:HMX3:HOXA1:HOXA2:HOXA3:HOXA4:HOXA5:HOXA6:HOXA7:HOXB1:HOXB2:HOXB3:HOXB4:HOXB5:HOXB6:HOXB7:HOXB8:HOXC4:HOXC5:HOXC6:HOXD1:HOXD3:HOXD4:HOXD8:ISX:MEOX1:MEOX2:MNX1:NKX1-1:NKX1-2:NOTO:OTP:PDX1:TLX1:TLX3:VAX1:VAX2:VENTX	NYTAATGA	36.69	32.26	36.72	37.53	32.76	22.12	26.98	25.2	23.23	35.39	37.04	32.76	16.56	37.38	44.19	32.75	24.97	18.1	10.07	34.41	40.11	26.62	18.64	41.92	35.17	39.06	27.12	30.49	39.24	44.19	8.40567	30.8786	32.76
M01297_2.00:ESR1:ESR2:ESRRA:ESRRB:ESRRG:NR1H2:NR1H3:NR2C2:NR2F1:NR2F2:NR2F6:RARA:RARB:RARG:RORA:RORB:RORC	NNRGGTCAH	42.24	33.89	37.69	37.62	44.16	33	35.17	32.1	26.77	42.02	42.28	42.85	35.27	37.54	38.45	42.66	40.97	34.13	33.51	41.51	43.06	31.56	27.25	42.07	39.92	40.7	37.61	36.86	41.02	44.16	4.74089	37.72	37.69
M03132_2.00:HOXA10:HOXA11:HOXA9:HOXB9:HOXC10:HOXC11:HOXC12:HOXC9:HOXD10:HOXD11:HOXD12:HOXD9	DTTTTATTRCY	35.37	25.55	15.57	16.24	30.85	15.35	18.46	10.82	8.19	33.46	35.64	32.09	14.39	36.58	44.14	31.63	25.42	15.46	8.48	35.5	41.8	20.44	9.02	39.29	18.45	35.21	20.07	27.54	35.56	44.14	10.9235	25.399	25.55
M00252_2.00:ZNF655	NATGCTAMNN	23.22	30.47	43.14	44.14	20.26	23.61	20.87	30.18	28.98	20.94	20.32	18.68	15.81	19.02	18.29	21.67	20.62	12.92	6.62	19.4	18.32	21.29	27.45	23.57	37.65	24.28	15.04	23.67	21.88	44.14	8.11418	23.1831	21.29
M00321_2.00:NKX2-1:NKX2-2:NKX2-3:NKX2-4:NKX2-5:NKX2-6:NKX2-8	TYAAGTGBNN	18.44	24.3	42.58	44.11	19.94	22.57	22.07	31.03	31.19	18.97	18.49	19.28	19.63	17.39	14.98	20.39	21.63	11.13	6.89	18.81	16.32	19.72	23.65	16.56	35.86	18.74	16	21.8	17.57	44.11	8.21873	21.7255	19.63
M05844_2.00:ZEB1:ZEB2	DYACCTGK	24.96	27.97	43.57	42.61	23.45	24.6	25.91	34.31	29.76	23.68	22.83	23.73	20.55	24.27	23.18	25.07	25.47	15.51	10.6	23.57	22.84	25.86	31.06	27.6	44.06	27.54	19.76	27.84	25.39	44.06	7.3187	26.4672	25.07
M09539_2.00:ELF1:ELF2:ELF4:ELK1:ELK3:ELK4:ERF:ERG:ETS1:ETS2:ETV1:ETV2:ETV3:ETV3L:ETV4:ETV5:FEV:FLI1:GABPA	DCCGGAARYN	26.17	30.85	43.12	44.06	23.25	22.26	23.8	35.3	32.74	22.72	23.91	20.79	11.48	23.97	25.29	23.31	19.18	10.89	4.77	22.65	24.78	24.65	37.07	29.14	37.7	28.34	16.53	25.12	25.08	44.06	8.792	25.48	24.65
M07993_2.00:HNF4G:NR1H4:NR2C1:NR2C2:NR2F1:NR2F2:NR2F6:NR4A1:NR4A2:NR4A3:NR5A1:NR5A2:NR6A1:PPARA:PPARD:PPARG:RARA:RARB:RARG:RORA:RORB:RORC:RXRA:RXRB:RXRG:THRA:THRB	AGAGGTCA	40.78	32.06	31.27	30.95	42.67	30.16	30.39	26.41	21.57	39.97	40.26	41.94	37.52	37.57	37.71	43.91	44.04	30.41	30.33	41.58	42.32	26.98	22.04	40.55	36.21	41.99	32.2	35.37	37.94	44.04	6.48268	35.4172	37.52
M05877_2.00:NR1H4:NR1I2:NR1I3:VDR	TGAGTTCA	35.36	28.55	21.73	22.09	36.63	25.19	21.57	18.65	15.6	33.37	31.28	36.62	36.61	32.31	31.72	37.53	43.98	14.66	8.61	35.93	34.23	20.08	14.03	29.65	25.95	28.25	16.95	30.12	29.81	43.98	8.66627	27.4848	29.65
M03117_2.00:CRX:DMBX1:DPRX:GSC:GSC2:OTX1:OTX2:PITX1:PITX2:PITX3:TPRX1	YTAATCCG	37.65	27.14	20.01	19.81	38.33	25.28	25.64	16.44	12.72	38.05	38.42	37.95	29.53	38.47	42.08	38.64	39.63	23.1	13.64	40.81	43.95	26.04	10.42	36.08	25.82	34.14	28.87	33.43	37.84	43.95	9.66608	30.3424	33.43
M11100_2.00:ESR1:ESR2:ESRRA:ESRRB:ESRRG:NR1H2:NR1H3:NR2C2:NR2F1:NR2F2:NR2F6:RARA:RARB:RARG:RORA:RORB:RORC	TGACCYV	42.19	35.51	39.59	38.92	43.93	33.86	36.96	35.52	28.43	41.76	41.39	42.58	35.52	38.02	37.87	42.2	42.08	35.83	35.1	41.22	42.29	34.2	31.66	41.17	43.47	39.86	38.51	37.72	41.41	43.93	3.81509	38.5783	38.92
M10957_2.00:BORCS8-MEF2B:MEF2A:MEF2B:MEF2C:MEF2D	WAAATAG	14.04	23.72	41.94	43.82	12.88	21.04	17.19	28.9	31.19	12.99	12.54	12.35	11.48	14.58	13.78	13.7	15.05	9.95	7.42	12.62	11.36	17.48	23.65	14.78	32.5	14.93	10.33	18	14.18	43.82	9.2334	18.2203	14.58
M11261_2.00:RUNX1:RUNX2:RUNX3	TGTGGTT	18.52	22.34	40.99	43.82	16.55	20.32	19.6	28.04	29.31	17.19	17.14	15.17	13.06	18.19	18.69	18.82	17.22	12.49	7.81	16.12	16.49	18.47	20.24	21.34	30.15	23.2	15.41	19.9	19.69	43.82	7.65941	20.5614	18.69
M00445_2.00:ALX1:ALX3:ALX4:ARX:DLX1:DLX2:DLX3:DLX4:DLX5:DLX6:DRGX:ESX1:HOXA2:HOXB2:ISX:LHX1:LHX2:LHX3:LHX4:LHX5:LHX9:MEOX1:MIXL1:MNX1:MSX1:MSX2:PHOX2A:PHOX2B:PROP1:PRRX1:PRRX2:RAX:RAX2:SEBOX:SHOX:SHOX2:UNCX:VSX1:VSX2	TAATTRRNH	35.92	33.72	42.15	43.27	32.84	26.46	27.26	31.03	27.43	35.18	37.64	32.53	16.89	36.98	42.99	34.1	27.93	17.92	8.48	33.47	38.65	28.82	23.25	43.78	38.37	42.93	25.74	29.56	38.65	43.78	8.52009	32.2048	33.47
M04144_2.00:MSGN1	NRMCATATGGYN	29.91	16.84	9.51	9.46	27.06	10.61	17.59	9.04	5.97	30.1	32.31	30.23	11.4	34.99	43.71	26.52	18.56	15.84	8.34	31.85	39.21	19.36	6.41	37.24	13.86	32.62	21.82	23.59	34.26	43.71	11.1079	22.3521	21.82
M05223_2.00:ALX1:ALX3:ALX4:ARX:BARHL1:BARHL2:BARX1:BARX2:BSX:DLX1:DLX2:DLX3:DLX4:DLX5:DLX6:DRGX:EMX1:EMX2:EN1:EN2:ESX1:EVX1:EVX2:GBX1:GBX2:GSX1:GSX2:HESX1:HMX1:HMX2:HMX3:HOXA1:HOXA2:HOXA3:HOXB1:HOXB2:HOXB3:HOXD1:HOXD3:ISX:LBX1:LBX2:LHX1:LHX2:LHX3:LHX4:LHX5:LHX9:MEOX1:MEOX2:MIXL1:MNX1:MSX1:MSX2:NANOG:NANOGP8:NKX1-1:NKX1-2:NOBOX:OTP:PDX1:PHOX2A:PHOX2B:PROP1:PRRX1:PRRX2:RAX:RAX2:SEBOX:SHOX:SHOX2:UNC…	NTAACGAB	37.14	34.01	39.21	41.3	32.64	25.28	27.73	28.11	28.87	35.57	37.74	31.94	16.06	34.99	39.81	34.32	25.31	20.13	13.25	34.66	39.5	26.31	25.25	43.7	34.18	42.31	26.91	30.79	37.68	43.7	7.60272	31.8862	34.01
M10218_2.00:KLF1:KLF12:KLF2:KLF3:KLF4:KLF5:KLF6:KLF7	NSNRGGNGKGGGN	20.3	30.39	41.93	39.89	18.72	25.28	25.87	37.72	34.73	17.87	17.94	15.5	14.81	14.64	10.88	18.2	17.11	30.88	39.6	15.55	12.97	25.41	40.08	19.5	43.68	21.52	26.01	24.86	17.43	43.68	9.86341	24.8024	21.52
M09681_2.00:CRX:DMBX1:DPRX:GSC:GSC2:OTX1:OTX2:PITX1:PITX2:PITX3:TPRX1	YTAATCCS	37.2	26.68	17.35	16.81	37.78	23.79	24.69	15.66	10.84	37.58	38.04	37.52	29.03	38.09	41.92	38.26	39.35	22.21	13.25	40.42	43.66	25.15	9.82	35.75	24.25	33.79	27.7	32.61	37.23	43.66	10.0807	29.5321	32.61
M05024_2.00:CRX:DMBX1:DPRX:GSC:GSC2:OTX1:OTX2:PITX1:PITX2:PITX3:TPRX1	HTAATCCSYH	36.96	25.68	15.11	14.68	37.63	23.52	23.78	13.67	8.96	37.39	37.96	37.31	28.79	37.68	41.76	37.87	38.96	21.83	12.72	40.24	43.66	24.11	7.62	35.6	22.11	33.18	27.28	32.05	37.1	43.66	10.6913	28.8003	32.05
M01933_2.00:DMRT1:DMRT3:DMRTA2:DMRTC2	WWTGTATCND	22.21	28.39	41.38	43.65	19.52	21.99	21.89	27.4	27.1	20.38	19.71	17.83	13.64	18.57	18.06	19.12	16.05	15.56	12.58	20.45	20.02	19.14	20.64	20.89	32.79	20.74	18.64	23.63	21.15	43.65	7.05139	22.1766	20.45
M06530_2.00:SIX1:SIX2:SIX4:SIX5	TGAYAC	16.56	26.93	43.42	43.65	18.09	26.05	21.14	31.89	31.08	15.17	13.14	15.57	19.97	13.62	10.9	18.4	24.41	12.07	5.96	14.17	11.28	21.69	26.05	12.87	38.42	14.02	16.63	20.61	14.64	43.65	9.58621	20.6345	18.09
M04931_2.00:CRX:DMBX1:DPRX:GSC:GSC2:OTX1:OTX2:PITX1:PITX2:PITX3:TPRX1	CTAATCCC	36.81	25.22	13.58	13.04	37.43	22.62	23.32	12.6	8.3	37.3	37.94	37.22	28.62	37.56	41.76	37.81	38.91	21.5	12.72	40.06	43.57	23.58	6.21	35.47	21.09	33.12	27.28	31.57	36.96	43.57	11.0611	28.3852	31.57
M05232_2.00:CRX:DMBX1:DPRX:GSC:GSC2:OTX1:OTX2:PITX1:PITX2:PITX3:TPRX1	YTAATCCC	36.69	24.8	12.61	12.02	37.36	22.35	23.03	11.96	7.96	37.23	37.9	37.15	28.45	37.45	41.72	37.75	38.91	21.4	12.72	39.98	43.54	23.35	6.21	35.41	20.29	33.1	27.07	31.31	36.83	43.54	11.2246	28.1569	31.31
M00617_2.00:KLF1:KLF8	HCACGCCCH	31.37	36.06	40.47	38.7	33.6	33.91	33.58	36.16	31.75	29.64	28.21	29.04	32.78	21.59	16.52	33.02	36.29	35.08	40.53	28.01	23.79	28.42	37.47	24.03	43.52	26.63	33.05	31.9	25.35	43.52	6.07421	31.7403	32.78
M00512_2.00:SIX1:SIX2:SIX4:SIX5	NTGATACSNN	35.3	37.56	39.59	40.97	34.52	31.06	24.85	27.97	25.88	31.98	31.23	31.32	34.19	26.31	23.07	37.34	43.48	17.87	12.72	30.18	26.8	21.92	23.25	28.67	36.93	30.26	19.12	30.04	27.42	43.48	7.14172	29.7172	30.18
M00259_2.00:FOXC1:FOXC2:FOXD1:FOXD2:FOXD3:FOXD4:FOXD4L1:FOXD4L3:FOXD4L4:FOXD4L5:FOXD4L6:FOXE1:FOXF1:FOXF2:FOXG1:FOXI1:FOXI3:FOXK2:FOXL1:FOXL2:FOXP4:FOXS1	ATAAACAA	31.65	19.22	25.5	26.28	29.81	16.39	22.16	17.22	16.37	33.02	36.17	31.88	16.22	35.4	43.46	31.06	24.02	19.14	12.32	32.21	39.74	23.22	15.03	43.24	25.53	42.12	25.53	25.68	36.79	43.46	9.01795	27.4614	25.68
M08287_2.00:PATZ1	CCCCKCCC	26.1	32.6	40.23	38.24	24.86	28.71	31.46	37.3	33.96	23.82	24.19	20.86	17.22	18.9	16.22	24.11	20.79	35.5	43.44	21.81	20.65	27.21	38.08	26.52	42.96	28.36	34.32	27.47	23.28	43.44	7.74387	28.5921	27.21
M02234_2.00:BARHL1:BARHL2:BARX1:BARX2:BSX:EMX1:EMX2:ESX1:EVX1:EVX2:GBX1:GBX2:HESX1:HMX1:HMX2:HMX3:HOXA1:HOXA2:HOXA3:HOXA4:HOXA5:HOXB1:HOXB2:HOXB3:HOXB4:HOXB5:HOXC4:HOXC5:HOXD1:HOXD3:HOXD4:LBX1:LBX2:MEOX1:MEOX2:MNX1:MSX1:MSX2:NANOG:NANOGP8:NKX1-1:NKX1-2:PDX1:TLX1:TLX3:VENTX	NNYDATHRNN	16.83	25.97	42.32	43.43	14.86	21.35	18.91	28.97	29.76	15.69	15.21	13.1	9.23	16.68	16.54	16.18	13.99	8.91	2.78	15.17	15.11	20.08	25.25	19.3	35.65	21.22	14.99	19.98	17.7	43.43	9.15662	19.8331	16.83
M05878_2.00:ESR1:ESR2:NR1D1:NR1D2:NR1H2:NR1H3:NR1H4:NR2C1:NR2C2:NR2F1:NR2F2:NR2F6:NR4A1:NR5A2:NR6A1:PPARA:PPARD:PPARG:RARA:RARB:RARG:RORA:RORB:RORC:RXRA:RXRB:RXRG	AAGGTCA	41.03	32.76	31.35	31.11	42.62	30.84	30.55	27.12	22.12	40.17	40.13	42.05	37.52	38.43	38.86	43.24	43.42	29.99	29.93	42.1	42.88	27.97	25.05	40.57	36.13	41.08	31.94	36.27	38.39	43.42	6.14224	35.711	37.52
M02393_2.00:ESR1:ESR2:HNF4A:HNF4G:NR1D1:NR1D2:NR1H2:NR1H3:NR1H4:NR2C1:NR2C2:NR2F1:NR2F2:NR2F6:NR4A1:NR4A2:NR4A3:NR5A2:NR6A1:PPARA:PPARD:PPARG:RARA:RARB:RARG:RORA:RORB:RORC:RXRA:RXRB:RXRG:THRA:THRB	NRAGGTCAN	41.31	31.22	32.76	32.46	43.41	30.52	33.44	28.47	22.46	41.03	41.53	42.26	35.02	35.82	36.91	42.52	40.91	34.09	32.85	40.18	41.75	29.31	25.25	41.36	35.94	40.86	37.24	33.95	39.72	43.41	5.55959	36.019	35.94
M02144_2.00:CRX:DMBX1:DPRX:GSC:GSC2:OTX1:OTX2:PITX1:PITX2:PITX3:TPRX1	VTTAATCCYH	36.13	24.26	12.39	11.81	36.87	22.12	22.64	11.67	7.85	36.81	37.62	36.88	28.37	37.27	41.45	37.19	38.41	21.69	12.85	39.69	43.41	23.49	6.01	35.32	20.08	32.98	27.01	31.08	36.67	43.41	11.1537	27.9317	31.08
M05838_2.00:JUN:JUNB:JUND	ATGACTCA	4.87	17.47	40.62	43.4	3.31	13.77	14.14	28.68	31.31	3.43	1.29	3.01	1.58	6.18	2.4	1.9	1.56	4.34	0.79	4.13	1.39	15.73	25.05	3.04	28.84	1.91	6.78	12.86	4.87	43.4	12.549	11.3328	4.87
M02140_2.00:DLX1:DLX2:DLX3:DLX4:DLX5:DLX6:EN1:EN2:GSX1:GSX2:HOXA3:HOXB3:HOXD3:LHX1:LHX5:NOTO:OTP:PDX1:VAX1:VAX2	NNNATATNNN	22.67	25.76	41.44	43.39	20.42	20.63	20.91	25.2	29.87	22.38	24.12	19.4	14.64	21.32	23.36	23.11	20.4	13.2	6.49	20.27	21.82	19.72	22.44	28.39	33.38	30.45	18.22	21.21	23.93	43.39	7.39103	23.3979	22.38
M02075_2.00:HOXA2:HOXB2:HOXC12:HOXD12:MNX1	TTAATTAC	35.39	26.89	18.52	19.57	30.65	16.03	19.3	12.17	11.95	33.07	35.09	31.79	14.48	36.8	43.35	31.05	25.75	15.61	9.01	35.49	41.62	20.8	9.82	38.19	20.48	34.06	21.08	28.55	34.98	43.35	10.1023	25.9152	26.89
M02196_2.00:EVX1:EVX2:HOXA11:HOXC11:HOXC12:HOXD11:HOXD12	TTAATTAC	35.12	26.8	16.91	17.71	30.5	15.58	18.78	11.74	10.07	32.86	35	31.53	14.23	36.58	43.35	30.86	25.59	15.23	8.61	35.32	41.5	20.35	8.82	37.9	19.44	33.93	20.71	28.21	34.82	43.35	10.4012	25.45	26.8
M04880_2.00:GATA1:GATA2:GATA3:GATA4:GATA5:GATA6	NWGATAASR	21.61	24.22	41.28	43.31	20.2	18.87	22.57	26.19	24.12	20.91	22.88	18.1	11.4	20.88	22.34	20.82	16.72	15.98	13.64	20.45	22.83	19.86	22.65	26.07	33.38	27.16	22.51	20.72	22.67	43.31	6.79244	22.9083	22.34
M05585_2.00:HNF4A:HNF4G:NR2E1	MRAAGTCAM	31.35	22.47	32.88	33.93	28.91	18.87	24.98	25.2	21.9	31.51	35.6	29.43	11.98	32.43	39.29	29.27	18.73	16.55	10.07	30.4	38.18	23.58	21.64	43.28	29.67	41.52	26.8	25.27	36.42	43.28	8.28801	28.0038	29.27
M10020_2.00:CEBPD	TTKNGCAATV	33.63	27.93	36.16	36.96	33.35	23.43	27.87	29.89	28.32	33.98	34.98	34.23	20.72	37.8	43.26	32.92	28.65	17.82	9.4	35.03	39.73	27.84	22.85	40.08	35.25	39.06	25.9	31.01	37.3	43.26	7.42831	31.219	33.35
M11430_2.00:GTF2B	YTTTCTGMSA	15.94	22.84	42.33	43.26	19.08	23.97	21.64	31.67	27.88	15.76	15.36	16.25	18.14	14.4	12.76	19.96	23.58	13.77	10.33	15.71	14.57	19.99	25.65	14.84	35.57	18.39	17.27	20.54	15.47	43.26	8.2861	20.9283	18.39
M05411_2.00:ALX1:ALX3:ALX4:ARX:DLX1:DLX2:DLX3:DLX4:DLX5:DLX6:DRGX:ESX1:HOXA2:HOXB2:ISX:LHX1:LHX2:LHX3:LHX4:LHX5:LHX9:MEOX1:MIXL1:MNX1:MSX1:MSX2:PHOX2A:PHOX2B:PROP1:PRRX1:PRRX2:RAX:RAX2:SEBOX:SHOX:SHOX2:UNCX:VSX1:VSX2	NTAACGAN	36.72	34.35	41.25	43.26	32.35	25.37	27.94	28.4	31.64	35.23	37.64	31.74	16.64	35.26	40.18	33.56	25.47	19.99	13.91	34.48	39.36	26.98	25.65	43.2	35.94	41.12	27.44	30.49	37.28	43.26	7.52679	32.1669	33.56
M00435_2.00:ALX1:ALX3:ALX4:ARX:DRGX:EMX1:EMX2:EN1:EN2:ESX1:GBX1:GBX2:GSX1:GSX2:HESX1:HOXA2:HOXA3:HOXB2:HOXB3:HOXD3:ISX:LHX1:LHX2:LHX3:LHX4:LHX5:LHX6:LHX8:LHX9:LMX1A:LMX1B:MIXL1:MNX1:MSX1:MSX2:NOBOX:NOTO:OTP:PDX1:PHOX2A:PHOX2B:PROP1:PRRX1:PRRX2:RAX:RAX2:SEBOX:SHOX:SHOX2:UNCX:VAX1:VAX2:VSX1:VSX2:ZFHX2	NNYTAATTA	14.01	22.55	42.1	43.25	13.45	19.73	18.23	30.11	29.54	13.43	13.37	12.09	8.49	15.43	15.02	14.66	13.71	8.06	3.18	13.23	12.81	19.32	24.45	17.58	34.93	19.07	12.34	17.74	15.22	43.25	9.45419	18.5207	15.22
M00137_2.00:ZIC1:ZIC2:ZIC3:ZIC4:ZIC5	HCCYGCKGNG	15.89	26.34	41.88	39.85	15.17	24.47	23.32	36.44	35.18	14.03	13.87	12.99	12.4	13.35	10.45	14.7	13.21	20.74	25.83	12.98	11.02	23.17	40.08	17.26	43.23	19.3	20.71	22.21	14.95	43.23	10.2233	21.8972	19.3
M02146_2.00:NKX6-1:NKX6-2:NKX6-3	TTAATDGVN	23.29	28.1	42.42	43.22	21.91	23.07	22.44	29.96	27.43	22.76	23.59	20.53	16.06	22.36	23.34	24.27	19.9	13.96	7.28	22.32	23.69	22.32	22.85	27.73	36.9	31.93	19.54	24.41	24.49	43.22	7.36739	24.5541	23.29
M06427_2.00:ESR1:ESR2:NR1D1:NR1D2:NR1H2:NR1H3:NR2C1:NR2C2:NR2F1:NR2F2:NR2F6:NR4A1:NR5A2:NR6A1:PPARA:PPARD:PPARG:RARA:RARB:RARG:RORA:RORB:RORC:RXRA:RXRB:RXRG:THRA:THRB	AGGTCA	41.16	31.26	31.23	30.47	43.21	30.56	33.12	27.9	21.46	40.78	41.04	42.03	35.27	36.2	37.07	41.77	40.58	34.13	33.51	40.28	41.82	29.94	27.05	40.58	35.97	39.45	36.33	34.1	39.6	43.21	5.46709	35.7886	36.2
M03282_2.00:HOXA10:HOXA11:HOXA5:HOXA6:HOXA7:HOXA9:HOXB5:HOXB6:HOXB8:HOXB9:HOXC10:HOXC11:HOXC5:HOXC6:HOXC8:HOXC9:HOXD10:HOXD11:HOXD8:HOXD9	TTTTATGGS	34.38	28.01	24.34	24.8	30.8	19.14	21.23	17.22	12.5	33.45	35.21	31.81	16.97	37.1	43.21	31.19	24.69	16.22	8.08	35	40.28	24.43	13.83	39.4	26.49	36.92	22.72	30.12	36.24	43.21	9.1769	27.4407	28.01
M09859_2.00:TCF12:TCF3:TCF4	CACCTGB	23.61	26.14	42.98	41.73	23.57	24.2	28.03	35.73	31.42	23.24	24.8	22.13	15.39	23.13	24.45	23.78	20.4	22.07	22.38	22.77	24.78	27.97	34.67	29.42	43.2	31.63	26.96	27.39	25.87	43.2	6.73272	27.3738	24.8
M02397_2.00:ESR1:ESR2:NR1D1:NR1D2:NR1H2:NR1H3:NR1H4:NR2C1:NR2C2:NR2F1:NR2F2:NR2F6:NR4A1:NR4A2:NR4A3:NR5A2:NR6A1:PPARA:PPARD:PPARG:RARA:RARB:RARG:RORA:RORB:RORC:RXRA:RXRB:RXRG	RGGTCANN	41.16	31.14	30.81	30.05	43.2	30.29	33.3	27.9	21.46	40.89	41.06	42.27	35.19	36.22	37.43	41.65	40.69	33.95	32.72	40.43	42.2	29.81	25.65	40.66	35.67	39.23	37.24	34.03	39.97	43.2	5.65899	35.7334	36.22
M01723_2.00:TCF12:TCF3:TCF4	NNVCACCTGB	22.52	25.01	41.58	39.78	22.54	23.93	26.92	33.38	28.76	21.84	22.58	21.1	16.14	21.78	22.73	22.04	19.23	22.21	23.97	21.59	23.22	26.98	34.47	27.46	43.18	28.94	25.74	26.24	24.38	43.18	6.52152	26.2152	23.97
M00151_2.00:ZIC1:ZIC2:ZIC3:ZIC4:ZIC5	HCCYGCTGNG	11.62	24.39	41.46	39.22	12.01	24.02	22.05	36.09	33.63	9.83	8.94	8.86	10.98	9.5	5.08	10.8	12.04	20.51	26.23	9.1	5.7	22.32	39.28	9.71	43.18	12.6	18.54	20.28	9.7	43.18	11.7851	19.23	12.6
M03086_2.00:HOXA10:HOXA11:HOXA5:HOXA6:HOXA7:HOXA9:HOXB5:HOXB6:HOXB8:HOXB9:HOXC10:HOXC11:HOXC5:HOXC6:HOXC8:HOXC9:HOXD10:HOXD11:HOXD8:HOXD9	DTTTTATTRCY	34.55	24.34	12.65	13.2	30.12	14	17.5	9.25	6.86	32.62	34.79	31.49	14.06	35.75	43.12	30.81	24.8	14.95	8.34	34.76	41.08	19.23	7.01	38.4	16.29	34.39	19.39	26.43	34.73	43.12	11.1876	24.3072	24.8
M03196_2.00:CDX1:CDX2:CDX4	TTTTATKRC	33.4	25.14	18.45	19.14	29.43	16.12	19.8	13.81	10.62	32.4	34.24	31.03	15.22	36.22	43.1	30.22	23.3	16.31	9.27	33.88	39.52	22.19	9.62	38	20.75	35.29	22.03	27.43	34.91	43.1	9.66479	25.5462	25.14
M01912_2.00:KMT2A	NTNCGSCBNN	28.99	33.39	37.71	35.7	33.93	35.3	30.73	35.66	30.2	28.57	26.16	31.29	40.52	22.81	15.68	33.69	43.09	32.2	36.69	28.61	21.65	27.66	35.07	19.56	43.1	21.81	27.28	31.49	22.31	43.1	6.82776	30.719	31.29
M10273_2.00:ZBTB7A	GGGGGCCCB	10.79	21.38	43.08	41.1	11.38	23.16	22.71	36.94	33.3	10.76	11.12	9.2	10.32	10.7	7.27	10.24	8.86	23.39	31.79	8.74	6.17	25.01	41.28	12.54	43.04	14.81	20.87	19.94	11.95	43.08	12.083	20.0634	14.81
M05385_2.00:BARX1:BARX2:BSX:EMX1:EMX2:EN1:EN2:EVX1:EVX2:GBX1:GBX2:GSX1:GSX2:HMX1:HMX2:HMX3:HOXA1:HOXA2:HOXA3:HOXA4:HOXA5:HOXA6:HOXA7:HOXB1:HOXB2:HOXB3:HOXB4:HOXB5:HOXB6:HOXB7:HOXB8:HOXC4:HOXC5:HOXC6:HOXD1:HOXD3:HOXD4:HOXD8:ISX:MEOX1:MEOX2:MNX1:NKX1-1:NKX1-2:NOTO:OTP:PDX1:TLX2:VAX1:VAX2:VENTX	NTAATGAB	36.69	33.89	39.24	40.25	32.26	23.25	27.05	27.4	24.45	34.79	35.95	32.08	16.47	36.9	43.01	32.45	25.31	17.82	9.27	33.98	39.33	27.39	20.64	41.8	36.82	39.07	26.32	30.97	38.65	43.01	8.30638	31.1552	32.45
M00796_2.00:FOXC1:FOXC2:FOXD1:FOXD2:FOXD3:FOXD4:FOXD4L1:FOXD4L3:FOXD4L4:FOXD4L5:FOXD4L6:FOXE1:FOXF1:FOXF2:FOXG1:FOXI1:FOXI3:FOXJ3:FOXK2:FOXL1:FOXL2:FOXP1:FOXS1	WANRTAAACA	30.26	31.39	41.72	43.01	28.01	25.69	26.26	28.68	28.87	29.8	30.15	27.1	19.72	27.09	28.71	28.8	26.03	20.32	13.77	28.44	30.04	24.29	22.85	31.72	37.28	32.2	24.52	28.33	31.03	43.01	5.8587	28.4855	28.68
M01735_2.00:CLOCK	NVCACGTGBN	38.8	30.93	25.99	25.12	34.79	23.84	28.07	21.28	17.59	36.35	36.59	34.42	18.22	37.07	41.79	31.61	24.02	25.55	16.56	38.51	43	28.78	19.84	39.86	31.24	34.1	31.73	33.58	38.79	43	7.6211	30.6214	31.61
M05078_2.00:HOXA10:HOXA11:HOXA9:HOXB9:HOXC10:HOXC11:HOXC12:HOXC9:HOXD10:HOXD11:HOXD12:HOXD9	KTTTTATKRCY	33.88	23.68	12.37	12.97	29.83	14.04	17.39	9.11	6.75	32.22	34.57	31.19	13.81	35.57	42.9	30.58	24.08	14.71	7.95	34.39	40.81	19.41	7.62	38.15	15.89	34.74	19.81	26.2	34.48	42.9	11.1115	24.1069	24.08
M01842_2.00:JUN:JUNB:JUND	ATGACKCAH	34.44	32.81	40.26	41.89	30.99	24.06	28.21	29.68	28.54	32.52	32.45	30.55	16.14	38.38	42.85	28.48	21.46	19.57	10.2	34.76	38.89	30.57	28.26	36.86	36.9	32.93	27.01	33.4	36.54	42.85	7.49637	31.0207	32.45
M06450_2.00:SOX1:SOX10:SOX11:SOX12:SOX13:SOX14:SOX15:SOX17:SOX18:SOX2:SOX21:SOX3:SOX30:SOX4:SOX5:SOX6:SOX7:SOX8:SOX9:SRY	AAACAATG	36.52	28.14	27.17	28.03	32.82	18.78	24.03	17.79	17.37	35.14	37.3	33.33	19.63	36.33	42.85	33.68	25.59	20.27	12.19	35.43	41.15	23.67	13.43	42.19	26.94	40.28	26.06	27.92	37.51	42.85	8.79271	29.0186	28.03
M02808_2.00:TCF12:TCF3:TCF4	HRCACCTGBN	23.32	27.43	42.84	41.46	22.69	25.73	27.44	34.38	32.41	21.76	22.87	20.54	15.97	20.45	20.46	23.79	20.57	31.49	37.75	18.98	19.45	27.3	36.07	30.1	42.8	32.59	29.82	25.2	24.15	42.84	7.47027	27.5797	25.73
M06379_2.00:NKX2-1:NKX2-2:NKX2-3:NKX2-4:NKX2-5:NKX2-6:NKX2-8	BTCAAGTG	13.82	18.59	41.22	42.83	13.52	18.6	20.39	28.83	27.77	14.28	14.38	12.77	9.4	15.22	14.37	14.31	11.65	11.46	7.95	14.01	14.63	18.47	21.04	16.31	33.7	18.54	16.95	18.9	16.15	42.83	8.5351	18.6228	16.15
M05586_2.00:HNF4A:HNF4G:NR2E1	ADAAGTCAM	31.56	24.93	40.88	42.16	28.8	22.03	27.19	30.39	27.65	30.96	34.27	29.13	12.31	32.84	38.52	29.22	19.01	16.6	9.67	30.09	36.81	25.95	25.65	42.83	36.42	41.07	26.69	27.62	36.17	42.83	8.36656	29.5662	29.22
M06233_2.00:ALX1:ALX3:ALX4:ARX:BARHL1:BARHL2:BARX1:BARX2:BSX:DRGX:EMX1:EMX2:EN1:EN2:ESX1:EVX1:EVX2:GBX1:GBX2:GSX1:GSX2:HESX1:HMX1:HMX2:HMX3:HOXA1:HOXA2:HOXA3:HOXA4:HOXA5:HOXB1:HOXB2:HOXB3:HOXB4:HOXB5:HOXC4:HOXC5:HOXD3:HOXD4:LHX2:LHX3:LHX4:LHX9:MEOX1:MEOX2:MIXL1:MNX1:MSX1:MSX2:NKX1-1:NKX1-2:NOTO:OTP:PDX1:PHOX2A:PHOX2B:PROP1:PRRX1:PRRX2:RAX:RAX2:SEBOX:SHOX:SHOX2:TLX1:TLX2:TLX3:UNCX:VAX1:VAX2:VENTX:…	WYTAATKA	23.02	28.47	41.3	42.77	19.76	21.13	19	27.83	26.11	20.15	20.21	18.27	11.73	20.33	21.28	20.79	18.78	9.34	4.11	19.69	20.54	18.78	21.24	25.07	35.11	25.03	13.45	22.44	21.6	42.77	8.05395	21.9769	20.79
M01666_2.00:ARID3A:ARID3B:ARID3C	HWAATTAAN	19.79	23.34	41.22	42.76	17.99	19.05	18.23	27.19	25.88	19.57	21.79	16.86	9.82	20.68	22.86	21.19	16.78	8.02	3.05	17.88	19.83	19.23	23.05	26.94	33.97	29.6	13.45	19.34	21.67	42.76	8.4091	21.4148	19.83
M11393_2.00:TBP:TBPL2	THTTTATAT	31.17	25.55	31.65	32.18	28.87	20.32	23.55	22.92	19.47	30.62	32.68	29.81	16.39	35.99	42.76	28.73	21.91	18.48	11.79	31.21	37.11	25.82	16.03	38.46	30.89	36.08	23.62	26.28	34.39	42.76	7.44032	27.7493	28.87
M01496_2.00:ELF1:ELF2:ELF4:ELK1:ELK3:ELK4:ERF:ERG:ETS1:ETS2:ETV1:ETV2:ETV3:ETV3L:ETV4:ETV5:FEV:FLI1:GABPA	NASCGGAART	18.31	22.68	41.12	42.7	16.31	17.79	20.1	32.24	31.64	16.58	17.53	15.79	6.66	19.02	20.21	16.41	12.49	9.1	4.5	16.55	18.41	21.92	34.87	22.92	33.62	22.07	13.45	20.16	19.33	42.7	9.21624	20.8441	19.02
M03066_2.00:GATA1:GATA2:GATA3:GATA4:GATA5:GATA6	AGATAASR	11.14	16.38	40.41	42.7	11.15	15.76	17.75	25.27	24.56	11.39	11.09	10.53	8.24	12.92	13.05	10.67	8.86	9.19	6.36	12.07	12.35	15.96	18.84	13.51	30.49	14.31	14.62	16.14	13.17	42.7	8.77434	16.1683	13.17
M04902_2.00:ALX1:ALX3:ALX4:ARX:BARHL1:BARHL2:BARX1:BARX2:BSX:DLX1:DLX2:DLX3:DLX4:DLX5:DLX6:DRGX:EMX1:EMX2:EN1:EN2:ESX1:EVX1:EVX2:GBX1:GBX2:GSX1:GSX2:HMX1:HMX2:HMX3:HOXA1:HOXA2:HOXA3:HOXA4:HOXA5:HOXB1:HOXB2:HOXB3:HOXB4:HOXB5:HOXC12:HOXC4:HOXC5:HOXD1:HOXD3:HOXD4:ISX:LBX1:LBX2:LHX1:LHX5:MEOX1:MEOX2:MIXL1:MNX1:MSX1:MSX2:NANOG:NANOGP8:NKX1-1:NKX1-2:OTP:PDX1:PHOX2A:PHOX2B:PROP1:PRRX1:PRRX2:RAX:RAX2:SEB…	STAATTRC	29.14	27.76	41.93	42.69	26.49	21.81	26.55	31.67	31.08	28.92	29.83	26.46	13.06	32.02	36.78	25.92	17.73	17.16	8.74	27.61	32.57	26.98	23.65	36	38.53	34.73	25.74	26.5	33.88	42.69	7.78696	28.3424	27.76
M00184_2.00:ESR1:ESR2:HNF4A:HNF4G:NR1D1:NR1D2:NR1H2:NR1H3:NR1H4:NR2C1:NR2C2:NR2F1:NR2F2:NR2F6:NR4A1:NR4A2:NR4A3:NR5A2:NR6A1:PPARA:PPARD:PPARG:RARA:RARB:RARG:RORA:RORB:RORC:RXRA:RXRB:RXRG:THRA:THRB	RRGGTCAH	40.68	30.68	30.28	29.64	42.67	29.62	32.3	26.9	20.58	40.42	40.75	41.64	34.78	35.7	36.73	41.21	39.74	33.57	33.91	39.79	41.53	28.64	25.85	40.25	34.87	39.1	35.96	33.4	39.24	42.67	5.66775	35.1872	35.7
M02230_2.00:ALX1:ALX3:ALX4:ARX:DRGX:ESX1:ISX:LHX3:LHX4:LHX6:LHX8:LMX1A:LMX1B:MIXL1:OTP:PHOX2A:PHOX2B:PROP1:PRRX1:PRRX2:RAX:RAX2:SEBOX:SHOX:SHOX2:UNCX:VSX1:VSX2:ZFHX2	VYTRATTAVN	23.41	27.97	41.61	42.65	21.35	22.98	20.48	31.6	28.1	21.74	23.04	19.21	13.23	20	21.05	22.86	18	10.75	5.3	20.8	22.34	20.98	24.65	27.43	36.02	30.53	15.62	24.04	23.16	42.65	7.98611	23.4793	22.86
M00320_2.00:NKX2-1:NKX2-2:NKX2-3:NKX2-4:NKX2-5:NKX2-6:NKX2-8	NTYAAGTGG	14.16	19.01	41.36	42.58	13.91	17.79	21.5	30.39	28.43	15.19	15.62	13.58	9.07	16.65	17	14.02	11.26	12.49	8.21	15.69	16.93	20.26	23.05	17.7	34.31	19.27	18.96	19.42	17.5	42.58	8.45873	19.4934	17.5
M00130_2.00:PLAGL1	NGGGCCCCHN	10.56	20.26	41.71	39.6	11.65	20.72	21.44	33.1	28.98	10.11	10.63	9.31	9.48	8.58	4.65	10.36	8.08	29.33	42.25	7.82	5.24	21.38	35.87	12.39	42.54	15.37	23.94	18.78	11.1	42.54	12.1876	19.4907	15.37
M01930_2.00:DMRT1:DMRT2:DMRT3:DMRTA2:DMRTB1:DMRTC2	WWTGTWWCND	21.86	26.84	39.83	42.52	19.56	20.99	20.66	25.77	25.77	20.7	20.4	17.85	13.98	18.75	18.42	19.49	16.22	14.8	11.66	20.1	19.9	18.24	18.84	21.1	30.6	21.52	17.9	22.18	21.2	42.52	6.62298	21.6431	20.4
M02412_2.00:ESR1:ESR2:HNF4A:NR1D1:NR1D2:NR1H2:NR1H3:NR1H4:NR2C1:NR2C2:NR2F1:NR2F2:NR2F6:NR4A1:NR4A2:NR4A3:NR5A2:NR6A1:PPARA:PPARD:PPARG:RARA:RARB:RARG:RORA:RORB:RORC:RXRA:RXRB:RXRG	RGGTCANN	40.43	29.93	28.51	27.86	42.52	29.03	31.73	25.77	19.14	40.08	40.38	41.54	34.78	35.31	36.62	41.12	39.86	32.77	32.05	39.67	41.42	27.7	23.25	39.9	33.19	38.64	35.54	32.46	38.95	42.52	6.18928	34.4879	35.31
M03140_2.00:HOXA10:HOXA11:HOXA9:HOXB9:HOXC10:HOXC11:HOXC12:HOXC9:HOXD10:HOXD11:HOXD12:HOXD9	TTTTATKRCY	34.85	28.43	21.84	22.45	30.49	18.42	18.19	15.73	10.73	32.22	34.48	31.74	15.14	35.96	42.47	32.43	27.31	12.4	6.36	34.69	40.44	20.22	11.82	39.76	23.87	37.27	17.69	28.44	34.42	42.47	10.0375	26.2159	28.43
M10549_2.00:FOXO1:FOXO3:FOXO4:FOXO6	MATAAACAAN	30.63	21.51	29.96	30.74	28.96	18.47	23.69	21.78	18.92	31.76	34.06	31.02	16.72	35.06	42.44	28.91	21.91	19.14	11.52	31.97	39	24.47	17.43	40.72	29.08	38.56	25.37	26.95	35.79	42.44	7.85703	27.8117	28.96
M10557_2.00:FOXA1:FOXA2:FOXA3:FOXB1:FOXS1	TGTTTGTT	30.76	21.55	30.16	30.67	29.56	18.56	23.76	21.78	18.69	31.88	34.79	30.03	13.89	35.2	42.44	30.34	23.91	19.57	11.26	31.83	38.31	25.86	19.24	39.96	29.88	40.16	25.69	27.1	35.32	42.44	7.907	28.0052	29.88
M05768_2.00:SOX1:SOX10:SOX11:SOX12:SOX13:SOX14:SOX15:SOX17:SOX18:SOX2:SOX21:SOX3:SOX30:SOX4:SOX5:SOX6:SOX7:SOX8:SOX9:SRY	AGAACAATRG	30.78	17.59	14.43	14.72	28.77	12.19	20.85	11.17	8.63	30.96	33.09	30.33	11.48	34.48	42.44	26.45	19.12	18.39	10.46	32.15	39.5	21.29	9.42	37.53	17.6	32.66	25.69	23.97	35	42.44	10.0157	23.8324	23.97
M00150_2.00:ZIC1:ZIC2:ZIC3:ZIC4	MCCCSCTGNG	13.72	24.14	40.2	37.81	13.86	23.48	23.41	36.09	34.07	11.75	10.89	11.26	14.23	10.26	6	13.29	14.88	22.58	28.74	10.31	7.2	22.99	38.68	12.95	42.43	15.31	20.02	20.2	11.59	42.43	10.7934	20.4255	15.31
M02406_2.00:NR1D1:NR1D2:NR1H2:NR1H3:NR1H4:NR2C1:NR2C2:NR2F1:NR2F2:NR2F6:NR4A1:NR4A2:NR4A3:NR5A1:NR5A2:NR6A1:PPARA:PPARD:PPARG:RARA:RARB:RARG:RORA:RORB:RORC:RXRA:RXRB:RXRG:THRA:THRB	SAGGTCAN	40.4	30.1	29	28.44	42.42	29.26	31.64	25.84	19.36	40.11	40.42	41.49	34.61	35.38	36.64	40.93	39.58	32.91	32.58	39.64	41.46	27.92	24.05	39.91	33.48	38.68	35.54	32.69	38.93	42.42	6.02573	34.6003	35.38
M10522_2.00:FOXP3	ATAAACAA	29.91	16.55	20.64	20.97	28.82	14.49	21.23	14.52	12.5	31.85	35.05	30.45	15.06	34.3	42.42	29.14	21.79	19.28	12.85	31.69	39.29	22.37	13.83	40.18	22.4	39.14	26.17	24.79	35.52	42.42	9.10874	25.7655	24.79
M11275_2.00:SMAD4	VCAGACAS	15.43	21.59	42.41	41.84	16.25	20.23	24.19	32.31	31.19	16.18	18.21	14.63	12.06	15.05	13.91	16.99	14.6	28.34	32.72	12.88	12.67	22.86	34.27	21.09	40.19	25.45	27.17	19.9	17.7	42.41	9.12165	22.8383	20.23
M03145_2.00:ALX1:ALX3:ALX4:ARX:BARHL1:BARHL2:BARX1:BARX2:BSX:DLX1:DLX2:DLX3:DLX4:DLX5:DLX6:DRGX:EMX1:EMX2:EN1:EN2:ESX1:EVX1:EVX2:GBX1:GBX2:GSX1:GSX2:HOXA1:HOXA2:HOXA3:HOXA4:HOXA5:HOXB1:HOXB2:HOXB3:HOXB4:HOXB5:HOXC4:HOXC5:HOXD1:HOXD3:HOXD4:ISX:MEOX1:MEOX2:MIXL1:MNX1:MSX1:MSX2:NANOG:NANOGP8:NKX1-1:NKX1-2:OTP:PDX1:PHOX2A:PHOX2B:PROP1:PRRX1:PRRX2:RAX:RAX2:SEBOX:SHOX:SHOX2:UNCX:VAX1:VAX2:VENTX:VSX1:VS…	YTAATTGB	36.87	34.56	39.38	39.89	32.26	24.42	27.98	29.32	27.32	34.94	35.71	32.15	16.39	36.68	42.4	32.37	25.14	18.25	9.27	34.18	39.14	28.19	22.24	41.9	38.02	38.95	26.91	32.02	38.97	42.4	8.05398	31.58	32.37
M00820_2.00:ESR1:ESR2:NR1D1:NR1D2:NR1H2:NR1H3:NR1H4:NR2C1:NR2C2:NR2F1:NR2F2:NR2F6:NR4A1:NR4A2:NR4A3:NR5A1:NR5A2:NR6A1:PPARA:PPARD:PPARG:RARA:RARB:RARG:RORA:RORB:RORC:RXRA:RXRB:RXRG:THRA:THRB	KRGGTCAMV	40.24	29.85	28.5	27.88	42.38	29.12	31.46	25.55	19.25	39.94	40.28	41.42	34.69	35.22	36.6	40.88	39.58	32.58	32.05	39.56	41.37	27.7	23.85	39.81	33.14	38.6	35.38	32.43	38.83	42.38	6.10131	34.4186	35.22
M02423_2.00:ESR1:ESR2:ESRRA:ESRRB:ESRRG:NR1H2:NR1H3:NR1H4:NR2C1:NR2C2:NR2F1:NR2F2:NR2F6:NR4A1:RARA:RARB:RARG:RORA:RORB:RORC:RXRA:RXRB:RXRG	NAGGTCAH	40.36	29.93	28.46	27.86	42.37	29.03	31.48	25.55	19.14	40.06	40.4	41.44	34.53	35.32	36.64	40.91	39.58	32.63	32.19	39.59	41.46	27.66	23.45	39.88	33.11	38.64	35.38	32.5	38.9	42.37	6.16128	34.4293	35.32
M02422_2.00:ESR1:ESR2:HNF4G:NR1D1:NR1D2:NR1H2:NR1H3:NR1H4:NR2C1:NR2C2:NR2F1:NR2F2:NR2F6:NR6A1:PPARA:PPARD:PPARG:RARA:RARB:RARG:RORA:RORB:RORC:RXRA:RXRB:RXRG	NAGGTCAH	40.36	29.93	28.46	27.86	42.37	29.03	31.48	25.55	19.14	40.06	40.4	41.44	34.53	35.32	36.64	40.91	39.58	32.63	32.19	39.59	41.46	27.66	23.45	39.88	33.11	38.64	35.38	32.5	38.9	42.37	6.16128	34.4293	35.32
M01492_2.00:EHF:ELF1:ELF2:ELF3:ELF4:ELF5:ELK1:ELK3:ELK4:ERF:ERG:ETS1:ETS2:ETV1:ETV2:ETV3:ETV3L:ETV4:ETV5:ETV6:ETV7:FEV:FLI1:GABPA:SPDEF	DNCCGGAAGT	18.14	22.47	41.62	42.35	16.67	18.1	20.25	32.81	30.64	17.23	18.6	16.04	7.99	18.05	18.99	18.08	13.71	13.72	12.72	15.9	17.34	21.87	34.87	24.2	36.15	25.73	16.74	20.57	19.82	42.35	8.5741	21.7714	18.6
M10716_2.00:ALX1:ALX3:ALX4:ARX:BARHL1:BARHL2:BARX1:BARX2:BSX:DLX1:DLX2:DLX3:DLX4:DLX5:DLX6:DRGX:EMX1:EMX2:EN1:EN2:ESX1:EVX1:EVX2:GBX1:GBX2:GSX1:GSX2:HESX1:HMX1:HMX2:HMX3:HOXA1:HOXA2:HOXA3:HOXB1:HOXB2:HOXB3:HOXD1:HOXD3:ISX:LBX1:LBX2:LHX1:LHX2:LHX3:LHX4:LHX5:LHX9:MEOX1:MEOX2:MIXL1:MNX1:MSX1:MSX2:NANOG:NANOGP8:NKX1-1:NKX1-2:NOBOX:OTP:PDX1:PHOX2A:PHOX2B:PROP1:PRRX1:PRRX2:RAX:RAX2:SEBOX:SHOX:SHOX2:UNC…	WDGTAATTAGV	32.84	27.93	22.5	22.8	35.29	27.22	22.53	20.07	12.94	31.91	30.71	33.86	36.19	29.51	28.01	35.49	42.31	12.68	8.08	33.64	31.23	17.84	10.82	26.08	26.01	25.74	16.9	28.29	27	42.31	8.33226	26.0834	27.22
M05200_2.00:ALX1:ALX3:ALX4:ARX:BARX1:BARX2:BSX:DLX2:DLX3:DLX5:DRGX:EMX1:EMX2:EN1:EN2:ESX1:EVX1:EVX2:GBX1:GBX2:GSX1:GSX2:HESX1:HOXA2:HOXA3:HOXB2:HOXB3:HOXD3:ISX:LBX1:LBX2:LHX1:LHX2:LHX3:LHX4:LHX5:LHX6:LHX8:LHX9:LMX1A:LMX1B:MEOX1:MIXL1:MNX1:MSX1:MSX2:NKX1-1:NKX1-2:NOBOX:NOTO:OTP:PDX1:PHOX2A:PHOX2B:PROP1:PRRX1:PRRX2:RAX:RAX2:SEBOX:SHOX:SHOX2:UNCX:VAX1:VAX2:VSX1:VSX2:ZFHX2:ZFHX3	HTAAYGAK	35.65	32.39	37.8	39.91	31.6	25.1	25.89	26.26	26.88	34.13	36.43	30.73	15.22	33.47	38.39	32.9	24.41	18.48	12.58	33.57	38.39	24.88	23.85	42.31	32.6	41.02	25.69	28.81	36.27	42.31	7.50552	30.5383	32.39
M00424_2.00:ALX1:ALX3:ALX4:ARX:DRGX:ESX1:GBX1:GBX2:ISX:MIXL1:OTP:PHOX2A:PHOX2B:PROP1:PRRX1:PRRX2:RAX:RAX2:SEBOX:SHOX:SHOX2:UNCX:VSX1:VSX2	NYTAATTA	28.91	33.56	40.95	41.72	32.17	33.27	25.01	33.52	28.1	27.38	24.35	29.95	36.44	23.42	18.08	33.83	42.31	13.48	5.56	27.96	21.2	22.99	23.85	20.48	38.56	22.27	14.57	29.33	21.72	42.31	8.73118	27.4117	27.96
M00125_2.00:ATF3:JDP2	DRTGACGYVN	14.51	23.51	40.48	42.31	11.63	17.43	17.14	27.54	30.97	11.8	10.49	10.07	7.74	11.25	8.91	11.84	10.81	9.52	4.77	11.83	9.41	17.39	26.45	11.52	31.56	11.55	11.86	18.64	11.71	42.31	9.72506	16.7117	11.83
M10449_2.00:E2F1:E2F2:E2F3:E2F4:E2F5:E2F6	YTTSGCGC	22.26	31.6	41.31	40.29	26.64	31.2	26.48	37.58	35.4	21.03	19.32	23.07	31.2	16.18	9.18	26.44	36.18	23.48	23.71	20.25	14.1	24.2	39.28	13.76	42.3	16.46	21.77	26.46	15.7	42.3	9.09966	26.0976	24.2
M11172_2.00:ESR1:ESR2:HNF4A:HNF4G:NR1D1:NR1D2:NR1H2:NR1H3:NR1H4:NR2C1:NR2C2:NR2F1:NR2F2:NR2F6:NR4A1:NR4A2:NR4A3:NR5A2:NR6A1:PPARA:PPARD:PPARG:RARA:RARB:RARG:RORA:RORB:RORC:RXRA:RXRB:RXRG:THRA:THRB	TGACCTT	40.3	29.6	27.74	27.08	42.29	28.76	31.17	24.63	18.47	40.03	40.45	41.43	34.53	35.22	36.66	40.82	39.46	32.72	32.19	39.51	41.43	27.39	23.05	39.99	32.5	38.46	35.33	32.13	38.79	42.29	6.37136	34.2114	35.22
M06525_2.00:ALX1:ALX3:ALX4:ARX:BARX1:BARX2:BSX:DLX1:DLX2:DLX3:DLX4:DLX5:DLX6:DRGX:EMX1:EMX2:EN1:EN2:ESX1:EVX1:EVX2:GBX1:GBX2:GSX1:GSX2:HESX1:HOXA1:HOXA2:HOXA3:HOXB1:HOXB2:HOXB3:HOXD3:ISX:LBX1:LBX2:LHX1:LHX2:LHX3:LHX4:LHX5:LHX6:LHX8:LHX9:LMX1A:LMX1B:MEOX1:MIXL1:MNX1:MSX1:MSX2:NKX1-1:NKX1-2:NOBOX:NOTO:OTP:PDX1:PHOX2A:PHOX2B:PROP1:PRRX1:PRRX2:RAX:RAX2:SEBOX:SHOX:SHOX2:UNCX:VAX1:VAX2:VSX1:VSX2:ZFHX2:…	YTAATTA	26.7	30.68	37.28	38.31	30.62	31.11	22.32	29.61	22.12	25.39	22.42	27.81	35.77	20.54	14.73	31.89	42.25	11.93	5.17	26.26	19.25	19.63	19.64	15.72	34.71	18.09	11.76	26.54	18.72	42.25	8.80169	24.7231	25.39
M02446_2.00:NFATC1:NFATC2:NFATC3:NFATC4	WWTTTCCAYN	17.55	21.88	40.55	42.23	15.55	16.75	20.78	29.89	28.76	16.22	17.09	14.96	8.49	19.27	20.73	15.94	12.54	14.29	12.45	16.78	18.68	19.54	23.05	21.67	33.11	22.46	18.59	20.57	18.79	42.23	7.71926	20.6607	18.79
M02400_2.00:HNF4A:HNF4G:NR1H4:NR2C1:NR2C2:NR2F1:NR2F2:NR2F6:NR4A1:NR4A2:NR4A3:NR5A1:NR5A2:NR6A1:PPARA:PPARD:PPARG:RARA:RARB:RARG:RORA:RORB:RORC:RXRA:RXRB:RXRG:THRA:THRB	GGGGTCAH	40.17	29.26	26.88	26.38	42.17	28.35	30.98	24.84	18.14	39.89	40.33	41.31	34.36	35.06	36.48	40.81	39.52	32.2	31.92	39.37	41.4	26.98	21.64	39.79	31.48	38.55	35.12	31.79	38.66	42.17	6.56414	33.9252	35.06
M06248_2.00:HOXA3:HOXA4:HOXA5:HOXA6:HOXA7:HOXB3:HOXB4:HOXB5:HOXB6:HOXB7:HOXB8:HOXC4:HOXC5:HOXC6:HOXC8:HOXD3:HOXD4:HOXD8:PDX1	TAATTGNC	36.88	35.47	40.93	41.79	32.24	24.6	28.85	31.25	28.54	34.84	35.92	31.98	16.72	36.55	41.92	32.04	24.41	18.62	9.01	33.4	38.21	28.69	24.25	42.17	38.61	39.45	26.38	32.43	38.81	42.17	8.06648	31.8952	32.43
M02402_2.00:HNF4A:HNF4G:NR1H4:NR2C1:NR2C2:NR2F1:NR2F2:NR2F6:NR4A1:NR4A2:NR4A3:NR5A1:NR5A2:NR6A1:PPARA:PPARD:PPARG:RARA:RARB:RARG:RORA:RORB:RORC:RXRA:RXRB:RXRG:THRA	RRGGTCAH	40.17	29.26	26.88	26.38	42.17	28.35	30.98	24.84	18.14	39.89	40.33	41.31	34.36	35.06	36.48	40.81	39.52	32.2	31.92	39.37	41.4	26.98	21.64	39.79	31.48	38.55	35.12	31.79	38.66	42.17	6.56414	33.9252	35.06
M06524_2.00:BARHL1:BARHL2:BSX:EMX1:EMX2:EN1:EN2:GSX1:GSX2:HMX1:HMX2:HMX3:HOXA3:HOXA4:HOXA5:HOXB3:HOXB4:HOXB5:HOXC4:HOXC5:HOXD3:HOXD4:MEOX2:NKX1-1:NKX1-2:NKX6-1:NKX6-2:NKX6-3:NOBOX:PDX1:TLX1:TLX2:TLX3:VAX1:VAX2	TTAATTG	29.46	30.72	40.97	42.16	27.19	23.52	23.73	28.68	25.77	27.75	29.67	25.6	14.31	26.24	28.85	29.78	24.8	15.79	7.81	27.52	30.88	23.17	23.05	36.15	35.33	38.8	22.25	27.1	29.95	42.16	7.35743	27.4828	27.52
M10149_2.00:KLF1:KLF12:KLF2:KLF3:KLF4:KLF5:KLF6:KLF7:KLF8	RGGGMGGGGS	21.56	31.51	38.65	36.32	19.8	26.64	25.96	35.73	32.74	18.55	17.98	16.74	17.72	15.32	11.24	20.56	21.63	27.44	30.86	17.14	14.06	25.59	36.07	18.78	42.14	21.66	24.58	25.42	18.63	42.14	8.06902	24.5179	21.66
M05260_2.00:ALX1:ALX3:ALX4:ARX:BARX1:BARX2:BSX:DLX2:DLX3:DRGX:EMX1:EMX2:EN1:EN2:ESX1:EVX1:EVX2:GBX1:GBX2:GSX1:GSX2:HESX1:HOXA2:HOXA3:HOXB2:HOXB3:HOXD3:ISX:LBX1:LBX2:LHX1:LHX2:LHX3:LHX4:LHX5:LHX6:LHX8:LHX9:LMX1A:LMX1B:MEOX1:MIXL1:MNX1:MSX1:MSX2:NKX1-1:NKX1-2:NOBOX:NOTO:OTP:PDX1:PHOX2A:PHOX2B:PROP1:PRRX1:PRRX2:RAX:RAX2:SEBOX:SHOX:SHOX2:UNCX:VAX1:VAX2:VSX1:VSX2:ZFHX2	NTAACGMN	35.31	31.39	37.23	39.1	31.15	24.06	25.51	25.12	27.32	33.89	36.22	30.47	14.98	33.4	38.59	32.35	24.19	18.58	12.32	33.24	38.27	24.88	23.65	42.12	32.42	40.16	25.79	28.21	35.99	42.12	7.45762	30.2038	31.39
M02399_2.00:NR1D2:NR1H2:NR1H3:NR1H4:NR2C1:NR2C2:NR2F1:NR2F2:NR2F6:NR4A1:NR4A2:NR4A3:NR5A2:NR6A1:PPARA:PPARD:PPARG:RARA:RARB:RARG:RORA:RORB:RORC:RXRA:RXRB:RXRG	RAGGTCAH	40.01	28.68	25.7	25.21	42.04	27.81	30.46	24.13	17.04	39.76	40.24	41.2	34.03	34.91	36.35	40.71	39.41	31.78	31.66	39.26	41.33	26.49	21.24	39.67	30.47	38.46	34.64	31.42	38.39	42.04	6.84339	33.5345	34.64
M03063_2.00:GATA1:GATA2:GATA3:GATA4:GATA5:GATA6	AGATAAGR	16.11	18.63	39.7	42.04	15.15	16.12	18.57	24.41	23.01	15.86	16.67	14.6	9.07	17.35	19.01	15.46	12.37	9.62	7.42	16.24	17.95	16.54	18.44	20.14	30.49	20.69	15.78	18.15	18.02	42.04	7.58863	18.7452	17.35
M06483_2.00:ALX1:ALX3:ALX4:ARX:BARHL1:BARHL2:BARX1:BARX2:BSX:DLX1:DLX2:DLX3:DLX4:DLX5:DLX6:DRGX:EMX1:EMX2:EN1:EN2:ESX1:EVX1:EVX2:GBX1:GBX2:GSX1:GSX2:HMX1:HMX2:HMX3:HOXA1:HOXA2:HOXA3:HOXA4:HOXA5:HOXB1:HOXB2:HOXB3:HOXB4:HOXB5:HOXC4:HOXC5:HOXD1:HOXD3:HOXD4:ISX:MEOX1:MEOX2:MIXL1:MNX1:MSX1:MSX2:NANOG:NANOGP8:NKX1-1:NKX1-2:PDX1:PHOX2A:PHOX2B:PROP1:PRRX1:PRRX2:RAX:RAX2:SEBOX:SHOX:SHOX2:UNCX:VAX1:VAX2:VE…	TTAATKR	36.21	34.89	41.28	42.04	32.24	25.1	28.07	29.89	29.31	34.51	35.23	31.71	15.72	36.55	41.9	32.16	25.36	18.58	9.4	33.75	38.43	28.42	22.85	40.37	39.36	38.14	27.12	32.28	38.34	42.04	7.99025	31.6969	32.28
M00254_2.00:FOXC1:FOXC2:FOXD1:FOXD2:FOXD3:FOXD4:FOXD4L1:FOXD4L3:FOXD4L4:FOXD4L5:FOXD4L6:FOXE1:FOXF1:FOXF2:FOXG1:FOXI1:FOXI3:FOXK2:FOXL1:FOXL2:FOXS1	AATAAACANN	30.7	18.38	22.15	22.78	29.59	15.89	23.1	14.38	12.94	32.42	35.23	30.93	14.48	34.41	42.01	28.82	21.79	21.12	14.83	33.25	40.55	23.35	14.43	38.75	22.91	36.46	28.23	25.79	35.45	42.01	8.65181	26.3834	25.79
M03064_2.00:GATA1:GATA2:GATA3:GATA4:GATA5:GATA6	AGATAASV	11.13	15.92	39.73	41.99	11.05	14.54	17.03	23.91	22.57	11.32	11.32	10.7	8.15	12.8	13.05	10.54	8.64	8.91	6.75	12.15	12.7	15.15	17.84	13.59	30.07	14.03	14.09	15.47	12.88	41.99	8.48932	15.7938	13.05
M03805_2.00:ALX1:ALX3:ALX4:ARX:BARX1:BARX2:BSX:DLX1:DLX2:DLX3:DLX4:DLX5:DLX6:DRGX:EMX1:EMX2:EN1:EN2:ESX1:EVX1:EVX2:GBX1:GBX2:GSX1:GSX2:HMX1:HMX3:HOXA1:HOXA2:HOXA3:HOXA4:HOXA5:HOXA7:HOXB1:HOXB2:HOXB3:HOXB4:HOXB5:HOXB7:HOXC4:HOXC5:HOXD1:HOXD3:HOXD4:ISX:LHX2:LHX3:LHX4:LHX9:MEOX1:MEOX2:MIXL1:MNX1:MSX1:MSX2:NANOG:NANOGP8:NKX1-1:NKX1-2:NOTO:OTP:PDX1:PHOX2A:PHOX2B:PROP1:PRRX1:PRRX2:RAX:RAX2:SEBOX:SHOX:S…	STAATGAC	34.86	28.3	29.67	30.59	30.41	18.83	22.66	20.07	19.69	33.28	35.19	31.09	15.06	35	41.99	31.35	23.75	16.36	8.48	32.4	38.54	23.71	17.64	40.81	28.54	38.28	23.99	27.02	36.87	41.99	8.40038	28.0838	29.67
M05276_2.00:BARX1:BARX2:BSX:EMX1:EMX2:EN1:EN2:EVX1:EVX2:GBX1:GBX2:GSX1:GSX2:HMX1:HMX2:HMX3:HOXA1:HOXA2:HOXA3:HOXA4:HOXA5:HOXA6:HOXA7:HOXB1:HOXB2:HOXB3:HOXB4:HOXB5:HOXB6:HOXB7:HOXB8:HOXC4:HOXC5:HOXC6:HOXD1:HOXD3:HOXD4:HOXD8:ISX:MEOX1:MEOX2:MNX1:NKX1-1:NKX1-2:NOTO:OTP:PDX1:TLX2:VAX1:VAX2:VENTX	YTAATKAB	35.49	32.06	36.24	37.26	31.01	21.81	25.64	25.27	23.12	33.5	34.56	31.13	16.06	35.78	41.99	31.15	24.36	17.49	9.27	32.88	38.19	26.18	18.64	40.46	34.05	37.5	25.64	29.48	37.37	41.99	7.97602	29.7786	31.15
M00176_2.00:IRF5:IRF6	NRNCGAWACY	26.21	29.18	39.28	41.48	30.25	30.97	22.76	29.25	23.23	24.98	22.26	28.29	36.44	19.39	13.21	31.81	41.97	17.35	13.25	25.08	18.08	20.8	25.45	16.49	33.27	18.7	14.62	26.24	18.33	41.97	8.08017	25.4697	25.08
M09074_2.00:ELF1:ELF2:ELF4:ELK1:ELK3:ELK4:ERF:ERG:ETS1:ETS2:ETV1:ETV2:ETV3:ETV3L:ETV4:ETV5:FEV:FLI1:GABPA	GRVRGGAARMRGA	19.56	28.8	41.3	40.15	18.54	23.75	23.91	36.51	31.53	17.42	15.69	16.3	17.55	16.83	12.98	17.86	19.9	14	10.2	16.98	13.95	22.86	29.26	15.63	41.95	15.85	16.63	24.6	17.32	41.95	8.85894	21.9934	17.86
M09058_2.00:ELF1:ELF2:ELF4:ELK1:ELK3:ELK4:ERF:ERG:ETS1:ETS2:ETV1:ETV2:ETV3:ETV3L:ETV4:ETV5:FEV:FLI1:GABPA	GRVRGGAARMRGA	19.56	28.8	41.3	40.15	18.54	23.75	23.91	36.51	31.53	17.42	15.69	16.3	17.55	16.83	12.98	17.86	19.9	14	10.2	16.98	13.95	22.86	29.26	15.63	41.95	15.85	16.63	24.6	17.32	41.95	8.85894	21.9934	17.86
M11255_2.00:RUNX1:RUNX2:RUNX3	DNTGTGGTTD	19.38	20.72	38.98	41.93	17.47	18.65	19.05	25.55	26.88	18.89	20.05	16.75	13.06	20.36	22.52	20.81	17.84	12.78	8.48	16.94	18.67	17.57	18.44	25.14	28.2	27.33	15.78	18.71	21.79	41.93	6.936	20.9903	19.05
M02169_2.00:ALX1:ALX3:ALX4:ARX:DRGX:EN1:EN2:ESX1:GBX1:GBX2:HESX1:ISX:LHX2:LHX3:LHX4:LHX6:LHX8:LHX9:LMX1A:LMX1B:MIXL1:MSX1:MSX2:NOTO:OTP:PHOX2A:PHOX2B:PROP1:PRRX1:PRRX2:RAX:RAX2:SEBOX:SHOX:SHOX2:UNCX:VSX1:VSX2:ZFHX2	VBTAATTAD	27.48	30.85	37.85	38.7	32.3	32.91	23.96	31.1	24.34	26.83	24.09	29.35	37.69	21.24	15.54	33.1	41.92	13.44	7.02	27.47	21.17	21.2	21.64	17.67	35.65	21.35	14.51	27.84	20.57	41.92	8.38728	26.1648	26.83
M05082_2.00:HOXA10:HOXA11:HOXA9:HOXB9:HOXC10:HOXC11:HOXC12:HOXC9:HOXD10:HOXD11:HOXD12:HOXD9	DTTTTATKRCN	31.93	24.89	22.45	22.86	28.5	17.25	19.94	16.23	11.84	31.31	33.05	29.49	15.14	35.52	41.92	29.06	23.58	14.9	8.21	32.15	37.34	22.55	13.03	36.24	25.07	33.61	20.29	26.91	33.88	41.92	8.61778	25.4876	25.07
M03065_2.00:GATA1:GATA2:GATA3:GATA4:GATA5:GATA6	WGATAASR	10.95	15.88	39.56	41.87	11.01	14.99	17.19	24.13	22.79	11.26	11.05	10.46	8.15	12.8	12.94	10.54	8.53	9.15	6.36	11.88	12.21	15.64	18.24	13.4	29.69	14.25	14.25	15.65	13.1	41.87	8.48903	15.7903	13.1
M02443_2.00:NFATC1:NFATC2:NFATC3:NFATC4	WTTTTCCAYH	18.38	21.97	40.12	41.81	16.34	17.29	21.73	31.17	28.21	17.4	18.53	15.99	9.32	20.83	22.71	16.9	12.43	14.66	12.85	17.8	19.96	20.13	22.44	23.46	32.74	24.4	19.33	20.8	20.34	41.81	7.43285	21.3807	20.13
M04884_2.00:GCM1:GCM2	ATGNGGGTR	26	33.56	41.8	40.58	23.02	29.84	25.32	30.68	28.43	22.66	21.34	21.6	22.05	21.2	19.4	24.14	24.41	21.26	16.82	22.21	19.52	26.71	27.86	23.69	41.26	25.07	21.82	28.74	22.26	41.8	6.42751	25.9741	24.14
M00431_2.00:ALX1:ALX3:ALX4:ARX:BARX1:BARX2:BSX:DLX2:DLX3:DRGX:EMX1:EMX2:EN1:EN2:ESX1:EVX1:EVX2:GBX1:GBX2:GSX1:GSX2:HESX1:HOXA2:HOXA3:HOXB2:HOXB3:HOXD3:ISX:LBX1:LBX2:LHX1:LHX2:LHX3:LHX4:LHX5:LHX6:LHX8:LHX9:LMX1A:LMX1B:MEOX1:MIXL1:MNX1:MSX1:MSX2:NKX1-1:NKX1-2:NOBOX:NOTO:OTP:PDX1:PHOX2A:PHOX2B:PROP1:PRRX1:PRRX2:RAX:RAX2:SEBOX:SHOX:SHOX2:UNCX:VAX1:VAX2:VSX1:VSX2:ZFHX2	TAATTARN	27.48	32.68	40.89	41.78	30.95	32.23	24.14	32.67	27.54	26.08	23.17	28.42	36.52	21.64	15.52	32.11	41.53	12.45	5.83	26.29	19.43	22.05	22.24	17.04	38.48	19.56	13.24	27.84	19.82	41.78	9.07763	26.1938	26.29
M03153_2.00:ALX1:ALX3:ALX4:ARX:DRGX:EN1:EN2:ESX1:HESX1:ISX:LHX2:LHX3:LHX4:LHX6:LHX8:LHX9:LMX1A:LMX1B:MIXL1:NOBOX:OTP:PHOX2A:PHOX2B:PROP1:PRRX1:PRRX2:RAX:RAX2:SEBOX:SHOX:SHOX2:UNCX:VSX1:VSX2:ZFHX2	TTAATTAN	33.7	31.14	37.07	37.71	30.42	22.17	25.05	26.98	23.34	32.7	34.31	30.95	15.64	36.16	41.76	31.28	24.47	17.54	8.87	33.4	38.5	27.84	21.64	40.55	35.73	38.78	24.31	30.56	36.18	41.76	7.92255	29.9569	31.14
M10261_2.00:KLF10:KLF11	GGGGTGGGMG	22.52	28.64	32.27	30.56	21.33	23.07	22.46	28.33	24.45	18.71	18.97	16.85	15.89	13.33	10.49	21.98	21.96	30.65	41.72	16.51	14.37	20.22	30.66	20.84	35.27	22.67	25.58	21.54	17.71	41.72	6.98905	23.0879	21.98
M00471_2.00:ALX1:ALX3:ALX4:ARX:BARX1:BARX2:BSX:DLX2:DLX3:DLX5:DRGX:EMX1:EMX2:EN1:EN2:ESX1:EVX1:EVX2:GBX1:GBX2:GSX1:GSX2:HESX1:HOXA2:HOXA3:HOXB2:HOXB3:HOXD3:ISX:LBX1:LBX2:LHX1:LHX2:LHX3:LHX4:LHX5:LHX6:LHX8:LHX9:LMX1A:LMX1B:MEOX1:MIXL1:MNX1:MSX1:MSX2:NKX1-1:NKX1-2:NOBOX:NOTO:OTP:PDX1:PHOX2A:PHOX2B:PROP1:PRRX1:PRRX2:RAX:RAX2:SEBOX:SHOX:SHOX2:UNCX:VAX1:VAX2:VSX1:VSX2:ZFHX2:ZFHX3	HTAATTRR	17.45	25.84	40.61	41.7	15.49	20.95	17.16	28.75	26.66	15.94	15.83	13.63	10.07	15.57	14.73	16.97	16	7.26	2.25	15.18	13.95	18.02	21.04	17.82	34.53	19.71	10.75	20.35	16.4	41.7	8.78138	18.9866	16.97
M10784_2.00:BARX1:BARX2:BSX:EMX1:EMX2:EN1:EN2:EVX1:EVX2:GBX1:GBX2:GSX1:GSX2:HESX1:HMX1:HMX2:HMX3:HOXA1:HOXA2:HOXA3:HOXA4:HOXA5:HOXA6:HOXA7:HOXB1:HOXB2:HOXB3:HOXB4:HOXB5:HOXB6:HOXB7:HOXB8:HOXC4:HOXC5:HOXC6:HOXD1:HOXD3:HOXD4:HOXD8:ISX:MEOX1:MEOX2:MNX1:NKX1-1:NKX1-2:NOTO:OTP:PDX1:TLX1:TLX3:VAX1:VAX2:VENTX	NNNNNRATTAMTNNNN	35.16	32.93	40.33	41.7	34.79	29.8	28.23	28.9	26.11	34.21	34.09	32.77	24.79	33.07	35.3	35.18	35.12	20.7	9.67	33.16	35.01	29	20.44	35.92	37.44	34.05	28.28	32.02	35.47	41.7	6.50952	31.5048	33.16
M03166_2.00:ARX:BARHL1:BARHL2:BARX1:BARX2:BSX:DLX1:DLX2:DLX3:DLX4:DLX5:DLX6:EMX2:EN1:EN2:GBX1:GBX2:GSX1:GSX2:HOXA1:HOXA2:HOXA3:HOXB1:HOXB2:HOXB3:HOXD1:HOXD3:ISX:LHX1:LHX5:MEOX1:MNX1:MSX1:MSX2:NANOG:NANOGP8:NKX1-1:NKX1-2:PDX1:PHOX2A:PHOX2B:PROP1:SHOX:SHOX2:UNCX:VAX1:VAX2:VSX2	SNTAATTABB	26.06	29.72	33.64	34.12	29.62	30.07	21.12	27.26	20.46	25.02	22.12	27.43	35.77	20.01	14.5	31.67	41.69	11.55	5.56	25.33	18.55	18.65	16.63	15.88	33.11	18.6	11.44	25.46	18.74	41.69	8.32112	23.7855	25.02
M11286_2.00:SMAD1:SMAD3:SMAD5:SMAD9	MADAACAAAGGM	31.35	27.51	22.33	22.57	33.7	26.23	19.62	19.36	13.83	28.58	28.02	31.31	36.19	24.44	22.39	35	41.69	11.6	7.02	30.39	27.35	15.19	11.42	24.17	24.67	25.31	13.45	25.98	23.03	41.69	8.09893	24.2655	24.67
M03156_2.00:ALX1:ALX3:ALX4:ARX:BARHL1:BARHL2:BARX1:BARX2:BSX:DLX1:DLX2:DLX3:DLX4:DLX5:DLX6:DRGX:EMX1:EMX2:EN1:EN2:ESX1:EVX1:EVX2:GBX1:GBX2:GSX1:GSX2:HMX1:HMX2:HMX3:HOXA1:HOXA2:HOXA3:HOXA4:HOXA5:HOXA6:HOXA7:HOXB1:HOXB2:HOXB3:HOXB4:HOXB5:HOXB6:HOXB7:HOXB8:HOXC4:HOXC5:HOXC6:HOXD1:HOXD3:HOXD4:HOXD8:ISX:LHX3:LHX4:MEOX1:MEOX2:MIXL1:MNX1:MSX1:MSX2:NANOG:NANOGP8:NKX1-1:NKX1-2:NOBOX:NOTO:OTP:PDX1:PHOX2A:P…	YTAATTAB	35.21	32.18	34.75	35.49	31.02	21.99	25.01	24.84	23.23	33.4	34.68	31.06	14.81	35.53	41.47	31.21	24.41	16.74	8.61	32.71	37.95	25.59	19.24	39.67	33.54	37.17	24.36	29.93	36.96	41.47	7.95955	29.4055	31.21
M10648_2.00:CRX:DMBX1:DPRX:GSC:GSC2:OTX1:OTX2:PITX1:PITX2:PITX3:TPRX1	NYTAATCCC	35.1	28.22	27.54	28.03	36.19	26.77	27.28	21.49	20.69	35.83	36.1	35.77	27.79	36.94	39.68	36.27	37.07	22.49	12.58	38.66	41.43	26.98	14.03	34.44	29.99	32.55	29.24	32.91	35.72	41.43	7.2743	30.6131	32.55
M06291_2.00:ALX1:ALX3:ALX4:ARX:BARHL1:BARHL2:BARX1:BARX2:BSX:DLX1:DLX2:DLX3:DLX4:DLX5:DLX6:DRGX:EMX1:EMX2:EN1:EN2:ESX1:EVX1:EVX2:GBX1:GBX2:GSX1:GSX2:HESX1:HOXA2:HOXA3:HOXA4:HOXB2:HOXB3:HOXB4:HOXC4:HOXC5:HOXD3:HOXD4:ISX:LBX1:LBX2:LHX1:LHX2:LHX3:LHX4:LHX5:LHX6:LHX8:LHX9:LMX1A:LMX1B:MEOX1:MIXL1:MNX1:MSX1:MSX2:NKX1-1:NKX1-2:NOBOX:NOTO:OTP:PDX1:PHOX2A:PHOX2B:PROP1:PRRX1:PRRX2:RAX:RAX2:SEBOX:SHOX:SHOX2…	TTAATTA	25.84	28.8	40.15	41.42	22.85	21.63	18.96	26.69	25.33	23.62	25.12	22.05	12.48	23.27	25.81	25.68	22.35	9.95	4.77	22.78	25.05	18.96	22.04	31.59	34.47	33	14.19	22.62	25.6	41.42	7.85411	24.0369	23.62
M06490_2.00:MEIS1:MEIS2:MEIS3:PKNOX1:PKNOX2:TGIF1:TGIF2	TGACAG	9.45	19.3	41.38	41.14	8.34	17.61	18.07	31.81	27.21	8.34	7.01	6.98	8.32	9.6	7.07	9.08	9.2	9.15	7.02	7.67	5.7	18.65	27.66	9.78	37.06	11.19	11.44	16.51	9.34	41.38	10.818	15.5545	9.6
M04913_2.00:HOXA10:HOXA5:HOXA6:HOXA7:HOXA9:HOXB5:HOXB6:HOXB7:HOXB8:HOXB9:HOXC10:HOXC5:HOXC6:HOXC8:HOXC9:HOXD10:HOXD8:HOXD9	DTAATTAC	19.48	24.34	39.96	41.27	17.39	18.28	18.21	26.9	27.43	18.34	19.73	16.75	8.74	20.85	22.93	19.24	16.11	7.64	3.44	17.7	19.92	18.92	22.65	25.04	33.62	26.51	12.61	19.27	21.2	41.27	8.19542	20.8438	19.48
M05127_2.00:ALX1:ALX3:ALX4:ARX:BARHL1:BARHL2:BARX1:BARX2:BSX:DLX1:DLX2:DLX3:DLX4:DLX5:DLX6:DRGX:EMX1:EMX2:EN1:EN2:ESX1:EVX1:EVX2:GBX1:GBX2:GSX1:GSX2:HESX1:HMX1:HMX2:HMX3:HOXA1:HOXA2:HOXA3:HOXA4:HOXA5:HOXA6:HOXB1:HOXB2:HOXB3:HOXB4:HOXB5:HOXB6:HOXB8:HOXC4:HOXC5:HOXC6:HOXD1:HOXD3:HOXD4:HOXD8:ISX:LHX1:LHX3:LHX4:LHX5:MEOX1:MEOX2:MIXL1:MNX1:MSX1:MSX2:NANOG:NANOGP8:NKX1-1:NKX1-2:NOTO:OTP:PDX1:PHOX2A:PHO…	YTAATGAB	35.05	31.8	36.96	39.18	30.83	23.61	25.53	25.41	26.11	33.43	35.48	30.21	15.06	32.31	37.16	32.24	23.58	18.62	12.19	32.61	37.28	24.92	22.85	41.26	31.43	39.74	25.58	28.44	35.77	41.26	7.29102	29.8152	31.43
M06479_2.00:ALX1:ALX3:ALX4:ARX:BARHL1:BARHL2:BARX1:BARX2:BSX:DLX1:DLX2:DLX3:DLX4:DLX5:DLX6:DRGX:EMX1:EMX2:EN1:EN2:GBX1:GBX2:GSX1:GSX2:HMX1:HMX3:HOXA1:HOXA2:HOXA3:HOXB1:HOXB2:HOXB3:HOXD1:HOXD3:ISX:LHX1:LHX5:MEOX1:MEOX2:MNX1:MSX1:MSX2:NANOG:NANOGP8:NKX1-1:NKX1-2:PDX1:PHOX2A:PHOX2B:PROP1:SHOX:SHOX2:UNCX:VAX1:VAX2:VSX1:VSX2	TAATTRC	26.07	30.14	35.9	37.48	29.39	30.2	21.53	27.76	23.23	24.47	21.13	27.21	36.44	20.13	14.41	31.12	41.25	11.65	5.43	25.2	18.2	18.69	20.44	14.91	32.26	17.06	11.49	25.27	17.79	41.25	8.55937	24.0086	24.47
M03405_2.00:ESR1:ESR2:HNF4A:HNF4G:NR1D1:NR1D2:NR1H2:NR1H3:NR1H4:NR2C1:NR2C2:NR2F1:NR2F2:NR2F6:NR4A1:NR4A2:NR4A3:NR5A2:NR6A1:PPARA:PPARD:PPARG:RARA:RARB:RARG:RORA:RORB:RORC:RXRA:RXRB:RXRG:THRA:THRB	GRGGTCAA	38.54	27.26	21.81	20.99	41.15	26.55	28.73	20.85	14.93	38.53	38.93	40.28	33.69	33.5	34.78	39.52	38.85	30.79	31.13	38.22	40.23	24.34	18.84	37.32	27.8	36.18	33.53	30.15	36.85	41.15	7.41229	31.8714	33.53
M06259_2.00:ALX1:ALX3:ALX4:ARX:DRGX:EMX1:EMX2:EN1:EN2:ESX1:GBX1:GBX2:GSX1:GSX2:HESX1:HOXA2:HOXA3:HOXB2:HOXB3:HOXD3:ISX:LHX1:LHX2:LHX3:LHX4:LHX5:LHX6:LHX8:LHX9:LMX1A:LMX1B:MIXL1:MNX1:MSX1:MSX2:NOBOX:NOTO:OTP:PDX1:PHOX2A:PHOX2B:PROP1:PRRX1:PRRX2:RAX:RAX2:SEBOX:SHOX:SHOX2:UNCX:VAX1:VAX2:VSX1:VSX2:ZFHX2	TTAATTA	19.8	22.93	39.82	41.15	19	18.83	18.5	28.33	26.88	19.52	21.66	17.08	9.4	20.44	22.89	20.76	16.83	8.39	3.58	18.71	21.62	18.87	20.64	26.24	33.3	29.81	14.09	19.68	22.49	41.15	8.05827	21.4221	20.44
M02101_2.00:ALX1:ALX3:ALX4:ARX:DRGX:EMX1:EMX2:EN1:EN2:ESX1:GBX1:GBX2:GSX1:GSX2:HOXA1:HOXA2:HOXA3:HOXA4:HOXA5:HOXB1:HOXB2:HOXB3:HOXB4:HOXB5:HOXC4:HOXC5:HOXD3:HOXD4:ISL1:ISL2:ISX:LHX2:LHX3:LHX4:LHX9:MNX1:NKX1-1:NKX1-2:NOTO:OTP:PDX1:PHOX2A:PHOX2B:PROP1:PRRX1:PRRX2:RAX:RAX2:SEBOX:SHOX:SHOX2:UNCX:VAX1:VAX2:VSX1:VSX2	NYTAATTARN	27.69	28.85	33.19	33.56	31.04	29.07	20.8	26.62	21.35	26.94	24.83	29.89	36.69	22.23	18.29	33.31	41.14	11.03	5.17	26.68	21.3	18.51	16.83	20.3	32.76	22.3	12.02	25.75	21.27	41.14	7.97519	24.8072	25.75
M00797_2.00:FOXO1:FOXO3:FOXO4:FOXO6:FOXP4	GTAAACAA	30.08	19.55	26.56	27.28	28.23	16.07	22.19	17.94	16.37	31.17	33.65	30.07	15.39	33.75	41.11	28.36	21.79	18.48	11.66	30.93	37.67	23.4	16.03	40	26.28	37.8	24.89	25.23	34.67	41.11	8.01278	26.4345	26.56
M01493_2.00:ELF1:ELF2:ELF4:ELK1:ELK3:ELK4:ERF:ERG:ETS1:ETS2:ETV1:ETV2:ETV3:ETV3L:ETV4:ETV5:FEV:FLI1:GABPA	NRCCGGAART	25.88	29.26	40.16	41.09	23.02	20.99	23.19	34.09	30.86	22.71	23.89	20.58	10.32	22.99	24.16	23.22	19.01	10.94	4.9	22.55	24.65	24.07	36.47	28.62	35.57	28.04	16.1	24.49	24.72	41.09	8.20406	24.7083	24.07
M01967_2.00:E2F2:E2F3	NTGGCGGGNH	27.01	25.14	24.78	23.31	32.83	28.98	27.26	25.2	20.69	26.88	25.36	30.48	37.35	19.08	12.4	32.4	39.41	33.95	41.06	27.06	21.59	22.41	29.06	18.98	30.52	21.29	30.83	26.57	20.32	41.06	6.41807	26.9724	26.88
M05404_2.00:HOXA3:HOXA4:HOXA5:HOXA6:HOXA7:HOXB3:HOXB4:HOXB5:HOXB6:HOXB7:HOXB8:HOXC4:HOXC5:HOXC6:HOXC8:HOXD3:HOXD4:HOXD8:PDX1	BTAATTRC	35.07	32.35	35.06	35.57	30.78	21.4	25.28	25.05	23.23	33.24	34.47	30.96	14.98	35.25	41.04	30.8	23.8	17.02	8.87	32.59	37.86	25.5	19.04	39.41	34.5	36.54	24.47	29.52	36.72	41.04	7.87997	29.3231	30.96
M06492_2.00:ALX1:ALX3:ALX4:ARX:DRGX:EMX1:EMX2:EN1:EN2:ESX1:GBX1:GBX2:GSX1:GSX2:HESX1:HOXA2:HOXA3:HOXB2:HOXB3:HOXD3:ISX:LHX1:LHX2:LHX3:LHX4:LHX5:LHX6:LHX8:LHX9:LMX1A:LMX1B:MIXL1:MNX1:MSX1:MSX2:NOBOX:NOTO:OTP:PDX1:PHOX2A:PHOX2B:PROP1:PRRX1:PRRX2:RAX:RAX2:SEBOX:SHOX:SHOX2:UNCX:VAX1:VAX2:VSX1:VSX2:ZFHX2	YTAATTA	19.56	22.88	39.62	41.01	18.6	19.19	18.69	28.54	26	19.22	21.04	16.76	9.48	20.24	22.59	20.03	16.16	8.2	3.58	18.28	20.92	18.69	20.64	25.7	33.24	28.34	14.04	19.46	21.94	41.01	7.98985	21.1255	20.03
M04137_2.00:TCF12:TCF3:TCF4	VCACCTGC	32.67	32.56	36.74	34.78	30.06	28.22	28.62	29.68	26.99	30.47	30.09	28.67	19.8	28.15	30.02	29.31	26.31	24.23	21.46	30.24	31.64	28.73	32.06	33.97	40.99	31.72	28.28	31.01	32.25	40.99	4.15381	29.9903	30.06
M03845_2.00:ALX1:ALX3:ALX4:ARX:BARX1:BARX2:BSX:DLX2:DLX3:DRGX:EMX1:EMX2:EN1:EN2:ESX1:EVX1:EVX2:GBX1:GBX2:GSX1:GSX2:HESX1:HOXA2:HOXA3:HOXB2:HOXB3:HOXD3:ISX:LBX1:LBX2:LHX1:LHX2:LHX3:LHX4:LHX5:LHX6:LHX8:LHX9:LMX1A:LMX1B:MEOX1:MIXL1:MNX1:MSX1:MSX2:NKX1-1:NKX1-2:NOBOX:NOTO:OTP:PDX1:PHOX2A:PHOX2B:PROP1:PRRX1:PRRX2:RAX:RAX2:SEBOX:SHOX:SHOX2:UNCX:VAX1:VAX2:VSX1:VSX2:ZFHX2:ZFHX3	NTAATTRN	26.16	29.93	35.01	35.49	29.86	30.07	22.32	29.25	21.79	25.05	22.28	27.63	36.02	20.18	14.46	31.34	40.97	11.46	5.3	25.36	18.73	19.5	17.64	16.11	33.99	18.82	12.24	26.24	18.92	40.97	8.37232	24.211	25.05
M03237_2.00:CRX:DMBX1:DPRX:GSC:GSC2:OTX1:OTX2:PITX1:PITX2:PITX3:TPRX1	GHTAATCCBN	29.64	20.09	19.94	19.98	28.04	17.07	22.82	16.01	12.94	31.03	32.61	29.75	15.56	35.31	40.95	26.32	19.73	20.32	12.98	33.89	40.14	23.44	9.42	34.63	23.9	31.32	27.33	27.73	34.66	40.95	8.34567	25.4328	26.32
M06358_2.00:HHEX	TTTAATTA	31.74	29.22	33.94	34.81	27.92	21.17	21.16	24.7	23.01	29.62	32.68	27.87	12.81	30.6	35.87	30.05	23.02	13.44	5.56	28	32.82	21.11	19.04	40.94	31.35	39.65	19.65	24.97	32.55	40.94	8.06875	26.8714	28
M06541_2.00:HHEX	TTTAATTA	31.74	29.22	33.94	34.81	27.92	21.17	21.16	24.7	23.01	29.62	32.68	27.87	12.81	30.6	35.87	30.05	23.02	13.44	5.56	28	32.82	21.11	19.04	40.94	31.35	39.65	19.65	24.97	32.55	40.94	8.06875	26.8714	28
M06319_2.00:CRX:DMBX1:DPRX:GSC:GSC2:OTX1:OTX2:PITX1:PITX2:PITX3:TPRX1	TTAATCC	33.51	20.97	10.1	9.94	35	20.27	20.69	9.47	7.19	34.27	35.55	34.61	26.87	34.88	39.41	35.77	36.34	19.66	11.79	37.23	40.92	21.29	5.41	33.75	16.26	32.39	24.79	27.54	33.4	40.92	10.9342	25.8369	27.54
M00792_2.00:FOXP1:FOXP2:FOXP3:FOXP4	GTAAACAA	29.83	18.97	24.94	25.62	28.02	15.53	21.6	17.08	15.04	30.9	33.49	29.87	15.39	33.47	40.92	28.16	21.52	18.39	11.92	30.67	37.58	22.5	14.63	39.84	24.83	37.67	24.36	24.45	34.32	40.92	8.16286	25.9141	24.94
M06521_2.00:CRX:DMBX1:DPRX:GSC:GSC2:OTX1:OTX2:PITX1:PITX2:PITX3:TPRX1	TTAATCC	33.51	20.97	10.1	9.94	35	20.27	20.69	9.47	7.19	34.27	35.55	34.61	26.87	34.88	39.41	35.77	36.34	19.66	11.79	37.23	40.92	21.29	5.41	33.75	16.26	32.39	24.79	27.54	33.4	40.92	10.9342	25.8369	27.54
M05226_2.00:ALX1:ALX3:ALX4:ARX:BARHL1:BARHL2:BARX1:BARX2:BSX:DLX1:DLX2:DLX3:DLX4:DLX5:DLX6:DRGX:EMX1:EMX2:EN1:EN2:ESX1:EVX1:EVX2:GBX1:GBX2:GSX1:GSX2:HESX1:HMX1:HMX2:HMX3:HOXA1:HOXA2:HOXA3:HOXB1:HOXB2:HOXB3:HOXD1:HOXD3:ISX:LBX1:LBX2:LHX1:LHX2:LHX3:LHX4:LHX5:LHX9:MEOX1:MEOX2:MIXL1:MNX1:MSX1:MSX2:NANOG:NANOGP8:NKX1-1:NKX1-2:NOBOX:OTP:PDX1:PHOX2A:PHOX2B:PROP1:PRRX1:PRRX2:RAX:RAX2:SEBOX:SHOX:SHOX2:UNC…	NTAAYGAB	25.25	26.3	38.67	40.86	23.38	21.94	22.85	27.33	28.32	24.03	23.43	22.77	16.22	24.26	23.2	24.05	22.24	13.48	9.54	24.58	24.91	21.07	23.25	26.76	33	26.05	18.11	24.64	24.74	40.86	6.16384	24.3183	24.05
M09569_2.00:CRX:DMBX1:DPRX:GSC:GSC2:OTX1:OTX2:PITX1:PITX2:PITX3:TPRX1	NYTAATCCYB	28.87	18.34	16.33	16.2	27.16	14.9	21.5	13.02	12.28	30.34	31.92	29.19	14.56	34.9	40.86	25.65	18.84	18.91	11.92	33.41	39.88	22.05	9.02	34.1	21.09	30.76	26.27	26.57	33.83	40.86	8.83896	24.23	25.65
M10511_2.00:ELF1:ELF2:ELF4:ELK1:ELK3:ELK4:ERF:ERG:ETS1:ETS2:ETV1:ETV2:ETV3:ETV3L:ETV4:ETV5:FEV:FLI1:GABPA	MACTTCCTKTB	18.77	26.34	40.33	40.8	17.48	20.59	22.53	33.1	30.2	16.72	15.67	15.7	15.22	16.16	12.8	17.04	19.01	9.85	3.84	16.77	14.1	21.38	32.87	15.19	36.56	15.56	14.57	22.77	15.58	40.8	8.99156	20.6034	17.04
M10305_2.00:IKZF1:IKZF2:IKZF3	KTTGGGAGGB	26.67	28.3	29.38	27.52	32.63	30.93	25.28	26.19	21.02	25.74	24.58	28.77	38.27	16.8	9.65	32.81	40.75	30.32	39.21	23.99	16.93	20.71	22.85	17.56	35.22	22.07	23.89	25.12	18.18	40.75	7.17856	26.2531	25.74
M06324_2.00:BARHL1:BARHL2:BSX:EMX1:EMX2:EN1:EN2:GSX1:GSX2:HMX1:HMX2:HMX3:HOXA3:HOXA4:HOXA5:HOXB3:HOXB4:HOXB5:HOXC4:HOXC5:HOXD3:HOXD4:MEOX2:NKX1-1:NKX1-2:NKX6-1:NKX6-2:NKX6-3:NOBOX:PDX1:TLX1:TLX2:TLX3:VAX1:VAX2	TTAATTG	25.91	29.93	39.96	40.73	22.76	21.85	20.69	28.68	26.55	23.26	24.6	21.53	11.4	23.36	25.42	25.14	21.79	10.89	4.24	22.6	24.61	20.84	22.24	31.52	35.38	32.72	17	23.89	25.21	40.73	7.74834	24.3	23.89
M05228_2.00:HESX1:NOBOX	DTAATTRG	34.05	28.68	31.14	31.53	29.9	20.41	23.73	22.49	19.69	32.63	34.01	30	14.56	34.2	40.4	30.12	22.35	17.07	8.48	31.18	36.55	24.65	17.43	40.7	30.79	38.21	24.63	27.69	36.6	40.7	7.96046	28.0645	30
M08213_2.00:BORCS8-MEF2B:MEF2A:MEF2B:MEF2C:MEF2D	AAAATAGC	26.27	25.34	25.6	26.54	29.5	26.95	18.85	21.14	18.47	24.42	21.86	28.41	36.94	19.45	15	31.42	40.69	11.55	5.83	25.13	19.29	15.91	14.43	16.96	24.19	17.8	11.33	23.22	18.34	40.69	7.5334	22.0976	21.86
M01737_2.00:FIGLA	HNCACCTGK	17.34	23.18	39.71	37.96	16.42	21.13	20.89	32.17	28.32	15.58	15.2	15.35	12.4	16.59	16.27	17.01	16.56	14.43	12.32	15.1	15.04	23.31	32.67	20.18	40.69	21.48	15.89	22.14	18	40.69	8.14224	21.1493	17.34
M00139_2.00:ZNF281	CCWCCCCCMH	21.28	29.18	37.96	36	19.99	25.37	27.48	33.67	29.76	20.05	19.68	17.01	14.14	16.71	13.87	18.42	16	26.17	29.14	18.78	17.22	24.43	35.47	20.03	40.69	21.35	26.91	24.75	20.27	40.69	7.36868	24.1993	21.35
M09426_2.00:TBX2:TBX3:TBX4:TBX5	DRAGGTGGGAR	30.19	30.3	35.15	34.25	29.48	26.14	26.8	27.54	24	29.02	32.41	26.27	18.64	26.68	28.87	30.33	23.69	30.55	35.89	26.75	29.65	25.68	27.66	38.05	36.64	40.66	31.73	27.69	31.23	40.66	4.68308	29.7221	29.48
M02238_2.00:POU2F2:POU6F1	YTAATTAVV	12.28	19.97	39.51	40.62	11.58	17.52	15.96	27.05	24.89	11.93	12.06	10.26	6.91	13.56	12.85	12.52	12.37	7.02	2.91	11.42	10.69	16.41	20.64	13.37	33.27	14.86	9.53	16.4	13.21	40.62	9.01869	16.261	13.21
M01721_2.00:MLX	NCACGTGMHH	37.05	27.84	21.66	21.01	36.79	24.88	25.23	19.22	15.04	35.88	36.36	36.29	28.79	36.98	40.58	35.45	34	22.02	13.91	36.57	39.39	25.77	16.83	35.44	27.77	31.97	26.96	30.23	35.9	40.58	7.75309	29.5107	30.23
M03854_2.00:NKX2-1:NKX2-2:NKX2-3:NKX2-4:NKX2-5:NKX2-6:NKX2-8	GTBAAGTGB	16.27	24.59	40.55	40.28	18.71	25.24	20.32	31.39	30.2	14.74	14.1	15.76	20.55	12.6	9.06	19.65	25.53	17.59	17.35	13.67	10.32	20.35	26.05	12.93	37.3	15.71	16.53	19.94	13.24	40.55	8.47621	20.7076	18.71
M03034_2.00:FOXC1:FOXC2:FOXD1:FOXD2:FOXD3:FOXD4:FOXD4L1:FOXD4L3:FOXD4L4:FOXD4L5:FOXD4L6:FOXE1:FOXE3:FOXF1:FOXF2:FOXG1:FOXI1:FOXI3:FOXL1:FOXL2:FOXS1	RTAAACA	30.97	21.05	29.94	30.46	29.16	17.52	25.69	20.93	19.58	31.98	34.56	30.12	14.39	33.94	40.54	27.97	20.57	21.69	14.3	32.71	39.77	26.54	18.84	39.41	29.77	36.6	29.56	27.62	35.57	40.54	7.42124	27.9914	29.56
M10654_2.00:HOXA13:HOXB13:HOXC13:HOXD13	AAATAAAMC	28.77	22.72	32.19	33.2	27.06	17.25	22.37	20.85	20.02	29.28	31.24	28.04	16.06	33.66	40.52	27.71	20.35	16.22	9.01	30.17	36.12	24.03	15.43	36.34	29.91	35.28	23.09	25.57	33.36	40.52	7.54347	26.4076	27.71
M08457_2.00:BARX1:BARX2:BSX:EMX1:EMX2:EN1:EN2:EVX1:EVX2:GBX1:GBX2:GSX1:GSX2:HMX1:HMX2:HMX3:HOXA1:HOXA2:HOXA3:HOXA4:HOXA5:HOXA6:HOXA7:HOXA9:HOXB1:HOXB2:HOXB3:HOXB4:HOXB5:HOXB6:HOXB7:HOXB8:HOXB9:HOXC4:HOXC5:HOXC6:HOXC8:HOXC9:HOXD1:HOXD3:HOXD4:HOXD8:HOXD9:ISX:MEOX1:MEOX2:MNX1:NKX1-1:NKX1-2:NOTO:OTP:PDX1:VAX1:VAX2:VENTX	CRSTAATT	26.69	24.09	38.45	40.51	24.99	19.68	24.03	26.41	27.21	26.11	27.03	24.74	12.48	29.9	34.35	24.6	19.73	17.77	8.61	25.47	29.34	24.16	21.64	31.27	32.28	29.98	23.57	24.08	29.64	40.51	6.646	25.821	25.47
M05254_2.00:ALX1:ALX3:ALX4:ARX:BARX1:BARX2:BSX:DLX2:DLX3:DRGX:EMX1:EMX2:EN1:EN2:ESX1:EVX1:EVX2:GBX1:GBX2:GSX1:GSX2:HESX1:HOXA2:HOXA3:HOXB2:HOXB3:HOXD3:ISX:LBX1:LBX2:LHX1:LHX2:LHX3:LHX4:LHX5:LHX6:LHX8:LHX9:LMX1A:LMX1B:MEOX1:MIXL1:MNX1:MSX1:MSX2:NKX1-1:NKX1-2:NOBOX:NOTO:OTP:PDX1:PHOX2A:PHOX2B:PROP1:PRRX1:PRRX2:RAX:RAX2:SEBOX:SHOX:SHOX2:UNCX:VAX1:VAX2:VSX1:VSX2:ZFHX2:ZFHX3	NTAATTRR	12.43	19.97	39.7	40.51	12.26	18.28	17.19	29.82	26.44	12.52	12.75	10.48	8.32	13.1	12.53	12.77	10.81	6.84	2.91	11.62	11.63	17.3	20.64	14.98	33.48	18.25	11.23	16.18	14.3	40.51	9.09	16.8703	13.1
M09883_2.00:SREBF1:SREBF2	NSGCCACCYSMS	24.92	27.51	26.57	25.03	28.46	25.96	21.89	23.49	21.24	22.94	21.91	24.02	29.2	13.73	9.77	28.63	35.56	31.21	40.4	20.02	15.87	17.35	20.44	17.95	30.17	20.28	24.31	22.81	18.11	40.4	6.36847	23.7845	23.49
M00560_2.00:NKX3-1:NKX3-2	YTAAGTGBNN	19.05	25.01	38.72	40.38	21.19	23.21	18.85	27.9	24.34	17.74	17.27	18.28	20.55	14.23	10.56	23.88	29.21	13.81	10.73	17.15	13.95	18.83	22.85	16.15	32.18	19.69	14.62	20.95	15.65	40.38	7.29402	20.9286	19.05
M09573_2.00:NKX6-1:NKX6-2:NKX6-3	GKTAATGR	35.13	34.26	39.39	40.38	30.68	23.88	26.73	28.26	25.77	32.85	33.14	30.48	15.56	35.12	40.34	29.96	23.41	17.59	9.27	32.33	36.74	27.39	22.44	38.69	36.96	35.13	25.26	30.45	36.27	40.38	7.61461	30.1331	30.68
M00144_2.00:OSR1:OSR2	NGCTACYGT	27.62	30.47	40.33	40.36	31	30.79	26.98	34.59	28.32	26.92	24.6	29.08	37.69	21.58	15.73	31.92	38.57	22.44	21.85	26.23	20.34	24.03	30.46	21.64	39.97	23.96	20.18	29.48	22.44	40.36	6.66477	28.261	27.62
M05876_2.00:NR1H2:NR1H3:NR1H4:NR2C1:NR2C2:NR2F1:NR2F2:NR2F6:RARA:RARB:RARG:RORA:RORB:RORC:RXRA:RXRB:RXRG:VDR	KAGGTCAWHKD	29.47	15.84	16.69	16.76	27.2	12.82	20.28	12.31	12.28	30.75	34.11	28.47	11.73	31.06	39.56	26.46	15.83	17.26	11.13	29.51	38.27	18.6	11.22	40.35	18.16	36.9	25.37	20.61	35.45	40.35	9.55018	23.6017	20.61
M00229_2.00:EGR2	NMMCACGCA	25.66	27.97	39.14	38.06	24.68	26.5	27.1	31.53	31.08	23.86	22.74	23.96	23.29	27.26	27.76	22.94	25.47	23.34	19.34	25.79	26.89	30.93	36.27	24.95	40.32	22.4	25.26	28.62	25.58	40.32	5.21886	27.541	25.79
M11325_2.00:SOX1:SOX10:SOX11:SOX12:SOX13:SOX14:SOX15:SOX17:SOX18:SOX2:SOX21:SOX3:SOX30:SOX4:SOX5:SOX6:SOX7:SOX8:SOX9:SRY	VACAATDGA	27.96	18.97	25.05	25.86	26.92	16.16	22.1	18.08	14.93	29.76	31.85	28.28	12.81	33.75	40.29	26.24	18.23	17.07	11.13	30.33	36.55	23.04	16.23	36.2	25.31	34.42	24.89	25.83	33.33	40.29	7.68289	25.2266	25.83
M05894_2.00:SOX1:SOX10:SOX11:SOX12:SOX13:SOX14:SOX15:SOX17:SOX18:SOX2:SOX21:SOX3:SOX30:SOX4:SOX5:SOX6:SOX7:SOX8:SOX9:SRY	WAACAATRGN	31.91	23.43	20.52	21.15	29.44	15.26	21.85	14.73	11.84	31.79	33.35	29.7	14.89	33.86	40.27	27.38	19.9	18.2	10.86	32.86	38.68	21.92	11.42	36.03	22.43	32.05	24.15	25.68	34.66	40.27	8.51948	25.1797	24.15
M00834_2.00:TBX2:TBX3:TBX4:TBX5	NTVACACCTH	11.88	19.88	39.74	40.27	11.07	19.14	18.85	28.54	28.21	11.82	12.11	10.34	11.9	12.36	10.92	11.47	9.48	13.77	13.77	10.38	9.27	18.87	26.25	15.13	34.26	16.63	16.47	16.92	13.15	40.27	8.82046	17.6845	13.77
M03115_2.00:CDX1:CDX2:CDX4	TTTTATKRC	32.16	25.93	21.41	21.95	28.32	16.48	20.19	15.66	11.39	30.52	31.85	29.36	13.89	34.47	40.27	28.13	22.02	16.22	9.01	32.6	37.48	22.5	11.82	34.98	23.58	31.82	21.61	27.36	32.7	40.27	8.37856	25.0234	25.93
M05378_2.00:ALX1:ALX3:ALX4:ARX:BARHL1:BARHL2:BARX1:BARX2:BSX:DLX1:DLX2:DLX3:DLX4:DLX5:DLX6:DRGX:EMX1:EMX2:EN1:EN2:ESX1:EVX1:EVX2:GBX1:GBX2:GSX1:GSX2:HMX1:HMX2:HMX3:HOXA1:HOXA2:HOXA3:HOXA4:HOXA5:HOXB1:HOXB2:HOXB3:HOXB4:HOXB5:HOXC4:HOXC5:HOXD1:HOXD3:HOXD4:ISX:MEOX1:MEOX2:MIXL1:MNX1:MSX1:MSX2:NANOG:NANOGP8:NKX1-1:NKX1-2:PDX1:PHOX2A:PHOX2B:PROP1:PRRX1:PRRX2:RAX:RAX2:SEBOX:SHOX:SHOX2:UNCX:VAX1:VAX2:VE…	STAATTGS	33.91	32.26	39.7	40.27	29.92	23.7	27.23	29.18	28.32	32.12	32.54	29.39	15.22	33.63	38.43	29.39	22.07	18.25	8.61	31.05	35.54	27.57	21.84	39.05	37.7	36.69	26.8	29.71	36.29	40.27	7.51986	29.8752	29.92
M11254_2.00:RUNX1:RUNX2:RUNX3	TGTGGTBNV	23.34	27.68	38.16	40.23	20.41	22.44	20.37	26.98	26.88	20.17	20.12	17.74	14.89	18.87	18.99	22.41	21.13	14.85	11.66	18.87	18.23	18.51	20.24	22.4	30.36	24.23	15.89	23.11	20.8	40.23	6.23674	22.0676	20.41
M03869_2.00:NKX6-1:NKX6-2:NKX6-3	DTAATTAY	23.12	29.43	39.12	40.22	19.69	20.77	19.19	27.47	25.22	20.36	20.58	18.22	11.9	20.65	21.73	21.01	18.39	9.48	4.11	19.71	20.62	19.32	21.04	25.4	33.86	26.02	13.72	21.73	21.97	40.22	7.56401	21.8638	20.77
M00163_2.00:FOXI1:FOXJ3:FOXK1:FOXK2	GTAAACAA	29.76	20.3	29.53	30.54	27.72	16.84	23.53	20.78	18.69	30.73	32.59	29.58	15.39	33.54	40.18	27.43	20.96	18.43	10.99	30.41	36.85	23.76	16.83	39.32	28.12	36.67	25.26	26.13	34.73	40.18	7.54809	26.7445	27.72
M00529_2.00:TPRX1	TTAATCCC	28.06	16.88	12.99	12.73	26.18	13.54	19.5	11.1	9.73	29.35	31.05	28.17	13.98	33.6	40.15	25.04	18.28	18.1	10.99	32.44	38.89	20.71	6.41	33.22	18.16	30.27	24.95	25.23	32.95	40.15	9.3017	22.85	24.95
M09429_2.00:TBX2:TBX3:TBX4:TBX5	RAGGTGYBA	22.88	23.8	40.12	39.78	22.31	23.34	24.82	31.32	28.65	22.12	24.34	21.09	16.14	20.97	22.34	22.69	16.72	29.28	35.76	19.93	21.9	23.98	31.86	31.34	38.08	32.91	28.23	22.47	24.4	40.12	6.47322	26.33	23.98
M05261_2.00:ALX1:ALX3:ALX4:ARX:BARX1:BARX2:BSX:DLX2:DLX3:DRGX:EMX1:EMX2:EN1:EN2:ESX1:EVX1:EVX2:GBX1:GBX2:GSX1:GSX2:HESX1:HOXA2:HOXA3:HOXB2:HOXB3:HOXD3:ISX:LBX1:LBX2:LHX1:LHX2:LHX3:LHX4:LHX5:LHX6:LHX8:LHX9:LMX1A:LMX1B:MEOX1:MIXL1:MNX1:MSX1:MSX2:NKX1-1:NKX1-2:NOBOX:NOTO:OTP:PDX1:PHOX2A:PHOX2B:PROP1:PRRX1:PRRX2:RAX:RAX2:SEBOX:SHOX:SHOX2:UNCX:VAX1:VAX2:VSX1:VSX2:ZFHX2	VTAATTGV	31.66	27.05	36.88	36.92	28.74	21.04	26.96	29.11	25.66	31.37	32.91	28.99	14.89	33.59	39.54	28.44	19.51	17.35	9.27	30.66	37.19	26.62	21.04	40.04	36.1	38.26	26.85	27.77	36.78	40.04	7.66612	29.0066	28.99
M00311_2.00:CRX:DMBX1:DPRX:GSC:GSC2:OTX1:OTX2:PITX1:PITX2:PITX3:TPRX1	TTAATCCC	27.67	15.92	9.55	9.12	25.9	12.64	18.57	9.25	6.75	29.11	30.89	27.94	13.73	33.24	40	24.77	18.17	17.68	10.99	32.12	38.74	19.86	5.21	32.99	15.54	29.98	24.36	24.38	32.55	40	9.93442	21.9869	24.36
M05025_2.00:CRX:DMBX1:DPRX:GSC:GSC2:OTX1:OTX2:PITX1:PITX2:PITX3:TPRX1	YTAATCCYYY	28.03	17.3	13.63	13.4	26.24	13.59	19.46	11.39	8.41	29.36	30.96	28.17	14.06	33.5	39.97	24.96	18.51	18.01	10.99	32.36	38.8	20.75	7.41	33.21	18.56	30.14	24.58	25.31	32.86	39.97	9.1882	22.8938	24.58
M00380_2.00:ALX1:ALX3:ALX4:ARX:DRGX:EMX1:EMX2:EN1:EN2:ESX1:GBX1:GBX2:HESX1:ISX:LHX1:LHX2:LHX3:LHX4:LHX5:LHX6:LHX8:LHX9:LMX1A:LMX1B:MIXL1:MSX1:MSX2:NOBOX:NOTO:OTP:PHOX2A:PHOX2B:PROP1:PRRX1:PRRX2:RAX:RAX2:SEBOX:SHOX:SHOX2:UNCX:VAX1:VAX2:VSX1:VSX2:ZFHX2	YTAATTAG	25.75	28.68	38.96	39.92	22.56	21.53	19.48	27.47	24.45	23.46	24.9	21.38	12.65	23.89	26.33	24.92	20.85	9.76	4.11	22.39	24.47	20.08	21.84	31.15	34.34	32.06	14.88	23.37	25.55	39.92	7.61922	23.8338	23.89
M06320_2.00:CRX:DMBX1:DPRX:GSC:GSC2:OTX1:OTX2:PITX1:PITX2:PITX3:TPRX1	STTAATCC	27.82	16.63	11.32	11.05	26.24	13.18	18.91	10.18	7.08	29.29	31.08	28.09	13.81	33.39	39.88	24.93	18.23	17.73	10.99	32.33	38.91	20.3	5.41	33.13	16.74	30.04	24.52	24.9	32.7	39.88	9.68785	22.3728	24.52
M05390_2.00:ALX1:ALX3:ALX4:ARX:DRGX:EMX1:EMX2:EN1:EN2:ESX1:GBX1:GBX2:GSX1:GSX2:HOXA2:HOXA3:HOXA4:HOXA5:HOXB2:HOXB3:HOXB4:HOXB5:HOXC4:HOXC5:HOXD3:HOXD4:ISL1:ISL2:ISX:LHX2:LHX3:LHX4:LHX9:MIXL1:MNX1:NKX1-1:NKX1-2:NOTO:OTP:PDX1:PHOX2A:PHOX2B:PROP1:PRRX1:PRRX2:RAX:RAX2:SEBOX:SHOX:SHOX2:UNCX:VAX1:VAX2:VSX1:VSX2	CTAATTRG	33.86	31.05	36.33	36.2	30.32	21.76	26.12	27.26	25.44	32.52	33.99	30.04	14.39	33.37	38.66	29.89	21.85	17.21	9.14	30.93	35.94	25.95	21.24	39.87	36.61	38.2	26.43	28.36	36.24	39.87	7.56016	29.2817	30.32
M08795_2.00:FOS:FOSB:FOSL1:FOSL2	VTGACTCAY	4.59	16.72	37.4	39.82	3.16	12.82	13.46	27.62	27.99	3.15	1.08	2.9	1.83	5.75	2.15	1.7	1.11	4.38	0.79	3.76	1.17	14.66	23.45	2.77	26.68	1.81	6.2	12	4.69	39.82	11.5854	10.5383	4.59
M11253_2.00:RUNX1:RUNX2:RUNX3	CCACACCA	27.73	31.1	39	37.96	24.67	24.24	23.85	31.17	30.53	25.07	24.14	22.91	17.64	23.86	24.97	25.13	22.63	17.07	14.3	23.73	24.55	24.43	29.86	29.21	39.79	28.36	19.07	26.8	27.76	39.79	5.96538	26.2597	24.97
M03098_2.00:HOXA13:HOXB13:HOXC13:HOXD13	DTTTTATTGG	29.84	20.93	14.91	15.31	26.8	13.05	17.53	11.39	8.08	29.3	31.44	28.35	13.14	33.22	39.79	26.85	20.29	14.95	8.48	31.18	37.19	19.59	7.21	34.58	18.02	31.64	20.07	23.59	31.49	39.79	9.33207	22.6969	20.93
M10776_2.00:ALX1:ALX3:ALX4:ARX:BARX1:BARX2:BSX:DLX2:DLX3:DRGX:EMX1:EMX2:EN1:EN2:ESX1:EVX1:EVX2:GBX1:GBX2:GSX1:GSX2:HESX1:HOXA2:HOXA3:HOXB2:HOXB3:HOXD3:ISX:LBX1:LBX2:LHX1:LHX2:LHX3:LHX4:LHX5:LHX6:LHX8:LHX9:LMX1A:LMX1B:MEOX1:MIXL1:MNX1:MSX1:MSX2:NKX1-1:NKX1-2:NOBOX:NOTO:OTP:PDX1:PHOX2A:PHOX2B:PROP1:PRRX1:PRRX2:RAX:RAX2:SEBOX:SHOX:SHOX2:UNCX:VAX1:VAX2:VSX1:VSX2:ZFHX2	TYAWAKTAA	19.57	24.51	37.4	39.76	16.62	19.01	17.25	24.27	24.67	17.37	17.5	15.25	9.82	15.66	15.77	18.3	16.22	9.95	3.97	15.98	15.65	16.18	19.84	20.58	27.93	21.51	13.98	19.01	17.73	39.76	7.20634	19.009	17.5
M01506_2.00:LHX9	HTAATTARB	34.74	33.76	38.43	39.75	32.85	25.73	26.35	27.69	23.67	34.39	35.46	31.79	22.63	31.67	33.47	35.27	32.11	17.11	10.73	33.25	35.11	23.17	20.64	38	35.35	39.06	22.67	29.63	34.5	39.75	7.06079	30.3097	32.85
M09062_2.00:ELF1:ELF2:ELF4:ELK1:ELK3:ELK4:ERF:ERG:ETS1:ETS2:ETV1:ETV2:ETV3:ETV3L:ETV4:ETV5:FEV:FLI1:GABPA	VRCAGGAAGKR	25.81	28.68	39.52	39.74	23.22	22.12	23.82	33.17	30.42	23.65	25.98	21.18	12.23	23.88	25.29	24.16	20.12	12.12	6.36	22.66	25.03	24.52	32.87	30.25	36.53	30.67	17.96	24.64	25.62	39.74	7.51071	25.249	24.64
M02540_2.00:THAP12	CNKGCCGGCTN	22.11	19.05	13.99	12.78	27.99	20.72	17.66	15.3	11.28	21.25	20.56	25.16	33.03	12.24	6.14	28.4	35.67	29.37	39.74	19.91	13.67	12.6	15.83	14.23	19.44	17.82	20.5	18.52	13.65	39.74	7.78969	19.9521	19.05
M01306_2.00:NFATC1:NFATC2:NFATC3:NFATC4	NWTTTTCCRT	23.21	23.76	37.71	39.72	21.38	18.33	21.28	26.41	24.78	22.19	22.64	21.68	12.98	27.71	30.52	21.51	17.28	13.11	6.62	24.83	27.21	22.77	19.44	26.5	32.31	26.85	18.01	25.42	25.04	39.72	6.80594	23.4897	23.21
M02283_2.00:SRF	CCAAATHNGG	31.1	23.97	29.27	29.79	30.05	20.81	23.12	24.77	20.13	30.98	32.41	31.99	22.13	35.6	39.68	30.73	27.54	14.8	7.81	32.7	36.07	24.83	17.84	36.52	30.36	34.94	20.82	27.73	32.63	39.68	7.17379	27.6248	29.79
M11320_2.00:LEF1:TCF7:TCF7L1:TCF7L2	CCTTTGTTWTKYW	26.14	20.63	14.95	15.4	29.79	22.53	14.98	12.1	9.07	24.97	24.02	28.22	34.19	18.86	15.7	32.4	39.63	9.67	5.7	25.37	21.04	10.85	6.21	19.24	16.69	21.96	10.22	20.39	18.65	39.63	8.42404	19.6403	19.24
M10211_2.00:KLF1:KLF12:KLF2:KLF3:KLF4:KLF5:KLF6:KLF7	CSCCACCCC	17.36	23.47	33.31	31.51	16.9	20.86	20.87	25.91	24.23	15.36	15.5	13.16	11.98	11.49	9.15	16.26	13.32	29.42	39.6	12.96	11.34	20.04	29.86	17.43	35.25	19.47	24.79	18.97	15.2	39.6	7.94547	20.5162	18.97
M01982_2.00:FOXC1:FOXC2:FOXD1:FOXD2:FOXD3:FOXD4:FOXD4L1:FOXD4L3:FOXD4L4:FOXD4L5:FOXD4L6:FOXE1:FOXF1:FOXF2:FOXG1:FOXI1:FOXI3:FOXK2:FOXL1:FOXL2:FOXP4:FOXS1	WANRTAAACA	27.26	28.68	38.33	39.57	25.23	23.21	22.26	25.27	25.77	26.3	26.62	24.01	17.64	23.31	24.9	26.03	24.08	17.16	12.05	24.14	25.02	20.84	21.24	27.78	33.64	28.48	19.23	24.86	26.88	39.57	5.59396	25.1652	25.02
M05069_2.00:HOXA3:HOXA4:HOXA5:HOXA6:HOXA7:HOXA9:HOXB3:HOXB4:HOXB5:HOXB6:HOXB7:HOXB8:HOXB9:HOXC4:HOXC5:HOXC6:HOXC8:HOXC9:HOXD3:HOXD4:HOXD8:HOXD9:PDX1	GTAATKRC	33.37	32.64	39.23	39.57	28.94	22.8	26.67	29.04	26.11	31.39	31.86	28.97	14.98	33.47	37.87	28.45	21.35	17.87	8.48	30.22	34.41	27.16	22.44	37.86	38.02	34.82	25.48	29.15	35.12	39.57	7.39943	29.2324	29.15
M03832_2.00:ALX1:ALX3:ALX4:ARX:BARHL1:BARHL2:BARX1:BARX2:BSX:DLX1:DLX2:DLX3:DLX4:DLX5:DLX6:DRGX:EMX1:EMX2:EN1:EN2:ESX1:EVX1:EVX2:GBX1:GBX2:GSX1:GSX2:HMX1:HMX2:HMX3:HOXA1:HOXA2:HOXA3:HOXA4:HOXA5:HOXB1:HOXB2:HOXB3:HOXB4:HOXB5:HOXC12:HOXC4:HOXC5:HOXD1:HOXD3:HOXD4:LBX1:LBX2:LHX1:LHX5:MEOX1:MEOX2:MIXL1:MNX1:MSX1:MSX2:NANOG:NANOGP8:NKX1-1:NKX1-2:PDX1:PHOX2A:PHOX2B:PROP1:PRRX1:PRRX2:RAX:RAX2:SHOX:SHOX2:…	DNTAATTASC	24.02	25.8	26.71	27.23	27.44	26.37	18.28	21.14	17.04	22.84	19.64	25.8	33.61	17.81	12.46	28.61	39.52	10.61	5.3	22.78	16.2	15.64	14.03	12.8	26.89	14.04	10.17	22.21	16.58	39.52	7.58995	20.7438	21.14
M00420_2.00:DBX2:NKX3-1:NKX3-2	YTAAGTGSNN	16.99	24.14	38.25	39.5	19.25	22.62	17.84	27.9	24.56	15.97	15.16	16.58	19.55	13.22	9.49	21.39	27.87	9.76	5.43	15.89	12.29	17.88	22.85	12.49	32.68	15.69	11.71	20.5	13.58	39.5	8.12032	19.3459	17.84
M06280_2.00:ALX1:ALX3:ALX4:ARX:BARX1:BARX2:BSX:DLX1:DLX2:DLX3:DLX4:DLX5:DLX6:DRGX:EMX1:EMX2:EN1:EN2:ESX1:EVX1:EVX2:GBX1:GBX2:GSX1:GSX2:HESX1:HMX1:HMX3:HOXA1:HOXA2:HOXA3:HOXA4:HOXA5:HOXA7:HOXB1:HOXB2:HOXB3:HOXB4:HOXB5:HOXB7:HOXC4:HOXC5:HOXD1:HOXD3:HOXD4:ISX:LHX3:LHX4:MEOX1:MEOX2:MNX1:MSX1:MSX2:NANOG:NANOGP8:NKX1-1:NKX1-2:NOTO:OTP:PDX1:PHOX2A:PHOX2B:PROP1:PRRX1:PRRX2:SHOX:SHOX2:UNCX:VAX1:VAX2:VENTX…	NNYTAATKAS	24.24	28.26	38.52	39.48	21.04	19.82	18.69	24.77	24.56	22.03	23.22	19.65	11.56	22.25	24.56	22.61	19.29	9.62	3.44	20.87	22.52	19.18	20.04	27.8	33.83	28.62	14.57	22.4	23.95	39.48	7.47696	22.4617	22.4
M01484_2.00:EHF:ELF1:ELF2:ELF3:ELF4:ELF5:ETV6:ETV7:FEV	ANSCGGAAGT	8	16.97	38.19	39.37	7.72	14.9	15.55	30.96	29.31	8.12	7.9	6.94	6.07	9.56	8.09	8.22	6.35	5.94	1.99	7.15	6.27	17.97	31.06	9.53	30.76	11.68	8.9	14.13	9.31	39.37	10.5935	14.3762	9.31
M01690_2.00:HMGA1:HMGA2	NNAAATAWTTNN	22.23	23.97	23.54	24.42	25.8	24.15	14.91	17.22	13.27	20.6	18.07	23.91	34.19	15.96	10.83	27.07	39.35	8.91	6.36	21.41	14.89	11.88	10.42	11.26	22.7	12.92	7.94	19.98	13.56	39.35	7.7763	18.68	18.07
M07551_2.00:CTCF	TTTTTATTTTT	21.59	20.51	12.61	12.42	26.04	22.75	13.03	12.31	6.86	20.39	17.84	24.24	34.78	14.38	8.81	27.27	39.35	9.71	5.43	21.61	14.45	10.22	5.61	8.94	16.21	10.52	6.41	18.45	12.23	39.35	8.47794	16.3783	14.38
M05750_2.00:SOX1:SOX10:SOX11:SOX12:SOX13:SOX14:SOX15:SOX17:SOX18:SOX2:SOX21:SOX3:SOX30:SOX4:SOX5:SOX6:SOX7:SOX8:SOX9:SRY	BYATTGTTCT	30.83	21.34	20.46	21.39	28.03	14.18	21.35	13.74	12.5	29.8	31.9	29.08	16.06	32.46	39.34	26.84	18.84	17.54	10.2	31.62	38.53	21.65	9.82	37.5	20.35	33.89	24.79	23.37	32.95	39.34	8.51914	24.4948	23.37
M05204_2.00:ISL1:ISL2:NOTO:SHOX:SHOX2:VSX1	BTAAGTGC	21.79	25.89	38.44	39.33	25.17	25.69	22.35	27.97	26.33	21.92	21.63	21.98	25.12	17.91	14.77	25.68	29.6	17.59	15.89	21.61	19.58	20.22	22.85	17.98	34.23	20.35	19.28	23.74	19.44	39.33	5.9529	23.5976	21.98
M00160_2.00:FOXC2:FOXD1:FOXD2:FOXD3:FOXG1:FOXI1:FOXI2:FOXI3:FOXJ2:FOXJ3:FOXK1:FOXK2:FOXP1:FOXP3:FOXP4	NRTAAACAAA	28.73	17.97	23.15	23.8	27.3	14.76	20.48	14.8	13.61	29.87	32.68	28.75	14.56	32.23	39.32	27.65	21.91	18.2	11.92	29.59	36.2	21.78	12.63	37.76	23.55	36.52	23.68	23.7	32.9	39.32	8.02238	24.8276	23.7
M06345_2.00:MEIS1:MEIS2:MEIS3:PKNOX1:PKNOX2:TGIF1:TGIF2:TGIF2LX:TGIF2LY	TGTCAAA	12.18	18.42	38.1	39.3	11.63	16.3	16.37	28.19	26.55	12.19	12.84	11.45	10.32	13.67	14.19	13.56	10.48	7.87	4.64	11.51	12.05	15.91	21.04	17.2	30.73	20.31	11.81	16.06	13.6	39.3	8.34426	16.8438	13.67
M00659_2.00:DMRT1:DMRT2:DMRT3:DMRTA2:DMRTB1:DMRTC2	AHTGTWDCDA	18.96	24.39	36.86	39.29	15.67	18.56	16.53	24.84	26	16.58	15.57	14.23	10.98	13.71	12.53	16.22	14.6	10.23	6.09	15.11	14.06	15.37	19.04	17.62	28.12	17.32	11.6	19.05	17.01	39.29	7.27874	18.1428	16.53
M10539_2.00:FOXO1:FOXO3:FOXO4:FOXO6:FOXP4	AAARTAAACAADH	27.6	15.92	16.33	16.43	26.27	12.82	18.5	11.96	10.51	29.49	32.18	28.28	12.98	31.84	39.27	26.81	20.51	16.69	10.46	28.87	35.94	19.32	9.42	37.52	19.07	35.64	22.56	21.39	33.13	39.27	9.01982	23.0245	21.39
M00124_2.00:ATF1:CREB1:CREM	NNTKACGNDD	27.45	29.72	27.43	27.51	29.74	26	18.8	21.99	18.92	24.28	21.7	27.07	33.86	17.67	12.67	30.51	39.24	14.8	12.58	25.04	18.36	16.23	19.24	15.69	28.41	16.52	13.72	25.72	17.57	39.24	6.79915	22.7048	21.99
M09934_2.00:DBP	TTATGYAA	12.78	20.97	37.86	39.22	11.48	18.51	15.84	26.76	26.33	12.24	12.58	10.88	7.57	14.69	14.64	13.02	11.98	5.99	2.78	11.76	11.15	16.05	21.04	14.43	30.68	16.82	10.12	16.96	13.53	39.22	8.55185	16.5055	14.43
M09678_2.00:ALX1:ALX3:ALX4:ARX:BARHL1:BARHL2:BARX1:BARX2:BSX:DLX1:DLX2:DLX3:DLX4:DLX5:DLX6:DRGX:EMX1:EMX2:EN1:EN2:ESX1:EVX1:EVX2:GBX1:GBX2:GSX1:GSX2:HESX1:HOXA1:HOXA2:HOXA3:HOXA4:HOXA5:HOXB1:HOXB2:HOXB3:HOXB4:HOXB5:HOXC4:HOXC5:HOXD1:HOXD3:HOXD4:ISX:LHX1:LHX3:LHX4:LHX5:MEOX1:MEOX2:MIXL1:MNX1:MSX1:MSX2:NANOG:NANOGP8:NKX1-1:NKX1-2:NOTO:OTP:PDX1:PHOX2A:PHOX2B:PROP1:PRRX1:PRRX2:RAX:RAX2:SEBOX:SHOX:SHO…	TKTTAATKA	24.17	29.39	37.81	39.17	20.42	21.67	19.23	26.48	23.45	20.73	20.9	18.14	10.82	20.33	20.67	21.51	19.96	10.04	4.64	20.39	20.66	19.36	20.84	24.54	32.55	24.34	13.98	22.44	21.31	39.17	7.14969	21.7221	20.84
M10225_2.00:PRDM16	GARGAT	24.55	24.09	38.76	39.17	22.26	18.65	21.8	25.84	23.89	23.6	25.04	22.48	13.23	27.36	31.41	22.76	18.12	14.38	9.54	24.54	28.2	23.08	22.85	30.38	35.91	30.08	20.34	24.9	27.47	39.17	6.72285	24.6441	24.09
M11390_2.00:TBP:TBPL2	TATAAATW	29	23.8	31.54	32.3	26.96	18.96	22.73	23.84	18.81	28.72	30.46	27.96	12.73	33.21	39.16	26.19	19.57	18.48	11.13	29.83	35.42	25.46	15.63	35.05	30.07	32.27	22.78	25.79	32.46	39.16	6.95133	26.2176	26.96
M04215_2.00:TCF12:TCF3:TCF4	VCACCTGC	22.13	23.43	38.11	36.64	21.92	22.44	25.71	30.82	27.77	21.91	23.06	21.1	14.48	22.05	23.95	21.55	18.56	20.08	20.66	21.84	23.98	25.64	31.46	27.54	39.15	27.96	24.95	24.52	24.51	39.15	5.63899	25.1007	23.95
M04410_2.00:KLF1:KLF12:KLF2:KLF3:KLF4:KLF5:KLF6:KLF7:KLF8	VCCACRCCCH	23.46	31.51	35.4	33.11	22.26	27.45	24.46	30.82	30.09	20.77	19.29	18.83	20.22	17.38	14.5	21.8	25.08	16.69	14.7	20.14	17.19	23.4	31.66	17.07	39.12	17.61	19.07	25.83	19.03	39.12	6.54904	23.3772	21.8
M00308_2.00:ALX1:ALX3:ALX4:ARX:DRGX:EMX1:EMX2:EN1:EN2:ESX1:EVX1:EVX2:GBX1:GBX2:HESX1:HOXA2:HOXB2:ISX:LBX1:LBX2:LHX2:LHX3:LHX4:LHX9:LMX1A:LMX1B:MEOX2:MIXL1:MNX1:MSX1:MSX2:NKX1-1:NKX1-2:OTP:PHOX2A:PHOX2B:PROP1:PRRX1:PRRX2:RAX:RAX2:SEBOX:SHOX:SHOX2:UNCX:VSX1:VSX2	YATATATAN	33.34	30.3	28.35	29.32	28.62	21.44	21.57	18.79	19.47	31.28	32.04	30.2	18.39	34.82	39.09	29.58	25.03	19.24	13.91	32.71	35.6	23.85	13.63	35.55	28.04	32.11	21.13	29.37	32.54	39.09	6.78198	27.2176	29.32
M01012_2.00:FOXN1:FOXN4	NNNNGACGCN	25.1	28.64	35.71	34.57	29.17	29.48	23.94	31.03	27.32	23.49	20.95	27.25	36.44	17.74	11.28	30.06	39.07	24.52	27.15	23.66	16.92	21.2	29.26	16.03	37.73	19.07	20.13	26.46	17.89	39.07	6.9535	25.9055	26.46
M10455_2.00:E2F1:E2F2:E2F3:E2F4:E2F5:E2F6	GGCGGGV	25.87	24.39	21.53	19.87	31.53	27.95	25.89	22.63	17.48	25.65	23.72	29.21	36.69	18.09	11.69	31.04	39.07	31.31	37.22	26.33	20.57	20.71	25.45	16.69	28.3	18.89	28.23	25.16	18.83	39.07	6.44669	25.1721	25.45
M03017_2.00:FOXI1:FOXI2:FOXI3:FOXJ1:FOXJ2:FOXJ3:FOXK2:FOXP3	RTAAACAA	28.38	17.13	22.4	23.03	26.72	13.91	20.03	14.59	13.83	29.51	32.15	28.16	13.73	31.85	39.04	27.1	20.96	17.63	11.39	29.23	36.01	21.29	13.63	37.61	22.88	36.34	23.46	22.96	32.79	39.04	8.04402	24.4048	23.03
M00174_2.00:IRF3	RAANGGAAAC	18.54	26.39	38.98	39.03	16.58	19.95	21.32	31.25	28.1	16.37	15.6	14.84	9.65	19.89	19.01	16.01	14.99	12.45	5.56	17.95	17.76	22.55	26.45	18.4	36.18	17.96	15.62	23	18.15	39.03	7.99638	20.639	18.4
M00121_2.00:MAX	SCACGTGNN	35.66	38.56	35.61	34.7	34.47	34.36	28.23	29.75	25.88	32.24	30.45	31.76	31.61	27.04	24.13	33.31	35.84	20.79	14.97	33.08	30.01	26.67	26.45	26.41	39.01	24.62	25.26	33.69	29.14	39.01	5.41324	30.1276	30.45
M01211_2.00:DMRT1:DMRT2:DMRT3:DMRTA2:DMRTB1:DMRTC2	WWTGTWDCNW	17.22	24.89	36.58	38.98	14.3	17.61	15.73	23.13	23.89	15.17	14.05	12.63	10.07	13.42	12.08	14.54	13.77	9.81	6.36	13.84	12.18	14.93	18.44	14.19	27.9	14.54	10.91	18.15	15.07	38.98	7.40442	17.0476	14.54
M11287_2.00:SMAD1:SMAD3:SMAD5:SMAD9	BGGCAGACA	10.23	20.22	38.96	37.77	11.18	19.82	20	32.38	28.76	10.62	10.4	9.55	8.49	10	6.66	11.16	10.2	17.21	18.01	8.69	6.79	19.81	33.47	12.04	38.1	15.79	18.43	17.55	11.91	38.96	9.96692	17.731	15.79
M08461_2.00:NR2C1:NR2F1:NR2F2:NR2F6:NR4A1:NR4A2:NR4A3:PPARD:RARG:RORA:RORB:RORC:RXRA:RXRB:RXRG	AAGGTCAC	32.48	26.72	25.27	25.39	33.76	26.14	23.14	21.71	17.26	31.69	32.39	32.54	35.69	26.77	24.77	35.42	38.96	19.05	16.16	31.37	29.92	19.68	18.44	29.16	27.72	28.92	22.09	27.17	27.79	38.96	5.8682	27.1576	27.17
M02679_2.00:EHF:ELF1:ELF2:ELF3:ELF4:ELF5:ELK1:ELK3:ELK4:ERF:ERG:ETS1:ETS2:ETV1:ETV2:ETV3:ETV3L:ETV4:ETV5:ETV6:ETV7:FEV:FLI1:GABPA:SPDEF	CCGGAAG	25.37	28.35	38.49	38.95	23.5	21.63	23.69	32.17	28.76	23.21	24.6	20.81	11.65	23.51	24.63	22.99	18.39	11.5	7.55	23.03	25.46	21.96	30.06	28.01	35.81	27.95	18.17	24.38	25.06	38.95	7.11451	24.4703	24.38
M04986_2.00:ALX1:ALX3:ALX4:ARX:BARHL1:BARHL2:BARX1:BARX2:BSX:DRGX:EMX1:EMX2:EN1:EN2:ESX1:EVX1:EVX2:GBX1:GBX2:GSX1:GSX2:HESX1:HOXA1:HOXA2:HOXA3:HOXA4:HOXA5:HOXB1:HOXB2:HOXB3:HOXB4:HOXB5:HOXC4:HOXC5:HOXD1:HOXD3:HOXD4:LBX1:MEOX1:MEOX2:MIXL1:MNX1:MSX1:MSX2:NANOG:NANOGP8:NKX1-1:NKX1-2:PDX1:PHOX2A:PHOX2B:PROP1:PRRX1:PRRX2:RAX:RAX2:SHOX:SHOX2:TLX1:TLX3:UNCX:VAX1:VAX2:VENTX:VSX1:VSX2	STAATTAS	9.41	17.88	37.67	38.95	8.84	15.62	15.19	26.62	28.76	8.98	8.45	7.38	5.49	10.24	9.18	8.82	7.8	5.94	2.52	8.98	8.22	15.87	22.44	10.03	30.23	11.43	10.28	13.94	10.26	38.95	9.52855	14.3248	10.24
M03057_2.00:FOXC2:FOXD1:FOXD2:FOXD3:FOXG1:FOXI1:FOXI2:FOXI3:FOXJ2:FOXJ3:FOXK1:FOXK2:FOXP1:FOXP3:FOXP4	RTAAACAA	28.2	16.3	21.12	21.71	26.59	13.36	19.69	13.95	13.27	29.38	32.11	28.1	13.73	31.67	38.93	27.02	20.79	17.49	11.26	29.11	35.95	20.84	13.03	37.57	21.84	36.31	23.31	22.7	32.63	38.93	8.20288	24.0676	22.7
[truncated: 6,446 more rows]

## Sheet: -log10pval
Motif Name	Consensus	AD1	AD1_enriched	AD2	AD2_enriched	AD3	AD3_enriched	AD4	AD4_enriched	AD5_enriched	AD6	AD6_enriched	CTL1	CTL1_enriched	CTL2	CTL2_enriched	CTL3	CTL3_enriched	CTL4	CTL4_enriched	CTL5	CTL5_enriched	CTL6	CTL6_enriched	shared_AD1_CTL1	shared_CTL2_AD2	shared_CTL3_AD3	shared_CTL4_AD4	shared_CTL5_AD5	shared_CTL6_AD6	BEST	STDEV	MEAN	MEDIAN
[truncated: 7,704 more rows]

## Sheet: Rank
Motif Name	Consensus	AD1	AD1_enriched	AD2	AD2_enriched	AD3	AD3_enriched	AD4	AD4_enriched	AD5_enriched	AD6	AD6_enriched	CTL1	CTL1_enriched	CTL2	CTL2_enriched	CTL3	CTL3_enriched	CTL4	CTL4_enriched	CTL5	CTL5_enriched	CTL6	CTL6_enriched	shared_AD1_CTL1	shared_CTL2_AD2	shared_CTL3_AD3	shared_CTL4_AD4	shared_CTL5_AD5	shared_CTL6_AD6	BEST	STDEV	MEAN	MEDIAN
[truncated: 7,704 more rows]
