# Supplementary material for: Epigenetic and transcriptional dysregulation in CD4+ T cells in patients with atopic dermatitis
Source: PLoS Genet. 2022 May 16;18(5):e1009973. doi: 10.1371/journal.pgen.1009973 (PMC9135339; doi:10.1371/journal.pgen.1009973)
Supplement: S8 Table — (XLSX) [file pgen.1009973.s014.xlsx]

## Sheet: README
Epigenetic and Transcriptional Dysregulation in T cells of patients with Atopic Dermatitis
This document contains the pairwise RELI analysis of the peaks identified from the RNA, ATAC-seq, and NFkB1 chIP studies
Comments, additions, or subtractions should be addressed to the corresponding author:
Leah Kottyan (Leah.Kottyan@cchmc.org)

## Sheet: AD NFKB and ATAC
Datasets (NFKB and ATAC)	Overlap	Total	Ratio	Mean	Std Dev	Z score	Enrichment	P val	Corrected P val	Null Model	Species
AD1	104	4291	0.0242368	4.48252	3.80052	26.1852	23.2012	1.95756e-151	2.34907e-150	Null Model OpenChrom	human
AD2	1312	10271	0.127738	112.692	39.3518	30.4766	11.6423	2.6635e-204	3.1962e-203	Null Model OpenChrom	human
AD3	54	7404	0.00729335	6.4965	2.94317	16.1403	8.31216	6.65006e-59	7.98007e-58	Null Model OpenChrom	human
AD4	160	8797	0.018188	10.8122	5.66945	26.3143	14.7981	6.57283e-153	7.8874e-152	Null Model OpenChrom	human
AD5	32	7006	0.00456751	5.41059	2.51997	10.5515	5.91433	2.50019e-26	3.00023e-25	Null Model OpenChrom	human
AD6	34	4911	0.00692323	0.892108	1.38215	23.9539	38.112	4.20671e-127	5.04805e-126	Null Model OpenChrom	human

## Sheet: AD-specific RNA vs all ATAC
DATASET 1	DATASET 2	Overlap	Total	Ratio
AD1_ATAC_PEAKS	down_genes_10kb	19	19	1
AD6_ATAC_PEAKS	down_genes_10kb	19	19	1
AD1_ATAC_PEAKS	up_genes_10kb	18	19	0.947368
AD6_ATAC_PEAKS	up_genes_10kb	18	19	0.947368
AD4_ATAC_PEAKS	down_genes_10kb	19	19	1
AD2_ATAC_PEAKS	up_genes_10kb	19	19	1
AD4_ATAC_PEAKS	up_genes_10kb	19	19	1
AD3_ATAC_PEAKS	down_genes_10kb	19	19	1
AD2_ATAC_PEAKS	down_genes_10kb	19	19	1
AD5_ATAC_PEAKS	down_genes_10kb	19	19	1
AD5_ATAC_PEAKS	up_genes_10kb	19	19	1
AD3_ATAC_PEAKS	up_genes_10kb	18	19	0.947368

## Sheet: AD-specific RNA vs specificCHIP
DATASET1	RELI	Overlap	Total	Ratio	Mean	Std_Dev	Z_score	Enrichment	P_val	Corrected_P_val	Null_Model	Species
AD1_NFkB1_enriched_PEAKS	down_genes_100kb	11	19	0.578947	3.01898	1.63788	4.87278	3.64361	5.50181e-07	1.32044e-05	Null_Model_OpenChrom	human
AD1_NFkB1_enriched_PEAKS	up_genes_100kb	8	19	0.421053	3.11389	1.58714	3.07856	2.56914	0.00104001	0.0249602	Null_Model_OpenChrom	human
AD2_NFkB1_enriched_PEAKS	down_genes_100kb	17	19	0.894737	10.032	2.15197	3.23798	1.69458	0.000601902	0.0144456	Null_Model_OpenChrom	human
AD2_NFkB1_enriched_PEAKS	up_genes_100kb	14	19	0.736842	10.0919	2.08508	1.87432	1.38725	0.0304435	0.730643	Null_Model_OpenChrom	human
AD3_NFkB1_enriched_PEAKS	up_genes_100kb	8	19	0.421053	3.27173	1.62299	2.91331	2.44519	0.00178808	0.0429139	Null_Model_OpenChrom	human
AD3_NFkB1_enriched_PEAKS	down_genes_100kb	7	19	0.368421	3.24775	1.62313	2.31173	2.15534	0.0103962	0.249509	Null_Model_OpenChrom	human
AD4_NFkB1_enriched_PEAKS	up_genes_100kb	8	19	0.421053	2.3996	1.47043	3.80869	3.33389	6.98537e-05	0.00167649	Null_Model_OpenChrom	human
AD4_NFkB1_enriched_PEAKS	down_genes_100kb	6	19	0.315789	2.56943	1.52625	2.24772	2.33515	0.0122971	0.29513	Null_Model_OpenChrom	human
AD5_NFkB1_enriched_PEAKS	down_genes_100kb	6	19	0.315789	1.58342	1.24229	3.55519	3.78927	0.00018885	0.00453239	Null_Model_OpenChrom	human
AD5_NFkB1_enriched_PEAKS	up_genes_100kb	3	19	0.157895	1.63936	1.25012	1.0884	1.82998	0.138208	1	Null_Model_OpenChrom	human
AD6_NFkB1_enriched_PEAKS	up_genes_100kb	8	19	0.421053	4.47752	1.80769	1.94861	1.7867	0.0256712	0.616109	Null_Model_OpenChrom	human
AD6_NFkB1_enriched_PEAKS	down_genes_100kb	5	19	0.263158	4.58142	1.93588	0.216223	1.09137	0.414407	1	Null_Model_OpenChrom	human

## Sheet: AD-specific RNA vs specificATAC
DATASET1	RELI	Overlap	Total	Ratio	Mean	Std_Dev	Z_score	Enrichment	P_val	Corrected_P_val	Null_Model	Species
AD1_ATAC_enriched_PEAKS	up_genes_100kb	10	19	0.526316	6.2028	2.11372	1.79645	1.61218	0.0362114	0.869074	Null_Model_OpenChrom	human
AD1_ATAC_enriched_PEAKS	down_genes_100kb	9	19	0.473684	6.22378	2.09042	1.32807	1.44607	0.092078	1	Null_Model_OpenChrom	human
AD2_ATAC_enriched_PEAKS	up_genes_100kb	13	19	0.684211	9.92108	2.20789	1.39451	1.31034	0.0815818	1	Null_Model_OpenChrom	human
AD2_ATAC_enriched_PEAKS	down_genes_100kb	11	19	0.578947	9.77123	2.2205	0.553376	1.12575	0.290003	1	Null_Model_OpenChrom	human
AD3_ATAC_enriched_PEAKS	up_genes_100kb	9	19	0.473684	7.86314	2.32298	0.489398	1.14458	0.31228	1	Null_Model_OpenChrom	human
AD3_ATAC_enriched_PEAKS	down_genes_100kb	8	19	0.421053	7.84915	2.11287	0.0713954	1.01922	0.471542	1	Null_Model_OpenChrom	human
AD4_ATAC_enriched_PEAKS	down_genes_100kb	13	19	0.684211	7.50649	2.22805	2.46561	1.73183	0.00683898	0.164135	Null_Model_OpenChrom	human
AD4_ATAC_enriched_PEAKS	up_genes_100kb	10	19	0.526316	7.48052	2.11704	1.19009	1.33681	0.117005	1	Null_Model_OpenChrom	human
AD5_ATAC_enriched_PEAKS	down_genes_100kb	9	19	0.473684	7.84815	2.05205	0.561315	1.14677	0.287291	1	Null_Model_OpenChrom	human
AD5_ATAC_enriched_PEAKS	up_genes_100kb	8	19	0.421053	7.88811	2.13107	0.0525032	1.01418	0.479064	1	Null_Model_OpenChrom	human
AD6_ATAC_enriched_PEAKS	up_genes_100kb	13	19	0.684211	6.05395	2.00327	3.46736	2.14736	0.000262799	0.00630718	Null_Model_OpenChrom	human
AD6_ATAC_enriched_PEAKS	down_genes_100kb	5	19	0.263158	6.07493	1.9533	-0.550312	0.823055	0.708947	1	Null_Model_OpenChrom	human

## Sheet: AD-specificRNAvsCTLspecificChIP
Dataset1	Dataset2	Overlap	Total	Ratio	Mean	Std_Dev	Z_score	Enrichment	P_val	Corrected_P_val	Null_Model	Species
CTL1_NFkB1_enriched_PEAKS	up_genes_100kb	3	19	0.157895	1.57942	1.18993	1.19383	1.89943	0.116272	0.930173	Null_Model_OpenChrom	human
CTL1_NFkB1_enriched_PEAKS	down_genes_100kb	1	19	0.0526316	1.48651	1.18071	-0.412053	0.672715	0.65985	1	Null_Model_OpenChrom	human
CTL2_NFkB1_enriched_PEAKS	up_genes_100kb	5	19	0.263158	3.74625	1.76792	0.709164	1.33467	0.239111	1	Null_Model_OpenChrom	human
CTL2_NFkB1_enriched_PEAKS	down_genes_100kb	4	19	0.210526	3.65634	1.68279	0.204218	1.09399	0.419091	1	Null_Model_OpenChrom	human
CTL3_NFkB1_enriched_PEAKS	down_genes_100kb	4	19	0.210526	1.78821	1.28417	1.72234	2.23687	0.0425036	0.340029	Null_Model_OpenChrom	human
CTL3_NFkB1_enriched_PEAKS	up_genes_100kb	2	19	0.105263	1.7962	1.26033	0.161701	1.11346	0.435771	1	Null_Model_OpenChrom	human
CTL4_NFkB1_enriched_PEAKS	down_genes_100kb	0	19	0	1.01598	0.99787	0	0	0.5	1	Null_Model_OpenChrom	human
CTL4_NFkB1_enriched_PEAKS	up_genes_100kb	0	19	0	0.933067	0.930868	0	0	0.5	1	Null_Model_OpenChrom	human
CTL5_NFkB1_enriched_PEAKS	down_genes_100kb	8	19	0.421053	5.03197	2.0369	1.45713	1.58984	0.0725404	0.580323	Null_Model_OpenChrom	human
CTL5_NFkB1_enriched_PEAKS	up_genes_100kb	4	19	0.210526	5.04895	1.93923	-0.540912	0.792244	0.705716	1	Null_Model_OpenChrom	human
CTL6_NFkB1_enriched_PEAKS	up_genes_100kb	3	19	0.157895	1.05195	1.00065	1.94679	2.85185	0.0257801	0.206241	Null_Model_OpenChrom	human
CTL6_NFkB1_enriched_PEAKS	down_genes_100kb	1	19	0.0526316	1.07692	1.01345	-0.0759023	0.928571	0.530252	1	Null_Model_OpenChrom	human

## Sheet: AD-specificRNAvsCTLspecificATAC
DATASET1	DATASET2	Overlap	Total	Ratio	Mean	Std_Dev	Z_score	Enrichment	P_val	Corrected_P_val	Null_Model	Species
CTL1_ATAC_enriched_PEAKS	up_genes_100kb	11	19	0.578947	8.17882	2.20068	1.28196	1.34494	0.0999287	0.79943	Null_Model_OpenChrom	human
CTL1_ATAC_enriched_PEAKS	down_genes_100kb	9	19	0.473684	8.10989	2.16423	0.411282	1.10976	0.340433	1	Null_Model_OpenChrom	human
CTL2_ATAC_enriched_PEAKS	down_genes_100kb	18	19	0.947368	10.1918	2.13382	3.65926	1.76612	0.000126472	0.00101177	Null_Model_OpenChrom	human
CTL2_ATAC_enriched_PEAKS	up_genes_100kb	10	19	0.526316	10.031	2.1675	-0.0142879	0.996913	0.5057	1	Null_Model_OpenChrom	human
CTL3_ATAC_enriched_PEAKS	down_genes_100kb	12	19	0.631579	6.95205	2.14329	2.35523	1.72611	0.00925553	0.0740443	Null_Model_OpenChrom	human
CTL3_ATAC_enriched_PEAKS	up_genes_100kb	9	19	0.473684	7.12188	2.0869	0.89996	1.26371	0.184071	1	Null_Model_OpenChrom	human
CTL4_ATAC_enriched_PEAKS	up_genes_100kb	10	19	0.526316	8.64535	2.15246	0.629346	1.15669	0.264561	1	Null_Model_OpenChrom	human
CTL4_ATAC_enriched_PEAKS	down_genes_100kb	7	19	0.368421	8.65035	2.20808	-0.747413	0.809216	0.772593	1	Null_Model_OpenChrom	human
CTL5_ATAC_enriched_PEAKS	down_genes_100kb	6	19	0.315789	4.34765	1.84689	0.894663	1.38006	0.185484	1	Null_Model_OpenChrom	human
CTL5_ATAC_enriched_PEAKS	up_genes_100kb	4	19	0.210526	4.37163	1.84818	-0.201078	0.914991	0.579681	1	Null_Model_OpenChrom	human
CTL6_ATAC_enriched_PEAKS	down_genes_100kb	11	19	0.578947	5.53846	1.95877	2.78825	1.98611	0.00264966	0.0211973	Null_Model_OpenChrom	human
CTL6_ATAC_enriched_PEAKS	up_genes_100kb	5	19	0.263158	5.51948	1.96109	-0.264894	0.905882	0.604454	1	Null_Model_OpenChrom	human
