# Supplementary material for: Epigenetic and transcriptional dysregulation in CD4+ T cells in patients with atopic dermatitis
Source: PLoS Genet. 2022 May 16;18(5):e1009973. doi: 10.1371/journal.pgen.1009973 (PMC9135339; doi:10.1371/journal.pgen.1009973)
Supplement: S9 Table — (XLSX) [file pgen.1009973.s015.xlsx]

## Sheet: README
Epigenetic and Transcriptional Dysregulation in T cells of patients with Atopic Dermatitis
This document contains the HOMER TF motif enrichment results for NFkB1 peaks identified by MAnorm as consistently stronger (in three or more pairs) in control or cases as well as the peaks present in both controls and cases
Comments, additions, or subtractions should be addressed to the corresponding author:
Leah Kottyan (Leah.Kottyan@cchmc.org)
Sheets
Rank
Negative Log10 of the Pvalues
% of Target Sequences

## Sheet: Rank
Motif Name	Consensus	AD_NFkB1_ChIP_enriched_peaks_in_3_or_more	CTL_NFkB1_ChIP_enriched_peaks_in_3_or_more
M09358_2.00:NFKB1:NFKB2	GGGAATTTCCC	1	5112
M09626_2.00:RELA	WGGGGATTTCCC	2	5514
M09344_2.00:NFKB1:NFKB2	GGGRCTTYCCC	3	5104
M09356_2.00:NFKB1:NFKB2	GGGRCTTYCCC	4	5111
M08006_2.00:RELA	GGGRATTTCCM	5	3561
M05699_2.00:NFKB1:NFKB2	MGGTRCTTCCCCB	6	4065
M11237_2.00:RELA	GGGAATTTCC	7	4737
M09355_2.00:RELA	GGGAMTTTCCC	8	5110
M02711_2.00:RELA	GGGAATTTCC	9	6164
M05700_2.00:NFKB1:NFKB2	AGGTRCTTCCCCT	10	4066
M11242_2.00:RELA	GGGAMTTTCCCN	11	4741
M08003_2.00:RELA	AGGGGATTTCCMVV	12	3590
M08001_2.00:RELA	NRGGGRMTTTCCMVR	13	3588
M05887_2.00:NFKB1:NFKB2	VGGGRNTTYCCCB	14	1170
M08039_2.00:RELA	KGGAATTTCCC	15	3415
M11230_2.00:NFKB1:NFKB2	DGGGGAMTTTCCBN	16	4718
M08004_2.00:RELA	HAGGGRMTTTCCMRR	17	3591
M08005_2.00:RELA	NAGGGRATTTCCAVN	18	3592
M08002_2.00:RELA	AGGGRMTTTCCMVVS	19	3589
M07999_2.00:RELA	AGGGRMTTTCCMVR	20	3586
M08000_2.00:RELA	HAGGGRATTTCCAV	21	3587
M11231_2.00:NFKB1:NFKB2	GGRAATTCCCCN	22	4733
M08007_2.00:RELA	AGGGRATTTCCAV	23	3493
M11236_2.00:REL:RELA	GGGGAATTTCCC	24	4736
M09351_2.00:RELA	MAGGGAATTTCCMV	25	5092
M08008_2.00:RELA	RGGGGATTTCCMVVS	26	3474
M11229_2.00:NFKB1:NFKB2	GGGGACTTTCCA	27	4732
M11235_2.00:REL:RELA	GGGGMTTTCC	28	4735
M02710_2.00:REL:RELA	GGGGMTTTCC	29	6163
M03954_2.00:RELA	TGGGAWTTTCCCA	30	7340
M09347_2.00:NFKB1:RELA:RELB	GGGGGMTTTCCM	31	5105
M09352_2.00:NFKB1:RELA:RELB	GGGGGMTTTCCM	32	5107
M03955_2.00:RELA	KGGGAATTCCCM	33	7341
M03953_2.00:RELA	TGGGTTTTTCCCA	34	7339
M03446_2.00:NFKB1:NFKB2	AGGGGAWTCCCCT	35	5663
M11228_2.00:NFKB1:NFKB2	GGGGATTCCC	36	4731
M02713_2.00:RELA	GGGGWTTTCC	37	548
M09691_2.00:RELA	BGGRTTTYCCC	38	5471
M11238_2.00:RELA	GGGRATTTC	39	4738
M09350_2.00:REL:RELA	TGGMATTTCCCTWCH	40	5106
M09353_2.00:REL:RELA	TGGMATTTCCCTWCH	41	5109
M11227_2.00:NFKB1:RELA:RELB	GGAAAGTCCCYTBYGC	42	4730
M08161_2.00:NFKB1:RELA:RELB	GRATTCCCCNN	43	1537
M11243_2.00:RELA	GGGTTTTTCCV	44	4742
M02712_2.00:RELA	SGGGTTTTTCCS	45	6165
M02748_2.00:NFATC1:NFATC2:NFATC3:NFATC4	GGAAHTTTCC	46	6520
M09348_2.00:NFKB1:NFKB2	MTTTCCCT	47	2950
M08320_2.00:IKZF1:IKZF2:IKZF3	TTCCCNKSC	48	2249
M05838_2.00:JUN:JUNB:JUND	ATGACTCA	49	2713
M11234_2.00:NFATC1:NFATC2:NFATC3:NFATC4	TTTCCAN	50	3028
M11217_2.00:NFATC1:NFATC2:NFATC3:NFATC4	GGAAAA	51	3040
M11221_2.00:NFATC1:NFATC2:NFATC3:NFATC4	GGAAAA	52	3041
M11223_2.00:NFATC1:NFATC2:NFATC3:NFATC4	GGAAAA	53	3042
M10360_2.00:ZNF467	TGGGAGCTCCCC	54	4705
M10001_2.00:FOS:FOSB:FOSL1:FOSL2	TGAGTCAT	55	2887
M08838_2.00:JUN:JUNB:JUND	RTGACTCAB	56	2109
M08795_2.00:FOS:FOSB:FOSL1:FOSL2	VTGACTCAY	57	2526
M11240_2.00:RELA	AAATCCCCT	58	4739
M05402_2.00:DUXA	TAAYBTAATCA	59	7150
M09167_2.00:DUX1_HUMAN:DUX3_HUMAN:DUX4	TAAYCTAATCA	60	5210
M08802_2.00:FOS:FOSB:FOSL1:FOSL2	RTGACTCAB	61	1963
M09968_2.00:JUN:JUNB:JUND	TGACTCAN	62	3246
M09992_2.00:JUN:JUNB:JUND	TGACTCAN	63	3182
M05835_2.00:FOSL2	ATGASTCA	64	1853
M11349_2.00:STAT1	CAHTTCCS	65	2509
M04037_2.00:JUN:JUNB:JUND	ATGACKCAY	66	2017
M11219_2.00:NFATC1:NFATC2:NFATC3:NFATC4	DGGAAAAN	67	3025
M11350_2.00:STAT1	VWTTTCCN	68	6238
M09495_2.00:BATF:BATF3	ATGASTCATH	69	1742
M04291_2.00:ATF3:JDP2	NRTGASTCAYN	70	2009
M09490_2.00:FOS:FOSB:FOSL1:FOSL2	NNATGASTCATH	71	1974
M03448_2.00:NFKB1:NFKB2	AGGGGAWTCCCCT	72	5665
M09494_2.00:FOS:FOSB:FOSL1:FOSL2	NNVTGASTCATN	73	2026
M10136_2.00:MZF1	TGGGGAG	74	3104
M08814_2.00:FOS:FOSB:FOSL1:FOSL2	VTGACTCAB	75	2626
M02663_2.00:MZF1	TCCCCA	76	3350
M04033_2.00:ATF3:JDP2	ATGACTCAY	77	1587
M01000_2.00:JUN:JUNB:JUND	NATGACTCAY	78	1628
M05403_2.00:DUXA	TAATYTAATCA	79	7151
M08837_2.00:JUN:JUNB:JUND	RTGACTCABY	80	1565
M08069_2.00:FOS:FOSB:FOSL1:FOSL2	DVTGASTCATB	81	1577
M10003_2.00:FOS:FOSB:FOSL1:FOSL2	TGAGTCAK	82	2585
M03244_2.00:DUXA	NTAATYTAATCAR	83	5699
M08135_2.00:DUX1_HUMAN:DUX3_HUMAN:DUX4	TAATYYAATCA	84	3463
M07763_2.00:ZNF705G	AGAGGTTTCTT	85	4240
M08825_2.00:ATF3:JDP2	VTGACTCAB	86	2436
M08803_2.00:JUN:JUNB:JUND	DVTGACTCABH	87	1708
M00155_2.00:ELF5:SPI1:SPIB:SPIC	WDRVGGAAST	88	2967
M05360_2.00:ALX1:ALX3:ALX4:ARX:BARX1:BARX2:BSX:DRGX:EMX1:EMX2:EN1:EN2:ESX1:EVX1:EVX2:GBX1:GBX2:GSX1:GSX2:HESX1:HOXA2:HOXA3:HOXB2:HOXB3:HOXD3:ISX:LBX1:LBX2:LHX1:LHX2:LHX3:LHX4:LHX5:LHX6:LHX8:LHX9:LMX1A:LMX1B:MEOX1:MIXL1:MNX1:MSX1:MSX2:NKX1-1:NKX1-2:NOBOX:NOTO:OTP:PDX1:PHOX2A:PHOX2B:PROP1:PRRX1:PRRX2:RAX:RAX2:SEBOX:SHOX:SHOX2:UNCX:VAX1:VAX2:VSX1:VSX2:ZFHX2	TAATTNAATTA	89	7134
M08797_2.00:JUN:JUNB:JUND	RRTGACTCAYC	90	1261
M04289_2.00:ATF3:JDP2	VATGASTCATS	91	1491
M03264_2.00:ALX1:ALX3:ALX4:ARX:BARHL1:BARHL2:BARX1:BARX2:BSX:DLX1:DLX2:DLX3:DLX4:DLX5:DLX6:DRGX:EMX1:EMX2:EN1:EN2:ESX1:EVX1:EVX2:GBX1:GBX2:GSX1:GSX2:HESX1:HOXA1:HOXA2:HOXA3:HOXB1:HOXB2:HOXB3:HOXD3:ISX:LBX1:LBX2:LHX1:LHX2:LHX3:LHX4:LHX5:LHX6:LHX8:LHX9:LMX1A:LMX1B:MEOX1:MIXL1:MNX1:MSX1:MSX2:NKX1-1:NKX1-2:NOBOX:NOTO:OTP:PDX1:PHOX2A:PHOX2B:PROP1:PRRX1:PRRX2:RAX:RAX2:SEBOX:SHOX:SHOX2:UNCX:VAX1:VAX2:VS…	NTAATTAAATTAN	92	5778
M11241_2.00:RELA	AAAGTCCC	93	4740
M08070_2.00:JUN:JUNB:JUND	DGRTGACTCAK	94	1321
M03876_2.00:ALX1:ALX3:ALX4:ARX:BARX1:BARX2:BSX:DLX1:DLX2:DLX3:DLX4:DLX5:DLX6:DRGX:EMX1:EMX2:EN1:EN2:ESX1:EVX1:EVX2:GBX1:GBX2:GSX1:GSX2:HESX1:HOXA1:HOXA2:HOXA3:HOXB1:HOXB2:HOXB3:HOXD3:ISL1:ISL2:ISX:LBX1:LBX2:LHX1:LHX2:LHX3:LHX4:LHX5:LHX6:LHX8:LHX9:LMX1A:LMX1B:MEOX1:MIXL1:MNX1:MSX1:MSX2:NKX1-1:NKX1-2:NOBOX:NOTO:OTP:PDX1:PHOX2A:PHOX2B:PROP1:PRRX1:PRRX2:RAX:RAX2:SEBOX:SHOX:SHOX2:UNCX:VAX1:VAX2:VSX1:V…	TAATTAAATTA	95	5931
M09489_2.00:ATF3:JDP2	DATGASTCATHN	96	1323
M03841_2.00:ALX1:ALX3:ALX4:ARX:BARHL1:BARHL2:BARX1:BARX2:BSX:DRGX:EMX1:EMX2:EN1:EN2:ESX1:EVX1:EVX2:GBX1:GBX2:GSX1:GSX2:HESX1:HOXA2:HOXA3:HOXB2:HOXB3:HOXD3:ISX:LBX1:LBX2:LHX1:LHX2:LHX3:LHX4:LHX5:LHX6:LHX8:LHX9:LMX1A:LMX1B:MEOX1:MEOX2:MIXL1:MNX1:MSX1:MSX2:NKX1-1:NKX1-2:NOBOX:NOTO:OTP:PDX1:PHOX2A:PHOX2B:PROP1:PRRX1:PRRX2:RAX:RAX2:SEBOX:SHOX:SHOX2:UNCX:VAX1:VAX2:VSX1:VSX2:ZFHX2	NTAATTSGATTAS	97	5911
M10133_2.00:MZF1	RGTGGGGA	98	2953
M08806_2.00:JUN:JUNB:JUND	DRTGACTCATC	99	1157
M03226_2.00:ALX1:ALX3:ALX4:ARX:BARX1:BARX2:BSX:DLX2:DLX3:DLX5:DRGX:EMX1:EMX2:EN1:EN2:ESX1:EVX1:EVX2:GBX1:GBX2:GSX1:GSX2:HESX1:HOXA2:HOXA3:HOXB2:HOXB3:HOXD3:ISX:LBX1:LBX2:LHX1:LHX2:LHX3:LHX4:LHX5:LHX6:LHX8:LHX9:LMX1A:LMX1B:MEOX1:MIXL1:MNX1:MSX1:MSX2:NKX1-1:NKX1-2:NOBOX:NOTO:OTP:PDX1:PHOX2A:PHOX2B:PROP1:PRRX1:PRRX2:RAX:RAX2:SEBOX:SHOX:SHOX2:UNCX:VAX1:VAX2:VSX1:VSX2:ZFHX2:ZFHX3	NTAATTARATTAN	100	5696
M08805_2.00:FOS:FOSB:FOSL1:FOSL2	GRTGACTCAYYC	101	1234
M08821_2.00:FOS:FOSB:FOSL1:FOSL2	GRTGACTCAYYC	102	1235
M08828_2.00:FOS:FOSB:FOSL1:FOSL2	GRTGACTCAYC	103	1289
M08071_2.00:FOS:FOSB:FOSL1:FOSL2	RGTGACTCATV	104	1202
M03852_2.00:ALX1:ALX3:ALX4:ARX:BARX1:BARX2:BSX:DLX1:DLX2:DLX3:DLX4:DLX5:DLX6:DRGX:EMX1:EMX2:EN1:EN2:ESX1:EVX1:EVX2:GBX1:GBX2:GSX1:GSX2:HESX1:HOXA1:HOXA2:HOXA3:HOXB1:HOXB2:HOXB3:HOXD3:ISX:LBX1:LBX2:LHX2:LHX3:LHX4:LHX6:LHX8:LHX9:LMX1A:LMX1B:MEOX1:MIXL1:MNX1:MSX1:MSX2:NKX1-1:NKX1-2:NOBOX:NOTO:OTP:PDX1:PHOX2A:PHOX2B:PROP1:PRRX1:PRRX2:RAX:RAX2:SEBOX:SHOX:SHOX2:UNCX:VAX1:VAX2:VSX1:VSX2:ZFHX2:ZFHX3	TAATTNAATTA	105	5918
M03849_2.00:ALX1:ALX3:ALX4:ARX:BARX1:BARX2:BSX:DLX1:DLX2:DLX3:DLX4:DLX5:DLX6:DRGX:EMX1:EMX2:EN1:EN2:ESX1:EVX1:EVX2:GBX1:GBX2:GSX1:GSX2:HESX1:HOXA1:HOXA2:HOXA3:HOXB1:HOXB2:HOXB3:HOXD3:ISX:LBX1:LBX2:LHX1:LHX2:LHX3:LHX4:LHX5:LHX6:LHX8:LHX9:LMX1A:LMX1B:MEOX1:MIXL1:MNX1:MSX1:MSX2:NKX1-1:NKX1-2:NOBOX:NOTO:OTP:PDX1:PHOX2A:PHOX2B:PROP1:PRRX1:PRRX2:RAX:RAX2:SEBOX:SHOX:SHOX2:UNCX:VAX1:VAX2:VSX1:VSX2:ZFHX2:…	STAATTMGATTAN	106	5915
M07838_2.00:JUN:JUNB:JUND	GRTGACTCAYC	107	1123
M03194_2.00:ALX1:ALX3:ALX4:ARX:BARX1:BARX2:BSX:DLX1:DLX2:DLX3:DLX6:DRGX:EMX1:EMX2:EN1:EN2:ESX1:EVX1:EVX2:GBX1:GBX2:GSX1:GSX2:HESX1:HOXA2:HOXA3:HOXB2:HOXB3:HOXD3:ISX:LBX1:LBX2:LHX1:LHX2:LHX3:LHX4:LHX5:LHX6:LHX8:LHX9:LMX1A:LMX1B:MEOX1:MIXL1:MNX1:MSX1:MSX2:NKX1-1:NKX1-2:NOBOX:NOTO:OTP:PDX1:PHOX2A:PHOX2B:PROP1:PRRX1:PRRX2:RAX:RAX2:SEBOX:SHOX:SHOX2:UNCX:VAX1:VAX2:VSX1:VSX2:ZFHX2:ZFHX3	TAATTARATTA	108	5677
M09989_2.00:FOS:FOSB:FOSL1:FOSL2	TGACTCAD	109	1327
M05836_2.00:JUN:JUNB:JUND	ATGACTCATH	110	1389
M03122_2.00:ALX1:ALX3:ALX4:ARX:BARX1:BARX2:BSX:DLX2:DLX3:DRGX:EMX1:EMX2:EN1:EN2:ESX1:EVX1:EVX2:GBX1:GBX2:GSX1:GSX2:HESX1:HOXA2:HOXA3:HOXB2:HOXB3:HOXD3:ISX:LBX1:LBX2:LHX1:LHX2:LHX3:LHX4:LHX5:LHX6:LHX8:LHX9:LMX1A:LMX1B:MEOX1:MIXL1:MNX1:MSX1:MSX2:NKX1-1:NKX1-2:NOBOX:NOTO:OTP:PDX1:PHOX2A:PHOX2B:PROP1:PRRX1:PRRX2:RAX:RAX2:SEBOX:SHOX:SHOX2:UNCX:VAX1:VAX2:VSX1:VSX2:ZFHX2	TAATTARATTA	111	5710
M06018_2.00:JUN:JUNB:JUND	RATGASTCAYC	112	1184
M03114_2.00:ALX1:ALX3:ALX4:ARX:BARX1:BARX2:BSX:DLX1:DLX2:DLX3:DLX6:DRGX:EMX1:EMX2:EN1:EN2:ESX1:EVX1:EVX2:GBX1:GBX2:GSX1:GSX2:HESX1:HOXA2:HOXA3:HOXB2:HOXB3:HOXD3:ISX:LBX1:LBX2:LHX1:LHX2:LHX3:LHX4:LHX5:LHX6:LHX8:LHX9:LMX1A:LMX1B:MEOX1:MIXL1:MNX1:MSX1:MSX2:NKX1-1:NKX1-2:NOBOX:NOTO:OTP:PDX1:PHOX2A:PHOX2B:PROP1:PRRX1:PRRX2:RAX:RAX2:SEBOX:SHOX:SHOX2:UNCX:VAX1:VAX2:VSX1:VSX2:ZFHX2:ZFHX3	TAATTRRATTA	113	5707
M04340_2.00:JUN:JUNB:JUND	GATGACKCATM	114	1180
M03878_2.00:ALX1:ALX3:ALX4:ARX:BARX1:BARX2:BSX:DLX1:DLX2:DLX3:DLX4:DLX5:DLX6:DRGX:EMX1:EMX2:EN1:EN2:ESX1:EVX1:EVX2:GBX1:GBX2:GSX1:GSX2:HESX1:HOXA1:HOXA2:HOXA3:HOXB1:HOXB2:HOXB3:HOXD3:ISL1:ISL2:ISX:LBX1:LBX2:LHX1:LHX2:LHX3:LHX4:LHX5:LHX6:LHX8:LHX9:LMX1A:LMX1B:MEOX1:MIXL1:MNX1:MSX1:MSX2:NKX1-1:NKX1-2:NOBOX:NOTO:OTP:PDX1:PHOX2A:PHOX2B:PROP1:PRRX1:PRRX2:RAX:RAX2:SEBOX:SHOX:SHOX2:UNCX:VAX1:VAX2:VSX1:V…	TAATTAAATTA	115	5933
M10111_2.00:PRDM1	CACTTTCAC	116	5390
M05359_2.00:ALX1:ALX3:ALX4:ARX:BARX1:BARX2:BSX:DRGX:EMX1:EMX2:EN1:EN2:ESX1:EVX1:EVX2:GBX1:GBX2:GSX1:GSX2:HESX1:HOXA2:HOXA3:HOXB2:HOXB3:HOXD3:ISX:LBX1:LBX2:LHX1:LHX2:LHX3:LHX4:LHX5:LHX6:LHX8:LHX9:LMX1A:LMX1B:MEOX1:MIXL1:MNX1:MSX1:MSX2:NKX1-1:NKX1-2:NOBOX:NOTO:OTP:PDX1:PHOX2A:PHOX2B:PROP1:PRRX1:PRRX2:RAX:RAX2:SEBOX:SHOX:SHOX2:UNCX:VAX1:VAX2:VSX1:VSX2:ZFHX2	TAATYNRATTA	117	7133
M11222_2.00:NFATC1:NFATC2:NFATC3:NFATC4	GGAAAAWNTN	118	2487
M11365_2.00:STAT6	GMYTTCCY	119	6265
M04283_2.00:JUN:JUNB:JUND	SATGASTCATC	120	7267
M03079_2.00:ALX1:ALX3:ALX4:ARX:BARX1:BARX2:BSX:DLX2:DLX3:DLX5:DRGX:EMX1:EMX2:EN1:EN2:ESX1:EVX1:EVX2:GBX1:GBX2:GSX1:GSX2:HESX1:HOXA2:HOXA3:HOXB2:HOXB3:HOXD3:ISX:LBX1:LBX2:LHX1:LHX2:LHX3:LHX4:LHX5:LHX6:LHX8:LHX9:LMX1A:LMX1B:MEOX1:MIXL1:MNX1:MSX1:MSX2:NKX1-1:NKX1-2:NOBOX:NOTO:OTP:PDX1:PHOX2A:PHOX2B:PROP1:PRRX1:PRRX2:RAX:RAX2:SEBOX:SHOX:SHOX2:UNCX:VAX1:VAX2:VSX1:VSX2:ZFHX2:ZFHX3	NTAATTNRATTAD	121	6436
M09210_2.00:ALX1:ALX3:ALX4:ARX:BARX1:BARX2:BSX:DLX1:DLX2:DLX3:DLX4:DLX5:DLX6:DRGX:EMX1:EMX2:EN1:EN2:ESX1:EVX1:EVX2:GBX1:GBX2:GSX1:GSX2:HESX1:HOXA1:HOXA2:HOXA3:HOXB1:HOXB2:HOXB3:HOXD3:ISX:LBX1:LBX2:LHX1:LHX2:LHX3:LHX4:LHX5:LHX6:LHX8:LHX9:LMX1A:LMX1B:MEOX1:MIXL1:MNX1:MSX1:MSX2:NKX1-1:NKX1-2:NOBOX:NOTO:OTP:PDX1:PHOX2A:PHOX2B:PROP1:PRRX1:PRRX2:RAX:RAX2:SEBOX:SHOX:SHOX2:UNCX:VAX1:VAX2:VSX1:VSX2:ZFHX2:…	TAATTRAATTA	122	5212
M10002_2.00:FOS:FOSB:FOSL1:FOSL2	TGACTCAB	123	1060
M01475_2.00:ELF5:SPI1:SPIB:SPIC	ADGVGGAAGT	124	2886
M11239_2.00:RELA	BCWGGGGANTT	125	2489
M11244_2.00:RELA	YGRGAAAAHCM	126	2268
M07827_2.00:FOS:FOSB:FOSL1:FOSL2	ATGACTCACYC	127	1306
M03191_2.00:ALX1:ALX3:ALX4:ARX:BARHL1:BARHL2:BARX1:BARX2:BSX:DLX1:DLX2:DLX3:DLX4:DLX5:DLX6:DRGX:EMX1:EMX2:EN1:EN2:ESX1:EVX1:EVX2:GBX1:GBX2:GSX1:GSX2:HESX1:HOXA1:HOXA2:HOXA3:HOXB1:HOXB2:HOXB3:HOXD3:ISX:LBX1:LBX2:LHX1:LHX2:LHX3:LHX4:LHX5:LHX6:LHX8:LHX9:LMX1A:LMX1B:MEOX1:MIXL1:MNX1:MSX1:MSX2:NKX1-1:NKX1-2:NOBOX:NOTO:OTP:PDX1:PHOX2A:PHOX2B:PROP1:PRRX1:PRRX2:RAX:RAX2:SEBOX:SHOX:SHOX2:UNCX:VAX1:VAX2:VS…	NTAATTAAATTAN	128	5675
M03278_2.00:ALX1:ALX3:ALX4:ARX:BARX1:BARX2:BSX:DLX2:DLX3:DLX5:DRGX:EMX1:EMX2:EN1:EN2:ESX1:EVX1:EVX2:GBX1:GBX2:GSX1:GSX2:HESX1:HOXA2:HOXA3:HOXB2:HOXB3:HOXD3:ISX:LBX1:LBX2:LHX1:LHX2:LHX3:LHX4:LHX5:LHX6:LHX8:LHX9:LMX1A:LMX1B:MEOX1:MIXL1:MNX1:MSX1:MSX2:NKX1-1:NKX1-2:NOBOX:NOTO:OTP:PDX1:PHOX2A:PHOX2B:PROP1:PRRX1:PRRX2:RAX:RAX2:SEBOX:SHOX:SHOX2:UNCX:VAX1:VAX2:VSX1:VSX2:ZFHX2:ZFHX3	DTAATTDAATTAN	129	5786
M03113_2.00:ALX1:ALX3:ALX4:ARX:BARX1:BARX2:BSX:DLX1:DLX2:DLX3:DLX6:DRGX:EMX1:EMX2:EN1:EN2:ESX1:EVX1:EVX2:GBX1:GBX2:GSX1:GSX2:HESX1:HOXA2:HOXA3:HOXB2:HOXB3:HOXD3:ISX:LBX1:LBX2:LHX1:LHX2:LHX3:LHX4:LHX5:LHX6:LHX8:LHX9:LMX1A:LMX1B:MEOX1:MIXL1:MNX1:MSX1:MSX2:NKX1-1:NKX1-2:NOBOX:NOTO:OTP:PDX1:PHOX2A:PHOX2B:PROP1:PRRX1:PRRX2:RAX:RAX2:SEBOX:SHOX:SHOX2:UNCX:VAX1:VAX2:VSX1:VSX2:ZFHX2:ZFHX3	TAATTRRATTA	130	5706
M11165_2.00:AR:NR3C1:NR3C2:PGR	GWDCWTNNTGTTCTN	131	1504
M03174_2.00:ALX1:ALX3:ALX4:ARX:BARX1:BARX2:BSX:DLX2:DLX3:DLX5:DRGX:EMX1:EMX2:EN1:EN2:ESX1:EVX1:EVX2:GBX1:GBX2:GSX1:GSX2:HESX1:HOXA2:HOXA3:HOXB2:HOXB3:HOXD3:ISX:LBX1:LBX2:LHX1:LHX2:LHX3:LHX4:LHX5:LHX6:LHX8:LHX9:LMX1A:LMX1B:MEOX1:MIXL1:MNX1:MSX1:MSX2:NKX1-1:NKX1-2:NOBOX:NOTO:OTP:PDX1:PHOX2A:PHOX2B:PROP1:PRRX1:PRRX2:RAX:RAX2:SEBOX:SHOX:SHOX2:UNCX:VAX1:VAX2:VSX1:VSX2:ZFHX2:ZFHX3	NTAATTDRATTAD	132	5731
M08846_2.00:JUN:JUNB:JUND	RTGACTCAYCC	133	1275
M01001_2.00:JUN:JUNB:JUND	ATGACKCAH	134	2623
M07735_2.00:ZNF273	GTAGCTCCT	135	4184
M02678_2.00:SPI1:SPIB:SPIC	AGAGGAA	136	1757
M08188_2.00:ATF3:JDP2	GATGASTCAY	137	745
M07835_2.00:JUN:JUNB:JUND	GATGACTCATH	138	4257
M09924_2.00:FOSL2	TGASTCAYCN	139	1332
M10414_2.00:RBPJ	TTCCCACG	140	4682
M04267_2.00:NFE2:NFE2L1:NFE2L2:NFE2L3	VATGASTCATB	141	1033
M10475_2.00:ELF5:SPI1:SPIB:SPIC	ACTTCCTCT	142	4481
M08064_2.00:FOSL2	KGRTGACTCAB	143	1193
M08819_2.00:FOS:FOSB:FOSL1:FOSL2	GRTGACTCAYCC	144	1070
M09988_2.00:FOS:FOSB:FOSL1:FOSL2	NSTGACTCAN	145	3066
M10301_2.00:IKZF1:IKZF2:IKZF3	NHTTGGGAATRCC	146	4592
M03021_2.00:FOXO1:FOXO3:FOXO4:FOXO6:FOXP4	TTTCCCCACAC	147	6470
M08232_2.00:ZNF200	ACTTCC	148	1841
M08073_2.00:JUN:JUNB:JUND	ARRRRATGASTCAT	149	1006
M10492_2.00:ELF1:ELF2:ELF4:ELK1:ELK3:ELK4:ERF:ERG:ETS1:ETS2:ETV1:ETV2:ETV3:ETV3L:ETV4:ETV5:FEV:FLI1:GABPA	GGAAGY	150	3128
M01816_2.00:JUN:JUNB:JUND	ATGACGYAW	151	2231
M09971_2.00:BATF:BATF3	GWDATGAGTC	152	343
M09985_2.00:HLF:TEF	ATGTTWAYATAA	153	5366
M03217_2.00:ALX1:ALX3:ALX4:ARX:BARX1:BARX2:BSX:DLX1:DLX2:DLX3:DLX4:DLX5:DLX6:DRGX:EMX1:EMX2:EN1:EN2:ESX1:EVX1:EVX2:GBX1:GBX2:GSX1:GSX2:HESX1:HOXA1:HOXA2:HOXA3:HOXB1:HOXB2:HOXB3:HOXD3:ISX:LBX1:LBX2:LHX1:LHX2:LHX3:LHX4:LHX5:LHX6:LHX8:LHX9:LMX1A:LMX1B:MEOX1:MIXL1:MNX1:MSX1:MSX2:NKX1-1:NKX1-2:NOBOX:NOTO:OTP:PDX1:PHOX2A:PHOX2B:PROP1:PRRX1:PRRX2:RAX:RAX2:SEBOX:SHOX:SHOX2:UNCX:VAX1:VAX2:VSX1:VSX2:ZFHX2:…	TAATTRRATTA	154	442
M04284_2.00:JUN:JUNB:JUND	SATGACTCATS	155	7268
M00773_2.00:MZF1	RATCCCCM	156	6296
M08782_2.00:NFE2:NFE2L1:NFE2L2:NFE2L3	NATGACT	157	716
M08831_2.00:NFE2:NFE2L1:NFE2L2:NFE2L3	NATGACT	158	715
M10359_2.00:ZIC1:ZIC2:ZIC3:ZIC4:ZIC5	CCCGCTGGG	159	4704
M05407_2.00:HOXA3:HOXA4:HOXA5:HOXA6:HOXA7:HOXB3:HOXB4:HOXB5:HOXB6:HOXB7:HOXB8:HOXC4:HOXC5:HOXC6:HOXC8:HOXD3:HOXD4:HOXD8:PDX1	SYTAATTACC	160	7153
M03875_2.00:ALX1:ALX3:ALX4:ARX:BARX1:BARX2:BSX:DLX2:DLX3:DRGX:EMX1:EMX2:EN1:EN2:ESX1:EVX1:EVX2:GBX1:GBX2:GSX1:GSX2:HESX1:HOXA2:HOXA3:HOXB2:HOXB3:HOXD3:ISX:LBX1:LBX2:LHX1:LHX2:LHX3:LHX4:LHX5:LHX6:LHX8:LHX9:LMX1A:LMX1B:MEOX1:MIXL1:MNX1:MSX1:MSX2:NKX1-1:NKX1-2:NOBOX:NOTO:OTP:PDX1:PHOX2A:PHOX2B:PROP1:PRRX1:PRRX2:RAX:RAX2:SEBOX:SHOX:SHOX2:UNCX:VAX1:VAX2:VSX1:VSX2:ZFHX2:ZFHX3	TAATTRSATTA	161	5930
M07833_2.00:FOS:FOSB:FOSL1:FOSL2	GGGTGASTCAT	162	1042
M10413_2.00:RBPJ	ASCGTGGGAAM	163	4700
M08781_2.00:FOSL2	RATGACTCATYM	164	1174
M05057_2.00:BARX1:BARX2:BSX:DLX1:DLX2:DLX3:DLX4:DLX5:DLX6:EMX1:EMX2:EN1:EN2:EVX1:EVX2:GBX1:GBX2:GSX1:GSX2:HOXA1:HOXA2:HOXA3:HOXA4:HOXA5:HOXB1:HOXB2:HOXB3:HOXB4:HOXB5:HOXC4:HOXC5:HOXD1:HOXD3:HOXD4:ISX:MEOX1:MEOX2:MNX1:MSX1:MSX2:NANOG:NANOGP8:NKX1-1:NKX1-2:PDX1:PROP1:SHOX:SHOX2:UNCX:VAX1:VAX2:VENTX	BTAATTAC	165	6647
M01805_2.00:FOS:FOSB:FOSL1:FOSL2	NNATGACKCAH	166	2470
M07817_2.00:JUN:JUNB:JUND	RTGASTCATCCYB	167	4246
M07826_2.00:FOS:FOSB:FOSL1:FOSL2	GATGASTCACWSN	168	4254
M03874_2.00:ALX1:ALX3:ALX4:ARX:BARX1:BARX2:BSX:DLX2:DLX3:DLX4:DLX5:DRGX:EMX1:EMX2:EN1:EN2:ESX1:EVX1:EVX2:GBX1:GBX2:GSX1:GSX2:HESX1:HOXA2:HOXA3:HOXB1:HOXB2:HOXB3:HOXD3:ISX:LBX1:LBX2:LHX1:LHX2:LHX3:LHX4:LHX5:LHX6:LHX8:LHX9:LMX1A:LMX1B:MEOX1:MIXL1:MNX1:MSX1:MSX2:NKX1-1:NKX1-2:NOBOX:NOTO:OTP:PDX1:PHOX2A:PHOX2B:PROP1:PRRX1:PRRX2:RAX:RAX2:SEBOX:SHOX:SHOX2:UNCX:VAX1:VAX2:VSX1:VSX2:ZFHX2:ZFHX3	NTAATBNVATTAN	169	5929
M08067_2.00:JUN:JUNB:JUND	DRTGACTCATS	170	1100
M11232_2.00:NFATC1:NFATC2:NFATC3:NFATC4	TGGAAAAWN	171	2112
M04008_2.00:NFE2:NFE2L1:NFE2L2:NFE2L3	ATGACTCAY	172	1164
M10738_2.00:SIX1:SIX2:SIX4:SIX5	GARTTGTAG	173	1603
M04333_2.00:FOS:FOSB:FOSL1:FOSL2	SATGAWTCATC	174	7239
M11421_2.00:LTF	GGCACTTGC	175	3079
M01842_2.00:JUN:JUNB:JUND	ATGACKCAH	176	410
M11366_2.00:STAT6	TTCYCMGGAAD	177	4787
M09672_2.00:HOXA10:HOXA11:HOXA6:HOXA9:HOXB6:HOXB8:HOXB9:HOXC10:HOXC11:HOXC12:HOXC5:HOXC6:HOXC8:HOXC9:HOXD10:HOXD11:HOXD12:HOXD8:HOXD9	TCATAAAACM	178	206
M09979_2.00:ATF3:JDP2	ATKRCGTCAGS	179	5292
M00760_2.00:JUN:JUNB:JUND	TGACKYMW	180	1814
M10272_2.00:ZNF354C	CCACS	181	2857
M00995_2.00:JUN:JUNB:JUND	ATGACKCAW	182	2829
M08390_2.00:ZSCAN5C	GYTTTRTTGACTCAC	183	3882
M05299_2.00:ALX1:ALX3:ALX4:ARX:BARX1:BARX2:BSX:DLX1:DLX2:DLX3:DLX4:DLX5:DLX6:DRGX:EMX1:EMX2:EN1:EN2:ESX1:EVX1:EVX2:GBX1:GBX2:GSX1:GSX2:HESX1:HOXA1:HOXA2:HOXA3:HOXB1:HOXB2:HOXB3:HOXD3:ISX:LBX1:LBX2:LHX1:LHX2:LHX3:LHX4:LHX5:LHX6:LHX8:LHX9:LMX1A:LMX1B:MEOX1:MIXL1:MNX1:MSX1:MSX2:NKX1-1:NKX1-2:NOBOX:NOTO:OTP:PDX1:PHOX2A:PHOX2B:PROP1:PRRX1:PRRX2:RAX:RAX2:SEBOX:SHOX:SHOX2:UNCX:VAX1:VAX2:VSX1:VSX2:ZFHX2:…	TAATTRSATTA	184	444
M01822_2.00:JUN:JUNB:JUND	ATGACTCAH	185	1780
M04266_2.00:NFE2:NFE2L1:NFE2L2:NFE2L3	VATGASTCATB	186	718
M02751_2.00:RUNX1:RUNX2:RUNX3	AACCRCAA	187	2190
M09130_2.00:HOXA10:HOXA11:HOXA5:HOXA6:HOXA7:HOXA9:HOXB5:HOXB6:HOXB8:HOXB9:HOXC10:HOXC11:HOXC5:HOXC6:HOXC8:HOXC9:HOXD10:HOXD11:HOXD8:HOXD9	WCATAAATYATM	188	5246
M09170_2.00:HOXA10:HOXA11:HOXA6:HOXA9:HOXB6:HOXB8:HOXB9:HOXC10:HOXC11:HOXC12:HOXC6:HOXC8:HOXC9:HOXD10:HOXD11:HOXD12:HOXD8:HOXD9	WCATAAATYATM	189	5195
M08369_2.00:ZNF33A	TCAGTGCAC	190	995
M10731_2.00:DBX2:NKX3-1:NKX3-2	NCACTTAKTCN	191	1546
M02086_2.00:ALX1:ALX3:ALX4:ARX:DRGX:EN1:EN2:ESX1:ISX:LHX2:LHX3:LHX4:LHX6:LHX8:LHX9:LMX1A:LMX1B:MIXL1:OTP:PHOX2A:PHOX2B:PROP1:PRRX1:PRRX2:RAX:RAX2:SEBOX:SHOX:SHOX2:UNCX:VSX1:VSX2:ZFHX2	NTGATTRN	192	3305
M04024_2.00:NFE2:NFE2L1:NFE2L2:NFE2L3	ATGACTCAT	193	730
M09990_2.00:FOS:FOSB:FOSL1:FOSL2	RTGASTCAY	194	731
M10274_2.00:ZBTB7A	AGTGGGTSBCB	195	2790
M09960_2.00:NFE2:NFE2L1:NFE2L2:NFE2L3	ATGACTCAG	196	5277
M11361_2.00:STAT4	GATTTCYW	197	2506
M07767_2.00:ZNF736	AAAARCCCCAGA	198	4279
M03776_2.00:ALX1:ALX3:ALX4:ARX:BARX1:BARX2:BSX:DLX1:DLX2:DLX3:DLX4:DLX5:DLX6:DRGX:EMX1:EMX2:EN1:EN2:ESX1:EVX1:EVX2:GBX1:GBX2:GSX1:GSX2:HESX1:HOXA2:HOXA3:HOXB2:HOXB3:HOXD3:ISX:LBX1:LBX2:LHX1:LHX2:LHX3:LHX4:LHX5:LHX6:LHX8:LHX9:LMX1A:LMX1B:MEOX1:MIXL1:MNX1:MSX1:MSX2:NKX1-1:NKX1-2:NOBOX:NOTO:OTP:PDX1:PHOX2A:PHOX2B:PROP1:PRRX1:PRRX2:RAX:RAX2:SEBOX:SHOX:SHOX2:UNCX:VAX1:VAX2:VSX1:VSX2:ZFHX2:ZFHX3	TAATBNVATTA	199	5812
M10322_2.00:ZNF316	RTTGAAAAGC	200	4607
M00156_2.00:EHF:ELF1:ELF2:ELF3:ELF4:ELF5:ETV6:ETV7	ANVMGGAART	201	3319
M09938_2.00:BACH1:BACH2	CRTGAGTCATC	202	1034
M05189_2.00:BARX1:BARX2:BSX:EMX1:EMX2:EN1:EN2:EVX1:EVX2:GBX1:GBX2:GSX1:GSX2:HMX1:HMX2:HMX3:HOXA1:HOXA2:HOXA3:HOXA4:HOXA5:HOXB1:HOXB2:HOXB3:HOXB4:HOXB5:HOXC4:HOXC5:HOXD1:HOXD3:HOXD4:LBX2:MEOX1:MEOX2:MNX1:NANOG:NANOGP8:NKX1-1:NKX1-2:PDX1:TLX2:VENTX	GCTAATTRCN	203	6706
M05273_2.00:BARX1:BARX2:BSX:EMX1:EMX2:EN1:EN2:EVX1:EVX2:GBX1:GBX2:GSX1:GSX2:HMX1:HMX2:HMX3:HOXA1:HOXA2:HOXA3:HOXA4:HOXA5:HOXA6:HOXA7:HOXB1:HOXB2:HOXB3:HOXB4:HOXB5:HOXB6:HOXB7:HOXB8:HOXC4:HOXC5:HOXC6:HOXD1:HOXD3:HOXD4:HOXD8:ISX:MEOX1:MEOX2:MNX1:NKX1-1:NKX1-2:NOTO:OTP:PDX1:TLX2:VAX1:VAX2:VENTX	BTAATKRC	204	2875
M04960_2.00:BARX1:BARX2:BSX:DLX1:DLX2:DLX3:DLX4:DLX5:DLX6:EMX1:EMX2:EN1:EN2:EVX1:EVX2:GBX1:GBX2:GSX1:GSX2:HOXA1:HOXA2:HOXA3:HOXA4:HOXA5:HOXB1:HOXB2:HOXB3:HOXB4:HOXB5:HOXC4:HOXC5:HOXD1:HOXD3:HOXD4:ISX:MEOX1:MEOX2:MNX1:MSX1:MSX2:NANOG:NANOGP8:NKX1-1:NKX1-2:PDX1:PROP1:SHOX:SHOX2:UNCX:VAX1:VAX2:VENTX	BTAATTAS	205	3119
M05213_2.00:ALX1:ALX3:ALX4:ARX:DRGX:EN1:EN2:ESX1:ISX:LHX2:LHX3:LHX4:LHX6:LHX8:LHX9:LMX1A:LMX1B:MIXL1:OTP:PHOX2A:PHOX2B:PROP1:PRRX1:PRRX2:RAX:RAX2:SEBOX:SHOX:SHOX2:UNCX:VSX1:VSX2:ZFHX2	HTAACGAG	206	141
M04396_2.00:PRDM1	NCACTTTCMCTH	207	7630
M04968_2.00:BARX1:BARX2:BSX:EMX1:EMX2:EN1:EN2:EVX1:EVX2:GBX1:GBX2:GSX1:GSX2:HMX1:HMX2:HMX3:HOXA1:HOXA2:HOXA3:HOXA4:HOXA5:HOXA6:HOXA7:HOXA9:HOXB1:HOXB2:HOXB3:HOXB4:HOXB5:HOXB6:HOXB7:HOXB8:HOXB9:HOXC4:HOXC5:HOXC6:HOXC8:HOXC9:HOXD1:HOXD3:HOXD4:HOXD8:HOXD9:ISX:MEOX1:MEOX2:MNX1:NKX1-1:NKX1-2:NOTO:OTP:PDX1:VAX1:VAX2:VENTX	STAATTAC	208	1089
M04971_2.00:BARX1:BARX2:BSX:EMX1:EMX2:EN1:EN2:EVX1:EVX2:GBX1:GBX2:GSX1:GSX2:HMX1:HMX2:HMX3:HOXA1:HOXA2:HOXA3:HOXA4:HOXA5:HOXA6:HOXA7:HOXA9:HOXB1:HOXB2:HOXB3:HOXB4:HOXB5:HOXB6:HOXB7:HOXB8:HOXB9:HOXC4:HOXC5:HOXC6:HOXC8:HOXC9:HOXD1:HOXD3:HOXD4:HOXD8:HOXD9:ISX:MEOX1:MEOX2:MNX1:NKX1-1:NKX1-2:NOTO:OTP:PDX1:VAX1:VAX2:VENTX	STAATKAC	209	2200
M04542_2.00:ZNF282	TTTCCCACAACACD	210	387
M02690_2.00:PAX2	HGTCACGB	211	2124
M00740_2.00:RBPJ	HDGTTCCCAC	212	3023
M05253_2.00:ALX1:ALX3:ALX4:ARX:BARX1:BARX2:BSX:DLX2:DLX3:DRGX:EMX1:EMX2:EN1:EN2:ESX1:EVX1:EVX2:GBX1:GBX2:GSX1:GSX2:HESX1:HOXA2:HOXA3:HOXB2:HOXB3:HOXD3:ISX:LBX1:LBX2:LHX1:LHX2:LHX3:LHX4:LHX5:LHX6:LHX8:LHX9:LMX1A:LMX1B:MEOX1:MIXL1:MNX1:MSX1:MSX2:NKX1-1:NKX1-2:NOBOX:NOTO:OTP:PDX1:PHOX2A:PHOX2B:PROP1:PRRX1:PRRX2:RAX:RAX2:SEBOX:SHOX:SHOX2:UNCX:VAX1:VAX2:VSX1:VSX2:ZFHX2:ZFHX3	NTAATTAR	213	7086
M09630_2.00:RUNX1:RUNX2:RUNX3	NWAACCACADNN	214	2289
M00434_2.00:ALX1:ALX3:ALX4:ARX:DRGX:EN1:EN2:ESX1:ISX:LHX2:LHX3:LHX4:LHX6:LHX8:LHX9:LMX1A:LMX1B:MIXL1:OTP:PHOX2A:PHOX2B:PROP1:PRRX1:PRRX2:RAX:RAX2:SEBOX:SHOX:SHOX2:UNCX:VSX1:VSX2:ZFHX2	YTRATTAV	215	6259
M07815_2.00:JUN:JUNB:JUND	ATGACTCAYCC	216	4244
M04285_2.00:ATF3:JDP2	SATGASTCATC	217	7269
M04995_2.00:ALX1:ALX3:ALX4:ARX:DRGX:EN1:EN2:ESX1:ISX:LHX2:LHX3:LHX4:LHX6:LHX8:LHX9:LMX1A:LMX1B:MIXL1:OTP:PHOX2A:PHOX2B:PROP1:PRRX1:PRRX2:RAX:RAX2:SEBOX:SHOX:SHOX2:UNCX:VSX1:VSX2:ZFHX2	YTAACGAG	218	161
M01736_2.00:MITF:TFEC	NCACGTGAYN	219	2051
M09129_2.00:ALX1:ALX3:ALX4:ARX:BARHL1:BARHL2:BARX1:BARX2:BSX:DLX1:DLX2:DLX3:DLX4:DLX5:DLX6:DRGX:EMX2:EN1:EN2:GBX1:GBX2:GSX1:GSX2:HOXA1:HOXA2:HOXA3:HOXB1:HOXB2:HOXB3:HOXD1:HOXD3:ISX:LHX1:LHX5:MEOX1:MEOX2:MNX1:MSX1:MSX2:NANOG:NANOGP8:NKX1-1:NKX1-2:PDX1:PHOX2A:PHOX2B:PROP1:PRRX1:PRRX2:SHOX:SHOX2:UNCX:VAX1:VAX2:VSX1:VSX2	GMTAATTACW	220	5245
M09172_2.00:ALX1:ALX3:ALX4:ARX:BARHL1:BARHL2:BARX1:BARX2:BSX:DLX1:DLX2:DLX3:DLX4:DLX5:DLX6:DRGX:EMX2:EN1:EN2:GBX1:GBX2:GSX1:GSX2:HOXA1:HOXA2:HOXA3:HOXB1:HOXB2:HOXB3:HOXD1:HOXD3:ISX:LHX1:LHX5:MEOX1:MEOX2:MNX1:MSX1:MSX2:NANOG:NANOGP8:NKX1-1:NKX1-2:PDX1:PHOX2A:PHOX2B:PROP1:PRRX1:PRRX2:SHOX:SHOX2:UNCX:VAX1:VAX2:VSX1:VSX2	GMTAATTACW	221	5196
M11368_2.00:STAT3	NVVTTCCS	222	3261
M03024_2.00:FOXO1:FOXO3:FOXO4:FOXO6	TTTCCCCACACG	223	6471
M03770_2.00:HOXA10:HOXA5:HOXA6:HOXA7:HOXA9:HOXB4:HOXB5:HOXB6:HOXB7:HOXB8:HOXB9:HOXC10:HOXC5:HOXC6:HOXC8:HOXC9:HOXD10:HOXD8:HOXD9	VNTAATTACC	224	5807
M10154_2.00:CTCF	DNYWATASTGCCATCTAGTGG	225	5345
M05067_2.00:ALX1:ALX3:ALX4:ARX:DRGX:EMX1:EMX2:EN1:EN2:ESX1:GBX1:GBX2:GSX1:GSX2:HESX1:HOXA2:HOXA3:HOXB2:HOXB3:HOXD3:ISX:LHX1:LHX2:LHX3:LHX4:LHX5:LHX6:LHX8:LHX9:LMX1A:LMX1B:MIXL1:MNX1:MSX1:MSX2:NOBOX:NOTO:OTP:PDX1:PHOX2A:PHOX2B:PROP1:PRRX1:PRRX2:RAX:RAX2:SEBOX:SHOX:SHOX2:UNCX:VAX1:VAX2:VSX1:VSX2:ZFHX2	NTAATTAV	226	6721
M09510_2.00:ZNF143:ZNF76	ATTTCCCAGVAKSCY	227	5447
M09181_2.00:ALX1:ALX3:ALX4:ARX:BARHL1:BARHL2:BARX1:BARX2:BSX:DLX1:DLX2:DLX3:DLX4:DLX5:DLX6:DRGX:EMX1:EMX2:EN1:EN2:ESX1:EVX1:EVX2:GBX1:GBX2:GSX1:GSX2:HOXA1:HOXA2:HOXA3:HOXA4:HOXA5:HOXB1:HOXB2:HOXB3:HOXB4:HOXB5:HOXC4:HOXC5:HOXD1:HOXD3:HOXD4:ISX:MEOX1:MEOX2:MIXL1:MNX1:MSX1:MSX2:NANOG:NANOGP8:NKX1-1:NKX1-2:OTP:PDX1:PHOX2A:PHOX2B:PROP1:PRRX1:PRRX2:RAX:RAX2:SEBOX:SHOX:SHOX2:UNCX:VAX1:VAX2:VENTX:VSX1:VS…	KYTAATTGTTTT	228	5201
M01809_2.00:FOS:FOSB:FOSL1:FOSL2	GATGACGY	229	381
M04962_2.00:ALX1:ALX3:ALX4:ARX:BARHL1:BARHL2:BARX1:BARX2:BSX:DLX1:DLX2:DLX3:DLX4:DLX5:DLX6:DRGX:EMX1:EMX2:EN1:EN2:ESX1:EVX1:EVX2:GBX1:GBX2:GSX1:GSX2:HESX1:HOXA1:HOXA2:HOXA3:HOXA4:HOXA5:HOXB1:HOXB2:HOXB3:HOXB4:HOXB5:HOXC4:HOXC5:HOXD1:HOXD3:HOXD4:ISX:LHX1:LHX3:LHX4:LHX5:MEOX1:MEOX2:MIXL1:MNX1:MSX1:MSX2:NANOG:NANOGP8:NKX1-1:NKX1-2:NOTO:OTP:PDX1:PHOX2A:PHOX2B:PROP1:PRRX1:PRRX2:RAX:RAX2:SEBOX:SHOX:SHO…	STAATTAC	230	1849
M00218_2.00:ZNF200	DGTMTCCNHN	231	2798
M10198_2.00:EGR1:EGR2:EGR3:EGR4	HGTGGGHGGG	232	1884
M09519_2.00:RBPJ:RBPJL	HTTTCCCASG	233	2705
M01480_2.00:ELF5:ETV7:SPI1:SPIB:SPIC	WDVVGGAAG	234	3168
M05147_2.00:ALX1:ALX3:ALX4:ARX:BARHL1:BARHL2:BARX1:BARX2:BSX:DLX2:DRGX:EMX1:EMX2:EN1:EN2:ESX1:EVX1:EVX2:GBX1:GBX2:GSX1:GSX2:HESX1:HMX1:HMX2:HMX3:HOXA1:HOXA2:HOXA3:HOXA4:HOXA5:HOXB1:HOXB2:HOXB3:HOXB4:HOXB5:HOXC4:HOXC5:HOXD3:HOXD4:LHX2:LHX3:LHX4:LHX9:MEOX1:MEOX2:MIXL1:MNX1:MSX1:MSX2:NKX1-1:NKX1-2:NOTO:OTP:PDX1:PHOX2A:PHOX2B:PROP1:PRRX1:PRRX2:RAX:RAX2:SEBOX:SHOX:SHOX2:TLX1:TLX2:TLX3:UNCX:VAX1:VAX2:V…	CTAATTAS	235	6691
M00938_2.00:MAX	CCACGTGC	236	331
M07837_2.00:JUN:JUNB:JUND	RRRRRRATGASTCAT	237	4260
M04336_2.00:FOS:FOSB:FOSL1:FOSL2	GRTGASTCATM	238	7242
M11261_2.00:RUNX1:RUNX2:RUNX3	TGTGGTT	239	2614
M04959_2.00:BARX1:BARX2:BSX:DLX1:DLX2:DLX3:DLX4:DLX5:DLX6:EMX1:EMX2:EN1:EN2:EVX1:EVX2:GBX1:GBX2:GSX1:GSX2:HOXA1:HOXA2:HOXA3:HOXA4:HOXA5:HOXB1:HOXB2:HOXB3:HOXB4:HOXB5:HOXC4:HOXC5:HOXD1:HOXD3:HOXD4:ISX:MEOX1:MEOX2:MNX1:MSX1:MSX2:NANOG:NANOGP8:NKX1-1:NKX1-2:PDX1:PROP1:SHOX:SHOX2:UNCX:VAX1:VAX2:VENTX	STAATTAS	240	6683
M10004_2.00:JUN:JUNB:JUND	TGACTC	241	2661
M11263_2.00:RUNX1:RUNX2:RUNX3	TGTGGT	242	2421
M09643_2.00:STAT6	ABTTCYYRRGAA	243	5522
M05587_2.00:AR:NR3C1:NR3C2:PGR	RGWACATWATGTWCY	244	6967
M05058_2.00:BARX1:BARX2:BSX:DLX1:DLX2:DLX3:DLX4:DLX5:DLX6:EMX1:EMX2:EN1:EN2:EVX1:EVX2:GBX1:GBX2:GSX1:GSX2:HOXA1:HOXA2:HOXA3:HOXA4:HOXA5:HOXB1:HOXB2:HOXB3:HOXB4:HOXB5:HOXC4:HOXC5:HOXD1:HOXD3:HOXD4:ISX:MEOX1:MEOX2:MNX1:MSX1:MSX2:NANOG:NANOGP8:NKX1-1:NKX1-2:PDX1:PROP1:SHOX:SHOX2:UNCX:VAX1:VAX2:VENTX	GTAATTAN	245	6648
M00736_2.00:RBPJ	NNDTTCCCAC	246	2883
M10891_2.00:IRF4:IRF8	AGTTTCA	247	3089
M05292_2.00:ALX1:ALX3:ALX4:ARX:BARHL1:BARHL2:BARX1:BARX2:BSX:DLX1:DLX2:DLX3:DLX4:DLX5:DLX6:DRGX:EMX1:EMX2:EN1:EN2:ESX1:EVX1:EVX2:GBX1:GBX2:GSX1:GSX2:HESX1:HOXA1:HOXA2:HOXA3:HOXA4:HOXA5:HOXB1:HOXB2:HOXB3:HOXB4:HOXB5:HOXC4:HOXC5:HOXD1:HOXD3:HOXD4:ISX:LHX1:LHX3:LHX4:LHX5:MEOX1:MEOX2:MIXL1:MNX1:MSX1:MSX2:NANOG:NANOGP8:NKX1-1:NKX1-2:NOTO:OTP:PDX1:PHOX2A:PHOX2B:PROP1:PRRX1:PRRX2:RAX:RAX2:SEBOX:SHOX:SHO…	STAATTAS	248	1895
M05392_2.00:BARHL1:BARHL2:BSX:DLX2:EMX1:EMX2:EN1:EN2:GBX1:GBX2:GSX1:GSX2:HMX1:HMX2:HMX3:HOXA3:HOXA4:HOXA5:HOXB3:HOXB4:HOXB5:HOXC4:HOXC5:HOXD3:HOXD4:LBX2:MEOX1:MEOX2:MNX1:MSX1:MSX2:NANOG:NANOGP8:NKX1-1:NKX1-2:PDX1:TLX1:TLX2:TLX3:VAX1:VAX2:VENTX	GTTAAKTGS	249	3048
M05069_2.00:HOXA3:HOXA4:HOXA5:HOXA6:HOXA7:HOXA9:HOXB3:HOXB4:HOXB5:HOXB6:HOXB7:HOXB8:HOXB9:HOXC4:HOXC5:HOXC6:HOXC8:HOXC9:HOXD3:HOXD4:HOXD8:HOXD9:PDX1	GTAATKRC	250	2075
M05099_2.00:BARX1:BARX2:BSX:DLX1:DLX2:DLX3:DLX4:DLX5:DLX6:EN1:EN2:EVX1:EVX2:GBX1:GBX2:GSX1:GSX2:HOXA1:HOXA2:HOXA3:HOXA4:HOXA5:HOXB1:HOXB2:HOXB3:HOXB4:HOXB5:HOXC4:HOXC5:HOXD1:HOXD3:HOXD4:MEOX1:MEOX2:MNX1:MSX1:MSX2:NANOG:NANOGP8:NKX1-1:NKX1-2:PDX1:VAX1:VAX2:VENTX	STAATTAS	251	6735
M03041_2.00:FOXO4	TTTCCCCACACG	252	6449
M11262_2.00:RUNX1:RUNX2:RUNX3	TGTGGT	253	2336
M05404_2.00:HOXA3:HOXA4:HOXA5:HOXA6:HOXA7:HOXB3:HOXB4:HOXB5:HOXB6:HOXB7:HOXB8:HOXC4:HOXC5:HOXC6:HOXC8:HOXD3:HOXD4:HOXD8:PDX1	BTAATTRC	254	1287
M02685_2.00:PBX1:PBX2:PBX3:PBX4	WTTGATTGATGD	255	6150
M11159_2.00:AR:NR3C1:NR3C2:PGR	DGNNDDGGWACRCDGTGTTCTTKNKKN	256	4765
M11158_2.00:AR:NR3C1:NR3C2:PGR	NKKGVRGGTACABNGTGTTCTTKDNNN	257	4764
M05278_2.00:BARX1:BARX2:BSX:EMX1:EMX2:EN1:EN2:EVX1:EVX2:GBX1:GBX2:GSX1:GSX2:HMX1:HMX2:HMX3:HOXA1:HOXA2:HOXA3:HOXA4:HOXA5:HOXA6:HOXA7:HOXB1:HOXB2:HOXB3:HOXB4:HOXB5:HOXB6:HOXB7:HOXB8:HOXC4:HOXC5:HOXC6:HOXD1:HOXD3:HOXD4:HOXD8:ISX:MEOX1:MEOX2:MNX1:NKX1-1:NKX1-2:NOTO:OTP:PDX1:TLX2:VAX1:VAX2:VENTX	YTAATGAY	258	1061
M05380_2.00:ALX1:ALX3:ALX4:ARX:BARHL1:BARHL2:BARX1:BARX2:BSX:DLX1:DLX2:DLX3:DLX4:DLX5:DLX6:DRGX:EMX1:EMX2:EN1:EN2:ESX1:EVX1:EVX2:GBX1:GBX2:GSX1:GSX2:HMX1:HMX2:HMX3:HOXA1:HOXA2:HOXA3:HOXA4:HOXA5:HOXB1:HOXB2:HOXB3:HOXB4:HOXB5:HOXC4:HOXC5:HOXD1:HOXD3:HOXD4:ISX:MEOX1:MEOX2:MIXL1:MNX1:MSX1:MSX2:NANOG:NANOGP8:NKX1-1:NKX1-2:PDX1:PHOX2A:PHOX2B:PROP1:PRRX1:PRRX2:RAX:RAX2:SEBOX:SHOX:SHOX2:UNCX:VAX1:VAX2:VE…	NTAATTGV	259	2765
M11354_2.00:STAT1	TTCYGGGAAA	260	4848
M09523_2.00:E2F1:E2F2:E2F3:E2F4:E2F5:E2F6	GGCGGGAARN	261	2242
M09959_2.00:NFE2:NFE2L1:NFE2L2:NFE2L3	TGCTGAGTCAY	262	5262
M10157_2.00:CTCF	CABHWGRTGGCAG	263	5349
M04342_2.00:JUN:JUNB:JUND	KATGASTCATM	264	7246
M10473_2.00:ELF5:SPI1:SPIB:SPIC	AGAGGAAG	265	2166
M09858_2.00:TCF12:TCF3:TCF4	GCCAGCTG	266	5302
M10713_2.00:ALX1:ALX3:ALX4:ARX:DRGX:EN1:EN2:ESX1:ISX:LHX2:LHX3:LHX4:LHX6:LHX8:LHX9:LMX1A:LMX1B:MIXL1:OTP:PHOX2A:PHOX2B:PROP1:PRRX1:PRRX2:RAX:RAX2:SEBOX:SHOX:SHOX2:UNCX:VSX1:VSX2:ZFHX2	TGATTG	267	2045
M07694_2.00:ZNF527	TTTCTGTYGCTKGCMMCCHNN	268	4225
M05354_2.00:POU6F1	DTAATGAGAW	269	1132
M03182_2.00:ALX1:ALX3:ALX4:ARX:BARX1:BARX2:BSX:DLX1:DLX2:DLX3:DLX4:DLX5:DLX6:DRGX:EMX1:EMX2:EN1:EN2:ESX1:EVX1:EVX2:GBX1:GBX2:GSX1:GSX2:HESX1:HMX1:HMX3:HOXA1:HOXA2:HOXA3:HOXA4:HOXA5:HOXB1:HOXB2:HOXB3:HOXB4:HOXB5:HOXC4:HOXC5:HOXD1:HOXD3:HOXD4:ISX:LHX2:LHX3:LHX4:LHX6:LHX8:LHX9:LMX1A:LMX1B:MEOX1:MIXL1:MNX1:MSX1:MSX2:NKX1-1:NKX1-2:NOBOX:NOTO:OTP:PDX1:PHOX2A:PHOX2B:PROP1:PRRX1:PRRX2:RAX:RAX2:SEBOX:SHOX…	CTAATTRS	270	5685
M08176_2.00:THAP1	TRMGGGCAG	271	2481
M04976_2.00:HOXA10:HOXA4:HOXA5:HOXA6:HOXA7:HOXA9:HOXB4:HOXB5:HOXB6:HOXB7:HOXB8:HOXB9:HOXC10:HOXC4:HOXC5:HOXC6:HOXC8:HOXC9:HOXD10:HOXD4:HOXD8:HOXD9:MNX1:PDX1	WTAACGAY	272	722
M08163_2.00:RUNX1:RUNX2:RUNX3	AAACCACAGAV	273	702
M10732_2.00:PBX3	CTGTCAVTC	274	4571
M07828_2.00:FOS:FOSB:FOSL1:FOSL2	BKRTGACTCATCCYY	275	4255
M04902_2.00:ALX1:ALX3:ALX4:ARX:BARHL1:BARHL2:BARX1:BARX2:BSX:DLX1:DLX2:DLX3:DLX4:DLX5:DLX6:DRGX:EMX1:EMX2:EN1:EN2:ESX1:EVX1:EVX2:GBX1:GBX2:GSX1:GSX2:HMX1:HMX2:HMX3:HOXA1:HOXA2:HOXA3:HOXA4:HOXA5:HOXB1:HOXB2:HOXB3:HOXB4:HOXB5:HOXC12:HOXC4:HOXC5:HOXD1:HOXD3:HOXD4:ISX:LBX1:LBX2:LHX1:LHX5:MEOX1:MEOX2:MIXL1:MNX1:MSX1:MSX2:NANOG:NANOGP8:NKX1-1:NKX1-2:OTP:PDX1:PHOX2A:PHOX2B:PROP1:PRRX1:PRRX2:RAX:RAX2:SEB…	STAATTRC	276	2607
M05310_2.00:HOXA10:HOXA4:HOXA5:HOXA6:HOXA7:HOXA9:HOXB4:HOXB5:HOXB6:HOXB7:HOXB8:HOXB9:HOXC10:HOXC4:HOXC5:HOXC6:HOXC8:HOXC9:HOXD10:HOXD4:HOXD8:HOXD9:MNX1:PDX1	GTAATKGC	277	1393
M03151_2.00:ALX1:ALX3:ALX4:ARX:BARHL1:BARHL2:BARX1:BARX2:BSX:DLX2:DRGX:EMX1:EMX2:EN1:EN2:ESX1:EVX1:EVX2:GBX1:GBX2:GSX1:GSX2:HESX1:HMX1:HMX2:HMX3:HOXA1:HOXA2:HOXA3:HOXA4:HOXA5:HOXB1:HOXB2:HOXB3:HOXB4:HOXB5:HOXC4:HOXC5:HOXD3:HOXD4:LHX2:LHX3:LHX4:LHX9:MEOX1:MEOX2:MIXL1:MNX1:MSX1:MSX2:NKX1-1:NKX1-2:NOTO:OTP:PDX1:PHOX2A:PHOX2B:PROP1:PRRX1:PRRX2:RAX:RAX2:SEBOX:SHOX:SHOX2:TLX1:TLX2:TLX3:UNCX:VAX1:VAX2:V…	GBTAATTAVN	278	5721
M04987_2.00:ALX1:ALX3:ALX4:ARX:BARHL1:BARHL2:BARX1:BARX2:BSX:DRGX:EMX1:EMX2:EN1:EN2:ESX1:EVX1:EVX2:GBX1:GBX2:GSX1:GSX2:HESX1:HOXA1:HOXA2:HOXA3:HOXA4:HOXA5:HOXB1:HOXB2:HOXB3:HOXB4:HOXB5:HOXC4:HOXC5:HOXD1:HOXD3:HOXD4:LBX1:MEOX1:MEOX2:MIXL1:MNX1:MSX1:MSX2:NANOG:NANOGP8:NKX1-1:NKX1-2:PDX1:PHOX2A:PHOX2B:PROP1:PRRX1:PRRX2:RAX:RAX2:SHOX:SHOX2:TLX1:TLX3:UNCX:VAX1:VAX2:VENTX:VSX1:VSX2	HTAATGAB	279	1172
M05227_2.00:HESX1:NOBOX	WTAATTAG	280	7073
M00371_2.00:NR2E3	NNTTAATATATWN	281	2214
M04541_2.00:ZNF282	NTTCCCACAACACG	282	258
M10509_2.00:ELF1:ELF2:ELF4:ELK1:ELK3:ELK4:ERF:ERG:ETS1:ETS2:ETV1:ETV2:ETV3:ETV3L:ETV4:ETV5:FEV:FLI1:GABPA	MGVSRGGAAG	283	2328
M06265_2.00:ALX1:ALX3:ALX4:ARX:DRGX:EMX1:EMX2:EN1:EN2:ESX1:EVX1:EVX2:GBX1:GBX2:GSX1:GSX2:HESX1:HMX1:HMX3:HOXA2:HOXA3:HOXA4:HOXA5:HOXB1:HOXB2:HOXB3:HOXB4:HOXB5:HOXC4:HOXC5:HOXD3:HOXD4:ISX:LBX1:LBX2:LHX2:LHX3:LHX4:LHX9:LMX1A:LMX1B:MEOX1:MEOX2:MIXL1:MNX1:MSX1:MSX2:NKX1-1:NKX1-2:OTP:PDX1:PHOX2A:PHOX2B:PROP1:PRRX1:PRRX2:RAX:RAX2:SEBOX:SHOX:SHOX2:UNCX:VAX1:VAX2:VENTX:VSX1:VSX2	YTAATTA	284	2656
M06310_2.00:ALX1:ALX3:ALX4:ARX:BARX1:BARX2:DRGX:EMX1:EMX2:EN1:EN2:ESX1:GBX1:GBX2:GSX1:GSX2:HESX1:HOXA2:HOXA3:HOXA4:HOXA5:HOXB2:HOXB3:HOXB4:HOXB5:HOXC4:HOXC5:HOXD3:HOXD4:ISX:LHX2:LHX3:LHX4:LHX6:LHX8:LHX9:LMX1A:LMX1B:MEOX1:MIXL1:MNX1:MSX1:MSX2:NKX1-1:NKX1-2:NOBOX:NOTO:OTP:PDX1:PHOX2A:PHOX2B:PROP1:PRRX1:PRRX2:RAX:RAX2:SEBOX:SHOX:SHOX2:UNCX:VAX1:VAX2:VSX1:VSX2:ZFHX2	YTAATTA	285	2657
M04459_2.00:ZSCAN5	VYGTCCCCCCCCAAAKCY	286	7678
M10889_2.00:IRF4:IRF8	GAAARTA	287	4917
M02108_2.00:ALX1:ALX3:ALX4:ARX:DRGX:EMX1:EMX2:EN1:EN2:ESX1:GBX1:GBX2:GSX1:GSX2:HESX1:HOXA3:HOXB3:HOXD3:ISX:LHX1:LHX2:LHX3:LHX4:LHX5:LHX6:LHX8:LHX9:LMX1A:LMX1B:MIXL1:NOBOX:NOTO:OTP:PDX1:PHOX2A:PHOX2B:PROP1:PRRX1:PRRX2:RAX:RAX2:SEBOX:SHOX:SHOX2:UNCX:VAX1:VAX2:VSX1:VSX2:ZFHX2	NYTAATTAV	288	6090
M01143_2.00:CREB3L1:CREB3L2:CREB3L4	KACGTGGC	289	231
M08478_2.00:HMGA1:HMGA2	GYGWCASWAAA	290	3898
M06233_2.00:ALX1:ALX3:ALX4:ARX:BARHL1:BARHL2:BARX1:BARX2:BSX:DRGX:EMX1:EMX2:EN1:EN2:ESX1:EVX1:EVX2:GBX1:GBX2:GSX1:GSX2:HESX1:HMX1:HMX2:HMX3:HOXA1:HOXA2:HOXA3:HOXA4:HOXA5:HOXB1:HOXB2:HOXB3:HOXB4:HOXB5:HOXC4:HOXC5:HOXD3:HOXD4:LHX2:LHX3:LHX4:LHX9:MEOX1:MEOX2:MIXL1:MNX1:MSX1:MSX2:NKX1-1:NKX1-2:NOTO:OTP:PDX1:PHOX2A:PHOX2B:PROP1:PRRX1:PRRX2:RAX:RAX2:SEBOX:SHOX:SHOX2:TLX1:TLX2:TLX3:UNCX:VAX1:VAX2:VENTX:…	WYTAATKA	291	3016
M09824_2.00:HES1:HES4	KCTBGTGB	292	2885
M10602_2.00:GCM1:GCM2	RCCCGCAT	293	3015
M08233_2.00:ZIC1:ZIC2:ZIC3:ZIC4	CYCCTGCTGDG	294	1788
M02666_2.00:ZNF354C	MTCCAC	295	3290
M07790_2.00:MXI1	VVAVCCACGTG	296	2195
M04917_2.00:ALX1:ALX3:ALX4:ARX:BARX1:BARX2:BSX:DLX2:DLX3:DLX5:DRGX:EMX1:EMX2:EN1:EN2:ESX1:EVX1:EVX2:GBX1:GBX2:GSX1:GSX2:HESX1:HOXA2:HOXA3:HOXB2:HOXB3:HOXD3:ISX:LBX1:LBX2:LHX1:LHX2:LHX3:LHX4:LHX5:LHX6:LHX8:LHX9:LMX1A:LMX1B:MEOX1:MIXL1:MNX1:MSX1:MSX2:NKX1-1:NKX1-2:NOBOX:NOTO:OTP:PDX1:PHOX2A:PHOX2B:PROP1:PRRX1:PRRX2:RAX:RAX2:SEBOX:SHOX:SHOX2:UNCX:VAX1:VAX2:VSX1:VSX2:ZFHX2:ZFHX3	BTAATTRG	297	1455
M05172_2.00:ALX1:ALX3:ALX4:ARX:DRGX:EMX1:EMX2:EN1:EN2:ESX1:GBX1:GBX2:HESX1:ISX:LHX1:LHX2:LHX3:LHX4:LHX5:LHX6:LHX8:LHX9:LMX1A:LMX1B:MIXL1:MSX1:MSX2:NOBOX:NOTO:OTP:PHOX2A:PHOX2B:PROP1:PRRX1:PRRX2:RAX:RAX2:SEBOX:SHOX:SHOX2:UNCX:VAX1:VAX2:VSX1:VSX2:ZFHX2	HTAACGAG	298	193
M10275_2.00:ZBTB7A	DGBAGKGGGTCY	299	2515
M09693_2.00:SMAD4	TTTYRCCTGYT	300	3201
M04963_2.00:ALX1:ALX3:ALX4:ARX:BARHL1:BARHL2:BARX1:BARX2:BSX:DLX1:DLX2:DLX3:DLX4:DLX5:DLX6:DRGX:EMX1:EMX2:EN1:EN2:ESX1:EVX1:EVX2:GBX1:GBX2:GSX1:GSX2:HESX1:HOXA1:HOXA2:HOXA3:HOXA4:HOXA5:HOXB1:HOXB2:HOXB3:HOXB4:HOXB5:HOXC4:HOXC5:HOXD1:HOXD3:HOXD4:ISX:LHX1:LHX3:LHX4:LHX5:MEOX1:MEOX2:MIXL1:MNX1:MSX1:MSX2:NANOG:NANOGP8:NKX1-1:NKX1-2:NOTO:OTP:PDX1:PHOX2A:PHOX2B:PROP1:PRRX1:PRRX2:RAX:RAX2:SEBOX:SHOX:SHO…	STAATTAS	301	6684
M04972_2.00:BARX1:BARX2:BSX:EMX1:EMX2:EN1:EN2:EVX1:EVX2:GBX1:GBX2:GSX1:GSX2:HMX1:HMX2:HMX3:HOXA1:HOXA2:HOXA3:HOXA4:HOXA5:HOXA6:HOXA7:HOXA9:HOXB1:HOXB2:HOXB3:HOXB4:HOXB5:HOXB6:HOXB7:HOXB8:HOXB9:HOXC4:HOXC5:HOXC6:HOXC8:HOXC9:HOXD1:HOXD3:HOXD4:HOXD8:HOXD9:ISX:MEOX1:MEOX2:MNX1:NKX1-1:NKX1-2:NOTO:OTP:PDX1:VAX1:VAX2:VENTX	STAATKAC	302	2649
M00742_2.00:RBPJ	NDTTCCCAC	303	3162
M05100_2.00:BARX1:BARX2:BSX:DLX1:DLX2:DLX3:DLX4:DLX5:DLX6:EN1:EN2:EVX1:EVX2:GBX1:GBX2:GSX1:GSX2:HOXA1:HOXA2:HOXA3:HOXA4:HOXA5:HOXB1:HOXB2:HOXB3:HOXB4:HOXB5:HOXC4:HOXC5:HOXD1:HOXD3:HOXD4:MEOX1:MEOX2:MNX1:MSX1:MSX2:NANOG:NANOGP8:NKX1-1:NKX1-2:PDX1:VAX1:VAX2:VENTX	NTAAYGAY	304	1208
M04969_2.00:BARX1:BARX2:BSX:EMX1:EMX2:EN1:EN2:EVX1:EVX2:GBX1:GBX2:GSX1:GSX2:HMX1:HMX2:HMX3:HOXA1:HOXA2:HOXA3:HOXA4:HOXA5:HOXA6:HOXA7:HOXA9:HOXB1:HOXB2:HOXB3:HOXB4:HOXB5:HOXB6:HOXB7:HOXB8:HOXB9:HOXC4:HOXC5:HOXC6:HOXC8:HOXC9:HOXD1:HOXD3:HOXD4:HOXD8:HOXD9:ISX:MEOX1:MEOX2:MNX1:NKX1-1:NKX1-2:NOTO:OTP:PDX1:VAX1:VAX2:VENTX	BTAATTAC	305	1827
M10258_2.00:SP7:SP8:SP9	CCGCCCCCKVG	306	2106
M03168_2.00:CRX:DLX1:DLX2:DLX4:DLX5:EMX1:LHX2:LHX9:PITX1:PITX2:VAX1:VSX1	YTAATTAY	307	2873
M04460_2.00:ZSCAN5	NYGTCCCYCCCCAAAKCY	308	7679
M06483_2.00:ALX1:ALX3:ALX4:ARX:BARHL1:BARHL2:BARX1:BARX2:BSX:DLX1:DLX2:DLX3:DLX4:DLX5:DLX6:DRGX:EMX1:EMX2:EN1:EN2:ESX1:EVX1:EVX2:GBX1:GBX2:GSX1:GSX2:HMX1:HMX2:HMX3:HOXA1:HOXA2:HOXA3:HOXA4:HOXA5:HOXB1:HOXB2:HOXB3:HOXB4:HOXB5:HOXC4:HOXC5:HOXD1:HOXD3:HOXD4:ISX:MEOX1:MEOX2:MIXL1:MNX1:MSX1:MSX2:NANOG:NANOGP8:NKX1-1:NKX1-2:PDX1:PHOX2A:PHOX2B:PROP1:PRRX1:PRRX2:RAX:RAX2:SEBOX:SHOX:SHOX2:UNCX:VAX1:VAX2:VE…	TTAATKR	309	1539
M11431_2.00:GTF2B	CACTATRAAAG	310	870
M05055_2.00:BARX1:BARX2:BSX:EMX1:EMX2:EN1:EN2:EVX1:EVX2:GBX1:GBX2:GSX1:GSX2:HMX1:HMX2:HMX3:HOXA1:HOXA2:HOXA3:HOXA4:HOXA5:HOXA6:HOXA7:HOXA9:HOXB1:HOXB2:HOXB3:HOXB4:HOXB5:HOXB6:HOXB7:HOXB8:HOXB9:HOXC4:HOXC5:HOXC6:HOXC8:HOXC9:HOXD1:HOXD3:HOXD4:HOXD8:HOXD9:ISX:MEOX1:MEOX2:MNX1:NKX1-1:NKX1-2:NOTO:OTP:PDX1:VAX1:VAX2:VENTX	STAATTAB	311	6646
M05374_2.00:BARHL1:BARHL2:BSX:EMX1:EMX2:GBX1:GBX2:HMX1:HMX2:HMX3:HOXA4:HOXA5:HOXB4:HOXB5:HOXC4:HOXC5:HOXD4:LBX2:MEOX1:MEOX2:MNX1:MSX1:MSX2:NANOG:NANOGP8:PDX1:TLX1:TLX2:TLX3:VAX1:VAX2:VENTX	GTTAAKTGB	312	2023
M05588_2.00:AR:NR3C1:NR3C2:PGR	RGWACATWATGTWCY	313	6968
M03067_2.00:GCM1:GCM2	BATGCGGGTA	314	1576
M00150_2.00:ZIC1:ZIC2:ZIC3:ZIC4	MCCCSCTGNG	315	6261
M01491_2.00:EHF:ELF1:ELF2:ELF3:ELF4:ELF5:ETV6:ETV7	DNSCGGAART	316	2813
M04896_2.00:ALX1:ALX3:ALX4:ARX:BARHL1:BARHL2:BARX1:BARX2:BSX:DLX1:DLX2:DLX3:DLX4:DLX5:DLX6:DRGX:EMX1:EMX2:EN1:EN2:ESX1:EVX1:EVX2:GBX1:GBX2:GSX1:GSX2:HESX1:HOXA2:HOXA3:HOXB2:HOXB3:HOXD3:ISX:LBX1:LBX2:LHX1:LHX2:LHX3:LHX4:LHX5:LHX6:LHX8:LHX9:LMX1A:LMX1B:MEOX1:MIXL1:MNX1:MSX1:MSX2:NKX1-1:NKX1-2:NOBOX:NOTO:OTP:PDX1:PHOX2A:PHOX2B:PROP1:PRRX1:PRRX2:RAX:RAX2:SEBOX:SHOX:SHOX2:UNCX:VAX1:VAX2:VSX1:VSX2:ZFHX…	NTAATTAG	317	3284
M03272_2.00:ALX1:ALX3:ALX4:ARX:BARX1:BARX2:BSX:DLX2:DLX3:DLX5:DRGX:EMX1:EMX2:EN1:EN2:ESX1:EVX1:EVX2:GBX1:GBX2:GSX1:GSX2:HESX1:HOXA2:HOXA3:HOXB2:HOXB3:HOXD3:ISX:LBX1:LBX2:LHX1:LHX2:LHX3:LHX4:LHX5:LHX6:LHX8:LHX9:LMX1A:LMX1B:MEOX1:MIXL1:MNX1:MSX1:MSX2:NKX1-1:NKX1-2:NOBOX:NOTO:OTP:PDX1:PHOX2A:PHOX2B:PROP1:PRRX1:PRRX2:RAX:RAX2:SEBOX:SHOX:SHOX2:UNCX:VAX1:VAX2:VSX1:VSX2:ZFHX2:ZFHX3	KYTAATTAGA	318	5783
M05390_2.00:ALX1:ALX3:ALX4:ARX:DRGX:EMX1:EMX2:EN1:EN2:ESX1:GBX1:GBX2:GSX1:GSX2:HOXA2:HOXA3:HOXA4:HOXA5:HOXB2:HOXB3:HOXB4:HOXB5:HOXC4:HOXC5:HOXD3:HOXD4:ISL1:ISL2:ISX:LHX2:LHX3:LHX4:LHX9:MIXL1:MNX1:NKX1-1:NKX1-2:NOTO:OTP:PDX1:PHOX2A:PHOX2B:PROP1:PRRX1:PRRX2:RAX:RAX2:SEBOX:SHOX:SHOX2:UNCX:VAX1:VAX2:VSX1:VSX2	CTAATTRG	319	1694
M01498_2.00:MAX	CCACGTGN	320	300
M09418_2.00:STAT6	SAKTTCTBWGGAAR	321	5069
M00151_2.00:ZIC1:ZIC2:ZIC3:ZIC4:ZIC5	HCCYGCTGNG	322	3322
M03287_2.00:ALX1:ALX3:ALX4:ARX:BARX1:BARX2:BSX:DLX1:DLX2:DLX3:DLX4:DLX5:DLX6:DRGX:EMX1:EMX2:EN1:EN2:ESX1:EVX1:EVX2:GBX1:GBX2:GSX1:GSX2:HMX1:HMX3:HOXA1:HOXA2:HOXA3:HOXA4:HOXA5:HOXA7:HOXB1:HOXB2:HOXB3:HOXB4:HOXB5:HOXB7:HOXC4:HOXC5:HOXD1:HOXD3:HOXD4:ISX:LHX3:LHX4:MEOX1:MEOX2:MIXL1:MNX1:MSX1:MSX2:NANOG:NANOGP8:NKX1-1:NKX1-2:NOTO:OTP:PDX1:PHOX2A:PHOX2B:PROP1:PRRX1:PRRX2:RAX:RAX2:SEBOX:SHOX:SHOX2:UNCX:…	NBTAATTASN	323	3202
M11163_2.00:AR:NR3C1:NR3C2:PGR	AGAACAGVSSNNNNN	324	2810
M04915_2.00:ALX1:ALX3:ALX4:ARX:BARHL1:BARHL2:BARX1:BARX2:BSX:DLX1:DLX2:DLX3:DLX4:DLX5:DLX6:DRGX:EMX1:EMX2:EN1:EN2:ESX1:EVX1:EVX2:GBX1:GBX2:GSX1:GSX2:HOXA1:HOXA2:HOXA3:HOXA4:HOXA5:HOXB1:HOXB2:HOXB3:HOXB4:HOXB5:HOXC4:HOXC5:HOXD1:HOXD3:HOXD4:ISX:MEOX1:MEOX2:MIXL1:MNX1:MSX1:MSX2:NANOG:NANOGP8:NKX1-1:NKX1-2:OTP:PDX1:PHOX2A:PHOX2B:PROP1:PRRX1:PRRX2:RAX:RAX2:SEBOX:SHOX:SHOX2:UNCX:VAX1:VAX2:VENTX:VSX1:VS…	NTAATGGTTTTN	325	2156
M02892_2.00:ZNF740	CCCCCCCCAC	326	1713
M06508_2.00:ALX1:ALX3:ALX4:ARX:BARHL1:BARHL2:DRGX:ESX1:EVX1:EVX2:GBX1:GBX2:HESX1:LBX1:LBX2:MEOX1:MEOX2:MIXL1:MSX1:MSX2:PHOX2A:PHOX2B:PROP1:PRRX1:PRRX2:RAX:RAX2:SHOX:SHOX2:TLX1:TLX3:UNCX:VSX1:VSX2	TAATTA	327	1292
M03265_2.00:ALX1:ALX3:ALX4:ARX:BARHL1:BARHL2:BARX1:BARX2:BSX:DLX1:DLX2:DLX3:DLX4:DLX5:DLX6:DRGX:EMX1:EMX2:EN1:EN2:ESX1:EVX1:EVX2:GBX1:GBX2:GSX1:GSX2:HESX1:HOXA1:HOXA2:HOXA3:HOXB1:HOXB2:HOXB3:HOXD3:ISX:LBX1:LBX2:LHX1:LHX2:LHX3:LHX4:LHX5:LHX6:LHX8:LHX9:LMX1A:LMX1B:MEOX1:MIXL1:MNX1:MSX1:MSX2:NKX1-1:NKX1-2:NOBOX:NOTO:OTP:PDX1:PHOX2A:PHOX2B:PROP1:PRRX1:PRRX2:RAX:RAX2:SEBOX:SHOX:SHOX2:UNCX:VAX1:VAX2:VS…	NTAATTAR	328	3147
M05184_2.00:NKX6-1:NKX6-2:NKX6-3	TTAATTAC	329	3064
M05296_2.00:ALX1:ALX3:ALX4:ARX:BARHL1:BARHL2:BARX1:BARX2:BSX:DRGX:EMX1:EMX2:EN1:EN2:ESX1:EVX1:EVX2:GBX1:GBX2:GSX1:GSX2:HESX1:HOXA1:HOXA2:HOXA3:HOXA4:HOXA5:HOXB1:HOXB2:HOXB3:HOXB4:HOXB5:HOXC4:HOXC5:HOXD1:HOXD3:HOXD4:LBX1:MEOX1:MEOX2:MIXL1:MNX1:MSX1:MSX2:NANOG:NANOGP8:NKX1-1:NKX1-2:PDX1:PHOX2A:PHOX2B:PROP1:PRRX1:PRRX2:RAX:RAX2:SHOX:SHOX2:TLX1:TLX3:UNCX:VAX1:VAX2:VENTX:VSX1:VSX2	STAATTAS	330	7031
M02024_2.00:GCM1:GCM2	ATGCGGGT	331	1613
M08105_2.00:RBPJ	NNTTCCCASV	332	2628
M04881_2.00:GCM1:GCM2	ATGCGGGTR	333	1409
M09491_2.00:MAF:MAFA:MAFB:MAFG:MAFK	TGCTGASTCAGC	334	5440
M00296_2.00:HOXA13:HOXC13:HOXD13	GTATAAAA	335	2738
M04918_2.00:ALX1:ALX3:ALX4:ARX:BARX1:BARX2:BSX:DLX2:DLX3:DLX5:DRGX:EMX1:EMX2:EN1:EN2:ESX1:EVX1:EVX2:GBX1:GBX2:GSX1:GSX2:HESX1:HOXA2:HOXA3:HOXB2:HOXB3:HOXD3:ISX:LBX1:LBX2:LHX1:LHX2:LHX3:LHX4:LHX5:LHX6:LHX8:LHX9:LMX1A:LMX1B:MEOX1:MIXL1:MNX1:MSX1:MSX2:NKX1-1:NKX1-2:NOBOX:NOTO:OTP:PDX1:PHOX2A:PHOX2B:PROP1:PRRX1:PRRX2:RAX:RAX2:SEBOX:SHOX:SHOX2:UNCX:VAX1:VAX2:VSX1:VSX2:ZFHX2:ZFHX3	BTAATTAG	336	6667
M11255_2.00:RUNX1:RUNX2:RUNX3	DNTGTGGTTD	337	1834
M03145_2.00:ALX1:ALX3:ALX4:ARX:BARHL1:BARHL2:BARX1:BARX2:BSX:DLX1:DLX2:DLX3:DLX4:DLX5:DLX6:DRGX:EMX1:EMX2:EN1:EN2:ESX1:EVX1:EVX2:GBX1:GBX2:GSX1:GSX2:HOXA1:HOXA2:HOXA3:HOXA4:HOXA5:HOXB1:HOXB2:HOXB3:HOXB4:HOXB5:HOXC4:HOXC5:HOXD1:HOXD3:HOXD4:ISX:MEOX1:MEOX2:MIXL1:MNX1:MSX1:MSX2:NANOG:NANOGP8:NKX1-1:NKX1-2:OTP:PDX1:PHOX2A:PHOX2B:PROP1:PRRX1:PRRX2:RAX:RAX2:SEBOX:SHOX:SHOX2:UNCX:VAX1:VAX2:VENTX:VSX1:VS…	YTAATTGB	338	1823
M03840_2.00:ALX1:ALX3:ALX4:ARX:BARHL1:BARHL2:BARX1:BARX2:BSX:DRGX:EMX1:EMX2:EN1:EN2:ESX1:EVX1:EVX2:GBX1:GBX2:GSX1:GSX2:HESX1:HOXA2:HOXA3:HOXB2:HOXB3:HOXD3:ISX:LBX1:LBX2:LHX1:LHX2:LHX3:LHX4:LHX5:LHX6:LHX8:LHX9:LMX1A:LMX1B:MEOX1:MEOX2:MIXL1:MNX1:MSX1:MSX2:NKX1-1:NKX1-2:NOBOX:NOTO:OTP:PDX1:PHOX2A:PHOX2B:PROP1:PRRX1:PRRX2:RAX:RAX2:SEBOX:SHOX:SHOX2:UNCX:VAX1:VAX2:VSX1:VSX2:ZFHX2	STAATTGS	339	5910
M05148_2.00:ALX1:ALX3:ALX4:ARX:BARHL1:BARHL2:BARX1:BARX2:BSX:DLX2:DRGX:EMX1:EMX2:EN1:EN2:ESX1:EVX1:EVX2:GBX1:GBX2:GSX1:GSX2:HESX1:HMX1:HMX2:HMX3:HOXA1:HOXA2:HOXA3:HOXA4:HOXA5:HOXB1:HOXB2:HOXB3:HOXB4:HOXB5:HOXC4:HOXC5:HOXD3:HOXD4:LHX2:LHX3:LHX4:LHX9:MEOX1:MEOX2:MIXL1:MNX1:MSX1:MSX2:NKX1-1:NKX1-2:NOTO:OTP:PDX1:PHOX2A:PHOX2B:PROP1:PRRX1:PRRX2:RAX:RAX2:SEBOX:SHOX:SHOX2:TLX1:TLX2:TLX3:UNCX:VAX1:VAX2:V…	CTAATTAS	340	6692
M05297_2.00:ALX1:ALX3:ALX4:ARX:BARHL1:BARHL2:BARX1:BARX2:BSX:DRGX:EMX1:EMX2:EN1:EN2:ESX1:EVX1:EVX2:GBX1:GBX2:GSX1:GSX2:HESX1:HOXA1:HOXA2:HOXA3:HOXA4:HOXA5:HOXB1:HOXB2:HOXB3:HOXB4:HOXB5:HOXC4:HOXC5:HOXD1:HOXD3:HOXD4:LBX1:MEOX1:MEOX2:MIXL1:MNX1:MSX1:MSX2:NANOG:NANOGP8:NKX1-1:NKX1-2:PDX1:PHOX2A:PHOX2B:PROP1:PRRX1:PRRX2:RAX:RAX2:SHOX:SHOX2:TLX1:TLX3:UNCX:VAX1:VAX2:VENTX:VSX1:VSX2	HTAATGAB	341	1165
M05070_2.00:HOXA3:HOXA4:HOXA5:HOXA6:HOXA7:HOXA9:HOXB3:HOXB4:HOXB5:HOXB6:HOXB7:HOXB8:HOXB9:HOXC4:HOXC5:HOXC6:HOXC8:HOXC9:HOXD3:HOXD4:HOXD8:HOXD9:PDX1	BTAATTRC	342	2448
M05126_2.00:ALX1:ALX3:ALX4:ARX:BARHL1:BARHL2:BARX1:BARX2:BSX:DLX1:DLX2:DLX3:DLX4:DLX5:DLX6:DRGX:EMX1:EMX2:EN1:EN2:ESX1:EVX1:EVX2:GBX1:GBX2:GSX1:GSX2:HESX1:HMX1:HMX2:HMX3:HOXA1:HOXA2:HOXA3:HOXA4:HOXA5:HOXA6:HOXB1:HOXB2:HOXB3:HOXB4:HOXB5:HOXB6:HOXB8:HOXC4:HOXC5:HOXC6:HOXD1:HOXD3:HOXD4:HOXD8:ISX:LHX1:LHX3:LHX4:LHX5:MEOX1:MEOX2:MIXL1:MNX1:MSX1:MSX2:NANOG:NANOGP8:NKX1-1:NKX1-2:NOTO:OTP:PDX1:PHOX2A:PHO…	STAATTAC	343	6750
M05254_2.00:ALX1:ALX3:ALX4:ARX:BARX1:BARX2:BSX:DLX2:DLX3:DRGX:EMX1:EMX2:EN1:EN2:ESX1:EVX1:EVX2:GBX1:GBX2:GSX1:GSX2:HESX1:HOXA2:HOXA3:HOXB2:HOXB3:HOXD3:ISX:LBX1:LBX2:LHX1:LHX2:LHX3:LHX4:LHX5:LHX6:LHX8:LHX9:LMX1A:LMX1B:MEOX1:MIXL1:MNX1:MSX1:MSX2:NKX1-1:NKX1-2:NOBOX:NOTO:OTP:PDX1:PHOX2A:PHOX2B:PROP1:PRRX1:PRRX2:RAX:RAX2:SEBOX:SHOX:SHOX2:UNCX:VAX1:VAX2:VSX1:VSX2:ZFHX2:ZFHX3	NTAATTRR	344	6258
M00776_2.00:EGR1:EGR2:EGR3:EGR4	MCGCCCACGC	345	2919
M05168_2.00:ARX:BARHL1:BARHL2:BARX1:BARX2:BSX:DLX1:DLX2:DLX3:DLX4:DLX5:DLX6:EMX1:EMX2:ESX1:EVX1:EVX2:GBX1:GBX2:HMX1:HMX2:HMX3:HOXA2:HOXB2:LBX1:LBX2:MEOX1:MEOX2:MNX1:MSX1:MSX2:NANOG:NANOGP8:NKX1-1:NKX1-2:PDX1:RAX:RAX2:TLX1:TLX2:TLX3:UNCX:VAX1:VAX2	CTAATTGC	346	2184
M03863_2.00:BARHL1:BARHL2:EMX1:EMX2:EN1:EN2:ESX1:EVX1:EVX2:GBX1:GBX2:GSX1:GSX2:HESX1:HMX1:HMX2:HMX3:HOXA2:HOXA3:HOXA4:HOXA5:HOXB2:HOXB3:HOXB4:HOXB5:HOXC4:HOXC5:HOXD3:HOXD4:LBX1:MEOX1:MEOX2:MNX1:MSX1:MSX2:NKX1-1:NKX1-2:OTP:PDX1:RAX:RAX2:TLX1:TLX2:TLX3:VAX1:VAX2:VENTX	CTAATTGV	347	3065
M05196_2.00:ALX1:ALX3:ALX4:ARX:BARX1:BARX2:BSX:DLX2:DLX3:DLX5:DRGX:EMX1:EMX2:EN1:EN2:ESX1:EVX1:EVX2:GBX1:GBX2:GSX1:GSX2:HESX1:HOXA2:HOXA3:HOXB2:HOXB3:HOXD3:ISX:LBX1:LBX2:LHX1:LHX2:LHX3:LHX4:LHX5:LHX6:LHX8:LHX9:LMX1A:LMX1B:MEOX1:MIXL1:MNX1:MSX1:MSX2:NKX1-1:NKX1-2:NOBOX:NOTO:OTP:PDX1:PHOX2A:PHOX2B:PROP1:PRRX1:PRRX2:RAX:RAX2:SEBOX:SHOX:SHOX2:UNCX:VAX1:VAX2:VSX1:VSX2:ZFHX2:ZFHX3	BTAATTRG	348	1647
M00737_2.00:RBPJ	NNKTTCCCAY	349	3136
M11256_2.00:RUNX1:RUNX2:RUNX3	AACCACAV	350	2697
M06312_2.00:ALX1:ALX3:ALX4:ARX:BARHL1:BARHL2:BARX1:BARX2:BSX:DLX1:DLX2:DLX3:DLX4:DLX5:DLX6:DRGX:EMX1:EMX2:EN1:EN2:ESX1:EVX1:EVX2:GBX1:GBX2:GSX1:GSX2:HESX1:HMX1:HMX2:HMX3:HOXA1:HOXA2:HOXA3:HOXA4:HOXA5:HOXB1:HOXB2:HOXB3:HOXB4:HOXB5:HOXC4:HOXC5:HOXD1:HOXD3:HOXD4:ISX:LBX1:LBX2:LHX2:LHX3:LHX4:LHX9:MEOX1:MEOX2:MIXL1:MNX1:MSX1:MSX2:NANOG:NANOGP8:NKX1-1:NKX1-2:NOBOX:NOTO:OTP:PDX1:PHOX2A:PHOX2B:PROP1:PRRX…	YTAATTR	351	2722
M04343_2.00:MAF:MAFA:MAFB:MAFG:MAFK:NRL	YGTCAGCAN	352	2808
M06542_2.00:NKX6-1:NKX6-2:NKX6-3	TTAATTA	353	2879
M05053_2.00:BARX1:BARX2:BSX:EMX1:EMX2:EN1:EN2:EVX1:EVX2:GBX1:GBX2:GSX1:GSX2:HMX1:HMX2:HMX3:HOXA1:HOXA2:HOXA3:HOXA4:HOXA5:HOXA6:HOXA7:HOXA9:HOXB1:HOXB2:HOXB3:HOXB4:HOXB5:HOXB6:HOXB7:HOXB8:HOXB9:HOXC4:HOXC5:HOXC6:HOXC8:HOXC9:HOXD1:HOXD3:HOXD4:HOXD8:HOXD9:ISX:MEOX1:MEOX2:MNX1:NKX1-1:NKX1-2:NOTO:OTP:PDX1:VAX1:VAX2:VENTX	YTAATGAY	354	1040
M05190_2.00:BARX1:BARX2:BSX:EMX1:EMX2:EN1:EN2:EVX1:EVX2:GBX1:GBX2:GSX1:GSX2:HMX1:HMX2:HMX3:HOXA1:HOXA2:HOXA3:HOXA4:HOXA5:HOXB1:HOXB2:HOXB3:HOXB4:HOXB5:HOXC4:HOXC5:HOXD1:HOXD3:HOXD4:LBX2:MEOX1:MEOX2:MNX1:NANOG:NANOGP8:NKX1-1:NKX1-2:PDX1:TLX2:VENTX	RCTAATTRSN	355	2995
M09484_2.00:BACH1:BACH2	TGACTCAGCA	356	5435
M10246_2.00:SALL2	GGGTGGG	357	547
M05293_2.00:ALX1:ALX3:ALX4:ARX:BARHL1:BARHL2:BARX1:BARX2:BSX:DLX1:DLX2:DLX3:DLX4:DLX5:DLX6:DRGX:EMX1:EMX2:EN1:EN2:ESX1:EVX1:EVX2:GBX1:GBX2:GSX1:GSX2:HESX1:HOXA1:HOXA2:HOXA3:HOXA4:HOXA5:HOXB1:HOXB2:HOXB3:HOXB4:HOXB5:HOXC4:HOXC5:HOXD1:HOXD3:HOXD4:ISX:LHX1:LHX3:LHX4:LHX5:MEOX1:MEOX2:MIXL1:MNX1:MSX1:MSX2:NANOG:NANOGP8:NKX1-1:NKX1-2:NOTO:OTP:PDX1:PHOX2A:PHOX2B:PROP1:PRRX1:PRRX2:RAX:RAX2:SEBOX:SHOX:SHO…	CTAATTAS	358	1774
M07812_2.00:FOSL2	DRTGASTCATCCTB	359	4258
M02033_2.00:ALX1:ALX3:ALX4:ARX:DRGX:EN1:EN2:ESX1:GBX1:GBX2:HESX1:ISX:LHX3:LHX4:LHX6:LHX8:MIXL1:MSX1:MSX2:OTP:PHOX2A:PHOX2B:PROP1:PRRX1:PRRX2:RAX:RAX2:SEBOX:SHOX:SHOX2:UNCX:VSX1:VSX2:ZFHX2	TTGATTGN	360	2085
M05366_2.00:ALX1:ALX3:ALX4:ARX:BARX1:BARX2:BSX:DLX1:DLX2:DLX3:DLX4:DLX5:DLX6:DRGX:EMX1:EMX2:EN1:EN2:ESX1:EVX1:EVX2:GBX1:GBX2:GSX1:GSX2:HESX1:HOXA1:HOXA2:HOXA3:HOXB1:HOXB2:HOXB3:HOXD3:ISL1:ISL2:ISX:LBX1:LBX2:LHX1:LHX2:LHX3:LHX4:LHX5:LHX6:LHX8:LHX9:LMX1A:LMX1B:MEOX1:MIXL1:MNX1:MSX1:MSX2:NKX1-1:NKX1-2:NOBOX:NOTO:OTP:PDX1:PHOX2A:PHOX2B:PROP1:PRRX1:PRRX2:RAX:RAX2:SEBOX:SHOX:SHOX2:UNCX:VAX1:VAX2:VSX1:V…	BTAATTAR	361	3036
M04961_2.00:BARX1:BARX2:BSX:DLX1:DLX2:DLX3:DLX4:DLX5:DLX6:EMX1:EMX2:EN1:EN2:EVX1:EVX2:GBX1:GBX2:GSX1:GSX2:HOXA1:HOXA2:HOXA3:HOXA4:HOXA5:HOXB1:HOXB2:HOXB3:HOXB4:HOXB5:HOXC4:HOXC5:HOXD1:HOXD3:HOXD4:ISX:MEOX1:MEOX2:MNX1:MSX1:MSX2:NANOG:NANOGP8:NKX1-1:NKX1-2:PDX1:PROP1:SHOX:SHOX2:UNCX:VAX1:VAX2:VENTX	TTAATGAB	362	516
M09058_2.00:ELF1:ELF2:ELF4:ELK1:ELK3:ELK4:ERF:ERG:ETS1:ETS2:ETV1:ETV2:ETV3:ETV3L:ETV4:ETV5:FEV:FLI1:GABPA	GRVRGGAARMRGA	363	2150
M09074_2.00:ELF1:ELF2:ELF4:ELK1:ELK3:ELK4:ERF:ERG:ETS1:ETS2:ETV1:ETV2:ETV3:ETV3L:ETV4:ETV5:FEV:FLI1:GABPA	GRVRGGAARMRGA	364	2151
M05128_2.00:ALX1:ALX3:ALX4:ARX:BARHL1:BARHL2:BARX1:BARX2:BSX:DLX1:DLX2:DLX3:DLX4:DLX5:DLX6:DRGX:EMX1:EMX2:EN1:EN2:ESX1:EVX1:EVX2:GBX1:GBX2:GSX1:GSX2:HESX1:HMX1:HMX2:HMX3:HOXA1:HOXA2:HOXA3:HOXA4:HOXA5:HOXA6:HOXB1:HOXB2:HOXB3:HOXB4:HOXB5:HOXB6:HOXB8:HOXC4:HOXC5:HOXC6:HOXD1:HOXD3:HOXD4:HOXD8:ISX:LHX1:LHX3:LHX4:LHX5:MEOX1:MEOX2:MIXL1:MNX1:MSX1:MSX2:NANOG:NANOGP8:NKX1-1:NKX1-2:NOTO:OTP:PDX1:PHOX2A:PHO…	STAATTRS	365	1266
M11357_2.00:STAT5A	HAWTTCCN	366	3195
M06484_2.00:ALX1:ALX3:ALX4:ARX:BARHL1:BARHL2:BARX1:BARX2:BSX:DRGX:EMX1:EMX2:EN1:EN2:ESX1:EVX1:EVX2:GBX1:GBX2:GSX1:GSX2:HESX1:HMX1:HMX2:HMX3:HOXA1:HOXA2:HOXA3:HOXA4:HOXA5:HOXB1:HOXB2:HOXB3:HOXB4:HOXB5:HOXC4:HOXC5:HOXD3:HOXD4:LHX2:LHX3:LHX4:LHX9:MEOX1:MEOX2:MIXL1:MNX1:MSX1:MSX2:NKX1-1:NKX1-2:NOTO:OTP:PDX1:PHOX2A:PHOX2B:PROP1:PRRX1:PRRX2:RAX:RAX2:SEBOX:SHOX:SHOX2:TLX1:TLX2:TLX3:UNCX:VAX1:VAX2:VENTX:…	YTAATKA	367	3244
M05089_2.00:ALX1:ALX3:ALX4:ARX:BARHL1:BARHL2:BARX1:BARX2:BSX:DRGX:EMX1:EMX2:EN1:EN2:ESX1:EVX1:EVX2:GBX1:GBX2:GSX1:GSX2:HESX1:HOXA2:HOXA3:HOXB2:HOXB3:HOXD3:ISX:LBX1:LBX2:LHX1:LHX2:LHX3:LHX4:LHX5:LHX6:LHX8:LHX9:LMX1A:LMX1B:MEOX1:MEOX2:MIXL1:MNX1:MSX1:MSX2:NKX1-1:NKX1-2:NOBOX:NOTO:OTP:PDX1:PHOX2A:PHOX2B:PROP1:PRRX1:PRRX2:RAX:RAX2:SEBOX:SHOX:SHOX2:UNCX:VAX1:VAX2:VSX1:VSX2:ZFHX2	STAATTRR	368	6732
M10464_2.00:EBF1	TCCCHDGGG	369	1373
M05326_2.00:ALX1:ALX3:ALX4:ARX:BARHL1:BARHL2:DRGX:ESX1:GBX1:GBX2:HESX1:HMX1:HMX2:HMX3:ISX:LBX1:LBX2:MEOX1:MEOX2:MIXL1:MSX1:MSX2:PHOX2A:PHOX2B:PROP1:PRRX1:PRRX2:RAX:RAX2:SHOX:SHOX2:TLX2:UNCX:VENTX:VSX1:VSX2	GTTAATTAGN	370	2773
M06482_2.00:ALX1:ALX3:ALX4:ARX:BARHL1:BARHL2:BARX1:BARX2:BSX:DLX1:DLX2:DLX3:DLX4:DLX5:DLX6:DRGX:EMX1:EMX2:EN1:EN2:ESX1:EVX1:EVX2:GBX1:GBX2:GSX1:GSX2:HESX1:HMX1:HMX2:HMX3:HOXA1:HOXA2:HOXA3:HOXB1:HOXB2:HOXB3:HOXD1:HOXD3:ISX:LBX1:LBX2:LHX1:LHX2:LHX3:LHX4:LHX5:LHX9:MEOX1:MEOX2:MIXL1:MNX1:MSX1:MSX2:NANOG:NANOGP8:NKX1-1:NKX1-2:NOBOX:OTP:PDX1:PHOX2A:PHOX2B:PROP1:PRRX1:PRRX2:RAX:RAX2:SEBOX:SHOX:SHOX2:UNC…	TAATTGG	371	4353
M00741_2.00:RBPJ	NNKTTCCCAY	372	3082
M10463_2.00:EBF1	TCYCAGGGGAATTB	373	310
M10203_2.00:RREB1	CCCCAAACCACCCC	374	4619
M05220_2.00:ALX1:ALX3:ALX4:ARX:BARX1:BARX2:BSX:DLX1:DLX2:DLX3:DLX4:DLX5:DLX6:DRGX:EMX1:EMX2:EN1:EN2:ESX1:EVX1:EVX2:GBX1:GBX2:GSX1:GSX2:HESX1:HMX1:HMX3:HOXA1:HOXA2:HOXA3:HOXA4:HOXA5:HOXB1:HOXB2:HOXB3:HOXB4:HOXB5:HOXC4:HOXC5:HOXD1:HOXD3:HOXD4:ISX:LHX2:LHX3:LHX4:LHX6:LHX8:LHX9:LMX1A:LMX1B:MEOX1:MIXL1:MNX1:MSX1:MSX2:NKX1-1:NKX1-2:NOBOX:NOTO:OTP:PDX1:PHOX2A:PHOX2B:PROP1:PRRX1:PRRX2:RAX:RAX2:SEBOX:SHOX…	STAATTGS	375	7068
M08110_2.00:E2F1:E2F2:E2F3:E2F4:E2F5:E2F6	HRHKSGCGSGAAATT	376	3381
M10841_2.00:POU4F1	TATTAAYTRM	377	4893
M07641_2.00:ZNF266	ANTACTCACAGGYCC	378	4388
M02026_2.00:GCM2	ATGCGGGY	379	1678
M00226_2.00:KLF1:KLF12:KLF2:KLF3:KLF4:KLF5:KLF6:KLF7:KLF8	CCCGCCCA	380	2844
M05890_2.00:LEF1:TCF7:TCF7L1:TCF7L2	NWASATCAAAGRV	381	3913
M00137_2.00:ZIC1:ZIC2:ZIC3:ZIC4:ZIC5	HCCYGCKGNG	382	6248
M03464_2.00:RUNX1:RUNX2:RUNX3	WAACCGCAAACCGCAA	383	5613
M03793_2.00:ALX1:ALX3:ALX4:ARX:BARX1:BARX2:BSX:DLX1:DLX2:DLX3:DLX4:DLX5:DLX6:DRGX:EMX1:EMX2:EN1:EN2:ESX1:EVX1:EVX2:GBX1:GBX2:GSX1:GSX2:HESX1:HMX1:HMX3:HOXA1:HOXA2:HOXA3:HOXA4:HOXA5:HOXB1:HOXB2:HOXB3:HOXB4:HOXB5:HOXC4:HOXC5:HOXD1:HOXD3:HOXD4:ISX:LHX2:LHX3:LHX4:LHX6:LHX8:LHX9:LMX1A:LMX1B:MEOX1:MIXL1:MNX1:MSX1:MSX2:NKX1-1:NKX1-2:NOBOX:NOTO:OTP:PDX1:PHOX2A:PHOX2B:PROP1:PRRX1:PRRX2:RAX:RAX2:SEBOX:SHOX…	CTAATTRV	384	5805
M06345_2.00:MEIS1:MEIS2:MEIS3:PKNOX1:PKNOX2:TGIF1:TGIF2:TGIF2LX:TGIF2LY	TGTCAAA	385	3326
M04083_2.00:MLX	KRTCACRTGKR	386	1697
M10500_2.00:EHF:ELF1:ELF2:ELF3:ELF4:ELF5:ETV6:ETV7:FEV	BTTCCTGC	387	3272
M06232_2.00:ALX1:ALX3:ALX4:ARX:BARHL1:BARHL2:BARX1:BARX2:BSX:DLX1:DLX2:DLX3:DLX4:DLX5:DLX6:DRGX:EMX1:EMX2:EN1:EN2:ESX1:EVX1:EVX2:GBX1:GBX2:GSX1:GSX2:HMX1:HMX2:HMX3:HOXA1:HOXA2:HOXA3:HOXA4:HOXA5:HOXB1:HOXB2:HOXB3:HOXB4:HOXB5:HOXC4:HOXC5:HOXD1:HOXD3:HOXD4:ISX:MEOX1:MEOX2:MIXL1:MNX1:MSX1:MSX2:NANOG:NANOGP8:NKX1-1:NKX1-2:PDX1:PHOX2A:PHOX2B:PROP1:PRRX1:PRRX2:RAX:RAX2:SEBOX:SHOX:SHOX2:UNCX:VAX1:VAX2:VE…	TTAATKA	388	1246
M00739_2.00:RBPJ	NDTTCCCAY	389	3276
M09934_2.00:DBP	TTATGYAA	390	3283
M00066_2.00:RFX1:RFX2:RFX3:RFX4	NSGTTGCYAB	391	6317
M05154_2.00:ALX1:ALX3:ALX4:ARX:DRGX:EN1:EN2:ESX1:HESX1:ISX:LHX2:LHX3:LHX4:LHX6:LHX8:LHX9:LMX1A:LMX1B:MIXL1:NOBOX:OTP:PHOX2A:PHOX2B:PROP1:PRRX1:PRRX2:RAX:RAX2:SEBOX:SHOX:SHOX2:UNCX:VSX1:VSX2:ZFHX2	VNKTTAATTAN	392	6695
M05378_2.00:ALX1:ALX3:ALX4:ARX:BARHL1:BARHL2:BARX1:BARX2:BSX:DLX1:DLX2:DLX3:DLX4:DLX5:DLX6:DRGX:EMX1:EMX2:EN1:EN2:ESX1:EVX1:EVX2:GBX1:GBX2:GSX1:GSX2:HMX1:HMX2:HMX3:HOXA1:HOXA2:HOXA3:HOXA4:HOXA5:HOXB1:HOXB2:HOXB3:HOXB4:HOXB5:HOXC4:HOXC5:HOXD1:HOXD3:HOXD4:ISX:MEOX1:MEOX2:MIXL1:MNX1:MSX1:MSX2:NANOG:NANOGP8:NKX1-1:NKX1-2:PDX1:PHOX2A:PHOX2B:PROP1:PRRX1:PRRX2:RAX:RAX2:SEBOX:SHOX:SHOX2:UNCX:VAX1:VAX2:VE…	STAATTGS	393	2175
M10886_2.00:IRF4:IRF8	AAGTTTC	394	4916
M09021_2.00:RBPJ	TTTTCCCASGV	395	2081
M10168_2.00:GLI1:GLI2:GLI3	GTGGGTGGT	396	2676
M03187_2.00:HESX1:NOBOX	GHTAATTRRY	397	5672
M05841_2.00:JUN:JUNB:JUND	GATGACTCATM	398	3954
M00227_2.00:BCL6	NTAATTAATN	399	2683
M09583_2.00:ALX1:ALX3:ALX4:ARX:DRGX:EN1:EN2:ESX1:GBX1:GBX2:HESX1:ISX:MIXL1:MSX1:MSX2:NOBOX:OTP:PHOX2A:PHOX2B:PROP1:PRRX1:PRRX2:RAX:RAX2:SEBOX:SHOX:SHOX2:UNCX:VSX1:VSX2	CCCACGTGCT	400	5413
M03341_2.00:SRF	RCCATATATGGT	401	5766
M08191_2.00:PRDM1	ACTTTCAC	402	2044
M05030_2.00:ALX1:ALX3:ALX4:ARX:BARHL1:BARHL2:BARX1:BARX2:BSX:DLX1:DLX2:DLX3:DLX4:DLX5:DLX6:DRGX:EMX1:EMX2:EN1:EN2:ESX1:EVX1:EVX2:GBX1:GBX2:GSX1:GSX2:HMX1:HMX2:HMX3:HOXA1:HOXA2:HOXA3:HOXA4:HOXA5:HOXB1:HOXB2:HOXB3:HOXB4:HOXB5:HOXC4:HOXC5:HOXD1:HOXD3:HOXD4:ISX:LHX2:LHX3:LHX4:LHX9:MEOX1:MIXL1:MNX1:MSX1:MSX2:NKX1-1:NKX1-2:NOBOX:NOTO:OTP:PDX1:PHOX2A:PHOX2B:PROP1:PRRX1:PRRX2:RAX:RAX2:SEBOX:SHOX:SHOX2:TL…	CTAATTAV	403	6639
M03788_2.00:ALX1:ALX3:ALX4:ARX:BARHL1:BARHL2:BARX1:BARX2:BSX:DLX1:DLX2:DLX3:DLX4:DLX5:DLX6:DRGX:EMX1:EMX2:EN1:EN2:ESX1:EVX1:EVX2:GBX1:GBX2:GSX1:GSX2:HMX1:HMX2:HMX3:HOXA1:HOXA2:HOXA3:HOXA4:HOXA5:HOXB1:HOXB2:HOXB3:HOXB4:HOXB5:HOXC4:HOXC5:HOXD1:HOXD3:HOXD4:ISX:MEOX1:MEOX2:MIXL1:MNX1:MSX1:MSX2:NANOG:NANOGP8:NKX1-1:NKX1-2:PDX1:PHOX2A:PHOX2B:PROP1:PRRX1:PRRX2:RAX:RAX2:SEBOX:SHOX:SHOX2:UNCX:VAX1:VAX2:VE…	NTAATTRN	404	2544
M09991_2.00:FOS:FOSB:FOSL1:FOSL2	ACTCACCA	405	2502
M00735_2.00:RBPJ	NNKTTCCCAY	406	3190
M02187_2.00:ALX1:ALX3:ALX4:ARX:BARHL1:BARX1:BARX2:BSX:DRGX:EMX1:EMX2:EN1:EN2:ESX1:EVX1:EVX2:GBX1:GBX2:HESX1:HMX2:HOXA2:HOXB2:HOXC4:ISX:LBX1:LBX2:LHX2:LHX3:LHX4:LHX9:LMX1A:LMX1B:MEOX1:MEOX2:MIXL1:MNX1:MSX1:MSX2:NKX1-1:NKX1-2:OTP:PDX1:PHOX2A:PHOX2B:PROP1:PRRX1:PRRX2:RAX:RAX2:SEBOX:SHOX:SHOX2:UNCX:VENTX:VSX1:VSX2	NNTAATTANN	407	6103
M09539_2.00:ELF1:ELF2:ELF4:ELK1:ELK3:ELK4:ERF:ERG:ETS1:ETS2:ETV1:ETV2:ETV3:ETV3L:ETV4:ETV5:FEV:FLI1:GABPA	DCCGGAARYN	408	2694
M10826_2.00:POU2F1	HKVAATATGCAAATTTSNN	409	4716
M07494_2.00:RFX1:RFX2:RFX3:RFX4	SGTTGCYA	410	4319
M08601_2.00:RFX1:RFX2:RFX3:RFX4	GGTTGCYA	411	3836
M06236_2.00:ALX1:ALX3:ALX4:ARX:BARX1:BARX2:BSX:DLX1:DLX2:DLX3:DLX4:DLX5:DLX6:DRGX:EMX1:EMX2:EN1:EN2:ESX1:EVX1:EVX2:GBX1:GBX2:GSX1:GSX2:HESX1:HMX1:HMX3:HOXA1:HOXA2:HOXA3:HOXA4:HOXA5:HOXB1:HOXB2:HOXB3:HOXB4:HOXB5:HOXC4:HOXC5:HOXD1:HOXD3:HOXD4:ISX:LHX2:LHX3:LHX4:LHX6:LHX8:LHX9:LMX1A:LMX1B:MEOX1:MIXL1:MNX1:MSX1:MSX2:NKX1-1:NKX1-2:NOBOX:NOTO:OTP:PDX1:PHOX2A:PHOX2B:PROP1:PRRX1:PRRX2:RAX:RAX2:SEBOX:SHOX…	GYTAATTR	412	2737
M03281_2.00:ARX:BARHL1:BARHL2:BARX1:BARX2:BSX:DLX1:DLX2:DLX3:DLX4:DLX5:DLX6:EMX2:EN1:EN2:GBX1:GBX2:GSX1:GSX2:HOXA1:HOXA2:HOXA3:HOXB1:HOXB2:HOXB3:HOXD1:HOXD3:ISX:LHX1:LHX5:MEOX1:MNX1:MSX1:MSX2:NANOG:NANOGP8:NKX1-1:NKX1-2:PDX1:PHOX2A:PHOX2B:PROP1:SHOX:SHOX2:UNCX:VAX1:VAX2:VSX2	NTAATTRN	413	5789
M06212_2.00:ALX1:ALX3:ALX4:ARX:BARX1:BARX2:BSX:DLX1:DLX2:DLX3:DLX4:DLX5:DLX6:DRGX:EMX1:EMX2:EN1:EN2:ESX1:EVX1:EVX2:GBX1:GBX2:GSX1:GSX2:HESX1:HOXA2:HOXA3:HOXB2:HOXB3:HOXD3:ISX:LBX1:LBX2:LHX1:LHX2:LHX3:LHX4:LHX5:LHX6:LHX8:LHX9:LMX1A:LMX1B:MEOX1:MIXL1:MNX1:MSX1:MSX2:NKX1-1:NKX1-2:NOBOX:NOTO:OTP:PDX1:PHOX2A:PHOX2B:PROP1:PRRX1:PRRX2:RAX:RAX2:SEBOX:SHOX:SHOX2:UNCX:VAX1:VAX2:VSX1:VSX2:ZFHX2:ZFHX3	TAATTAA	414	3976
M06337_2.00:ALX1:ALX3:ALX4:ARX:BARX1:BARX2:BSX:DLX2:DLX3:DRGX:EMX1:EMX2:EN1:EN2:ESX1:EVX1:EVX2:GBX1:GBX2:GSX1:GSX2:HESX1:HOXA2:HOXA3:HOXB2:HOXB3:HOXD3:ISX:LBX1:LBX2:LHX1:LHX2:LHX3:LHX4:LHX5:LHX6:LHX8:LHX9:LMX1A:LMX1B:MEOX1:MIXL1:MNX1:MSX1:MSX2:NKX1-1:NKX1-2:NOBOX:NOTO:OTP:PDX1:PHOX2A:PHOX2B:PROP1:PRRX1:PRRX2:RAX:RAX2:SEBOX:SHOX:SHOX2:UNCX:VAX1:VAX2:VSX1:VSX2:ZFHX2	TAATTAA	415	3991
M06477_2.00:ALX1:ALX3:ALX4:ARX:BARX1:BARX2:BSX:DLX1:DLX2:DLX3:DLX4:DLX5:DLX6:DRGX:EMX1:EMX2:EN1:EN2:ESX1:EVX1:EVX2:GBX1:GBX2:GSX1:GSX2:HESX1:HOXA2:HOXA3:HOXB2:HOXB3:HOXD3:ISX:LBX1:LBX2:LHX1:LHX2:LHX3:LHX4:LHX5:LHX6:LHX8:LHX9:LMX1A:LMX1B:MEOX1:MIXL1:MNX1:MSX1:MSX2:NKX1-1:NKX1-2:NOBOX:NOTO:OTP:PDX1:PHOX2A:PHOX2B:PROP1:PRRX1:PRRX2:RAX:RAX2:SEBOX:SHOX:SHOX2:UNCX:VAX1:VAX2:VSX1:VSX2:ZFHX2:ZFHX3	TAATTAA	416	4352
M06531_2.00:ALX1:ALX3:ALX4:ARX:BARX1:BARX2:BSX:DLX2:DLX3:DRGX:EMX1:EMX2:EN1:EN2:ESX1:EVX1:EVX2:GBX1:GBX2:GSX1:GSX2:HESX1:HOXA2:HOXA3:HOXB2:HOXB3:HOXD3:ISX:LBX1:LBX2:LHX1:LHX2:LHX3:LHX4:LHX5:LHX6:LHX8:LHX9:LMX1A:LMX1B:MEOX1:MIXL1:MNX1:MSX1:MSX2:NKX1-1:NKX1-2:NOBOX:NOTO:OTP:PDX1:PHOX2A:PHOX2B:PROP1:PRRX1:PRRX2:RAX:RAX2:SEBOX:SHOX:SHOX2:UNCX:VAX1:VAX2:VSX1:VSX2:ZFHX2	TAATTAA	417	4361
M05054_2.00:BARX1:BARX2:BSX:EMX1:EMX2:EN1:EN2:EVX1:EVX2:GBX1:GBX2:GSX1:GSX2:HMX1:HMX2:HMX3:HOXA1:HOXA2:HOXA3:HOXA4:HOXA5:HOXA6:HOXA7:HOXA9:HOXB1:HOXB2:HOXB3:HOXB4:HOXB5:HOXB6:HOXB7:HOXB8:HOXB9:HOXC4:HOXC5:HOXC6:HOXC8:HOXC9:HOXD1:HOXD3:HOXD4:HOXD8:HOXD9:ISX:MEOX1:MEOX2:MNX1:NKX1-1:NKX1-2:NOTO:OTP:PDX1:VAX1:VAX2:VENTX	STAATTAS	418	6645
M11096_2.00:AR:NR3C1:NR3C2:PGR	GKGNNDRGNACDDKNTGTTCTDGKKDN	419	4932
M03128_2.00:ALX1:ALX3:ALX4:ARX:BARHL1:BARHL2:BARX1:BARX2:BSX:DLX1:DLX2:DLX3:DLX4:DLX5:DLX6:DRGX:EMX1:EMX2:EN1:EN2:ESX1:EVX1:EVX2:GBX1:GBX2:GSX1:GSX2:HESX1:HMX1:HMX2:HMX3:HOXA1:HOXA2:HOXA3:HOXB1:HOXB2:HOXB3:HOXD1:HOXD3:ISX:LBX1:LBX2:LHX1:LHX2:LHX3:LHX4:LHX5:LHX9:MEOX1:MEOX2:MIXL1:MNX1:MSX1:MSX2:NANOG:NANOGP8:NKX1-1:NKX1-2:NOBOX:OTP:PDX1:PHOX2A:PHOX2B:PROP1:PRRX1:PRRX2:RAX:RAX2:SEBOX:SHOX:SHOX2:UNC…	BTAATTGG	420	5714
M05269_2.00:ALX1:ALX3:ALX4:ARX:BARHL1:BARHL2:BARX1:BARX2:BSX:DLX1:DLX2:DLX3:DLX4:DLX5:DLX6:DRGX:EMX1:EMX2:EN1:EN2:ESX1:EVX1:EVX2:GBX1:GBX2:GSX1:GSX2:HESX1:HMX1:HMX2:HMX3:HOXA1:HOXA2:HOXA3:HOXA4:HOXA5:HOXB1:HOXB2:HOXB3:HOXB4:HOXB5:HOXC4:HOXC5:HOXD1:HOXD3:HOXD4:ISX:LBX1:LBX2:LHX2:LHX3:LHX4:LHX9:MEOX1:MEOX2:MIXL1:MNX1:MSX1:MSX2:NANOG:NANOGP8:NKX1-1:NKX1-2:NOBOX:NOTO:OTP:PDX1:PHOX2A:PHOX2B:PROP1:PRRX…	NTAATTGS	421	7092
M03271_2.00:BARHL1:BARHL2:BARX1:BARX2:BSX:DLX2:DLX3:EMX1:EMX2:ESX1:EVX1:EVX2:GBX1:GBX2:HESX1:HMX1:HMX2:HMX3:HOXA1:HOXA2:HOXA3:HOXA4:HOXA5:HOXB1:HOXB2:HOXB3:HOXB4:HOXB5:HOXC4:HOXC5:HOXD1:HOXD12:HOXD3:HOXD4:LBX1:LBX2:MEOX1:MEOX2:MNX1:MSX1:MSX2:NANOG:NANOGP8:NKX1-1:NKX1-2:PDX1:RAX:RAX2:TLX1:TLX3:VENTX	NTAATTAN	422	2909
M06455_2.00:TEAD4	NYKANRAATGTC	423	2788
M07545_2.00:TEAD4	NYKANRAATGTC	424	2789
M04081_2.00:MLX	TCACRTGM	425	323
M08418_2.00:GATA1:GATA2:GATA3:GATA4:GATA5:GATA6	TATCGATAGYY	426	3891
M05145_2.00:ALX1:ALX3:ALX4:ARX:BARHL1:BARHL2:BARX1:BARX2:BSX:DLX2:DRGX:EMX1:EMX2:EN1:EN2:ESX1:EVX1:EVX2:GBX1:GBX2:GSX1:GSX2:HESX1:HMX1:HMX2:HMX3:HOXA1:HOXA2:HOXA3:HOXA4:HOXA5:HOXB1:HOXB2:HOXB3:HOXB4:HOXB5:HOXC4:HOXC5:HOXD3:HOXD4:LHX2:LHX3:LHX4:LHX9:MEOX1:MEOX2:MIXL1:MNX1:MSX1:MSX2:NKX1-1:NKX1-2:NOTO:OTP:PDX1:PHOX2A:PHOX2B:PROP1:PRRX1:PRRX2:RAX:RAX2:SEBOX:SHOX:SHOX2:TLX1:TLX2:TLX3:UNCX:VAX1:VAX2:V…	CTAATTAS	427	6690
M09837_2.00:MAX	CCRGCCACGTGC	428	5397
M05832_2.00:MAX	CACGTG	429	321
M11257_2.00:RUNX1:RUNX2:RUNX3	ACCACAAA	430	3203
M01490_2.00:EHF:ELF1:ELF2:ELF3:ELF4:ELF5:ETV6:ETV7:SPI1:SPIC	ANVMGGAAGT	431	3339
M03866_2.00:ALX1:ALX3:ALX4:ARX:BARX1:BARX2:BSX:DLX2:DLX3:DRGX:EMX1:EMX2:EN1:EN2:ESX1:EVX1:EVX2:GBX1:GBX2:GSX1:GSX2:HESX1:HOXA2:HOXA3:HOXB2:HOXB3:HOXD3:ISX:LBX1:LBX2:LHX1:LHX2:LHX3:LHX4:LHX5:LHX6:LHX8:LHX9:LMX1A:LMX1B:MEOX1:MIXL1:MNX1:MSX1:MSX2:NKX1-1:NKX1-2:NOBOX:NOTO:OTP:PDX1:PHOX2A:PHOX2B:PROP1:PRRX1:PRRX2:RAX:RAX2:SEBOX:SHOX:SHOX2:UNCX:VAX1:VAX2:VSX1:VSX2:ZFHX2	YTAATTRG	432	5925
M05064_2.00:ALX1:ALX3:ALX4:ARX:DRGX:EMX1:EMX2:EN1:EN2:ESX1:GBX1:GBX2:GSX1:GSX2:HESX1:HOXA2:HOXA3:HOXB2:HOXB3:HOXD3:ISX:LHX1:LHX2:LHX3:LHX4:LHX5:LHX6:LHX8:LHX9:LMX1A:LMX1B:MIXL1:MNX1:MSX1:MSX2:NOBOX:NOTO:OTP:PDX1:PHOX2A:PHOX2B:PROP1:PRRX1:PRRX2:RAX:RAX2:SEBOX:SHOX:SHOX2:UNCX:VAX1:VAX2:VSX1:VSX2:ZFHX2	BTAATTAV	433	6653
M01493_2.00:ELF1:ELF2:ELF4:ELK1:ELK3:ELK4:ERF:ERG:ETS1:ETS2:ETV1:ETV2:ETV3:ETV3L:ETV4:ETV5:FEV:FLI1:GABPA	NRCCGGAART	434	2620
M00122_2.00:MAX	NNCACGTGB	435	535
M09570_2.00:ALX1:ALX3:ALX4:ARX:DRGX:EMX1:EMX2:EN1:EN2:ESX1:GBX1:GBX2:GSX1:GSX2:HESX1:HOXA2:HOXA3:HOXB2:HOXB3:HOXD3:ISX:LHX1:LHX2:LHX3:LHX4:LHX5:LHX6:LHX8:LHX9:LMX1A:LMX1B:MIXL1:MNX1:MSX1:MSX2:NOBOX:NOTO:OTP:PDX1:PHOX2A:PHOX2B:PROP1:PRRX1:PRRX2:RAX:RAX2:SEBOX:SHOX:SHOX2:UNCX:VAX1:VAX2:VSX1:VSX2:ZFHX2	ADBTAATTAR	436	5410
M05183_2.00:CRX:DLX1:DLX2:DLX4:DLX5:EMX1:LHX2:LHX9:PITX1:PITX2:VAX1:VSX1	STAATTRV	437	2345
M04287_2.00:ATF3:JDP2	GATGASTCATC	438	7271
M05090_2.00:ALX1:ALX3:ALX4:ARX:BARHL1:BARHL2:BARX1:BARX2:BSX:DRGX:EMX1:EMX2:EN1:EN2:ESX1:EVX1:EVX2:GBX1:GBX2:GSX1:GSX2:HESX1:HOXA2:HOXA3:HOXB2:HOXB3:HOXD3:ISX:LBX1:LBX2:LHX1:LHX2:LHX3:LHX4:LHX5:LHX6:LHX8:LHX9:LMX1A:LMX1B:MEOX1:MEOX2:MIXL1:MNX1:MSX1:MSX2:NKX1-1:NKX1-2:NOBOX:NOTO:OTP:PDX1:PHOX2A:PHOX2B:PROP1:PRRX1:PRRX2:RAX:RAX2:SEBOX:SHOX:SHOX2:UNCX:VAX1:VAX2:VSX1:VSX2:ZFHX2	NTAATTRR	439	6733
M05087_2.00:ALX1:ALX3:ALX4:ARX:BARHL1:BARHL2:BARX1:BARX2:BSX:DRGX:EMX1:EMX2:EN1:EN2:ESX1:EVX1:EVX2:GBX1:GBX2:GSX1:GSX2:HESX1:HOXA2:HOXA3:HOXB2:HOXB3:HOXD3:ISX:LBX1:LBX2:LHX1:LHX2:LHX3:LHX4:LHX5:LHX6:LHX8:LHX9:LMX1A:LMX1B:MEOX1:MEOX2:MIXL1:MNX1:MSX1:MSX2:NKX1-1:NKX1-2:NOBOX:NOTO:OTP:PDX1:PHOX2A:PHOX2B:PROP1:PRRX1:PRRX2:RAX:RAX2:SEBOX:SHOX:SHOX2:UNCX:VAX1:VAX2:VSX1:VSX2:ZFHX2	STAATTRG	440	1705
M05048_2.00:HOXA10:HOXA4:HOXA5:HOXA6:HOXA7:HOXA9:HOXB4:HOXB5:HOXB6:HOXB7:HOXB8:HOXB9:HOXC10:HOXC4:HOXC5:HOXC6:HOXC8:HOXC9:HOXD10:HOXD4:HOXD8:HOXD9:MNX1:PDX1	KTAATKRC	441	1835
M05871_2.00:ALX1:ALX3:ALX4:ARX:BARX1:BARX2:BSX:DLX1:DLX2:DLX3:DLX4:DLX5:DLX6:DRGX:EMX1:EMX2:EN1:EN2:ESX1:EVX1:EVX2:GBX1:GBX2:GSX1:GSX2:HESX1:HMX1:HMX3:HOXA1:HOXA2:HOXA3:HOXA4:HOXA5:HOXB1:HOXB2:HOXB3:HOXB4:HOXB5:HOXC4:HOXC5:HOXD1:HOXD3:HOXD4:ISX:LHX2:LHX3:LHX4:LHX6:LHX8:LHX9:LMX1A:LMX1B:MEOX1:MIXL1:MNX1:MSX1:MSX2:NKX1-1:NKX1-2:NOBOX:NOTO:OTP:PDX1:PHOX2A:PHOX2B:PROP1:PRRX1:PRRX2:RAX:RAX2:SEBOX:SHOX…	RYTAATTA	442	3903
M03811_2.00:ARX:BARHL1:BARHL2:BARX1:BARX2:BSX:DLX1:DLX2:DLX3:DLX4:DLX5:DLX6:DRGX:EMX1:EMX2:ESX1:EVX1:EVX2:GBX1:GBX2:HMX1:HMX2:HMX3:HOXA2:HOXB2:LBX1:LBX2:MEOX1:MEOX2:MNX1:MSX1:MSX2:NANOG:NANOGP8:NKX1-1:NKX1-2:PDX1:RAX:RAX2:TLX1:TLX2:TLX3:UNCX:VAX1:VAX2:VSX1:VSX2	GCTAATTGS	443	1691
M00139_2.00:ZNF281	CCWCCCCCMH	444	1609
M08108_2.00:TFDP1:TFDP2:TFDP3	SSGCGGGAAVN	445	3379
M10461_2.00:EBF1:EBF2:EBF3:EBF4	KTCCCTTGGGA	446	896
M02836_2.00:ATF3:JDP2	ATGASTCAT	447	6511
M02838_2.00:ATF3:JDP2	ATGACTCAT	448	6513
M02861_2.00:ATF3:JDP2	ATGACTCAT	449	6598
M11166_2.00:AR:NR3C1:NR3C2:PGR	WGAGCAMRN	450	2199
M04912_2.00:HOXA10:HOXA5:HOXA6:HOXA7:HOXA9:HOXB5:HOXB6:HOXB7:HOXB8:HOXB9:HOXC10:HOXC5:HOXC6:HOXC8:HOXC9:HOXD10:HOXD8:HOXD9	GTAATTAC	451	6665
M09644_2.00:STAT6	TTCCKNAGAA	452	5523
M02258_2.00:IRF9	ADCGAAACY	453	1547
M07829_2.00:JUN:JUNB:JUND	NKRTGACTCATBCYY	454	4256
M06248_2.00:HOXA3:HOXA4:HOXA5:HOXA6:HOXA7:HOXB3:HOXB4:HOXB5:HOXB6:HOXB7:HOXB8:HOXC4:HOXC5:HOXC6:HOXC8:HOXD3:HOXD4:HOXD8:PDX1	TAATTGNC	455	1982
M03190_2.00:ALX1:ALX3:ALX4:ARX:BARX1:BARX2:BSX:DLX1:DLX2:DLX3:DLX4:DLX5:DLX6:DRGX:EMX1:EMX2:EN1:EN2:ESX1:EVX1:EVX2:GBX1:GBX2:GSX1:GSX2:HESX1:HMX1:HMX3:HOXA1:HOXA2:HOXA3:HOXA4:HOXA5:HOXB1:HOXB2:HOXB3:HOXB4:HOXB5:HOXC4:HOXC5:HOXD1:HOXD3:HOXD4:ISX:LHX2:LHX3:LHX4:LHX6:LHX8:LHX9:LMX1A:LMX1B:MEOX1:MIXL1:MNX1:MSX1:MSX2:NKX1-1:NKX1-2:NOBOX:NOTO:OTP:PDX1:PHOX2A:PHOX2B:PROP1:PRRX1:PRRX2:RAX:RAX2:SEBOX:SHOX…	SSTAATTGGB	456	2582
M00329_2.00:BARX1:BARX2:BSX:EMX1:EMX2:EN1:EN2:EVX1:EVX2:GBX1:GBX2:GSX1:GSX2:HMX1:HMX2:HMX3:HOXA1:HOXA2:HOXA3:HOXA4:HOXA5:HOXA7:HOXB1:HOXB2:HOXB3:HOXB4:HOXB5:HOXB7:HOXC4:HOXC5:HOXD1:HOXD3:HOXD4:MEOX1:MEOX2:MNX1:NKX1-1:NKX1-2:PDX1:TLX2:VAX1:VAX2:VENTX	TTAATKANN	457	3296
M11287_2.00:SMAD1:SMAD3:SMAD5:SMAD9	BGGCAGACA	458	3057
M05274_2.00:BARX1:BARX2:BSX:EMX1:EMX2:EN1:EN2:EVX1:EVX2:GBX1:GBX2:GSX1:GSX2:HMX1:HMX2:HMX3:HOXA1:HOXA2:HOXA3:HOXA4:HOXA5:HOXA6:HOXA7:HOXB1:HOXB2:HOXB3:HOXB4:HOXB5:HOXB6:HOXB7:HOXB8:HOXC4:HOXC5:HOXC6:HOXD1:HOXD3:HOXD4:HOXD8:ISX:MEOX1:MEOX2:MNX1:NKX1-1:NKX1-2:NOTO:OTP:PDX1:TLX2:VAX1:VAX2:VENTX	STAATKRV	459	3001
M04679_2.00:CUX1:CUX2	YRATCGATAN	460	1655
M06378_2.00:NKX2-1:NKX2-2:NKX2-3:NKX2-4:NKX2-5:NKX2-6:NKX2-8	GCTCAAGTGC	461	3993
M06530_2.00:SIX1:SIX2:SIX4:SIX5	TGAYAC	462	6220
M05007_2.00:ARX:BARHL1:BARHL2:BARX1:BARX2:BSX:DLX1:DLX2:DLX3:DLX4:DLX5:DLX6:EN1:EN2:GBX1:GBX2:GSX1:GSX2:HOXA1:HOXA2:HOXA3:HOXB1:HOXB2:HOXB3:HOXD1:HOXD3:ISX:LHX1:LHX5:MEOX1:MNX1:MSX1:MSX2:NANOG:NANOGP8:NKX1-1:NKX1-2:PDX1:PROP1:SHOX:SHOX2:UNCX:VAX1:VAX2:VSX2	RTAATTAC	463	6631
M09155_2.00:PBX3	TGABTGACAGS	464	5257
M05051_2.00:BARX1:BARX2:BSX:EMX1:EMX2:EN1:EN2:EVX1:EVX2:GBX1:GBX2:GSX1:GSX2:HMX1:HMX2:HMX3:HOXA1:HOXA2:HOXA3:HOXA4:HOXA5:HOXA6:HOXA7:HOXA9:HOXB1:HOXB2:HOXB3:HOXB4:HOXB5:HOXB6:HOXB7:HOXB8:HOXB9:HOXC4:HOXC5:HOXC6:HOXC8:HOXC9:HOXD1:HOXD3:HOXD4:HOXD8:HOXD9:ISX:MEOX1:MEOX2:MNX1:NKX1-1:NKX1-2:NOTO:OTP:PDX1:VAX1:VAX2:VENTX	BTAATTRC	465	2538
M00738_2.00:RBPJ	KTTCCCAY	466	3273
M06523_2.00:ALX1:ALX3:ALX4:ARX:BARX1:BARX2:BSX:DLX1:DLX2:DLX3:DLX4:DLX5:DLX6:DRGX:EMX1:EMX2:EN1:EN2:ESX1:EVX1:EVX2:GBX1:GBX2:GSX1:GSX2:HESX1:HOXA1:HOXA2:HOXA3:HOXB1:HOXB2:HOXB3:HOXD3:ISX:LBX1:LBX2:LHX1:LHX2:LHX3:LHX4:LHX5:LHX6:LHX8:LHX9:LMX1A:LMX1B:MEOX1:MIXL1:MNX1:MSX1:MSX2:NKX1-1:NKX1-2:NOBOX:NOTO:OTP:PDX1:PHOX2A:PHOX2B:PROP1:PRRX1:PRRX2:RAX:RAX2:SEBOX:SHOX:SHOX2:UNCX:VAX1:VAX2:VSX1:VSX2:ZFHX2:…	TTAATTG	467	4358
M00352_2.00:PAX3:PAX7	GHTAATTG	468	6285
M05144_2.00:ALX1:ALX3:ALX4:ARX:BARHL1:BARHL2:BARX1:BARX2:BSX:DRGX:EMX1:EMX2:EN1:EN2:ESX1:EVX1:EVX2:GBX1:GBX2:GSX1:GSX2:HESX1:HOXA2:HOXA3:HOXB2:HOXB3:HOXD3:ISX:LBX1:LBX2:LHX1:LHX2:LHX3:LHX4:LHX5:LHX6:LHX8:LHX9:LMX1A:LMX1B:MEOX1:MEOX2:MIXL1:MNX1:MSX1:MSX2:NKX1-1:NKX1-2:NOBOX:NOTO:OTP:PDX1:PHOX2A:PHOX2B:PROP1:PRRX1:PRRX2:RAX:RAX2:SEBOX:SHOX:SHOX2:UNCX:VAX1:VAX2:VSX1:VSX2:ZFHX2	CTAATTAN	469	6689
M00219_2.00:ZNF200	DGTMTCCNNN	470	3156
M01477_2.00:ELF1:ELF2:ELF4:ELK1:ELK3:ELK4:ERF:ERG:ETS1:ETS2:ETV1:ETV2:ETV3:ETV3L:ETV4:ETV5:FEV:FLI1:GABPA	NRBCGGAARY	471	3215
M09846_2.00:MYCN	YMCCACGTGYMN	472	2037
M07814_2.00:JUN:JUNB:JUND	DMTGASTCATWTYGARANT	473	4243
M02797_2.00:NHLH1:NHLH2	MGCAGCTGCG	474	1299
M03112_2.00:ARX:BARHL1:BARHL2:BARX1:BARX2:BSX:DLX1:DLX2:DLX3:DLX4:DLX5:DLX6:EN1:EN2:GBX1:GBX2:GSX1:GSX2:HOXA1:HOXA2:HOXA3:HOXB1:HOXB2:HOXB3:HOXD1:HOXD3:ISX:LHX1:LHX5:MEOX1:MNX1:MSX1:MSX2:NANOG:NANOGP8:NKX1-1:NKX1-2:PDX1:PROP1:SHOX:SHOX2:UNCX:VAX1:VAX2:VSX2	NTAATTRB	475	1053
M01504_2.00:DLX3	NTAATTRN	476	2963
M05237_2.00:ALX1:ALX3:ALX4:ARX:BARX1:BARX2:BSX:DLX1:DLX2:DLX3:DLX4:DLX5:DLX6:DRGX:EMX1:EMX2:EN1:EN2:ESX1:EVX1:EVX2:GBX1:GBX2:GSX1:GSX2:HESX1:HMX1:HMX3:HOXA1:HOXA2:HOXA3:HOXA4:HOXA5:HOXB1:HOXB2:HOXB3:HOXB4:HOXB5:HOXC4:HOXC5:HOXD1:HOXD3:HOXD4:ISX:LHX2:LHX3:LHX4:LHX6:LHX8:LHX9:LMX1A:LMX1B:MEOX1:MIXL1:MNX1:MSX1:MSX2:NKX1-1:NKX1-2:NOBOX:NOTO:OTP:PDX1:PHOX2A:PHOX2B:PROP1:PRRX1:PRRX2:RAX:RAX2:SEBOX:SHOX…	CTAATTAS	477	7077
M05239_2.00:ALX1:ALX3:ALX4:ARX:BARX1:BARX2:BSX:DLX1:DLX2:DLX3:DLX4:DLX5:DLX6:DRGX:EMX1:EMX2:EN1:EN2:ESX1:EVX1:EVX2:GBX1:GBX2:GSX1:GSX2:HESX1:HMX1:HMX3:HOXA1:HOXA2:HOXA3:HOXA4:HOXA5:HOXB1:HOXB2:HOXB3:HOXB4:HOXB5:HOXC4:HOXC5:HOXD1:HOXD3:HOXD4:ISX:LHX2:LHX3:LHX4:LHX6:LHX8:LHX9:LMX1A:LMX1B:MEOX1:MIXL1:MNX1:MSX1:MSX2:NKX1-1:NKX1-2:NOBOX:NOTO:OTP:PDX1:PHOX2A:PHOX2B:PROP1:PRRX1:PRRX2:RAX:RAX2:SEBOX:SHOX…	CTAATTRS	478	7079
M03180_2.00:ALX1:ALX3:ALX4:ARX:BARX1:BARX2:BSX:DLX1:DLX2:DLX3:DLX4:DLX5:DLX6:DRGX:EMX1:EMX2:EN1:EN2:ESX1:EVX1:EVX2:GBX1:GBX2:GSX1:GSX2:HESX1:HMX1:HMX3:HOXA1:HOXA2:HOXA3:HOXA4:HOXA5:HOXB1:HOXB2:HOXB3:HOXB4:HOXB5:HOXC4:HOXC5:HOXD1:HOXD3:HOXD4:ISX:LHX2:LHX3:LHX4:LHX6:LHX8:LHX9:LMX1A:LMX1B:MEOX1:MIXL1:MNX1:MSX1:MSX2:NKX1-1:NKX1-2:NOBOX:NOTO:OTP:PDX1:PHOX2A:PHOX2B:PROP1:PRRX1:PRRX2:RAX:RAX2:SEBOX:SHOX…	SYTAATTRGB	479	5719
M05043_2.00:NKX2-1:NKX2-2:NKX2-3:NKX2-4:NKX2-5:NKX2-6:NKX2-8	GTBAAGTGGN	480	2943
M08287_2.00:PATZ1	CCCCKCCC	481	1536
M10715_2.00:ALX1:ALX3:ALX4:ARX:BARHL1:BARHL2:BARX1:BARX2:BSX:DLX1:DLX2:DLX3:DLX4:DLX5:DLX6:DRGX:EMX1:EMX2:EN1:EN2:ESX1:EVX1:EVX2:GBX1:GBX2:GSX1:GSX2:HESX1:HMX1:HMX2:HMX3:HOXA1:HOXA2:HOXA3:HOXB1:HOXB2:HOXB3:HOXD1:HOXD3:ISX:LBX1:LBX2:LHX1:LHX2:LHX3:LHX4:LHX5:LHX9:MEOX1:MEOX2:MIXL1:MNX1:MSX1:MSX2:NANOG:NANOGP8:NKX1-1:NKX1-2:NOBOX:OTP:PDX1:PHOX2A:PHOX2B:PROP1:PRRX1:PRRX2:RAX:RAX2:SEBOX:SHOX:SHOX2:UNC…	CNGTAAWTG	482	4566
M03156_2.00:ALX1:ALX3:ALX4:ARX:BARHL1:BARHL2:BARX1:BARX2:BSX:DLX1:DLX2:DLX3:DLX4:DLX5:DLX6:DRGX:EMX1:EMX2:EN1:EN2:ESX1:EVX1:EVX2:GBX1:GBX2:GSX1:GSX2:HMX1:HMX2:HMX3:HOXA1:HOXA2:HOXA3:HOXA4:HOXA5:HOXA6:HOXA7:HOXB1:HOXB2:HOXB3:HOXB4:HOXB5:HOXB6:HOXB7:HOXB8:HOXC4:HOXC5:HOXC6:HOXD1:HOXD3:HOXD4:HOXD8:ISX:LHX3:LHX4:MEOX1:MEOX2:MIXL1:MNX1:MSX1:MSX2:NANOG:NANOGP8:NKX1-1:NKX1-2:NOBOX:NOTO:OTP:PDX1:PHOX2A:P…	YTAATTAB	483	1458
M06349_2.00:BARHL1:BARHL2:EMX1:EMX2:EN1:EN2:ESX1:EVX1:EVX2:GBX1:GBX2:GSX1:GSX2:HESX1:HMX1:HMX2:HMX3:HOXA2:HOXA3:HOXA4:HOXA5:HOXB2:HOXB3:HOXB4:HOXB5:HOXC4:HOXC5:HOXD3:HOXD4:LBX1:MEOX1:MEOX2:MNX1:MSX1:MSX2:NKX1-1:NKX1-2:OTP:PDX1:RAX:RAX2:TLX1:TLX2:TLX3:VAX1:VAX2:VENTX	TTAATTR	484	2815
M09866_2.00:ARNT:ARNT2	CACGTA	485	848
M04371_2.00:MAF:MAFA:MAFB:MAFG:MAFK	YACGTCAGCA	486	7613
M05956_2.00:TWIST1:TWIST2	CAACAYATGCGA	487	3917
M07538_2.00:TWIST1:TWIST2	CAACAYATGCGA	488	4321
M03851_2.00:ALX1:ALX3:ALX4:ARX:BARX1:BARX2:BSX:DLX1:DLX2:DLX3:DLX4:DLX5:DLX6:DRGX:EMX1:EMX2:EN1:EN2:ESX1:EVX1:EVX2:GBX1:GBX2:GSX1:GSX2:HESX1:HOXA1:HOXA2:HOXA3:HOXB1:HOXB2:HOXB3:HOXD3:ISX:LBX1:LBX2:LHX2:LHX3:LHX4:LHX6:LHX8:LHX9:LMX1A:LMX1B:MEOX1:MIXL1:MNX1:MSX1:MSX2:NKX1-1:NKX1-2:NOBOX:NOTO:OTP:PDX1:PHOX2A:PHOX2B:PROP1:PRRX1:PRRX2:RAX:RAX2:SEBOX:SHOX:SHOX2:UNCX:VAX1:VAX2:VSX1:VSX2:ZFHX2:ZFHX3	BTAATTGV	489	5917
M10457_2.00:E2F1:E2F2:E2F3:E2F4:E2F5:E2F6	NTTTCCCGCCCY	490	4673
M05218_2.00:ALX1:ALX3:ALX4:ARX:BARX1:BARX2:BSX:DLX1:DLX2:DLX3:DLX4:DLX5:DLX6:DRGX:EMX1:EMX2:EN1:EN2:ESX1:EVX1:EVX2:GBX1:GBX2:GSX1:GSX2:HESX1:HMX1:HMX3:HOXA1:HOXA2:HOXA3:HOXA4:HOXA5:HOXB1:HOXB2:HOXB3:HOXB4:HOXB5:HOXC4:HOXC5:HOXD1:HOXD3:HOXD4:ISX:LHX2:LHX3:LHX4:LHX6:LHX8:LHX9:LMX1A:LMX1B:MEOX1:MIXL1:MNX1:MSX1:MSX2:NKX1-1:NKX1-2:NOBOX:NOTO:OTP:PDX1:PHOX2A:PHOX2B:PROP1:PRRX1:PRRX2:RAX:RAX2:SEBOX:SHOX…	STAATTGS	491	7067
M10639_2.00:ALX1:ALX3:ALX4:ARX:BARHL1:BARHL2:BARX1:BARX2:BSX:DLX1:DLX2:DLX3:DLX4:DLX5:DLX6:DRGX:EMX2:EN1:EN2:GBX1:GBX2:GSX1:GSX2:HOXA1:HOXA2:HOXA3:HOXB1:HOXB2:HOXB3:HOXD1:HOXD3:ISX:LHX1:LHX5:MEOX1:MEOX2:MNX1:MSX1:MSX2:NANOG:NANOGP8:NKX1-1:NKX1-2:PDX1:PHOX2A:PHOX2B:PROP1:PRRX1:PRRX2:SHOX:SHOX2:UNCX:VAX1:VAX2:VSX1:VSX2	YTAATTKVM	492	3306
M04938_2.00:ALX1:ALX3:ALX4:ARX:DLX1:DLX2:DLX3:DLX4:DLX5:DLX6:DRGX:ESX1:HOXA2:HOXB2:ISX:LHX1:LHX2:LHX3:LHX4:LHX5:LHX9:MEOX1:MIXL1:MNX1:MSX1:MSX2:PHOX2A:PHOX2B:PROP1:PRRX1:PRRX2:RAX:RAX2:SEBOX:SHOX:SHOX2:UNCX:VSX1:VSX2	TTAATTAS	493	6673
M09162_2.00:BARX1:BARX2:BSX:EMX1:EMX2:EN1:EN2:EVX1:EVX2:GBX1:GBX2:GSX1:GSX2:HMX1:HMX2:HMX3:HOXA1:HOXA2:HOXA3:HOXA4:HOXA5:HOXA6:HOXA7:HOXB1:HOXB2:HOXB3:HOXB4:HOXB5:HOXB6:HOXB7:HOXB8:HOXC4:HOXC5:HOXC6:HOXD1:HOXD3:HOXD4:HOXD8:ISX:MEOX1:MEOX2:MNX1:NKX1-1:NKX1-2:NOTO:OTP:PDX1:TLX2:VAX1:VAX2:VENTX	YTAATGRC	494	2861
M09204_2.00:BARX1:BARX2:BSX:EMX1:EMX2:EN1:EN2:EVX1:EVX2:GBX1:GBX2:GSX1:GSX2:HMX1:HMX2:HMX3:HOXA1:HOXA2:HOXA3:HOXA4:HOXA5:HOXA6:HOXA7:HOXB1:HOXB2:HOXB3:HOXB4:HOXB5:HOXB6:HOXB7:HOXB8:HOXC4:HOXC5:HOXC6:HOXD1:HOXD3:HOXD4:HOXD8:ISX:MEOX1:MEOX2:MNX1:NKX1-1:NKX1-2:NOTO:OTP:PDX1:TLX2:VAX1:VAX2:VENTX	YTAATGRC	495	2862
M04941_2.00:CRX:DLX1:DLX2:DLX4:DLX5:EMX1:LHX2:LHX9:PITX1:PITX2:VAX1:VSX1	CTAATTAB	496	6674
M05161_2.00:ALX1:ALX3:ALX4:ARX:BARHL1:BARHL2:BARX1:BARX2:BSX:DLX1:DLX2:DLX3:DLX4:DLX5:DLX6:DRGX:EMX1:EMX2:EN1:EN2:ESX1:EVX1:EVX2:GBX1:GBX2:GSX1:GSX2:HMX1:HMX2:HMX3:HOXA1:HOXA2:HOXA3:HOXA4:HOXA5:HOXA6:HOXA7:HOXB1:HOXB2:HOXB3:HOXB4:HOXB5:HOXB6:HOXB7:HOXB8:HOXC4:HOXC5:HOXC6:HOXD1:HOXD3:HOXD4:HOXD8:ISX:LHX3:LHX4:MEOX1:MEOX2:MIXL1:MNX1:MSX1:MSX2:NANOG:NANOGP8:NKX1-1:NKX1-2:NOBOX:NOTO:OTP:PDX1:PHOX2A:P…	CTAATTAC	497	2754
M03791_2.00:ALX1:ALX3:ALX4:ARX:BARHL1:BARHL2:BARX1:BARX2:BSX:DRGX:EMX1:EMX2:EN1:EN2:ESX1:EVX1:EVX2:GBX1:GBX2:GSX1:GSX2:HESX1:HMX1:HMX2:HMX3:HOXA1:HOXA2:HOXA3:HOXA4:HOXA5:HOXB1:HOXB2:HOXB3:HOXB4:HOXB5:HOXC4:HOXC5:HOXD3:HOXD4:LHX2:LHX3:LHX4:LHX9:MEOX1:MEOX2:MIXL1:MNX1:MSX1:MSX2:NKX1-1:NKX1-2:NOTO:OTP:PDX1:PHOX2A:PHOX2B:PROP1:PRRX1:PRRX2:RAX:RAX2:SEBOX:SHOX:SHOX2:TLX1:TLX2:TLX3:UNCX:VAX1:VAX2:VENTX:…	CTAATTAS	498	1424
M05386_2.00:BARX1:BARX2:BSX:EMX1:EMX2:EN1:EN2:EVX1:EVX2:GBX1:GBX2:GSX1:GSX2:HMX1:HMX2:HMX3:HOXA1:HOXA2:HOXA3:HOXA4:HOXA5:HOXA6:HOXA7:HOXB1:HOXB2:HOXB3:HOXB4:HOXB5:HOXB6:HOXB7:HOXB8:HOXC4:HOXC5:HOXC6:HOXD1:HOXD3:HOXD4:HOXD8:ISX:MEOX1:MEOX2:MNX1:NKX1-1:NKX1-2:NOTO:OTP:PDX1:TLX2:VAX1:VAX2:VENTX	BTAATGAB	499	1081
M05381_2.00:BARX1:BARX2:BSX:EMX1:EMX2:EN1:EN2:EVX1:EVX2:GBX1:GBX2:GSX1:GSX2:HMX1:HMX2:HMX3:HOXA1:HOXA2:HOXA3:HOXA4:HOXA5:HOXA6:HOXA7:HOXB1:HOXB2:HOXB3:HOXB4:HOXB5:HOXB6:HOXB7:HOXB8:HOXC4:HOXC5:HOXC6:HOXD1:HOXD3:HOXD4:HOXD8:ISX:MEOX1:MEOX2:MNX1:NKX1-1:NKX1-2:NOTO:OTP:PDX1:TLX2:VAX1:VAX2:VENTX	BTAATGAY	500	2845
M05175_2.00:ALX1:ALX3:ALX4:ARX:DRGX:EMX1:EMX2:EN1:EN2:ESX1:GBX1:GBX2:HESX1:ISX:LHX1:LHX2:LHX3:LHX4:LHX5:LHX6:LHX8:LHX9:LMX1A:LMX1B:MIXL1:MSX1:MSX2:NOBOX:NOTO:OTP:PHOX2A:PHOX2B:PROP1:PRRX1:PRRX2:RAX:RAX2:SEBOX:SHOX:SHOX2:UNCX:VAX1:VAX2:VSX1:VSX2:ZFHX2	HTAACGAG	501	71
M05298_2.00:ALX1:ALX3:ALX4:ARX:BARX1:BARX2:BSX:DLX1:DLX2:DLX3:DLX4:DLX5:DLX6:DRGX:EMX1:EMX2:EN1:EN2:ESX1:EVX1:EVX2:GBX1:GBX2:GSX1:GSX2:HESX1:HOXA1:HOXA2:HOXA3:HOXB1:HOXB2:HOXB3:HOXD3:ISX:LBX1:LBX2:LHX1:LHX2:LHX3:LHX4:LHX5:LHX6:LHX8:LHX9:LMX1A:LMX1B:MEOX1:MIXL1:MNX1:MSX1:MSX2:NKX1-1:NKX1-2:NOBOX:NOTO:OTP:PDX1:PHOX2A:PHOX2B:PROP1:PRRX1:PRRX2:RAX:RAX2:SEBOX:SHOX:SHOX2:UNCX:VAX1:VAX2:VSX1:VSX2:ZFHX2:…	TAATTDSATTA	502	852
M03916_2.00:SRF	RCCATATATGGY	503	5890
M09420_2.00:STAT5A:STAT5B	TTCCARGAAA	504	5070
M01920_2.00:TET1	NNNYGMGKDN	505	2892
M03235_2.00:ALX1:ALX3:ALX4:ARX:BARHL1:BARHL2:BARX1:BARX2:BSX:DLX1:DLX2:DLX3:DLX4:DLX5:DLX6:DRGX:EMX1:EMX2:EN1:EN2:ESX1:EVX1:EVX2:GBX1:GBX2:GSX1:GSX2:HMX1:HMX2:HMX3:HOXA1:HOXA2:HOXA3:HOXA4:HOXA5:HOXB1:HOXB2:HOXB3:HOXB4:HOXB5:HOXC4:HOXC5:HOXD1:HOXD3:HOXD4:ISX:MEOX1:MEOX2:MIXL1:MNX1:MSX1:MSX2:NANOG:NANOGP8:NKX1-1:NKX1-2:PDX1:PHOX2A:PHOX2B:PROP1:PRRX1:PRRX2:RAX:RAX2:SEBOX:SHOX:SHOX2:UNCX:VAX1:VAX2:VE…	BTAATTGG	506	2239
M03118_2.00:ALX1:ALX3:ALX4:ARX:BARHL1:BARHL2:BARX1:BARX2:BSX:DLX1:DLX2:DLX3:DLX4:DLX5:DLX6:DRGX:EMX1:EMX2:EN1:EN2:GBX1:GBX2:GSX1:GSX2:HMX1:HMX3:HOXA1:HOXA2:HOXA3:HOXB1:HOXB2:HOXB3:HOXD1:HOXD3:ISX:LHX1:LHX5:MEOX1:MEOX2:MNX1:MSX1:MSX2:NANOG:NANOGP8:NKX1-1:NKX1-2:PDX1:PHOX2A:PHOX2B:PROP1:PRRX1:PRRX2:SHOX:SHOX2:UNCX:VAX1:VAX2:VSX1:VSX2	NTAATTGB	507	1496
M10163_2.00:KLF1:KLF12:KLF2:KLF3:KLF4:KLF5:KLF6:KLF7:KLF8	SCCMCACCCW	508	2804
M02452_2.00:RFX1:RFX2:RFX3:RFX4:RFX6	GTTGCTAT	509	6193
M03814_2.00:ALX1:ALX3:ALX4:ARX:BARHL1:BARHL2:BARX1:BARX2:BSX:DRGX:EMX1:EMX2:EN1:EN2:ESX1:EVX1:EVX2:GBX1:GBX2:GSX1:GSX2:HESX1:HMX1:HMX2:HMX3:HOXA1:HOXA2:HOXA3:HOXA4:HOXA5:HOXB1:HOXB2:HOXB3:HOXB4:HOXB5:HOXC4:HOXC5:HOXD3:HOXD4:ISX:LHX2:LHX3:LHX4:LHX9:MEOX1:MEOX2:MIXL1:MNX1:MSX1:MSX2:NKX1-1:NKX1-2:NOTO:OTP:PDX1:PHOX2A:PHOX2B:PROP1:PRRX1:PRRX2:RAX:RAX2:SEBOX:SHOX:SHOX2:TLX1:TLX2:TLX3:UNCX:VAX1:VAX2:VE…	GTAATGRS	510	765
M10015_2.00:MAF:MAFA:MAFB:MAFG:MAFK	TGCTGASTC	511	18
M01476_2.00:EHF:ELF1:ELF2:ELF3:ELF4:ELF5:ETV6:ETV7	DNVMGGAART	512	6260
M09020_2.00:RBPJ	KTTCCCACGCY	513	2115
M05344_2.00:BARX1:BARX2:BSX:EMX1:EMX2:EN1:EN2:EVX1:EVX2:GBX1:GBX2:GSX1:GSX2:HMX1:HMX2:HMX3:HOXA1:HOXA2:HOXA3:HOXA4:HOXA5:HOXA6:HOXA7:HOXB1:HOXB2:HOXB3:HOXB4:HOXB5:HOXB6:HOXB7:HOXB8:HOXC4:HOXC5:HOXC6:HOXD1:HOXD3:HOXD4:HOXD8:ISX:MEOX1:MEOX2:MNX1:NKX1-1:NKX1-2:NOTO:OTP:PDX1:TLX2:VAX1:VAX2:VENTX	YTAATGAY	514	397
M05009_2.00:ALX1:ALX3:ALX4:ARX:BARX1:BARX2:BSX:DLX1:DLX2:DLX3:DLX6:DRGX:EMX1:EMX2:EN1:EN2:ESX1:EVX1:EVX2:GBX1:GBX2:GSX1:GSX2:HESX1:HOXA2:HOXA3:HOXB2:HOXB3:HOXD3:ISX:LBX1:LBX2:LHX1:LHX2:LHX3:LHX4:LHX5:LHX6:LHX8:LHX9:LMX1A:LMX1B:MEOX1:MIXL1:MNX1:MSX1:MSX2:NKX1-1:NKX1-2:NOBOX:NOTO:OTP:PDX1:PHOX2A:PHOX2B:PROP1:PRRX1:PRRX2:RAX:RAX2:SEBOX:SHOX:SHOX2:UNCX:VAX1:VAX2:VSX1:VSX2:ZFHX2:ZFHX3	STAATTGS	515	1281
M05153_2.00:ALX1:ALX3:ALX4:ARX:DRGX:EN1:EN2:ESX1:HESX1:ISX:LHX2:LHX3:LHX4:LHX6:LHX8:LHX9:LMX1A:LMX1B:MIXL1:NOBOX:OTP:PHOX2A:PHOX2B:PROP1:PRRX1:PRRX2:RAX:RAX2:SEBOX:SHOX:SHOX2:UNCX:VSX1:VSX2:ZFHX2	VHTTTAATTAH	516	6694
M09372_2.00:RUNX1:RUNX2:RUNX3	VAAACCACARRV	517	1171
M05199_2.00:ALX1:ALX3:ALX4:ARX:BARX1:BARX2:BSX:DLX2:DLX3:DLX5:DRGX:EMX1:EMX2:EN1:EN2:ESX1:EVX1:EVX2:GBX1:GBX2:GSX1:GSX2:HESX1:HOXA2:HOXA3:HOXB2:HOXB3:HOXD3:ISX:LBX1:LBX2:LHX1:LHX2:LHX3:LHX4:LHX5:LHX6:LHX8:LHX9:LMX1A:LMX1B:MEOX1:MIXL1:MNX1:MSX1:MSX2:NKX1-1:NKX1-2:NOBOX:NOTO:OTP:PDX1:PHOX2A:PHOX2B:PROP1:PRRX1:PRRX2:RAX:RAX2:SEBOX:SHOX:SHOX2:UNCX:VAX1:VAX2:VSX1:VSX2:ZFHX2:ZFHX3	BTAATTAG	518	6713
M03149_2.00:ALX1:ALX3:ALX4:ARX:BARHL1:BARHL2:BARX1:BARX2:BSX:DRGX:EMX1:EMX2:EN1:EN2:ESX1:EVX1:EVX2:GBX1:GBX2:GSX1:GSX2:HESX1:HOXA2:HOXA3:HOXB2:HOXB3:HOXD3:ISX:LBX1:LBX2:LHX1:LHX2:LHX3:LHX4:LHX5:LHX6:LHX8:LHX9:LMX1A:LMX1B:MEOX1:MEOX2:MIXL1:MNX1:MSX1:MSX2:NKX1-1:NKX1-2:NOBOX:NOTO:OTP:PDX1:PHOX2A:PHOX2B:PROP1:PRRX1:PRRX2:RAX:RAX2:SEBOX:SHOX:SHOX2:UNCX:VAX1:VAX2:VSX1:VSX2:ZFHX2	DYTAATTRRY	519	2714
M02877_2.00:YY1	NCCGCCATTAH	520	1005
M03099_2.00:HOXA13:HOXB13:HOXC13:HOXD13	SCTCGTAAAAH	521	6443
M05405_2.00:HOXA3:HOXA4:HOXA5:HOXA6:HOXA7:HOXB3:HOXB4:HOXB5:HOXB6:HOXB7:HOXB8:HOXC4:HOXC5:HOXC6:HOXC8:HOXD3:HOXD4:HOXD8:PDX1	KTAATTAC	522	7152
M09282_2.00:ESR1:ESR2:NR1D1:NR1D2:NR1H2:NR1H3:NR1H4:NR2C1:NR2C2:NR2F1:NR2F2:NR2F6:NR4A1:NR4A2:NR4A3:NR5A1:NR5A2:NR6A1:PPARA:PPARD:PPARG:RARA:RARB:RARG:RORA:RORB:RORC:RXRA:RXRB:RXRG:THRB	GAAASTRGGTCA	523	1255
M09324_2.00:ESR1:ESR2:NR1D1:NR1D2:NR1H2:NR1H3:NR1H4:NR2C1:NR2C2:NR2F1:NR2F2:NR2F6:NR4A1:NR4A2:NR4A3:NR5A1:NR5A2:NR6A1:PPARA:PPARD:PPARG:RARA:RARB:RARG:RORA:RORB:RORC:RXRA:RXRB:RXRG:THRA:THRB	GAAASTRGGTCA	524	1254
M05391_2.00:ALX1:ALX3:ALX4:ARX:DRGX:EMX1:EMX2:EN1:EN2:ESX1:GBX1:GBX2:GSX1:GSX2:HOXA2:HOXA3:HOXA4:HOXA5:HOXB2:HOXB3:HOXB4:HOXB5:HOXC4:HOXC5:HOXD3:HOXD4:ISL1:ISL2:ISX:LHX2:LHX3:LHX4:LHX9:MIXL1:MNX1:NKX1-1:NKX1-2:NOTO:OTP:PDX1:PHOX2A:PHOX2B:PROP1:PRRX1:PRRX2:RAX:RAX2:SEBOX:SHOX:SHOX2:UNCX:VAX1:VAX2:VSX1:VSX2	CTAATTRV	525	2355
M06541_2.00:HHEX	TTTAATTA	526	2718
M06358_2.00:HHEX	TTTAATTA	527	2717
M04922_2.00:ALX1:ALX3:ALX4:ARX:BARHL1:BARHL2:BARX1:BARX2:BSX:DLX1:DLX2:DLX3:DLX4:DLX5:DLX6:DRGX:EMX2:EN1:EN2:GBX1:GBX2:GSX1:GSX2:HOXA1:HOXA2:HOXA3:HOXB1:HOXB2:HOXB3:HOXD1:HOXD3:ISX:LHX1:LHX5:MEOX1:MEOX2:MNX1:MSX1:MSX2:NANOG:NANOGP8:NKX1-1:NKX1-2:PDX1:PHOX2A:PHOX2B:PROP1:PRRX1:PRRX2:SHOX:SHOX2:UNCX:VAX1:VAX2:VSX1:VSX2	STAATTGS	528	6668
M00450_2.00:BARX1:BARX2:BSX:DLX1:DLX2:DLX3:DLX4:DLX5:DLX6:EMX1:EMX2:EN1:EN2:EVX1:EVX2:GBX1:GBX2:GSX1:GSX2:HOXA1:HOXA2:HOXA3:HOXA4:HOXA5:HOXB1:HOXB2:HOXB3:HOXB4:HOXB5:HOXC4:HOXC5:HOXD1:HOXD3:HOXD4:ISX:MEOX1:MEOX2:MNX1:MSX1:MSX2:NANOG:NANOGP8:NKX1-1:NKX1-2:PDX1:PROP1:SHOX:SHOX2:UNCX:VAX1:VAX2:VENTX	NTAATTAVB	529	2898
M04344_2.00:MAF:MAFA:MAFB:MAFG:MAFK:NRL	HGTCAGCAN	530	831
M05037_2.00:ALX1:ALX3:ALX4:ARX:BARX1:BARX2:BSX:DLX1:DLX2:DLX3:DLX4:DLX5:DLX6:DRGX:EMX1:EMX2:EN1:EN2:ESX1:EVX1:EVX2:GBX1:GBX2:GSX1:GSX2:HESX1:HOXA2:HOXA3:HOXB2:HOXB3:HOXD3:ISX:LBX1:LBX2:LHX1:LHX2:LHX3:LHX4:LHX5:LHX6:LHX8:LHX9:LMX1A:LMX1B:MEOX1:MIXL1:MNX1:MSX1:MSX2:NKX1-1:NKX1-2:NOBOX:NOTO:OTP:PDX1:PHOX2A:PHOX2B:PROP1:PRRX1:PRRX2:RAX:RAX2:SEBOX:SHOX:SHOX2:UNCX:VAX1:VAX2:VSX1:VSX2:ZFHX2:ZFHX3	STAATTAG	531	6644
M05066_2.00:ALX1:ALX3:ALX4:ARX:DRGX:EMX1:EMX2:EN1:EN2:ESX1:GBX1:GBX2:GSX1:GSX2:HESX1:HOXA2:HOXA3:HOXB2:HOXB3:HOXD3:ISX:LHX1:LHX2:LHX3:LHX4:LHX5:LHX6:LHX8:LHX9:LMX1A:LMX1B:MIXL1:MNX1:MSX1:MSX2:NOBOX:NOTO:OTP:PDX1:PHOX2A:PHOX2B:PROP1:PRRX1:PRRX2:RAX:RAX2:SEBOX:SHOX:SHOX2:UNCX:VAX1:VAX2:VSX1:VSX2:ZFHX2	BTAATTAV	532	6686
M05021_2.00:BARHL1:BARHL2:EMX1:EMX2:HMX1:HMX2:HMX3:HOXA4:HOXB4:HOXC4:HOXD4:LBX2:NKX1-1:NKX1-2:TLX1:TLX2:TLX3:VAX1:VAX2:VENTX	YTAATTRV	533	3237
M11248_2.00:RFX1:RFX2:RFX3:RFX4:RFX6	GTTGCYAGGGAAAC	534	4746
M07803_2.00:MYC	CACGTGSH	535	582
M04740_2.00:EHF:ELF1:ELF2:ELF3:ELF4:ELF5:ELK1:ELK3:ELK4:ERF:ERG:ETS1:ETS2:ETV1:ETV2:ETV3:ETV3L:ETV4:ETV5:ETV6:ETV7:FEV:FLI1:GABPA:SPDEF	WACCCGGAAGTR	536	6817
M03799_2.00:BARX1:BARX2:BSX:EMX1:EMX2:EN1:EN2:EVX1:EVX2:GBX1:GBX2:GSX1:GSX2:HMX1:HMX2:HMX3:HOXA1:HOXA2:HOXA3:HOXA4:HOXA5:HOXA6:HOXA7:HOXA9:HOXB1:HOXB2:HOXB3:HOXB4:HOXB5:HOXB6:HOXB7:HOXB8:HOXB9:HOXC4:HOXC5:HOXC6:HOXC8:HOXC9:HOXD1:HOXD3:HOXD4:HOXD8:HOXD9:ISX:MEOX1:MEOX2:MNX1:NKX1-1:NKX1-2:NOTO:OTP:PDX1:VAX1:VAX2:VENTX	BTAATKRC	537	2389
M01247_2.00:DUXA	HTGATTGRY	538	877
M10169_2.00:GLIS3	GTGGGGGGTM	539	1003
M09439_2.00:THAP1	GCCCGVAGCCAAGATGGCGGCS	540	5079
M00671_2.00:BSX:DLX1:DLX2:DLX3:DLX4:DLX5:DLX6:LBX2:LHX1:LHX5:MSX1:MSX2	TTAATTAVBY	541	6292
M09633_2.00:RUNX1:RUNX2:RUNX3	SAAACCACAG	542	946
M09926_2.00:NFE2:NFE2L1:NFE2L2:NFE2L3	GTCATBHWDBNNB	543	2024
M05444_2.00:POU2F2	KCATTABSATAATGV	544	11
M08713_2.00:HIF1A	GKACGTGC	545	2473
M08750_2.00:HIF1A	GKACGTGC	546	2474
M05382_2.00:BARX1:BARX2:BSX:EMX1:EMX2:EN1:EN2:EVX1:EVX2:GBX1:GBX2:GSX1:GSX2:HMX1:HMX2:HMX3:HOXA1:HOXA2:HOXA3:HOXA4:HOXA5:HOXA6:HOXA7:HOXB1:HOXB2:HOXB3:HOXB4:HOXB5:HOXB6:HOXB7:HOXB8:HOXC4:HOXC5:HOXC6:HOXD1:HOXD3:HOXD4:HOXD8:ISX:MEOX1:MEOX2:MNX1:NKX1-1:NKX1-2:NOTO:OTP:PDX1:TLX2:VAX1:VAX2:VENTX	HTAAYGAY	547	578
M08013_2.00:STAT1	YCCMTTTCCYGGAAAHCHCNB	548	3397
M05268_2.00:ALX1:ALX3:ALX4:ARX:BARHL1:BARHL2:BARX1:BARX2:BSX:DLX1:DLX2:DLX3:DLX4:DLX5:DLX6:DRGX:EMX1:EMX2:EN1:EN2:ESX1:EVX1:EVX2:GBX1:GBX2:GSX1:GSX2:HESX1:HMX1:HMX2:HMX3:HOXA1:HOXA2:HOXA3:HOXA4:HOXA5:HOXB1:HOXB2:HOXB3:HOXB4:HOXB5:HOXC4:HOXC5:HOXD1:HOXD3:HOXD4:ISX:LBX1:LBX2:LHX2:LHX3:LHX4:LHX9:MEOX1:MEOX2:MIXL1:MNX1:MSX1:MSX2:NANOG:NANOGP8:NKX1-1:NKX1-2:NOBOX:NOTO:OTP:PDX1:PHOX2A:PHOX2B:PROP1:PRRX…	YTAATTGS	549	7091
M05267_2.00:ALX1:ALX3:ALX4:ARX:BARHL1:BARHL2:BARX1:BARX2:BSX:DLX1:DLX2:DLX3:DLX4:DLX5:DLX6:DRGX:EMX1:EMX2:EN1:EN2:ESX1:EVX1:EVX2:GBX1:GBX2:GSX1:GSX2:HESX1:HMX1:HMX2:HMX3:HOXA1:HOXA2:HOXA3:HOXA4:HOXA5:HOXB1:HOXB2:HOXB3:HOXB4:HOXB5:HOXC4:HOXC5:HOXD1:HOXD3:HOXD4:ISX:LBX1:LBX2:LHX2:LHX3:LHX4:LHX9:MEOX1:MEOX2:MIXL1:MNX1:MSX1:MSX2:NANOG:NANOGP8:NKX1-1:NKX1-2:NOBOX:NOTO:OTP:PDX1:PHOX2A:PHOX2B:PROP1:PRRX…	YTAATTRS	550	7090
M05222_2.00:ALX1:ALX3:ALX4:ARX:BARHL1:BARHL2:BARX1:BARX2:BSX:DLX1:DLX2:DLX3:DLX4:DLX5:DLX6:DRGX:EMX1:EMX2:EN1:EN2:ESX1:EVX1:EVX2:GBX1:GBX2:GSX1:GSX2:HESX1:HMX1:HMX2:HMX3:HOXA1:HOXA2:HOXA3:HOXB1:HOXB2:HOXB3:HOXD1:HOXD3:ISX:LBX1:LBX2:LHX1:LHX2:LHX3:LHX4:LHX5:LHX9:MEOX1:MEOX2:MIXL1:MNX1:MSX1:MSX2:NANOG:NANOGP8:NKX1-1:NKX1-2:NOBOX:OTP:PDX1:PHOX2A:PHOX2B:PROP1:PRRX1:PRRX2:RAX:RAX2:SEBOX:SHOX:SHOX2:UNC…	NTAATTGV	551	7070
M05026_2.00:ALX1:ALX3:ALX4:ARX:BARHL1:BARHL2:BARX1:BARX2:BSX:DLX1:DLX2:DLX3:DLX4:DLX5:DLX6:DRGX:EMX1:EMX2:EN1:EN2:GBX1:GBX2:GSX1:GSX2:HMX1:HMX3:HOXA1:HOXA2:HOXA3:HOXB1:HOXB2:HOXB3:HOXD1:HOXD3:ISX:LHX1:LHX5:MEOX1:MEOX2:MNX1:MSX1:MSX2:NANOG:NANOGP8:NKX1-1:NKX1-2:PDX1:PHOX2A:PHOX2B:PROP1:PRRX1:PRRX2:SHOX:SHOX2:UNCX:VAX1:VAX2:VSX1:VSX2	NTAATTRS	552	6620
M05179_2.00:ARX:BARHL1:BARHL2:BARX1:BARX2:BSX:DLX1:DLX2:DLX3:DLX4:DLX5:DLX6:EMX2:EN1:EN2:GBX1:GBX2:GSX1:GSX2:HOXA1:HOXA2:HOXA3:HOXB1:HOXB2:HOXB3:HOXD1:HOXD3:ISX:LHX1:LHX5:MEOX1:MNX1:MSX1:MSX2:NANOG:NANOGP8:NKX1-1:NKX1-2:PDX1:PHOX2A:PHOX2B:PROP1:SHOX:SHOX2:UNCX:VAX1:VAX2:VSX2	NTAATTRS	553	6703
M05178_2.00:ARX:BARHL1:BARHL2:BARX1:BARX2:BSX:DLX1:DLX2:DLX3:DLX4:DLX5:DLX6:EMX2:EN1:EN2:GBX1:GBX2:GSX1:GSX2:HOXA1:HOXA2:HOXA3:HOXB1:HOXB2:HOXB3:HOXD1:HOXD3:ISX:LHX1:LHX5:MEOX1:MNX1:MSX1:MSX2:NANOG:NANOGP8:NKX1-1:NKX1-2:PDX1:PHOX2A:PHOX2B:PROP1:SHOX:SHOX2:UNCX:VAX1:VAX2:VSX2	NTAATTRC	554	6688
M05177_2.00:ARX:BARHL1:BARHL2:BARX1:BARX2:BSX:DLX1:DLX2:DLX3:DLX4:DLX5:DLX6:EMX2:EN1:EN2:GBX1:GBX2:GSX1:GSX2:HOXA1:HOXA2:HOXA3:HOXB1:HOXB2:HOXB3:HOXD1:HOXD3:ISX:LHX1:LHX5:MEOX1:MNX1:MSX1:MSX2:NANOG:NANOGP8:NKX1-1:NKX1-2:PDX1:PHOX2A:PHOX2B:PROP1:SHOX:SHOX2:UNCX:VAX1:VAX2:VSX2	RTAATTRC	555	6702
M05176_2.00:ARX:BARHL1:BARHL2:BARX1:BARX2:BSX:DLX1:DLX2:DLX3:DLX4:DLX5:DLX6:EMX2:EN1:EN2:GBX1:GBX2:GSX1:GSX2:HOXA1:HOXA2:HOXA3:HOXB1:HOXB2:HOXB3:HOXD1:HOXD3:ISX:LHX1:LHX5:MEOX1:MNX1:MSX1:MSX2:NANOG:NANOGP8:NKX1-1:NKX1-2:PDX1:PHOX2A:PHOX2B:PROP1:SHOX:SHOX2:UNCX:VAX1:VAX2:VSX2	VTAATTGS	556	6701
M05061_2.00:ALX1:ALX3:ALX4:ARX:BARHL1:BARHL2:BARX1:BARX2:BSX:DLX1:DLX2:DLX3:DLX4:DLX5:DLX6:DRGX:EMX1:EMX2:EN1:EN2:ESX1:EVX1:EVX2:GBX1:GBX2:GSX1:GSX2:HESX1:HMX1:HMX2:HMX3:HOXA1:HOXA2:HOXA3:HOXB1:HOXB2:HOXB3:HOXD1:HOXD3:ISX:LBX1:LBX2:LHX1:LHX2:LHX3:LHX4:LHX5:LHX9:MEOX1:MEOX2:MIXL1:MNX1:MSX1:MSX2:NANOG:NANOGP8:NKX1-1:NKX1-2:NOBOX:OTP:PDX1:PHOX2A:PHOX2B:PROP1:PRRX1:PRRX2:RAX:RAX2:SEBOX:SHOX:SHOX2:UNC…	NTAATTGS	557	6650
M05060_2.00:ALX1:ALX3:ALX4:ARX:BARHL1:BARHL2:BARX1:BARX2:BSX:DLX1:DLX2:DLX3:DLX4:DLX5:DLX6:DRGX:EMX1:EMX2:EN1:EN2:ESX1:EVX1:EVX2:GBX1:GBX2:GSX1:GSX2:HESX1:HMX1:HMX2:HMX3:HOXA1:HOXA2:HOXA3:HOXB1:HOXB2:HOXB3:HOXD1:HOXD3:ISX:LBX1:LBX2:LHX1:LHX2:LHX3:LHX4:LHX5:LHX9:MEOX1:MEOX2:MIXL1:MNX1:MSX1:MSX2:NANOG:NANOGP8:NKX1-1:NKX1-2:NOBOX:OTP:PDX1:PHOX2A:PHOX2B:PROP1:PRRX1:PRRX2:RAX:RAX2:SEBOX:SHOX:SHOX2:UNC…	NTAATTGS	558	6649
M05029_2.00:ALX1:ALX3:ALX4:ARX:BARHL1:BARHL2:BARX1:BARX2:BSX:DLX1:DLX2:DLX3:DLX4:DLX5:DLX6:DRGX:EMX1:EMX2:EN1:EN2:GBX1:GBX2:GSX1:GSX2:HMX1:HMX3:HOXA1:HOXA2:HOXA3:HOXB1:HOXB2:HOXB3:HOXD1:HOXD3:ISX:LHX1:LHX5:MEOX1:MEOX2:MNX1:MSX1:MSX2:NANOG:NANOGP8:NKX1-1:NKX1-2:PDX1:PHOX2A:PHOX2B:PROP1:PRRX1:PRRX2:SHOX:SHOX2:UNCX:VAX1:VAX2:VSX1:VSX2	NTAATTRS	559	6638
M05028_2.00:ALX1:ALX3:ALX4:ARX:BARHL1:BARHL2:BARX1:BARX2:BSX:DLX1:DLX2:DLX3:DLX4:DLX5:DLX6:DRGX:EMX1:EMX2:EN1:EN2:GBX1:GBX2:GSX1:GSX2:HMX1:HMX3:HOXA1:HOXA2:HOXA3:HOXB1:HOXB2:HOXB3:HOXD1:HOXD3:ISX:LHX1:LHX5:MEOX1:MEOX2:MNX1:MSX1:MSX2:NANOG:NANOGP8:NKX1-1:NKX1-2:PDX1:PHOX2A:PHOX2B:PROP1:PRRX1:PRRX2:SHOX:SHOX2:UNCX:VAX1:VAX2:VSX1:VSX2	NTAATTRS	560	6637
M05027_2.00:ALX1:ALX3:ALX4:ARX:BARHL1:BARHL2:BARX1:BARX2:BSX:DLX1:DLX2:DLX3:DLX4:DLX5:DLX6:DRGX:EMX1:EMX2:EN1:EN2:GBX1:GBX2:GSX1:GSX2:HMX1:HMX3:HOXA1:HOXA2:HOXA3:HOXB1:HOXB2:HOXB3:HOXD1:HOXD3:ISX:LHX1:LHX5:MEOX1:MEOX2:MNX1:MSX1:MSX2:NANOG:NANOGP8:NKX1-1:NKX1-2:PDX1:PHOX2A:PHOX2B:PROP1:PRRX1:PRRX2:SHOX:SHOX2:UNCX:VAX1:VAX2:VSX1:VSX2	NTAATTRS	561	6635
M05221_2.00:ALX1:ALX3:ALX4:ARX:BARHL1:BARHL2:BARX1:BARX2:BSX:DLX1:DLX2:DLX3:DLX4:DLX5:DLX6:DRGX:EMX1:EMX2:EN1:EN2:ESX1:EVX1:EVX2:GBX1:GBX2:GSX1:GSX2:HESX1:HMX1:HMX2:HMX3:HOXA1:HOXA2:HOXA3:HOXB1:HOXB2:HOXB3:HOXD1:HOXD3:ISX:LBX1:LBX2:LHX1:LHX2:LHX3:LHX4:LHX5:LHX9:MEOX1:MEOX2:MIXL1:MNX1:MSX1:MSX2:NANOG:NANOGP8:NKX1-1:NKX1-2:NOBOX:OTP:PDX1:PHOX2A:PHOX2B:PROP1:PRRX1:PRRX2:RAX:RAX2:SEBOX:SHOX:SHOX2:UNC…	NTAATTGS	562	7069
M05004_2.00:ARX:BARHL1:BARHL2:BARX1:BARX2:BSX:DLX1:DLX2:DLX3:DLX4:DLX5:DLX6:EN1:EN2:GBX1:GBX2:GSX1:GSX2:HOXA1:HOXA2:HOXA3:HOXB1:HOXB2:HOXB3:HOXD1:HOXD3:ISX:LHX1:LHX5:MEOX1:MNX1:MSX1:MSX2:NANOG:NANOGP8:NKX1-1:NKX1-2:PDX1:PROP1:SHOX:SHOX2:UNCX:VAX1:VAX2:VSX2	NTAATTRC	563	6629
M04924_2.00:ALX1:ALX3:ALX4:ARX:BARHL1:BARHL2:BARX1:BARX2:BSX:DLX1:DLX2:DLX3:DLX4:DLX5:DLX6:DRGX:EMX2:EN1:EN2:GBX1:GBX2:GSX1:GSX2:HOXA1:HOXA2:HOXA3:HOXB1:HOXB2:HOXB3:HOXD1:HOXD3:ISX:LHX1:LHX5:MEOX1:MEOX2:MNX1:MSX1:MSX2:NANOG:NANOGP8:NKX1-1:NKX1-2:PDX1:PHOX2A:PHOX2B:PROP1:PRRX1:PRRX2:SHOX:SHOX2:UNCX:VAX1:VAX2:VSX1:VSX2	NTAATTRS	564	6654
M03185_2.00:ALX1:ALX3:ALX4:ARX:BARHL1:BARHL2:BARX1:BARX2:BSX:DLX1:DLX2:DLX3:DLX4:DLX5:DLX6:DRGX:EMX1:EMX2:EN1:EN2:ESX1:EVX1:EVX2:GBX1:GBX2:GSX1:GSX2:HESX1:HMX1:HMX2:HMX3:HOXA1:HOXA2:HOXA3:HOXB1:HOXB2:HOXB3:HOXD1:HOXD3:ISX:LBX1:LBX2:LHX1:LHX2:LHX3:LHX4:LHX5:LHX9:MEOX1:MEOX2:MIXL1:MNX1:MSX1:MSX2:NANOG:NANOGP8:NKX1-1:NKX1-2:NOBOX:OTP:PDX1:PHOX2A:PHOX2B:PROP1:PRRX1:PRRX2:RAX:RAX2:SEBOX:SHOX:SHOX2:UNC…	YTAATTGS	565	5671
M03220_2.00:ALX1:ALX3:ALX4:ARX:BARX1:BARX2:BSX:DLX1:DLX2:DLX3:DLX4:DLX5:DLX6:DRGX:EN1:EN2:ESX1:GBX1:GBX2:GSX1:GSX2:HESX1:HOXA1:HOXA2:HOXA3:HOXA4:HOXA5:HOXB1:HOXB2:HOXB3:HOXB4:HOXB5:HOXC4:HOXC5:HOXD3:HOXD4:ISX:LBX2:LHX1:LHX2:LHX3:LHX4:LHX5:LHX6:LHX8:LHX9:LMX1A:LMX1B:MEOX1:MIXL1:MNX1:MSX1:MSX2:NKX1-1:NKX1-2:NOBOX:NOTO:OTP:PDX1:PHOX2A:PHOX2B:PROP1:PRRX1:PRRX2:RAX:RAX2:SEBOX:SHOX:SHOX2:UNCX:VAX1:VAX2…	YTAATTRG	566	5692
M03254_2.00:ALX1:ALX3:ALX4:ARX:BARHL1:BARHL2:BARX1:BARX2:BSX:DLX1:DLX2:DLX3:DLX4:DLX5:DLX6:DRGX:EMX1:EMX2:EN1:EN2:GBX1:GBX2:GSX1:GSX2:HMX1:HMX3:HOXA1:HOXA2:HOXA3:HOXB1:HOXB2:HOXB3:HOXD1:HOXD3:ISX:LHX1:LHX5:MEOX1:MEOX2:MNX1:MSX1:MSX2:NANOG:NANOGP8:NKX1-1:NKX1-2:PDX1:PHOX2A:PHOX2B:PROP1:PRRX1:PRRX2:SHOX:SHOX2:UNCX:VAX1:VAX2:VSX1:VSX2	NTAATTRB	567	5772
M05002_2.00:ARX:BARHL1:BARHL2:BARX1:BARX2:BSX:DLX1:DLX2:DLX3:DLX4:DLX5:DLX6:EN1:EN2:GBX1:GBX2:GSX1:GSX2:HOXA1:HOXA2:HOXA3:HOXB1:HOXB2:HOXB3:HOXD1:HOXD3:ISX:LHX1:LHX5:MEOX1:MNX1:MSX1:MSX2:NANOG:NANOGP8:NKX1-1:NKX1-2:PDX1:PROP1:SHOX:SHOX2:UNCX:VAX1:VAX2:VSX2	VTAATTGS	568	6628
M03778_2.00:ALX1:ALX3:ALX4:ARX:BARHL1:BARHL2:BARX1:BARX2:BSX:DLX1:DLX2:DLX3:DLX4:DLX5:DLX6:DRGX:EMX1:EMX2:EN1:EN2:GBX1:GBX2:GSX1:GSX2:HMX1:HMX3:HOXA1:HOXA2:HOXA3:HOXB1:HOXB2:HOXB3:HOXD1:HOXD3:ISX:LHX1:LHX5:MEOX1:MEOX2:MNX1:MSX1:MSX2:NANOG:NANOGP8:NKX1-1:NKX1-2:PDX1:PHOX2A:PHOX2B:PROP1:SHOX:SHOX2:UNCX:VAX1:VAX2:VSX1:VSX2	NTAATTRB	569	5814
M03256_2.00:ALX1:ALX3:ALX4:ARX:BARHL1:BARHL2:BARX1:BARX2:BSX:DLX1:DLX2:DLX3:DLX4:DLX5:DLX6:DRGX:EMX1:EMX2:EN1:EN2:ESX1:EVX1:EVX2:GBX1:GBX2:GSX1:GSX2:HESX1:HMX1:HMX2:HMX3:HOXA1:HOXA2:HOXA3:HOXB1:HOXB2:HOXB3:HOXD1:HOXD3:ISX:LBX1:LBX2:LHX1:LHX2:LHX3:LHX4:LHX5:LHX9:MEOX1:MEOX2:MIXL1:MNX1:MSX1:MSX2:NANOG:NANOGP8:NKX1-1:NKX1-2:NOBOX:OTP:PDX1:PHOX2A:PHOX2B:PROP1:PRRX1:PRRX2:RAX:RAX2:SEBOX:SHOX:SHOX2:UNC…	BTAATTGS	570	5774
M04925_2.00:ALX1:ALX3:ALX4:ARX:BARHL1:BARHL2:BARX1:BARX2:BSX:DLX1:DLX2:DLX3:DLX4:DLX5:DLX6:DRGX:EMX2:EN1:EN2:GBX1:GBX2:GSX1:GSX2:HOXA1:HOXA2:HOXA3:HOXB1:HOXB2:HOXB3:HOXD1:HOXD3:ISX:LHX1:LHX5:MEOX1:MEOX2:MNX1:MSX1:MSX2:NANOG:NANOGP8:NKX1-1:NKX1-2:PDX1:PHOX2A:PHOX2B:PROP1:PRRX1:PRRX2:SHOX:SHOX2:UNCX:VAX1:VAX2:VSX1:VSX2	VTAATTRC	571	6669
M04953_2.00:ALX1:ALX3:ALX4:ARX:BARHL1:BARHL2:BARX1:BARX2:BSX:DLX1:DLX2:DLX3:DLX4:DLX5:DLX6:EN1:EN2:GBX1:GBX2:GSX1:GSX2:HOXA1:HOXA2:HOXA3:HOXB1:HOXB2:HOXB3:HOXD1:HOXD3:ISX:LHX1:LHX5:MEOX1:MNX1:MSX1:MSX2:NANOG:NANOGP8:NKX1-1:NKX1-2:PDX1:PROP1:SHOX:SHOX2:UNCX:VAX1:VAX2:VSX2	NTAATTGS	572	6679
M04955_2.00:ALX1:ALX3:ALX4:ARX:BARHL1:BARHL2:BARX1:BARX2:BSX:DLX1:DLX2:DLX3:DLX4:DLX5:DLX6:EN1:EN2:GBX1:GBX2:GSX1:GSX2:HOXA1:HOXA2:HOXA3:HOXB1:HOXB2:HOXB3:HOXD1:HOXD3:ISX:LHX1:LHX5:MEOX1:MNX1:MSX1:MSX2:NANOG:NANOGP8:NKX1-1:NKX1-2:PDX1:PROP1:SHOX:SHOX2:UNCX:VAX1:VAX2:VSX2	RTAATTRC	573	6680
M04956_2.00:ALX1:ALX3:ALX4:ARX:BARHL1:BARHL2:BARX1:BARX2:BSX:DLX1:DLX2:DLX3:DLX4:DLX5:DLX6:EN1:EN2:GBX1:GBX2:GSX1:GSX2:HOXA1:HOXA2:HOXA3:HOXB1:HOXB2:HOXB3:HOXD1:HOXD3:ISX:LHX1:LHX5:MEOX1:MNX1:MSX1:MSX2:NANOG:NANOGP8:NKX1-1:NKX1-2:PDX1:PROP1:SHOX:SHOX2:UNCX:VAX1:VAX2:VSX2	NTAATTGC	574	6681
M04958_2.00:ALX1:ALX3:ALX4:ARX:BARHL1:BARHL2:BARX1:BARX2:BSX:DLX1:DLX2:DLX3:DLX4:DLX5:DLX6:EN1:EN2:GBX1:GBX2:GSX1:GSX2:HOXA1:HOXA2:HOXA3:HOXB1:HOXB2:HOXB3:HOXD1:HOXD3:ISX:LHX1:LHX5:MEOX1:MNX1:MSX1:MSX2:NANOG:NANOGP8:NKX1-1:NKX1-2:PDX1:PROP1:SHOX:SHOX2:UNCX:VAX1:VAX2:VSX2	NTAATTGS	575	6682
M10348_2.00:ZNF697	NTGGGCGAGGGM	576	4695
M04964_2.00:ALX1:ALX3:ALX4:ARX:BARHL1:BARHL2:BARX1:BARX2:BSX:DLX1:DLX2:DLX3:DLX4:DLX5:DLX6:DRGX:EMX1:EMX2:EN1:EN2:ESX1:EVX1:EVX2:GBX1:GBX2:GSX1:GSX2:HESX1:HOXA1:HOXA2:HOXA3:HOXA4:HOXA5:HOXB1:HOXB2:HOXB3:HOXB4:HOXB5:HOXC4:HOXC5:HOXD1:HOXD3:HOXD4:ISX:LHX1:LHX3:LHX4:LHX5:MEOX1:MEOX2:MIXL1:MNX1:MSX1:MSX2:NANOG:NANOGP8:NKX1-1:NKX1-2:NOTO:OTP:PDX1:PHOX2A:PHOX2B:PROP1:PRRX1:PRRX2:RAX:RAX2:SEBOX:SHOX:SHO…	YTAATGAY	577	405
M10579_2.00:GATA1:GATA2:GATA3:GATA4:GATA5:GATA6	AKGNDGATTABVGS	578	4460
M09150_2.00:MEIS1:MEIS2:MEIS3:PKNOX1:PKNOX2:TGIF1:TGIF2:TGIF2LX:TGIF2LY	TGABTGACAGS	579	5255
M09175_2.00:MEIS1:MEIS2:MEIS3:PKNOX1:PKNOX2:TGIF1:TGIF2:TGIF2LX:TGIF2LY	TGABTGACAGS	580	5197
M06292_2.00:ALX1:ALX3:ALX4:ARX:BARHL1:BARHL2:BARX1:BARX2:BSX:DLX1:DLX2:DLX3:DLX4:DLX5:DLX6:DRGX:EMX1:EMX2:EN1:EN2:ESX1:EVX1:EVX2:GBX1:GBX2:GSX1:GSX2:HESX1:HOXA2:HOXA3:HOXA4:HOXB2:HOXB3:HOXB4:HOXC4:HOXC5:HOXD3:HOXD4:ISX:LBX1:LBX2:LHX1:LHX2:LHX3:LHX4:LHX5:LHX6:LHX8:LHX9:LMX1A:LMX1B:MEOX1:MIXL1:MNX1:MSX1:MSX2:NKX1-1:NKX1-2:NOBOX:NOTO:OTP:PDX1:PHOX2A:PHOX2B:PROP1:PRRX1:PRRX2:RAX:RAX2:SEBOX:SHOX:SHOX2…	NYTAATTA	581	2794
M02927_2.00:YY2	NCCGCCATBTT	582	710
M03267_2.00:ALX1:ALX3:ALX4:ARX:BARX1:BARX2:BSX:DLX2:DLX3:DRGX:EMX1:EMX2:EN1:EN2:ESX1:EVX1:EVX2:GBX1:GBX2:GSX1:GSX2:HESX1:HOXA2:HOXA3:HOXB2:HOXB3:HOXD3:ISL1:ISL2:ISX:LBX1:LBX2:LHX1:LHX2:LHX3:LHX4:LHX5:LHX6:LHX8:LHX9:LMX1A:LMX1B:MEOX1:MIXL1:MNX1:MSX1:MSX2:NKX1-1:NKX1-2:NOBOX:NOTO:OTP:PDX1:PHOX2A:PHOX2B:PROP1:PRRX1:PRRX2:RAX:RAX2:SEBOX:SHOX:SHOX2:UNCX:VAX1:VAX2:VSX1:VSX2:ZFHX2:ZFHX3	NTAATTRG	583	2911
M03831_2.00:ALX1:ALX3:ALX4:ARX:DRGX:EN1:EN2:ESX1:ISX:LHX2:LHX3:LHX4:LHX6:LHX8:LHX9:LMX1A:LMX1B:MIXL1:NOBOX:OTP:PHOX2A:PHOX2B:PROP1:PRRX1:PRRX2:RAX:RAX2:SEBOX:SHOX:SHOX2:UNCX:VSX1:VSX2:ZFHX2	CTAATTAG	584	5871
M04128_2.00:MYCN	RMCACGTGCC	585	1758
M06387_2.00:BARHL1:BARHL2:BSX:DLX2:EMX1:EMX2:EN1:EN2:GBX1:GBX2:GSX1:GSX2:HMX1:HMX2:HMX3:HOXA3:HOXA4:HOXA5:HOXB3:HOXB4:HOXB5:HOXC4:HOXC5:HOXD3:HOXD4:LBX2:MEOX1:MEOX2:MNX1:MSX1:MSX2:NANOG:NANOGP8:NKX1-1:NKX1-2:PDX1:TLX1:TLX2:TLX3:VAX1:VAX2:VENTX	TTAATTG	586	2758
M06318_2.00:ALX1:ALX3:ALX4:ARX:BARHL1:BARHL2:BARX1:BARX2:BSX:DRGX:EMX1:EMX2:EN1:EN2:ESX1:EVX1:EVX2:GBX1:GBX2:GSX1:GSX2:HESX1:HOXA2:HOXA3:HOXB2:HOXB3:HOXD3:ISX:LBX1:LBX2:LHX1:LHX2:LHX3:LHX4:LHX5:LHX6:LHX8:LHX9:LMX1A:LMX1B:MEOX1:MEOX2:MIXL1:MNX1:MSX1:MSX2:NKX1-1:NKX1-2:NOBOX:NOTO:OTP:PDX1:PHOX2A:PHOX2B:PROP1:PRRX1:PRRX2:RAX:RAX2:SEBOX:SHOX:SHOX2:UNCX:VAX1:VAX2:VSX1:VSX2:ZFHX2	YTAATTA	587	3987
M06351_2.00:ALX1:ALX3:ALX4:ARX:BARX1:BARX2:BSX:DLX2:DLX3:DRGX:EMX1:EMX2:EN1:EN2:ESX1:EVX1:EVX2:GBX1:GBX2:GSX1:GSX2:HESX1:HOXA2:HOXA3:HOXB2:HOXB3:HOXD3:ISX:LBX1:LBX2:LHX1:LHX2:LHX3:LHX4:LHX5:LHX6:LHX8:LHX9:LMX1A:LMX1B:MEOX1:MIXL1:MNX1:MSX1:MSX2:NKX1-1:NKX1-2:NOBOX:NOTO:OTP:PDX1:PHOX2A:PHOX2B:PROP1:PRRX1:PRRX2:RAX:RAX2:SEBOX:SHOX:SHOX2:UNCX:VAX1:VAX2:VSX1:VSX2:ZFHX2	TTAATTA	588	3992
M06522_2.00:ALX1:ALX3:ALX4:ARX:BARX1:BARX2:BSX:DLX2:DLX3:DRGX:EMX1:EMX2:EN1:EN2:ESX1:EVX1:EVX2:GBX1:GBX2:GSX1:GSX2:HESX1:HOXA2:HOXA3:HOXB2:HOXB3:HOXD3:ISX:LBX1:LBX2:LHX1:LHX2:LHX3:LHX4:LHX5:LHX6:LHX8:LHX9:LMX1A:LMX1B:MEOX1:MIXL1:MNX1:MSX1:MSX2:NKX1-1:NKX1-2:NOBOX:NOTO:OTP:PDX1:PHOX2A:PHOX2B:PROP1:PRRX1:PRRX2:RAX:RAX2:SEBOX:SHOX:SHOX2:UNCX:VAX1:VAX2:VSX1:VSX2:ZFHX2:ZFHX3	MTAATTA	589	4357
M09156_2.00:ALX1:ALX3:ALX4:ARX:BARX1:BARX2:BSX:DLX2:DLX3:DRGX:EMX1:EMX2:EN1:EN2:ESX1:EVX1:EVX2:GBX1:GBX2:GSX1:GSX2:HESX1:HOXA2:HOXA3:HOXB2:HOXB3:HOXD3:ISX:LBX1:LBX2:LHX1:LHX2:LHX3:LHX4:LHX5:LHX6:LHX8:LHX9:LMX1A:LMX1B:MEOX1:MIXL1:MNX1:MSX1:MSX2:NKX1-1:NKX1-2:NOBOX:NOTO:OTP:PDX1:PHOX2A:PHOX2B:PROP1:PRRX1:PRRX2:RAX:RAX2:SEBOX:SHOX:SHOX2:UNCX:VAX1:VAX2:VSX1:VSX2:ZFHX2	YTAATTR	590	5258
M09207_2.00:ALX1:ALX3:ALX4:ARX:BARX1:BARX2:BSX:DLX2:DLX3:DRGX:EMX1:EMX2:EN1:EN2:ESX1:EVX1:EVX2:GBX1:GBX2:GSX1:GSX2:HESX1:HOXA2:HOXA3:HOXB2:HOXB3:HOXD3:ISX:LBX1:LBX2:LHX1:LHX2:LHX3:LHX4:LHX5:LHX6:LHX8:LHX9:LMX1A:LMX1B:MEOX1:MIXL1:MNX1:MSX1:MSX2:NKX1-1:NKX1-2:NOBOX:NOTO:OTP:PDX1:PHOX2A:PHOX2B:PROP1:PRRX1:PRRX2:RAX:RAX2:SEBOX:SHOX:SHOX2:UNCX:VAX1:VAX2:VSX1:VSX2:ZFHX2	YTAATTR	591	5209
M05098_2.00:BARX1:BARX2:BSX:DLX1:DLX2:DLX3:DLX4:DLX5:DLX6:EN1:EN2:EVX1:EVX2:GBX1:GBX2:GSX1:GSX2:HOXA1:HOXA2:HOXA3:HOXA4:HOXA5:HOXB1:HOXB2:HOXB3:HOXB4:HOXB5:HOXC4:HOXC5:HOXD1:HOXD3:HOXD4:MEOX1:MEOX2:MNX1:MSX1:MSX2:NANOG:NANOGP8:NKX1-1:NKX1-2:PDX1:VAX1:VAX2:VENTX	STAATTAS	592	6734
M09632_2.00:RUNX1:RUNX2:RUNX3	AAACCACARM	593	1498
M10723_2.00:CDX1:CDX2:CDX4	KYCATAAATRN	594	217
M04905_2.00:ARX:BARHL1:BARHL2:BARX1:BARX2:BSX:DLX1:DLX2:DLX3:DLX4:DLX5:DLX6:EMX2:EN1:EN2:GBX1:GBX2:GSX1:GSX2:HOXA1:HOXA2:HOXA3:HOXB1:HOXB2:HOXB3:HOXD1:HOXD3:ISX:LHX1:LHX5:MEOX1:MNX1:MSX1:MSX2:NANOG:NANOGP8:NKX1-1:NKX1-2:PDX1:PHOX2A:PHOX2B:PROP1:SHOX:SHOX2:UNCX:VAX1:VAX2:VSX2	VTAATTGC	595	6664
M06328_2.00:SIX3:SIX6	DNRTGATA	596	1431
M03078_2.00:ARX:BARHL1:BARHL2:BARX1:BARX2:BSX:DLX1:DLX2:DLX3:DLX4:DLX5:DLX6:EMX2:EN1:EN2:GBX1:GBX2:GSX1:GSX2:HOXA1:HOXA2:HOXA3:HOXB1:HOXB2:HOXB3:HOXD1:HOXD3:ISX:LHX1:LHX5:MEOX1:MNX1:MSX1:MSX2:NANOG:NANOGP8:NKX1-1:NKX1-2:PDX1:PHOX2A:PHOX2B:PROP1:SHOX:SHOX2:UNCX:VAX1:VAX2:VSX2	NTAATTRB	597	954
M04937_2.00:ALX1:ALX3:ALX4:ARX:DLX1:DLX2:DLX3:DLX4:DLX5:DLX6:DRGX:ESX1:HOXA2:HOXB2:ISX:LHX1:LHX2:LHX3:LHX4:LHX5:LHX9:MEOX1:MIXL1:MNX1:MSX1:MSX2:PHOX2A:PHOX2B:PROP1:PRRX1:PRRX2:RAX:RAX2:SEBOX:SHOX:SHOX2:UNCX:VSX1:VSX2	NTAACGAB	598	727
M03449_2.00:NFATC1:NFATC2:NFATC3:NFATC4	WKGRAAAATWWKTTTCCATT	599	5651
M08226_2.00:NR5A1:NR5A2:RXRA:RXRB:RXRG	CAAGGTCA	600	1493
M05329_2.00:ALX1:ALX3:ALX4:ARX:BARX1:BARX2:BSX:DLX1:DLX2:DLX3:DLX4:DLX5:DLX6:DRGX:EMX1:EMX2:EN1:EN2:ESX1:EVX1:EVX2:GBX1:GBX2:GSX1:GSX2:HMX1:HMX3:HOXA1:HOXA2:HOXA3:HOXA4:HOXA5:HOXB1:HOXB2:HOXB3:HOXB4:HOXB5:HOXC4:HOXC5:HOXD1:HOXD3:HOXD4:ISX:LHX3:LHX4:MEOX1:MIXL1:MNX1:MSX1:MSX2:NKX1-1:NKX1-2:NOTO:OTP:PDX1:PHOX2A:PHOX2B:PROP1:PRRX1:PRRX2:RAX:RAX2:SEBOX:SHOX:SHOX2:UNCX:VAX1:VAX2:VENTX:VSX1:VSX2	YTAATKAS	601	2939
M10296_2.00:SP1:SP3:SP4:SP5:SP8:SP9	AAAGGGG	602	2668
M05198_2.00:ALX1:ALX3:ALX4:ARX:BARX1:BARX2:BSX:DLX2:DLX3:DLX5:DRGX:EMX1:EMX2:EN1:EN2:ESX1:EVX1:EVX2:GBX1:GBX2:GSX1:GSX2:HESX1:HOXA2:HOXA3:HOXB2:HOXB3:HOXD3:ISX:LBX1:LBX2:LHX1:LHX2:LHX3:LHX4:LHX5:LHX6:LHX8:LHX9:LMX1A:LMX1B:MEOX1:MIXL1:MNX1:MSX1:MSX2:NKX1-1:NKX1-2:NOBOX:NOTO:OTP:PDX1:PHOX2A:PHOX2B:PROP1:PRRX1:PRRX2:RAX:RAX2:SEBOX:SHOX:SHOX2:UNCX:VAX1:VAX2:VSX1:VSX2:ZFHX2:ZFHX3	NTAATTAG	603	6712
M09164_2.00:PBX1:PBX2:PBX3:PBX4	TGABTGACAG	604	5226
M01716_2.00:MNT	NCACGTGNN	605	256
M03201_2.00:ALX1:ALX3:ALX4:ARX:BARHL1:BARHL2:BARX1:BARX2:BSX:DLX1:DLX2:DLX3:DLX4:DLX5:DLX6:DRGX:EMX1:EMX2:EN1:EN2:ESX1:EVX1:EVX2:GBX1:GBX2:GSX1:GSX2:HESX1:HMX1:HMX2:HMX3:HOXA1:HOXA2:HOXA3:HOXA4:HOXA5:HOXB1:HOXB2:HOXB3:HOXB4:HOXB5:HOXC4:HOXC5:HOXD1:HOXD3:HOXD4:ISX:LBX1:LBX2:LHX2:LHX3:LHX4:LHX9:MEOX1:MEOX2:MIXL1:MNX1:MSX1:MSX2:NANOG:NANOGP8:NKX1-1:NKX1-2:NOBOX:NOTO:OTP:PDX1:PHOX2A:PHOX2B:PROP1:PRRX…	NYTAATTRSY	606	5681
M01931_2.00:DMRT1:DMRT2:DMRT3:DMRTA2:DMRTC2	TAATKTATWA	607	3126
M05163_2.00:ALX1:ALX3:ALX4:ARX:BARHL1:BARHL2:BARX1:BARX2:BSX:DLX1:DLX2:DLX3:DLX4:DLX5:DLX6:DRGX:EMX1:EMX2:EN1:EN2:ESX1:EVX1:EVX2:GBX1:GBX2:GSX1:GSX2:HMX1:HMX2:HMX3:HOXA1:HOXA2:HOXA3:HOXA4:HOXA5:HOXA6:HOXA7:HOXB1:HOXB2:HOXB3:HOXB4:HOXB5:HOXB6:HOXB7:HOXB8:HOXC4:HOXC5:HOXC6:HOXD1:HOXD3:HOXD4:HOXD8:ISX:LHX3:LHX4:MEOX1:MEOX2:MIXL1:MNX1:MSX1:MSX2:NANOG:NANOGP8:NKX1-1:NKX1-2:NOBOX:NOTO:OTP:PDX1:PHOX2A:P…	CTAATTAC	608	3026
M00787_2.00:KLF1:KLF12:KLF2:KLF3:KLF4:KLF5:KLF6:KLF7:KLF8	GCCACGCCCW	609	1572
M03824_2.00:ALX1:ALX3:ALX4:ARX:BARHL1:BARHL2:DRGX:ESX1:EVX1:EVX2:GBX1:GBX2:HESX1:LBX1:LBX2:MEOX1:MEOX2:MIXL1:MSX1:MSX2:PHOX2A:PHOX2B:PROP1:PRRX1:PRRX2:RAX:RAX2:SHOX:SHOX2:TLX1:TLX3:UNCX:VSX1:VSX2	NTAATTRG	610	3116
M03163_2.00:ALX1:ALX3:ALX4:ARX:DRGX:EMX1:EMX2:EN1:EN2:ESX1:GBX1:GBX2:HESX1:ISX:LHX1:LHX2:LHX3:LHX4:LHX5:LHX6:LHX8:LHX9:LMX1A:LMX1B:MIXL1:MSX1:MSX2:NOBOX:NOTO:OTP:PHOX2A:PHOX2B:PROP1:PRRX1:PRRX2:RAX:RAX2:SEBOX:SHOX:SHOX2:UNCX:VAX1:VAX2:VSX1:VSX2:ZFHX2	YTAATTRR	611	3317
M10740_2.00:MEIS1:MEIS2:MEIS3:PKNOX1:PKNOX2:TGIF1:TGIF2:TGIF2LX:TGIF2LY	AGCTGTCANDA	612	1637
M05270_2.00:ALX1:ALX3:ALX4:ARX:BARHL1:BARHL2:BARX1:BARX2:BSX:DLX1:DLX2:DLX3:DLX4:DLX5:DLX6:DRGX:EMX1:EMX2:EN1:EN2:ESX1:EVX1:EVX2:GBX1:GBX2:GSX1:GSX2:HESX1:HMX1:HMX2:HMX3:HOXA1:HOXA2:HOXA3:HOXA4:HOXA5:HOXB1:HOXB2:HOXB3:HOXB4:HOXB5:HOXC4:HOXC5:HOXD1:HOXD3:HOXD4:ISX:LBX1:LBX2:LHX2:LHX3:LHX4:LHX9:MEOX1:MEOX2:MIXL1:MNX1:MSX1:MSX2:NANOG:NANOGP8:NKX1-1:NKX1-2:NOBOX:NOTO:OTP:PDX1:PHOX2A:PHOX2B:PROP1:PRRX…	NTAAYGAB	613	614
M10818_2.00:PAX3:PAX7	AAATTRY	614	2483
M05182_2.00:CRX:DLX1:DLX2:DLX4:DLX5:EMX1:LHX2:LHX9:PITX1:PITX2:VAX1:VSX1	STAATTAV	615	2033
M05088_2.00:ALX1:ALX3:ALX4:ARX:BARHL1:BARHL2:BARX1:BARX2:BSX:DRGX:EMX1:EMX2:EN1:EN2:ESX1:EVX1:EVX2:GBX1:GBX2:GSX1:GSX2:HESX1:HOXA2:HOXA3:HOXB2:HOXB3:HOXD3:ISX:LBX1:LBX2:LHX1:LHX2:LHX3:LHX4:LHX5:LHX6:LHX8:LHX9:LMX1A:LMX1B:MEOX1:MEOX2:MIXL1:MNX1:MSX1:MSX2:NKX1-1:NKX1-2:NOBOX:NOTO:OTP:PDX1:PHOX2A:PHOX2B:PROP1:PRRX1:PRRX2:RAX:RAX2:SEBOX:SHOX:SHOX2:UNCX:VAX1:VAX2:VSX1:VSX2:ZFHX2	NTAATTAR	616	6731
M00121_2.00:MAX	SCACGTGNN	617	1499
M05560_2.00:BORCS8-MEF2B:MEF2A:MEF2B:MEF2C:MEF2D	CCAWATATGGTAACA	618	7012
M03342_2.00:SRF	TGMCCATATATGGKCA	619	5767
M04341_2.00:JUN:JUNB:JUND	KATGACTCATM	620	7245
M03804_2.00:HOXA10:HOXA5:HOXA6:HOXA7:HOXA9:HOXB4:HOXB5:HOXB6:HOXB7:HOXB8:HOXB9:HOXC10:HOXC5:HOXC6:HOXC8:HOXC9:HOXD10:HOXD8:HOXD9	KTAATTAC	621	1922
M02832_2.00:NFE2:NFE2L1:NFE2L2:NFE2L3	VATGACTCATC	622	6508
M03567_2.00:TBX15:TBX18:TBX20:TBX4:TBX5	GNAAAGGTGTGAAVK	623	6046
M09532_2.00:ELF1:ELF2:ELF4:ELK1:ELK3:ELK4:ERF:ERG:ETS1:ETS2:ETV1:ETV2:ETV3:ETV3L:ETV4:ETV5:FEV:FLI1:GABPA	ACAGGAAGTG	624	744
M06372_2.00:BARHL1:BARHL2:HOXA6:HOXB6:HOXB8:HOXC6:HOXC8:HOXD8:NKX1-1:NKX1-2	TTTAATTG	625	2801
M08720_2.00:MXI1	SCACGTGGSNGSSGS	626	3847
M08754_2.00:MXD1:MXI1	SCACGTGGSNGSSGS	627	3861
M03835_2.00:ALX1:ALX3:ALX4:ARX:BARX1:BARX2:DRGX:EMX1:EMX2:EN1:EN2:ESX1:GBX1:GBX2:GSX1:GSX2:HESX1:HOXA2:HOXA3:HOXA4:HOXA5:HOXB2:HOXB3:HOXB4:HOXB5:HOXC4:HOXC5:HOXD3:HOXD4:ISX:LHX2:LHX3:LHX4:LHX6:LHX8:LHX9:LMX1A:LMX1B:MEOX1:MIXL1:MNX1:MSX1:MSX2:NKX1-1:NKX1-2:NOBOX:NOTO:OTP:PDX1:PHOX2A:PHOX2B:PROP1:PRRX1:PRRX2:RAX:RAX2:SEBOX:SHOX:SHOX2:UNCX:VAX1:VAX2:VSX1:VSX2:ZFHX2	TTAATTAR	628	2691
M04698_2.00:E2F1:E2F2:E2F3:E2F4:E2F5:E2F6	SGGGCGCGCGC	629	7524
M03879_2.00:ALX1:ALX3:ALX4:ARX:BARHL1:BARHL2:BARX1:BARX2:BSX:DLX2:DLX3:DRGX:EN1:EN2:ESX1:GBX1:GBX2:HESX1:HOXA2:HOXB2:ISX:LBX2:LHX1:LHX2:LHX3:LHX4:LHX5:LHX6:LHX8:LHX9:LMX1A:LMX1B:MEOX1:MIXL1:MNX1:MSX1:MSX2:NKX1-1:NKX1-2:NOBOX:OTP:PHOX2A:PHOX2B:PROP1:PRRX1:PRRX2:RAX:RAX2:SEBOX:SHOX:SHOX2:UNCX:VSX1:VSX2	BTAATTGG	630	5934
M05265_2.00:ALX1:ALX3:ALX4:ARX:BARHL1:BARHL2:BARX1:BARX2:BSX:DLX1:DLX2:DLX3:DLX4:DLX5:DLX6:DRGX:EMX1:EMX2:EN1:EN2:ESX1:EVX1:EVX2:GBX1:GBX2:GSX1:GSX2:HESX1:HMX1:HMX2:HMX3:HOXA1:HOXA2:HOXA3:HOXA4:HOXA5:HOXB1:HOXB2:HOXB3:HOXB4:HOXB5:HOXC4:HOXC5:HOXD1:HOXD3:HOXD4:ISX:LBX1:LBX2:LHX2:LHX3:LHX4:LHX9:MEOX1:MEOX2:MIXL1:MNX1:MSX1:MSX2:NANOG:NANOGP8:NKX1-1:NKX1-2:NOBOX:NOTO:OTP:PDX1:PHOX2A:PHOX2B:PROP1:PRRX…	CTAATTGS	631	7089
M04330_2.00:JUN:JUNB:JUND	BATGASTCATS	632	7238
M03268_2.00:ALX1:ALX3:ALX4:ARX:BARHL1:BARHL2:BARX1:BARX2:BSX:DLX1:DLX2:DLX3:DLX4:DLX5:DLX6:DRGX:EMX1:EMX2:EN1:EN2:ESX1:EVX1:EVX2:GBX1:GBX2:GSX1:GSX2:HESX1:HMX1:HMX2:HMX3:HOXA1:HOXA2:HOXA3:HOXA4:HOXA5:HOXB1:HOXB2:HOXB3:HOXB4:HOXB5:HOXC4:HOXC5:HOXD1:HOXD3:HOXD4:ISX:LBX1:LBX2:LHX2:LHX3:LHX4:LHX9:MEOX1:MEOX2:MIXL1:MNX1:MSX1:MSX2:NANOG:NANOGP8:NKX1-1:NKX1-2:NOBOX:NOTO:OTP:PDX1:PHOX2A:PHOX2B:PROP1:PRRX…	NYTAATTRST	633	5780
M03853_2.00:ALX1:ALX3:ALX4:ARX:DLX1:DLX2:DLX3:DLX4:DLX5:DLX6:DRGX:ESX1:HOXA2:HOXB2:ISX:LHX1:LHX2:LHX3:LHX4:LHX5:LHX9:MEOX1:MIXL1:MNX1:PHOX2A:PHOX2B:PROP1:PRRX1:PRRX2:RAX:RAX2:SEBOX:SHOX:SHOX2:UNCX:VSX1:VSX2	STAATTGS	634	1616
M05282_2.00:ALX1:ALX3:ALX4:ARX:BARHL1:BARHL2:BARX1:BARX2:BSX:DLX1:DLX2:DLX3:DLX6:DRGX:EMX1:EMX2:EN1:EN2:ESX1:EVX1:EVX2:GBX1:GBX2:GSX1:GSX2:HESX1:HMX1:HMX2:HMX3:HOXA1:HOXA2:HOXA3:HOXA4:HOXA5:HOXB1:HOXB2:HOXB3:HOXB4:HOXB5:HOXC4:HOXC5:HOXD3:HOXD4:LHX2:LHX3:LHX4:LHX9:MEOX1:MEOX2:MIXL1:MNX1:MSX1:MSX2:NKX1-1:NKX1-2:NOTO:OTP:PDX1:PHOX2A:PHOX2B:PROP1:PRRX1:PRRX2:RAX:RAX2:SEBOX:SHOX:SHOX2:TLX1:TLX2:TLX3:U…	CTAATTAY	635	2475
M06259_2.00:ALX1:ALX3:ALX4:ARX:DRGX:EMX1:EMX2:EN1:EN2:ESX1:GBX1:GBX2:GSX1:GSX2:HESX1:HOXA2:HOXA3:HOXB2:HOXB3:HOXD3:ISX:LHX1:LHX2:LHX3:LHX4:LHX5:LHX6:LHX8:LHX9:LMX1A:LMX1B:MIXL1:MNX1:MSX1:MSX2:NOBOX:NOTO:OTP:PDX1:PHOX2A:PHOX2B:PROP1:PRRX1:PRRX2:RAX:RAX2:SEBOX:SHOX:SHOX2:UNCX:VAX1:VAX2:VSX1:VSX2:ZFHX2	TTAATTA	636	3094
M06536_2.00:BARHL1:BARHL2:EMX1:EMX2:EN1:EN2:ESX1:EVX1:EVX2:GBX1:GBX2:GSX1:GSX2:HESX1:HMX1:HMX2:HMX3:HOXA2:HOXA3:HOXA4:HOXA5:HOXB2:HOXB3:HOXB4:HOXB5:HOXC4:HOXC5:HOXD3:HOXD4:LBX1:MEOX1:MEOX2:MNX1:MSX1:MSX2:NKX1-1:NKX1-2:OTP:PDX1:RAX:RAX2:TLX1:TLX2:TLX3:VAX1:VAX2:VENTX	TTAATTG	637	2872
M08780_2.00:CEBPD	RRTTRBGCAAT	638	2036
M03390_2.00:AR:NR3C1:NR3C2:PGR	RGGWACACSGTGTWCCY	639	5542
M05559_2.00:BORCS8-MEF2B:MEF2A:MEF2B:MEF2C:MEF2D	CCAWATATGGTAACA	640	7011
M03915_2.00:SRF	NCCATATATGGN	641	5888
M04986_2.00:ALX1:ALX3:ALX4:ARX:BARHL1:BARHL2:BARX1:BARX2:BSX:DRGX:EMX1:EMX2:EN1:EN2:ESX1:EVX1:EVX2:GBX1:GBX2:GSX1:GSX2:HESX1:HOXA1:HOXA2:HOXA3:HOXA4:HOXA5:HOXB1:HOXB2:HOXB3:HOXB4:HOXB5:HOXC4:HOXC5:HOXD1:HOXD3:HOXD4:LBX1:MEOX1:MEOX2:MIXL1:MNX1:MSX1:MSX2:NANOG:NANOGP8:NKX1-1:NKX1-2:PDX1:PHOX2A:PHOX2B:PROP1:PRRX1:PRRX2:RAX:RAX2:SHOX:SHOX2:TLX1:TLX3:UNCX:VAX1:VAX2:VENTX:VSX1:VSX2	STAATTAS	642	6623
M07673_2.00:ZNF479	NBNRTCCCCMGAGTCATC	643	4209
M00756_2.00:NHLH1:NHLH2	NGCAGCTGTN	644	248
M02099_2.00:HESX1:MIXL1:PROP1	HTGATTRNN	645	3323
M04927_2.00:ALX1:ALX3:ALX4:ARX:BARHL1:BARHL2:BARX1:BARX2:BSX:DLX1:DLX2:DLX3:DLX4:DLX5:DLX6:DRGX:EMX2:EN1:EN2:GBX1:GBX2:GSX1:GSX2:HOXA1:HOXA2:HOXA3:HOXB1:HOXB2:HOXB3:HOXD1:HOXD3:ISX:LHX1:LHX5:MEOX1:MEOX2:MNX1:MSX1:MSX2:NANOG:NANOGP8:NKX1-1:NKX1-2:PDX1:PHOX2A:PHOX2B:PROP1:PRRX1:PRRX2:SHOX:SHOX2:UNCX:VAX1:VAX2:VSX1:VSX2	VTAATTRS	646	6671
M08109_2.00:E2F1:E2F2:E2F3:E2F4:E2F5:E2F6	GGGCGGGAARN	647	3380
M09079_2.00:EHF:ELF1:ELF2:ELF3:ELF4:ELF5:ELK1:ELK3:ELK4:ERF:ERG:ETS1:ETS2:ETV1:ETV2:ETV3:ETV3L:ETV4:ETV5:ETV6:ETV7:FEV:FLI1:GABPA:SPDEF	GAACCCGGAAGTGG	648	5150
M06223_2.00:CDX1:CDX2:CDX4:HOXA13:HOXC13	WTTTATTA	649	529
M11123_2.00:AR:NR3C1:NR3C2:PGR	CWNWHTGTTCTNN	650	2809
M10405_2.00:NFYA	HCTGATTGGYTAVT	651	4713
M10109_2.00:PRDM1	VAGRAAGKGAAAGG	652	5388
M07821_2.00:BATF:BATF3	TGAGTCATAWCGARA	653	4250
M02254_2.00:IRF5:IRF6	NAYCGAWACT	654	1051
M00133_2.00:SP1:SP3:SP4:SP5:SP8:SP9	CMCGCCCCCH	655	2146
M10516_2.00:EHF:ELF1:ELF2:ELF3:ELF4:ELF5:ETV6:ETV7	CAGGAAAYD	656	2567
M05052_2.00:BARX1:BARX2:BSX:EMX1:EMX2:EN1:EN2:EVX1:EVX2:GBX1:GBX2:GSX1:GSX2:HMX1:HMX2:HMX3:HOXA1:HOXA2:HOXA3:HOXA4:HOXA5:HOXA6:HOXA7:HOXA9:HOXB1:HOXB2:HOXB3:HOXB4:HOXB5:HOXB6:HOXB7:HOXB8:HOXB9:HOXC4:HOXC5:HOXC6:HOXC8:HOXC9:HOXD1:HOXD3:HOXD4:HOXD8:HOXD9:ISX:MEOX1:MEOX2:MNX1:NKX1-1:NKX1-2:NOTO:OTP:PDX1:VAX1:VAX2:VENTX	BTAATKRC	657	2576
M01753_2.00:MAX	VCACGTGGN	658	493
M04274_2.00:ATF4	GGATGACGTCATCC	659	7190
M04350_2.00:MAF:MAFA:MAFB:MAFG:MAFK:NRL	DTGCTGAYGTCAGCAW	660	7252
M04564_2.00:GLIS1	BACCCCCCACGAMGC	661	7484
M03865_2.00:ALX1:ALX3:ALX4:ARX:BARX1:BARX2:BSX:DLX2:DLX3:DRGX:EMX1:EMX2:EN1:EN2:ESX1:EVX1:EVX2:GBX1:GBX2:GSX1:GSX2:HESX1:HOXA2:HOXA3:HOXB2:HOXB3:HOXD3:ISX:LBX1:LBX2:LHX1:LHX2:LHX3:LHX4:LHX5:LHX6:LHX8:LHX9:LMX1A:LMX1B:MEOX1:MIXL1:MNX1:MSX1:MSX2:NKX1-1:NKX1-2:NOBOX:NOTO:OTP:PDX1:PHOX2A:PHOX2B:PROP1:PRRX1:PRRX2:RAX:RAX2:SEBOX:SHOX:SHOX2:UNCX:VAX1:VAX2:VSX1:VSX2:ZFHX2	SSTAATTGCG	662	5924
M05146_2.00:ALX1:ALX3:ALX4:ARX:BARHL1:BARHL2:BARX1:BARX2:BSX:DLX2:DRGX:EMX1:EMX2:EN1:EN2:ESX1:EVX1:EVX2:GBX1:GBX2:GSX1:GSX2:HESX1:HMX1:HMX2:HMX3:HOXA1:HOXA2:HOXA3:HOXA4:HOXA5:HOXB1:HOXB2:HOXB3:HOXB4:HOXB5:HOXC4:HOXC5:HOXD3:HOXD4:LHX2:LHX3:LHX4:LHX9:MEOX1:MEOX2:MIXL1:MNX1:MSX1:MSX2:NKX1-1:NKX1-2:NOTO:OTP:PDX1:PHOX2A:PHOX2B:PROP1:PRRX1:PRRX2:RAX:RAX2:SEBOX:SHOX:SHOX2:TLX1:TLX2:TLX3:UNCX:VAX1:VAX2:V…	CTAATTAV	663	1793
M03834_2.00:ALX1:ALX3:ALX4:ARX:BARX1:BARX2:DRGX:EMX1:EMX2:EN1:EN2:ESX1:GBX1:GBX2:GSX1:GSX2:HESX1:HOXA2:HOXA3:HOXA4:HOXA5:HOXB2:HOXB3:HOXB4:HOXB5:HOXC4:HOXC5:HOXD3:HOXD4:ISX:LHX2:LHX3:LHX4:LHX6:LHX8:LHX9:LMX1A:LMX1B:MEOX1:MIXL1:MNX1:MSX1:MSX2:NKX1-1:NKX1-2:NOBOX:NOTO:OTP:PDX1:PHOX2A:PHOX2B:PROP1:PRRX1:PRRX2:RAX:RAX2:SEBOX:SHOX:SHOX2:UNCX:VAX1:VAX2:VSX1:VSX2:ZFHX2	STAATTGV	664	5908
M00539_2.00:ALX1:ALX3:ALX4:ARX:DRGX:EN1:EN2:ESX1:ISX:LHX2:LHX3:LHX4:LHX6:LHX8:LHX9:LMX1A:LMX1B:MIXL1:OTP:PHOX2A:PHOX2B:PROP1:PRRX1:PRRX2:RAX:RAX2:SEBOX:SHOX:SHOX2:UNCX:VSX1:VSX2:ZFHX2	NHTRATTRN	665	3159
M11218_2.00:NFATC1:NFATC2:NFATC3:NFATC4	WGGAAAANN	666	2589
M00758_2.00:ATF3:JDP2	BGATGACGN	667	845
M05049_2.00:HOXA10:HOXA4:HOXA5:HOXA6:HOXA7:HOXA9:HOXB4:HOXB5:HOXB6:HOXB7:HOXB8:HOXB9:HOXC10:HOXC4:HOXC5:HOXC6:HOXC8:HOXC9:HOXD10:HOXD4:HOXD8:HOXD9:MNX1:PDX1	BTAATKGC	668	1185
M03192_2.00:ALX1:ALX3:ALX4:ARX:BARHL1:BARHL2:BARX1:BARX2:BSX:DLX1:DLX2:DLX3:DLX4:DLX5:DLX6:DRGX:EMX1:EMX2:EN1:EN2:ESX1:EVX1:EVX2:GBX1:GBX2:GSX1:GSX2:HESX1:HOXA1:HOXA2:HOXA3:HOXB1:HOXB2:HOXB3:HOXD3:ISX:LBX1:LBX2:LHX1:LHX2:LHX3:LHX4:LHX5:LHX6:LHX8:LHX9:LMX1A:LMX1B:MEOX1:MIXL1:MNX1:MSX1:MSX2:NKX1-1:NKX1-2:NOBOX:NOTO:OTP:PDX1:PHOX2A:PHOX2B:PROP1:PRRX1:PRRX2:RAX:RAX2:SEBOX:SHOX:SHOX2:UNCX:VAX1:VAX2:VS…	YTAATTRR	669	3209
M03120_2.00:ALX1:ALX3:ALX4:ARX:BARX1:BARX2:BSX:DLX2:DLX3:DRGX:EMX1:EMX2:EN1:EN2:ESX1:EVX1:EVX2:GBX1:GBX2:GSX1:GSX2:HESX1:HOXA2:HOXA3:HOXB2:HOXB3:HOXD3:ISX:LBX1:LBX2:LHX1:LHX2:LHX3:LHX4:LHX5:LHX6:LHX8:LHX9:LMX1A:LMX1B:MEOX1:MIXL1:MNX1:MSX1:MSX2:NKX1-1:NKX1-2:NOBOX:NOTO:OTP:PDX1:PHOX2A:PHOX2B:PROP1:PRRX1:PRRX2:RAX:RAX2:SEBOX:SHOX:SHOX2:UNCX:VAX1:VAX2:VSX1:VSX2:ZFHX2	YTAATTRR	670	3061
M04026_2.00:BATF:BATF3	GATGACGTGGC	671	7300
M05387_2.00:BARX1:BARX2:BSX:EMX1:EMX2:EN1:EN2:EVX1:EVX2:GBX1:GBX2:GSX1:GSX2:HMX1:HMX2:HMX3:HOXA1:HOXA2:HOXA3:HOXA4:HOXA5:HOXA6:HOXA7:HOXB1:HOXB2:HOXB3:HOXB4:HOXB5:HOXB6:HOXB7:HOXB8:HOXC4:HOXC5:HOXC6:HOXD1:HOXD3:HOXD4:HOXD8:ISX:MEOX1:MEOX2:MNX1:NKX1-1:NKX1-2:NOTO:OTP:PDX1:TLX2:VAX1:VAX2:VENTX	HTAATGAY	672	955
M09595_2.00:IRF4:IRF8	ACTGAAACCA	673	2477
M07909_2.00:CTCF	ASYGCCATCTAGTGG	674	3511
M05020_2.00:BARHL1:BARHL2:EMX1:EMX2:HMX1:HMX2:HMX3:HOXA4:HOXB4:HOXC4:HOXD4:LBX2:NKX1-1:NKX1-2:TLX1:TLX2:TLX3:VAX1:VAX2:VENTX	CTAATTRV	675	3177
M01142_2.00:NFE2:NFE2L1:NFE2L2:NFE2L3	NNATGACDN	676	1775
M08990_2.00:ZIC1:ZIC2:ZIC3:ZIC4:ZIC5	GACCACCCC	677	2486
M07581_2.00:ZNF484	YCCCCTGTGCYYCTBTCCCYY	678	4339
M08900_2.00:ZIC1:ZIC2:ZIC3:ZIC4:ZIC5	GACCACCCC	679	2485
M05266_2.00:ALX1:ALX3:ALX4:ARX:BARHL1:BARHL2:BARX1:BARX2:BSX:DLX1:DLX2:DLX3:DLX4:DLX5:DLX6:DRGX:EMX1:EMX2:EN1:EN2:ESX1:EVX1:EVX2:GBX1:GBX2:GSX1:GSX2:HESX1:HMX1:HMX2:HMX3:HOXA1:HOXA2:HOXA3:HOXA4:HOXA5:HOXB1:HOXB2:HOXB3:HOXB4:HOXB5:HOXC4:HOXC5:HOXD1:HOXD3:HOXD4:ISX:LBX1:LBX2:LHX2:LHX3:LHX4:LHX9:MEOX1:MEOX2:MIXL1:MNX1:MSX1:MSX2:NANOG:NANOGP8:NKX1-1:NKX1-2:NOBOX:NOTO:OTP:PDX1:PHOX2A:PHOX2B:PROP1:PRRX…	HTAACGAG	680	486
M04353_2.00:MAF:MAFA:MAFB:MAFG:MAFK:NRL	NTGCTGACGTCAGCAN	681	7255
M04970_2.00:BARX1:BARX2:BSX:EMX1:EMX2:EN1:EN2:EVX1:EVX2:GBX1:GBX2:GSX1:GSX2:HMX1:HMX2:HMX3:HOXA1:HOXA2:HOXA3:HOXA4:HOXA5:HOXA6:HOXA7:HOXA9:HOXB1:HOXB2:HOXB3:HOXB4:HOXB5:HOXB6:HOXB7:HOXB8:HOXB9:HOXC4:HOXC5:HOXC6:HOXC8:HOXC9:HOXD1:HOXD3:HOXD4:HOXD8:HOXD9:ISX:MEOX1:MEOX2:MNX1:NKX1-1:NKX1-2:NOTO:OTP:PDX1:VAX1:VAX2:VENTX	TTAATGAY	682	881
M08939_2.00:IKZF1:IKZF2:IKZF3	YCTCCCAR	683	2926
M08969_2.00:IKZF1:IKZF2:IKZF3	YCTCCCAR	684	2927
M06510_2.00:ALX1:ALX3:ALX4:ARX:BARHL1:BARHL2:DRGX:ESX1:EVX1:EVX2:GBX1:GBX2:HESX1:LBX1:LBX2:MEOX1:MEOX2:MIXL1:MSX1:MSX2:PHOX2A:PHOX2B:PROP1:PRRX1:PRRX2:RAX:RAX2:SHOX:SHOX2:TLX1:TLX3:UNCX:VSX1:VSX2	TAAYTA	685	3148
M02444_2.00:NFATC1:NFATC2:NFATC3:NFATC4	NNTTTCCRNN	686	2458
M06263_2.00:ALX1:ALX3:ALX4:ARX:BARHL1:BARHL2:BARX1:BARX2:BSX:DLX1:DLX2:DLX3:DLX4:DLX5:DLX6:DRGX:EMX1:EMX2:EN1:EN2:ESX1:EVX1:EVX2:GBX1:GBX2:GSX1:GSX2:HESX1:HMX1:HMX3:HOXA1:HOXA2:HOXA3:HOXA4:HOXA5:HOXB1:HOXB2:HOXB3:HOXB4:HOXB5:HOXC4:HOXC5:HOXD1:HOXD3:HOXD4:ISX:MEOX1:MEOX2:MIXL1:MNX1:MSX1:MSX2:NKX1-1:NKX1-2:NOTO:OTP:PDX1:PHOX2A:PHOX2B:PROP1:PRRX1:PRRX2:RAX:RAX2:SEBOX:SHOX:SHOX2:TLX1:TLX2:TLX3:UNCX:V…	TTAATTR	687	3229
M04933_2.00:HOXA10:HOXA11:HOXA5:HOXA6:HOXA7:HOXA9:HOXB5:HOXB6:HOXB8:HOXB9:HOXC10:HOXC11:HOXC5:HOXC6:HOXC8:HOXC9:HOXD10:HOXD11:HOXD8:HOXD9	NNTTWACGAC	688	399
M11032_2.00:MECP2	CCGGSNDSARMAWWT	689	4985
M09500_2.00:PRDM1	ACTTTCACTTTC	690	5443
M08229_2.00:STAT1	TTTCCBGGAA	691	3439
M03880_2.00:ALX1:ALX3:ALX4:ARX:BARX1:BARX2:BSX:DLX1:DLX2:DLX3:DLX4:DLX5:DLX6:DRGX:EN1:EN2:ESX1:GBX1:GBX2:HESX1:HOXA2:HOXB2:ISX:LBX1:LBX2:LHX1:LHX2:LHX3:LHX4:LHX5:LHX6:LHX8:LHX9:LMX1A:LMX1B:MEOX1:MIXL1:MNX1:MSX1:MSX2:NKX1-1:NKX1-2:NOBOX:NOTO:OTP:PDX1:PHOX2A:PHOX2B:PROP1:PRRX1:PRRX2:RAX:RAX2:SEBOX:SHOX:SHOX2:UNCX:VAX1:VAX2:VSX1:VSX2:ZFHX2:ZFHX3	NTAATTGS	692	5935
M10207_2.00:OVOL2	GYGGGGG	693	2796
M06503_2.00:ARX:BARHL1:BARHL2:BARX1:BARX2:BSX:DLX1:DLX2:DLX3:DLX4:DLX5:DLX6:DRGX:EMX1:EMX2:ESX1:EVX1:EVX2:GBX1:GBX2:HMX1:HMX2:HMX3:HOXA2:HOXB2:LBX1:LBX2:MEOX1:MEOX2:MNX1:MSX1:MSX2:NANOG:NANOGP8:NKX1-1:NKX1-2:PDX1:RAX:RAX2:TLX1:TLX2:TLX3:UNCX:VAX1:VAX2:VSX1:VSX2	TTAATTG	694	2323
M05008_2.00:ALX1:ALX3:ALX4:ARX:BARX1:BARX2:BSX:DLX1:DLX2:DLX3:DLX6:DRGX:EMX1:EMX2:EN1:EN2:ESX1:EVX1:EVX2:GBX1:GBX2:GSX1:GSX2:HESX1:HOXA2:HOXA3:HOXB2:HOXB3:HOXD3:ISX:LBX1:LBX2:LHX1:LHX2:LHX3:LHX4:LHX5:LHX6:LHX8:LHX9:LMX1A:LMX1B:MEOX1:MIXL1:MNX1:MSX1:MSX2:NKX1-1:NKX1-2:NOBOX:NOTO:OTP:PDX1:PHOX2A:PHOX2B:PROP1:PRRX1:PRRX2:RAX:RAX2:SEBOX:SHOX:SHOX2:UNCX:VAX1:VAX2:VSX1:VSX2:ZFHX2:ZFHX3	STAATTGS	695	1252
M05324_2.00:ALX1:ALX3:ALX4:ARX:BARHL1:BARHL2:DRGX:ESX1:GBX1:GBX2:HESX1:HMX1:HMX2:HMX3:ISX:LBX1:LBX2:MEOX1:MEOX2:MIXL1:MSX1:MSX2:PHOX2A:PHOX2B:PROP1:PRRX1:PRRX2:RAX:RAX2:SHOX:SHOX2:TLX2:UNCX:VENTX:VSX1:VSX2	TTAACGAG	696	219
M09371_2.00:RUNX1:RUNX2:RUNX3	VAAACCACARM	697	953
M06238_2.00:ALX1:ALX3:ALX4:ARX:BARX1:BARX2:BSX:DLX1:DLX2:DLX3:DLX4:DLX5:DLX6:DRGX:EMX1:EMX2:EN1:EN2:ESX1:EVX1:EVX2:GBX1:GBX2:GSX1:GSX2:HESX1:HMX1:HMX3:HOXA1:HOXA2:HOXA3:HOXA4:HOXA5:HOXB1:HOXB2:HOXB3:HOXB4:HOXB5:HOXC4:HOXC5:HOXD1:HOXD3:HOXD4:ISX:LHX2:LHX3:LHX4:LHX6:LHX8:LHX9:LMX1A:LMX1B:MEOX1:MIXL1:MNX1:MSX1:MSX2:NKX1-1:NKX1-2:NOBOX:NOTO:OTP:PDX1:PHOX2A:PHOX2B:PROP1:PRRX1:PRRX2:RAX:RAX2:SEBOX:SHOX…	NNYTAATTAN	698	3251
M11433_2.00:SPZ1	DBMGGRGGGTWTGSS	699	1825
M00869_2.00:HSF1	GAANSTTCB	700	6232
M10199_2.00:EGR1:EGR2:EGR3:EGR4	CCCMCACN	701	2599
M04158_2.00:NPAS2	NRCACGTGKC	702	7388
M07916_2.00:CTCF	YRSYGCCMYCTRGTGGC	703	3518
M08152_2.00:NR1H2:NR1H3:NR1H4:NR2C1:NR2C2:NR2F1:NR2F2:NR2F6:RARA:RARB:RARG:RORA:RORB:RORC:RXRA:RXRB:RXRG:VDR	NAGGTCATTGA	704	1347
M00305_2.00:BARX1:BARX2:BSX:EMX1:EMX2:EN1:EN2:EVX1:EVX2:GBX1:GBX2:GSX1:GSX2:HMX1:HMX2:HMX3:HOXA1:HOXA2:HOXA3:HOXA4:HOXA5:HOXB1:HOXB2:HOXB3:HOXB4:HOXB5:HOXC4:HOXC5:HOXD1:HOXD3:HOXD4:LBX2:MEOX1:MEOX2:MNX1:NANOG:NANOGP8:NKX1-1:NKX1-2:PDX1:TLX2:VENTX	RTAATTAG	705	6331
M00755_2.00:MITF:TFEC	RTCACGTGAY	706	1176
M08086_2.00:KLF1:KLF12:KLF2:KLF3:KLF4:KLF5:KLF6:KLF7:KLF8	GCCCCDCCCH	707	2431
M04597_2.00:AC138696.1:ZFP41	NGCTAACTCTCCGCR	708	7444
M06020_2.00:CREB3L1:CREB3L2	GVTBACGTGGCA	709	4006
M00168_2.00:GCM1:GCM2	NATGCGGGY	710	3027
M05056_2.00:BARX1:BARX2:BSX:EMX1:EMX2:EN1:EN2:EVX1:EVX2:GBX1:GBX2:GSX1:GSX2:HMX1:HMX2:HMX3:HOXA1:HOXA2:HOXA3:HOXA4:HOXA5:HOXA6:HOXA7:HOXA9:HOXB1:HOXB2:HOXB3:HOXB4:HOXB5:HOXB6:HOXB7:HOXB8:HOXB9:HOXC4:HOXC5:HOXC6:HOXC8:HOXC9:HOXD1:HOXD3:HOXD4:HOXD8:HOXD9:ISX:MEOX1:MEOX2:MNX1:NKX1-1:NKX1-2:NOTO:OTP:PDX1:VAX1:VAX2:VENTX	TTAATGAC	711	703
M04967_2.00:ALX1:ALX3:ALX4:ARX:BARHL1:BARHL2:BARX1:BARX2:BSX:DLX1:DLX2:DLX3:DLX4:DLX5:DLX6:DRGX:EMX1:EMX2:EN1:EN2:ESX1:EVX1:EVX2:GBX1:GBX2:GSX1:GSX2:HESX1:HOXA1:HOXA2:HOXA3:HOXA4:HOXA5:HOXB1:HOXB2:HOXB3:HOXB4:HOXB5:HOXC4:HOXC5:HOXD1:HOXD3:HOXD4:ISX:LHX1:LHX3:LHX4:LHX5:MEOX1:MEOX2:MIXL1:MNX1:MSX1:MSX2:NANOG:NANOGP8:NKX1-1:NKX1-2:NOTO:OTP:PDX1:PHOX2A:PHOX2B:PROP1:PRRX1:PRRX2:RAX:RAX2:SEBOX:SHOX:SHO…	YTAATGAC	712	359
M08243_2.00:KLF1:KLF12:KLF2:KLF3:KLF4:KLF5:KLF6:KLF7	GCCMCRCCCW	713	2709
M08246_2.00:KLF10:KLF11	GCCMCRCCCW	714	2710
M10517_2.00:ELF1:ELF2:ELF4:ELK1:ELK3:ELK4:ERF:ERG:ETS1:ETS2:ETV1:ETV2:ETV3:ETV3L:ETV4:ETV5:FEV:FLI1:GABPA	AGGAAGT	715	1591
M03971_2.00:SOX1:SOX10:SOX11:SOX12:SOX13:SOX14:SOX15:SOX17:SOX18:SOX2:SOX21:SOX3:SOX30:SOX4:SOX5:SOX6:SOX7:SOX8:SOX9:SRY	KTGTTCGGTG	716	7353
M03105_2.00:BARHL1:BARHL2:BARX1:BARX2:BSX:DLX2:DLX3:EMX1:EMX2:ESX1:EVX1:EVX2:GBX1:GBX2:HESX1:HMX1:HMX2:HMX3:HOXA1:HOXA2:HOXA3:HOXA4:HOXA5:HOXB1:HOXB2:HOXB3:HOXB4:HOXB5:HOXC4:HOXC5:HOXD1:HOXD12:HOXD3:HOXD4:LBX1:LBX2:MEOX1:MEOX2:MNX1:MSX1:MSX2:NANOG:NANOGP8:NKX1-1:NKX1-2:PDX1:RAX:RAX2:TLX1:TLX3:VENTX	TTAATGATGATKAS	717	6212
M07863_2.00:CTCF	YRGCGCCCCCTGGTGG	718	3534
M06230_2.00:ALX1:ALX3:ALX4:ARX:BARHL1:BARHL2:BARX1:BARX2:BSX:DLX1:DLX2:DLX3:DLX4:DLX5:DLX6:DRGX:EMX1:EMX2:EN1:EN2:ESX1:EVX1:EVX2:GBX1:GBX2:GSX1:GSX2:HESX1:HMX1:HMX2:HMX3:HOXA1:HOXA2:HOXA3:HOXB1:HOXB2:HOXB3:HOXD1:HOXD3:ISX:LBX1:LBX2:LHX1:LHX2:LHX3:LHX4:LHX5:LHX9:MEOX1:MEOX2:MIXL1:MNX1:MSX1:MSX2:NANOG:NANOGP8:NKX1-1:NKX1-2:NOBOX:OTP:PDX1:PHOX2A:PHOX2B:PROP1:PRRX1:PRRX2:RAX:RAX2:SEBOX:SHOX:SHOX2:UNC…	TAATTG	719	1948
M09468_2.00:NPAS2	GTCACGTGGM	720	1467
M06216_2.00:ALX1:ALX3:ALX4:ARX:DRGX:EMX1:EMX2:EN1:EN2:ESX1:GBX1:GBX2:HESX1:ISX:LHX1:LHX2:LHX3:LHX4:LHX5:LHX6:LHX8:LHX9:LMX1A:LMX1B:MIXL1:MSX1:MSX2:NOBOX:NOTO:OTP:PDX1:PHOX2A:PHOX2B:PROP1:PRRX1:PRRX2:RAX:RAX2:SEBOX:SHOX:SHOX2:UNCX:VAX1:VAX2:VSX1:VSX2:ZFHX2	YTAATTA	721	3184
M03119_2.00:ALX1:ALX3:ALX4:ARX:BARHL1:BARHL2:BARX1:BARX2:BSX:DLX1:DLX2:DLX3:DLX4:DLX5:DLX6:DRGX:EMX1:EMX2:EN1:EN2:ESX1:EVX1:EVX2:GBX1:GBX2:GSX1:GSX2:HMX1:HMX2:HMX3:HOXA1:HOXA2:HOXA3:HOXA4:HOXA5:HOXB1:HOXB2:HOXB3:HOXB4:HOXB5:HOXC4:HOXC5:HOXD1:HOXD3:HOXD4:ISX:LHX2:LHX3:LHX4:LHX9:MEOX1:MIXL1:MNX1:MSX1:MSX2:NKX1-1:NKX1-2:NOBOX:NOTO:OTP:PDX1:PHOX2A:PHOX2B:PROP1:PRRX1:PRRX2:RAX:RAX2:SEBOX:SHOX:SHOX2:TL…	YTAATTAC	722	2606
M10706_2.00:ALX1:ALX3:ALX4:ARX:BARHL1:BARHL2:BARX1:BARX2:BSX:DLX1:DLX2:DLX3:DLX4:DLX5:DLX6:DRGX:EMX1:EMX2:EN1:EN2:ESX1:EVX1:EVX2:GBX1:GBX2:GSX1:GSX2:HMX1:HMX2:HMX3:HOXA1:HOXA2:HOXA3:HOXA4:HOXA5:HOXA6:HOXA7:HOXB1:HOXB2:HOXB3:HOXB4:HOXB5:HOXB6:HOXB7:HOXB8:HOXC4:HOXC5:HOXC6:HOXD1:HOXD3:HOXD4:HOXD8:ISX:LHX3:LHX4:MEOX1:MEOX2:MIXL1:MNX1:MSX1:MSX2:NANOG:NANOGP8:NKX1-1:NKX1-2:NOBOX:NOTO:OTP:PDX1:PHOX2A:P…	NSDYTAATKA	723	2637
M03796_2.00:ALX1:ALX3:ALX4:ARX:DRGX:EMX1:EMX2:EN1:EN2:ESX1:GBX1:GBX2:GSX1:GSX2:HESX1:HOXA2:HOXA3:HOXB2:HOXB3:HOXD3:ISX:LHX1:LHX2:LHX3:LHX4:LHX5:LHX6:LHX8:LHX9:LMX1A:LMX1B:MIXL1:MNX1:MSX1:MSX2:NOBOX:NOTO:OTP:PDX1:PHOX2A:PHOX2B:PROP1:PRRX1:PRRX2:RAX:RAX2:SEBOX:SHOX:SHOX2:UNCX:VAX1:VAX2:VSX1:VSX2:ZFHX2	YTAATTAV	724	5823
M00341_2.00:PAX2:PAX6	STCCCCGGSC	725	1903
M05169_2.00:ARX:BARHL1:BARHL2:BARX1:BARX2:BSX:DLX1:DLX2:DLX3:DLX4:DLX5:DLX6:EMX1:EMX2:ESX1:EVX1:EVX2:GBX1:GBX2:HMX1:HMX2:HMX3:HOXA2:HOXB2:LBX1:LBX2:MEOX1:MEOX2:MNX1:MSX1:MSX2:NANOG:NANOGP8:NKX1-1:NKX1-2:PDX1:RAX:RAX2:TLX1:TLX2:TLX3:UNCX:VAX1:VAX2	CTAATTGS	726	2234
M07874_2.00:CTCF	RGCGCCCCCTGGTGG	727	3545
M05373_2.00:BARHL1:BARHL2:BSX:EMX1:EMX2:GBX1:GBX2:HMX1:HMX2:HMX3:HOXA4:HOXA5:HOXB4:HOXB5:HOXC4:HOXC5:HOXD4:LBX2:MEOX1:MEOX2:MNX1:MSX1:MSX2:NANOG:NANOGP8:PDX1:TLX1:TLX2:TLX3:VAX1:VAX2:VENTX	GKTAAGTGS	728	3106
M03797_2.00:BARX1:BARX2:BSX:DLX1:DLX2:DLX3:DLX4:DLX5:DLX6:EMX1:EMX2:EN1:EN2:EVX1:EVX2:GBX1:GBX2:GSX1:GSX2:HOXA1:HOXA2:HOXA3:HOXA4:HOXA5:HOXB1:HOXB2:HOXB3:HOXB4:HOXB5:HOXC4:HOXC5:HOXD1:HOXD3:HOXD4:ISX:MEOX1:MEOX2:MNX1:MSX1:MSX2:NANOG:NANOGP8:NKX1-1:NKX1-2:PDX1:PROP1:SHOX:SHOX2:UNCX:VAX1:VAX2:VENTX	TTAATTAS	729	5824
M03232_2.00:ALX1:ALX3:ALX4:ARX:BARX1:BARX2:BSX:DLX1:DLX2:DLX3:DLX4:DLX5:DLX6:DRGX:EMX1:EMX2:EN1:EN2:ESX1:EVX1:EVX2:GBX1:GBX2:GSX1:GSX2:HESX1:HOXA1:HOXA2:HOXA3:HOXB1:HOXB2:HOXB3:HOXD3:ISL1:ISL2:ISX:LBX1:LBX2:LHX1:LHX2:LHX3:LHX4:LHX5:LHX6:LHX8:LHX9:LMX1A:LMX1B:MEOX1:MIXL1:MNX1:MSX1:MSX2:NKX1-1:NKX1-2:NOBOX:NOTO:OTP:PDX1:PHOX2A:PHOX2B:PROP1:PRRX1:PRRX2:RAX:RAX2:SEBOX:SHOX:SHOX2:UNCX:VAX1:VAX2:VSX1:V…	YTAATTRR	730	3098
M03277_2.00:ALX1:ALX3:ALX4:ARX:BARX1:BARX2:BSX:DLX2:DLX3:DRGX:EMX1:EMX2:EN1:EN2:ESX1:EVX1:EVX2:GBX1:GBX2:GSX1:GSX2:HESX1:HOXA2:HOXA3:HOXB2:HOXB3:HOXD3:ISX:LBX1:LBX2:LHX1:LHX2:LHX3:LHX4:LHX5:LHX6:LHX8:LHX9:LMX1A:LMX1B:MEOX1:MIXL1:MNX1:MSX1:MSX2:NKX1-1:NKX1-2:NOBOX:NOTO:OTP:PDX1:PHOX2A:PHOX2B:PROP1:PRRX1:PRRX2:RAX:RAX2:SEBOX:SHOX:SHOX2:UNCX:VAX1:VAX2:VSX1:VSX2:ZFHX2	YTAATTAR	731	3099
M05245_2.00:ALX1:ALX3:ALX4:ARX:BARX1:BARX2:BSX:DLX1:DLX2:DLX3:DLX6:DRGX:EMX1:EMX2:EN1:EN2:ESX1:EVX1:EVX2:GBX1:GBX2:GSX1:GSX2:HESX1:HOXA2:HOXA3:HOXB2:HOXB3:HOXD3:ISX:LBX1:LBX2:LHX1:LHX2:LHX3:LHX4:LHX5:LHX6:LHX8:LHX9:LMX1A:LMX1B:MEOX1:MIXL1:MNX1:MSX1:MSX2:NKX1-1:NKX1-2:NOBOX:NOTO:OTP:PDX1:PHOX2A:PHOX2B:PROP1:PRRX1:PRRX2:RAX:RAX2:SEBOX:SHOX:SHOX2:UNCX:VAX1:VAX2:VSX1:VSX2:ZFHX2:ZFHX3	BTAATTRG	732	7082
M03241_2.00:ALX1:ALX3:ALX4:ARX:DRGX:EMX1:EMX2:EN1:EN2:ESX1:GBX1:GBX2:GSX1:GSX2:HOXA2:HOXA3:HOXA4:HOXA5:HOXB2:HOXB3:HOXB4:HOXB5:HOXC4:HOXC5:HOXD3:HOXD4:ISL1:ISL2:ISX:LHX2:LHX3:LHX4:LHX9:MIXL1:MNX1:NKX1-1:NKX1-2:NOTO:OTP:PDX1:PHOX2A:PHOX2B:PROP1:PRRX1:PRRX2:RAX:RAX2:SEBOX:SHOX:SHOX2:UNCX:VAX1:VAX2:VSX1:VSX2	SYTAATTAGN	733	2867
M05462_2.00:POU4F3	TYATGCATDA	734	7026
M03204_2.00:ALX1:ALX3:ALX4:ARX:BARX1:BARX2:BSX:DLX1:DLX2:DLX3:DLX4:DLX5:DLX6:DRGX:EMX1:EMX2:EN1:EN2:ESX1:EVX1:EVX2:GBX1:GBX2:GSX1:GSX2:HESX1:HOXA1:HOXA2:HOXA3:HOXB1:HOXB2:HOXB3:HOXD3:ISL1:ISL2:ISX:LBX1:LBX2:LHX1:LHX2:LHX3:LHX4:LHX5:LHX6:LHX8:LHX9:LMX1A:LMX1B:MEOX1:MIXL1:MNX1:MSX1:MSX2:NKX1-1:NKX1-2:NOBOX:NOTO:OTP:PDX1:PHOX2A:PHOX2B:PROP1:PRRX1:PRRX2:RAX:RAX2:SEBOX:SHOX:SHOX2:UNCX:VAX1:VAX2:VSX1:V…	YTAATTRR	735	5683
M03263_2.00:ALX1:ALX3:ALX4:ARX:BARX1:BARX2:BSX:DLX1:DLX2:DLX3:DLX4:DLX5:DLX6:DRGX:EMX1:EMX2:EN1:EN2:ESX1:EVX1:EVX2:GBX1:GBX2:GSX1:GSX2:HESX1:HOXA1:HOXA2:HOXA3:HOXB1:HOXB2:HOXB3:HOXD3:ISL1:ISL2:ISX:LBX1:LBX2:LHX1:LHX2:LHX3:LHX4:LHX5:LHX6:LHX8:LHX9:LMX1A:LMX1B:MEOX1:MIXL1:MNX1:MSX1:MSX2:NKX1-1:NKX1-2:NOBOX:NOTO:OTP:PDX1:PHOX2A:PHOX2B:PROP1:PRRX1:PRRX2:RAX:RAX2:SEBOX:SHOX:SHOX2:UNCX:VAX1:VAX2:VSX1:V…	YTAATTRG	736	5777
M06237_2.00:ALX1:ALX3:ALX4:ARX:BARX1:BARX2:BSX:DLX1:DLX2:DLX3:DLX4:DLX5:DLX6:DRGX:EMX1:EMX2:EN1:EN2:ESX1:EVX1:EVX2:GBX1:GBX2:GSX1:GSX2:HESX1:HMX1:HMX3:HOXA1:HOXA2:HOXA3:HOXA4:HOXA5:HOXB1:HOXB2:HOXB3:HOXB4:HOXB5:HOXC4:HOXC5:HOXD1:HOXD3:HOXD4:ISX:LHX2:LHX3:LHX4:LHX6:LHX8:LHX9:LMX1A:LMX1B:MEOX1:MIXL1:MNX1:MSX1:MSX2:NKX1-1:NKX1-2:NOBOX:NOTO:OTP:PDX1:PHOX2A:PHOX2B:PROP1:PRRX1:PRRX2:RAX:RAX2:SEBOX:SHOX…	RYTAATTR	737	1594
M05257_2.00:DBX2:NKX3-1:NKX3-2	TTAACGAG	738	434
M09777_2.00:ZBED6	CRGGCTCGCCBS	739	5479
M02022_2.00:GCM1:GCM2	NNATGCGGGY	740	2619
M04804_2.00:SPI1:SPIB:SPIC	AAWGRGGAAGTR	741	6868
M05307_2.00:ALX1:ALX3:ALX4:ARX:BARX1:BARX2:BSX:DLX1:DLX2:DLX3:DLX4:DLX5:DLX6:DRGX:EN1:EN2:ESX1:GBX1:GBX2:GSX1:GSX2:HESX1:HOXA1:HOXA2:HOXA3:HOXA4:HOXA5:HOXB1:HOXB2:HOXB3:HOXB4:HOXB5:HOXC4:HOXC5:HOXD3:HOXD4:ISX:LBX2:LHX1:LHX2:LHX3:LHX4:LHX5:LHX6:LHX8:LHX9:LMX1A:LMX1B:MEOX1:MIXL1:MNX1:MSX1:MSX2:NKX1-1:NKX1-2:NOBOX:NOTO:OTP:PDX1:PHOX2A:PHOX2B:PROP1:PRRX1:PRRX2:RAX:RAX2:SEBOX:SHOX:SHOX2:UNCX:VAX1:VAX2…	YTAATTAG	742	7038
M07906_2.00:CTCF	DMYRSYGCCMYCTRGTGG	743	3508
M03095_2.00:ALX1:ALX3:ALX4:ARX:BARHL1:BARHL2:BARX1:BARX2:BSX:DLX1:DLX2:DLX3:DLX4:DLX5:DLX6:EN1:EN2:GBX1:GBX2:GSX1:GSX2:HOXA1:HOXA2:HOXA3:HOXB1:HOXB2:HOXB3:HOXD1:HOXD3:ISX:LHX1:LHX5:MEOX1:MNX1:MSX1:MSX2:NANOG:NANOGP8:NKX1-1:NKX1-2:PDX1:PROP1:SHOX:SHOX2:UNCX:VAX1:VAX2:VSX2	NTAATTRN	744	6441
M02234_2.00:BARHL1:BARHL2:BARX1:BARX2:BSX:EMX1:EMX2:ESX1:EVX1:EVX2:GBX1:GBX2:HESX1:HMX1:HMX2:HMX3:HOXA1:HOXA2:HOXA3:HOXA4:HOXA5:HOXB1:HOXB2:HOXB3:HOXB4:HOXB5:HOXC4:HOXC5:HOXD1:HOXD3:HOXD4:LBX1:LBX2:MEOX1:MEOX2:MNX1:MSX1:MSX2:NANOG:NANOGP8:NKX1-1:NKX1-2:PDX1:TLX1:TLX3:VENTX	NNYDATHRNN	745	3342
M11097_2.00:AR:NR3C1:NR3C2:PGR	CABDCTGTTCT	746	2468
M04907_2.00:ARX:BARHL1:BARHL2:BARX1:BARX2:BSX:DLX1:DLX2:DLX3:DLX4:DLX5:DLX6:EMX2:EN1:EN2:GBX1:GBX2:GSX1:GSX2:HOXA1:HOXA2:HOXA3:HOXB1:HOXB2:HOXB3:HOXD1:HOXD3:ISX:LHX1:LHX5:MEOX1:MNX1:MSX1:MSX2:NANOG:NANOGP8:NKX1-1:NKX1-2:PDX1:PHOX2A:PHOX2B:PROP1:SHOX:SHOX2:UNCX:VAX1:VAX2:VSX2	VTAATTGS	747	1010
M04338_2.00:FOS:FOSB:FOSL1:FOSL2	AATGACACG	748	2111
M01323_2.00:TEAD4	HGGAATGYN	749	1515
M05311_2.00:HOXA10:HOXA4:HOXA5:HOXA6:HOXA7:HOXA9:HOXB4:HOXB5:HOXB6:HOXB7:HOXB8:HOXB9:HOXC10:HOXC4:HOXC5:HOXC6:HOXC8:HOXC9:HOXD10:HOXD4:HOXD8:HOXD9:MNX1:PDX1	BTAATKGC	750	1083
M00471_2.00:ALX1:ALX3:ALX4:ARX:BARX1:BARX2:BSX:DLX2:DLX3:DLX5:DRGX:EMX1:EMX2:EN1:EN2:ESX1:EVX1:EVX2:GBX1:GBX2:GSX1:GSX2:HESX1:HOXA2:HOXA3:HOXB2:HOXB3:HOXD3:ISX:LBX1:LBX2:LHX1:LHX2:LHX3:LHX4:LHX5:LHX6:LHX8:LHX9:LMX1A:LMX1B:MEOX1:MIXL1:MNX1:MSX1:MSX2:NKX1-1:NKX1-2:NOBOX:NOTO:OTP:PDX1:PHOX2A:PHOX2B:PROP1:PRRX1:PRRX2:RAX:RAX2:SEBOX:SHOX:SHOX2:UNCX:VAX1:VAX2:VSX1:VSX2:ZFHX2:ZFHX3	HTAATTRR	751	3332
M01810_2.00:ATF3:JDP2	NATGACGTMA	752	6133
M03825_2.00:ALX1:ALX3:ALX4:ARX:BARHL1:BARHL2:DRGX:ESX1:EVX1:EVX2:GBX1:GBX2:HESX1:LBX1:LBX2:MEOX1:MEOX2:MIXL1:MSX1:MSX2:PHOX2A:PHOX2B:PROP1:PRRX1:PRRX2:RAX:RAX2:SHOX:SHOX2:TLX1:TLX3:UNCX:VSX1:VSX2	TAAYAAGV	753	1441
M06371_2.00:ALX1:ALX3:ALX4:ARX:BARX1:BARX2:BSX:DLX2:DLX3:DLX4:DLX5:DRGX:EMX1:EMX2:EN1:EN2:ESX1:EVX1:EVX2:GBX1:GBX2:GSX1:GSX2:HESX1:HOXA2:HOXA3:HOXB1:HOXB2:HOXB3:HOXD3:ISX:LBX1:LBX2:LHX1:LHX2:LHX3:LHX4:LHX5:LHX6:LHX8:LHX9:LMX1A:LMX1B:MEOX1:MIXL1:MNX1:MSX1:MSX2:NKX1-1:NKX1-2:NOBOX:NOTO:OTP:PDX1:PHOX2A:PHOX2B:PROP1:PRRX1:PRRX2:RAX:RAX2:SEBOX:SHOX:SHOX2:UNCX:VAX1:VAX2:VSX1:VSX2:ZFHX2:ZFHX3	YTAATTA	754	2462
M06381_2.00:ALX1:ALX3:ALX4:ARX:BARHL1:BARHL2:BARX1:BARX2:BSX:DLX2:DLX3:DRGX:EN1:EN2:ESX1:GBX1:GBX2:HESX1:HOXA2:HOXB2:ISX:LBX2:LHX1:LHX2:LHX3:LHX4:LHX5:LHX6:LHX8:LHX9:LMX1A:LMX1B:MEOX1:MIXL1:MNX1:MSX1:MSX2:NKX1-1:NKX1-2:NOBOX:OTP:PHOX2A:PHOX2B:PROP1:PRRX1:PRRX2:RAX:RAX2:SEBOX:SHOX:SHOX2:UNCX:VSX1:VSX2	TTAATTA	755	2463
M06485_2.00:ALX1:ALX3:ALX4:ARX:BARX1:BARX2:BSX:DLX1:DLX2:DLX3:DLX4:DLX5:DLX6:DRGX:EMX1:EMX2:EN1:EN2:ESX1:EVX1:EVX2:GBX1:GBX2:GSX1:GSX2:HESX1:HMX1:HMX3:HOXA1:HOXA2:HOXA3:HOXA4:HOXA5:HOXB1:HOXB2:HOXB3:HOXB4:HOXB5:HOXC4:HOXC5:HOXD1:HOXD3:HOXD4:ISX:LHX2:LHX3:LHX4:LHX6:LHX8:LHX9:LMX1A:LMX1B:MEOX1:MIXL1:MNX1:MSX1:MSX2:NKX1-1:NKX1-2:NOBOX:NOTO:OTP:PDX1:PHOX2A:PHOX2B:PROP1:PRRX1:PRRX2:RAX:RAX2:SEBOX:SHOX…	YTAATTR	756	2464
M05224_2.00:ALX1:ALX3:ALX4:ARX:BARHL1:BARHL2:BARX1:BARX2:BSX:DLX1:DLX2:DLX3:DLX4:DLX5:DLX6:DRGX:EMX1:EMX2:EN1:EN2:ESX1:EVX1:EVX2:GBX1:GBX2:GSX1:GSX2:HESX1:HMX1:HMX2:HMX3:HOXA1:HOXA2:HOXA3:HOXB1:HOXB2:HOXB3:HOXD1:HOXD3:ISX:LBX1:LBX2:LHX1:LHX2:LHX3:LHX4:LHX5:LHX9:MEOX1:MEOX2:MIXL1:MNX1:MSX1:MSX2:NANOG:NANOGP8:NKX1-1:NKX1-2:NOBOX:OTP:PDX1:PHOX2A:PHOX2B:PROP1:PRRX1:PRRX2:RAX:RAX2:SEBOX:SHOX:SHOX2:UNC…	DTAATTGN	757	7071
M03069_2.00:GCM1:GCM2	ATRCGGGTACCMGCAT	758	6429
M03366_2.00:AR:NR3C1:NR3C2:PGR	KGGWACATHRTGTWCCY	759	5586
M10766_2.00:ALX1:ALX3:ALX4:ARX:DRGX:EN1:EN2:ESX1:GBX1:GBX2:ISX:LHX2:LHX3:LHX4:LHX6:LHX9:LMX1A:LMX1B:MIXL1:MSX1:MSX2:NOBOX:OTP:PDX1:PHOX2A:PHOX2B:PROP1:PRRX1:PRRX2:RAX:RAX2:SEBOX:SHOX:SHOX2:UNCX:VAX1:VAX2:VSX1:VSX2	TAATTG	760	1448
M04800_2.00:ELF1:ELF2:ELF4:ELK1:ELK3:ELK4:ERF:ERG:ETS1:ETS2:ETV1:ETV2:ETV3:ETV3L:ETV4:ETV5:FEV:FLI1:GABPA	NRCCGGAWGYR	761	1290
M05367_2.00:ALX1:ALX3:ALX4:ARX:BARX1:BARX2:BSX:DLX1:DLX2:DLX3:DLX4:DLX5:DLX6:DRGX:EMX1:EMX2:EN1:EN2:ESX1:EVX1:EVX2:GBX1:GBX2:GSX1:GSX2:HESX1:HOXA1:HOXA2:HOXA3:HOXB1:HOXB2:HOXB3:HOXD3:ISL1:ISL2:ISX:LBX1:LBX2:LHX1:LHX2:LHX3:LHX4:LHX5:LHX6:LHX8:LHX9:LMX1A:LMX1B:MEOX1:MIXL1:MNX1:MSX1:MSX2:NKX1-1:NKX1-2:NOBOX:NOTO:OTP:PDX1:PHOX2A:PHOX2B:PROP1:PRRX1:PRRX2:RAX:RAX2:SEBOX:SHOX:SHOX2:UNCX:VAX1:VAX2:VSX1:V…	BTAATTAG	762	7140
M02101_2.00:ALX1:ALX3:ALX4:ARX:DRGX:EMX1:EMX2:EN1:EN2:ESX1:GBX1:GBX2:GSX1:GSX2:HOXA1:HOXA2:HOXA3:HOXA4:HOXA5:HOXB1:HOXB2:HOXB3:HOXB4:HOXB5:HOXC4:HOXC5:HOXD3:HOXD4:ISL1:ISL2:ISX:LHX2:LHX3:LHX4:LHX9:MNX1:NKX1-1:NKX1-2:NOTO:OTP:PDX1:PHOX2A:PHOX2B:PROP1:PRRX1:PRRX2:RAX:RAX2:SEBOX:SHOX:SHOX2:UNCX:VAX1:VAX2:VSX1:VSX2	NYTAATTARN	763	2342
M05127_2.00:ALX1:ALX3:ALX4:ARX:BARHL1:BARHL2:BARX1:BARX2:BSX:DLX1:DLX2:DLX3:DLX4:DLX5:DLX6:DRGX:EMX1:EMX2:EN1:EN2:ESX1:EVX1:EVX2:GBX1:GBX2:GSX1:GSX2:HESX1:HMX1:HMX2:HMX3:HOXA1:HOXA2:HOXA3:HOXA4:HOXA5:HOXA6:HOXB1:HOXB2:HOXB3:HOXB4:HOXB5:HOXB6:HOXB8:HOXC4:HOXC5:HOXC6:HOXD1:HOXD3:HOXD4:HOXD8:ISX:LHX1:LHX3:LHX4:LHX5:MEOX1:MEOX2:MIXL1:MNX1:MSX1:MSX2:NANOG:NANOGP8:NKX1-1:NKX1-2:NOTO:OTP:PDX1:PHOX2A:PHO…	YTAATGAB	764	552
M06272_2.00:ISL1:ISL2:NOTO:SHOX:SHOX2:VSX1	YTAATKG	765	2659
M06428_2.00:HNF4A:HNF4G:NR2E1:NR2F1:NR2F2:NR2F6:NR6A1:RXRB	TTBTWGGNGGGGTCA	766	4172
M08182_2.00:MXI1	CCACGTGG	767	3482
M03121_2.00:ALX1:ALX3:ALX4:ARX:BARX1:BARX2:BSX:DLX2:DLX3:DRGX:EMX1:EMX2:EN1:EN2:ESX1:EVX1:EVX2:GBX1:GBX2:GSX1:GSX2:HESX1:HOXA2:HOXA3:HOXB2:HOXB3:HOXD3:ISX:LBX1:LBX2:LHX1:LHX2:LHX3:LHX4:LHX5:LHX6:LHX8:LHX9:LMX1A:LMX1B:MEOX1:MIXL1:MNX1:MSX1:MSX2:NKX1-1:NKX1-2:NOBOX:NOTO:OTP:PDX1:PHOX2A:PHOX2B:PROP1:PRRX1:PRRX2:RAX:RAX2:SEBOX:SHOX:SHOX2:UNCX:VAX1:VAX2:VSX1:VSX2:ZFHX2	BTAATTRG	768	5709
M01905_2.00:ONECUT1:ONECUT2:ONECUT3	DTATYGATY	769	2954
M09671_2.00:HOXA10:HOXA5:HOXA6:HOXA7:HOXA9:HOXB4:HOXB5:HOXB6:HOXB7:HOXB8:HOXB9:HOXC10:HOXC5:HOXC6:HOXC8:HOXC9:HOXD10:HOXD8:HOXD9	TTAATTAC	770	1163
M06269_2.00:SIX1:SIX2:SIX4:SIX5	NNDTGATA	771	1283
M03097_2.00:ALX1:ALX3:ALX4:ARX:BARHL1:BARHL2:BARX1:BARX2:BSX:DLX1:DLX2:DLX3:DLX4:DLX5:DLX6:DRGX:EMX1:EMX2:EN1:EN2:ESX1:EVX1:EVX2:GBX1:GBX2:GSX1:GSX2:HESX1:HOXA1:HOXA2:HOXA3:HOXA4:HOXA5:HOXB1:HOXB2:HOXB3:HOXB4:HOXB5:HOXC4:HOXC5:HOXD1:HOXD3:HOXD4:ISX:LHX1:LHX3:LHX4:LHX5:MEOX1:MEOX2:MIXL1:MNX1:MSX1:MSX2:NANOG:NANOGP8:NKX1-1:NKX1-2:NOTO:OTP:PDX1:PHOX2A:PHOX2B:PROP1:PRRX1:PRRX2:RAX:RAX2:SEBOX:SHOX:SHO…	GBTAATTASN	772	2859
M08185_2.00:BACH1:BACH2	TGACTCAGCA	773	3483
M10110_2.00:PRDM1	SRGGAAGTGAAAGTRA	774	5389
M06256_2.00:ALX1:ALX3:ALX4:ARX:BARX1:BARX2:BSX:DLX1:DLX2:DLX3:DLX4:DLX5:DLX6:DRGX:EMX1:EMX2:EN1:EN2:ESX1:EVX1:EVX2:GBX1:GBX2:GSX1:GSX2:HESX1:HMX1:HMX3:HOXA1:HOXA2:HOXA3:HOXA4:HOXA5:HOXB1:HOXB2:HOXB3:HOXB4:HOXB5:HOXC4:HOXC5:HOXD1:HOXD3:HOXD4:ISX:LBX1:LBX2:LHX2:LHX3:LHX4:LHX6:LHX8:LHX9:LMX1A:LMX1B:MEOX1:MIXL1:MNX1:MSX1:MSX2:NKX1-1:NKX1-2:NOBOX:NOTO:OTP:PDX1:PHOX2A:PHOX2B:PROP1:PRRX1:PRRX2:RAX:RAX2:…	NTTAATTRS	775	3090
M06492_2.00:ALX1:ALX3:ALX4:ARX:DRGX:EMX1:EMX2:EN1:EN2:ESX1:GBX1:GBX2:GSX1:GSX2:HESX1:HOXA2:HOXA3:HOXB2:HOXB3:HOXD3:ISX:LHX1:LHX2:LHX3:LHX4:LHX5:LHX6:LHX8:LHX9:LMX1A:LMX1B:MIXL1:MNX1:MSX1:MSX2:NOBOX:NOTO:OTP:PDX1:PHOX2A:PHOX2B:PROP1:PRRX1:PRRX2:RAX:RAX2:SEBOX:SHOX:SHOX2:UNCX:VAX1:VAX2:VSX1:VSX2:ZFHX2	YTAATTA	776	3095
M10105_2.00:IKZF1:IKZF2:IKZF3:IKZF4	HWTAGGGATAW	777	453
M03382_2.00:AR:NR3C1:NR3C2:PGR	GGGWACAYAATGTWCCC	778	5534
M10743_2.00:NKX2-1:NKX2-2:NKX2-3:NKX2-4:NKX2-5:NKX2-6:NKX2-8	CTTAATTG	779	4578
M08014_2.00:STAT1	TTTCCYGGAAA	780	3398
M04946_2.00:CRX:DLX1:DLX2:DLX4:DLX5:EMX1:LHX2:LHX9:PITX1:PITX2:VAX1:VSX1	NTAAYGAG	781	900
M06329_2.00:ALX1:ALX3:ALX4:ARX:BARX1:BARX2:BSX:DLX1:DLX2:DLX3:DLX4:DLX5:DLX6:DRGX:EMX1:EMX2:EN1:EN2:ESX1:EVX1:EVX2:GBX1:GBX2:GSX1:GSX2:HMX1:HMX3:HOXA1:HOXA2:HOXA3:HOXA4:HOXA5:HOXB1:HOXB2:HOXB3:HOXB4:HOXB5:HOXC4:HOXC5:HOXD1:HOXD3:HOXD4:ISX:LHX3:LHX4:MEOX1:MIXL1:MNX1:MSX1:MSX2:NKX1-1:NKX1-2:NOTO:OTP:PDX1:PHOX2A:PHOX2B:PROP1:PRRX1:PRRX2:RAX:RAX2:SEBOX:SHOX:SHOX2:UNCX:VAX1:VAX2:VENTX:VSX1:VSX2	YRYTAATTA	782	1286
M07922_2.00:CTCF	CGCCCCCTGGTGG	783	3524
M05217_2.00:ALX1:ALX3:ALX4:ARX:DRGX:EN1:EN2:ESX1:HESX1:ISX:LHX2:LHX3:LHX4:LHX6:LHX8:LHX9:LMX1A:LMX1B:MIXL1:NOBOX:OTP:PHOX2A:PHOX2B:PROP1:PRRX1:PRRX2:RAX:RAX2:SEBOX:SHOX:SHOX2:UNCX:VSX1:VSX2:ZFHX2	YTAATTAC	784	7066
M10234_2.00:ZNF333	ATAAT	785	2899
M02152_2.00:ALX1:ALX3:ALX4:ARX:BARX1:BARX2:BSX:DLX1:DLX2:DLX3:DLX4:DLX5:DLX6:DRGX:EMX1:EMX2:EN1:EN2:ESX1:EVX1:EVX2:GBX1:GBX2:GSX1:GSX2:HOXA2:HOXA3:HOXB2:HOXB3:HOXD3:ISL1:ISL2:ISX:MEOX1:MIXL1:MNX1:MSX1:MSX2:NKX1-1:NKX1-2:NOTO:OTP:PDX1:PHOX2A:PHOX2B:PROP1:PRRX1:PRRX2:RAX:RAX2:SEBOX:SHOX:SHOX2:UNCX:VAX1:VAX2:VSX1:VSX2:ZFHX3	HTAATKARN	786	3309
M04277_2.00:MAF:MAFA:MAFB:NRL	CGTCAGCANWWHN	787	7193
M10577_2.00:GATA1:GATA2:GATA3:GATA4:GATA5:GATA6	SSNGATDGBK	788	1766
M03068_2.00:GCM1:GCM2	BATGCGGGTA	789	741
M05031_2.00:ALX1:ALX3:ALX4:ARX:BARHL1:BARHL2:BARX1:BARX2:BSX:DLX1:DLX2:DLX3:DLX4:DLX5:DLX6:DRGX:EMX1:EMX2:EN1:EN2:ESX1:EVX1:EVX2:GBX1:GBX2:GSX1:GSX2:HMX1:HMX2:HMX3:HOXA1:HOXA2:HOXA3:HOXA4:HOXA5:HOXB1:HOXB2:HOXB3:HOXB4:HOXB5:HOXC4:HOXC5:HOXD1:HOXD3:HOXD4:ISX:LHX2:LHX3:LHX4:LHX9:MEOX1:MIXL1:MNX1:MSX1:MSX2:NKX1-1:NKX1-2:NOBOX:NOTO:OTP:PDX1:PHOX2A:PHOX2B:PROP1:PRRX1:PRRX2:RAX:RAX2:SEBOX:SHOX:SHOX2:TL…	STAATTAV	790	6640
M02665_2.00:RREB1	CCCCAAACCACCCCCMMCCM	791	6147
M02786_2.00:MAX	AMCACGTGBY	792	2039
M04046_2.00:TFAP2A:TFAP2B:TFAP2C:TFAP2D:TFAP2E	YGCCBNVGGCR	793	3122
M00659_2.00:DMRT1:DMRT2:DMRT3:DMRTA2:DMRTB1:DMRTC2	AHTGTWDCDA	794	3170
M03161_2.00:ARX:BARHL1:BARHL2:BARX1:BARX2:BSX:DLX1:DLX2:DLX3:DLX4:DLX5:DLX6:EMX1:EMX2:ESX1:EVX1:EVX2:GBX1:GBX2:HMX1:HMX2:HMX3:HOXA2:HOXB2:LBX1:LBX2:MEOX1:MEOX2:MNX1:MSX1:MSX2:NANOG:NANOGP8:NKX1-1:NKX1-2:PDX1:RAX:RAX2:TLX1:TLX2:TLX3:UNCX:VAX1:VAX2	SYTAATTGNY	795	1710
M09414_2.00:STAT6	YTTCCTGAGAA	796	5065
M10750_2.00:PBX1:PBX2:PBX3:PBX4	VCATCAATCANN	797	4545
M09972_2.00:BATF:BATF3	AAGTTTCA	798	5286
M04904_2.00:ALX1:ALX3:ALX4:ARX:BARHL1:BARHL2:BARX1:BARX2:BSX:DLX1:DLX2:DLX3:DLX4:DLX5:DLX6:DRGX:EMX1:EMX2:EN1:EN2:ESX1:EVX1:EVX2:GBX1:GBX2:GSX1:GSX2:HMX1:HMX2:HMX3:HOXA1:HOXA2:HOXA3:HOXA4:HOXA5:HOXB1:HOXB2:HOXB3:HOXB4:HOXB5:HOXC12:HOXC4:HOXC5:HOXD1:HOXD3:HOXD4:ISX:LBX1:LBX2:LHX1:LHX5:MEOX1:MEOX2:MIXL1:MNX1:MSX1:MSX2:NANOG:NANOGP8:NKX1-1:NKX1-2:OTP:PDX1:PHOX2A:PHOX2B:PROP1:PRRX1:PRRX2:RAX:RAX2:SEB…	NTAATTAV	799	2913
M04999_2.00:HOXA10:HOXA4:HOXA5:HOXA6:HOXA7:HOXA9:HOXB4:HOXB5:HOXB6:HOXB7:HOXB8:HOXB9:HOXC10:HOXC4:HOXC5:HOXC6:HOXC8:HOXC9:HOXD10:HOXD4:HOXD8:HOXD9:MNX1:PDX1	BTAATTRC	800	2715
M06271_2.00:ISL1:ISL2:NOTO:SHOX:SHOX2:VSX1	NYTAATKGV	801	772
M05102_2.00:ALX1:ALX3:ALX4:ARX:BARX1:BARX2:BSX:DLX1:DLX2:DLX3:DLX4:DLX5:DLX6:DRGX:EMX1:EMX2:EN1:EN2:ESX1:EVX1:EVX2:GBX1:GBX2:GSX1:GSX2:HMX1:HMX3:HOXA1:HOXA2:HOXA3:HOXA4:HOXA5:HOXA7:HOXB1:HOXB2:HOXB3:HOXB4:HOXB5:HOXB7:HOXC4:HOXC5:HOXD1:HOXD3:HOXD4:ISX:LHX3:LHX4:MEOX1:MEOX2:MIXL1:MNX1:MSX1:MSX2:NANOG:NANOGP8:NKX1-1:NKX1-2:NOTO:OTP:PDX1:PHOX2A:PHOX2B:PROP1:PRRX1:PRRX2:RAX:RAX2:SEBOX:SHOX:SHOX2:UNCX:…	YTAATGAC	802	265
M09473_2.00:CLOCK	CACGTGDC	803	105
M04481_2.00:ZNF385D	MCGTCGCGACGK	804	7698
M03189_2.00:ALX1:ALX3:ALX4:ARX:BARX1:BARX2:BSX:DLX1:DLX2:DLX3:DLX4:DLX5:DLX6:DRGX:EMX1:EMX2:EN1:EN2:ESX1:EVX1:EVX2:GBX1:GBX2:GSX1:GSX2:HESX1:HMX1:HMX3:HOXA1:HOXA2:HOXA3:HOXA4:HOXA5:HOXB1:HOXB2:HOXB3:HOXB4:HOXB5:HOXC4:HOXC5:HOXD1:HOXD3:HOXD4:ISX:LHX2:LHX3:LHX4:LHX6:LHX8:LHX9:LMX1A:LMX1B:MEOX1:MIXL1:MNX1:MSX1:MSX2:NKX1-1:NKX1-2:NOBOX:NOTO:OTP:PDX1:PHOX2A:PHOX2B:PROP1:PRRX1:PRRX2:RAX:RAX2:SEBOX:SHOX…	GNTAATTRRD	805	5674
M07877_2.00:CTCF	RGCGCCCCCTGGTGG	806	3548
M08256_2.00:ZNF454	GWGCYTT	807	318
M04913_2.00:HOXA10:HOXA5:HOXA6:HOXA7:HOXA9:HOXB5:HOXB6:HOXB7:HOXB8:HOXB9:HOXC10:HOXC5:HOXC6:HOXC8:HOXC9:HOXD10:HOXD8:HOXD9	DTAATTAC	808	3222
M04049_2.00:TFAP2A:TFAP2B:TFAP2C:TFAP2D:TFAP2E	NSCCTNAGGSV	809	2159
M10704_2.00:ALX1:ALX3:ALX4:ARX:BARHL1:BARHL2:BARX1:BARX2:BSX:DLX1:DLX2:DLX3:DLX4:DLX5:DLX6:DRGX:EMX1:EMX2:EN1:EN2:ESX1:EVX1:EVX2:GBX1:GBX2:GSX1:GSX2:HMX1:HMX2:HMX3:HOXA1:HOXA2:HOXA3:HOXA4:HOXA5:HOXA6:HOXA7:HOXB1:HOXB2:HOXB3:HOXB4:HOXB5:HOXB6:HOXB7:HOXB8:HOXC4:HOXC5:HOXC6:HOXD1:HOXD3:HOXD4:HOXD8:ISX:LHX3:LHX4:MEOX1:MEOX2:MIXL1:MNX1:MSX1:MSX2:NANOG:NANOGP8:NKX1-1:NKX1-2:NOBOX:NOTO:OTP:PDX1:PHOX2A:P…	TSGGTCATTAGHNTC	810	4548
M09769_2.00:HMGA1:HMGA2	RGTWATTT	811	2848
M11254_2.00:RUNX1:RUNX2:RUNX3	TGTGGTBNV	812	2056
M04124_2.00:ARNTL	GTCACGTGMN	813	1864
M03103_2.00:BARHL1:BARHL2:BARX1:BARX2:BSX:DLX2:DLX3:EMX1:EMX2:ESX1:EVX1:EVX2:GBX1:GBX2:HESX1:HMX1:HMX2:HMX3:HOXA1:HOXA2:HOXA3:HOXA4:HOXA5:HOXB1:HOXB2:HOXB3:HOXB4:HOXB5:HOXC4:HOXC5:HOXD1:HOXD12:HOXD3:HOXD4:LBX1:LBX2:MEOX1:MEOX2:MNX1:MSX1:MSX2:NANOG:NANOGP8:NKX1-1:NKX1-2:PDX1:RAX:RAX2:TLX1:TLX3:VENTX	NWTAATTACH	814	6446
M01307_2.00:RUNX1:RUNX2:RUNX3	NWAACCGCAA	815	1087
M05240_2.00:ALX1:ALX3:ALX4:ARX:BARHL1:BARHL2:BARX1:BARX2:BSX:DLX1:DLX2:DLX3:DLX4:DLX5:DLX6:DRGX:EMX1:EMX2:EN1:EN2:ESX1:EVX1:EVX2:GBX1:GBX2:GSX1:GSX2:HESX1:HOXA1:HOXA2:HOXA3:HOXB1:HOXB2:HOXB3:HOXD3:ISX:LBX1:LBX2:LHX1:LHX2:LHX3:LHX4:LHX5:LHX6:LHX8:LHX9:LMX1A:LMX1B:MEOX1:MIXL1:MNX1:MSX1:MSX2:NKX1-1:NKX1-2:NOBOX:NOTO:OTP:PDX1:PHOX2A:PHOX2B:PROP1:PRRX1:PRRX2:RAX:RAX2:SEBOX:SHOX:SHOX2:UNCX:VAX1:VAX2:VS…	CTAATTRM	816	7080
M03214_2.00:ALX1:ALX3:ALX4:ARX:BARHL1:BARHL2:BARX1:BARX2:BSX:DRGX:EMX1:EMX2:EN1:EN2:ESX1:EVX1:EVX2:GBX1:GBX2:GSX1:GSX2:HESX1:HOXA2:HOXA3:HOXB2:HOXB3:HOXD3:ISX:LBX1:LBX2:LHX1:LHX2:LHX3:LHX4:LHX5:LHX6:LHX8:LHX9:LMX1A:LMX1B:MEOX1:MEOX2:MIXL1:MNX1:MSX1:MSX2:NKX1-1:NKX1-2:NOBOX:NOTO:OTP:PDX1:PHOX2A:PHOX2B:PROP1:PRRX1:PRRX2:RAX:RAX2:SEBOX:SHOX:SHOX2:UNCX:VAX1:VAX2:VSX1:VSX2:ZFHX2	YTAATTRR	817	3183
M09442_2.00:NFYC	BYRGCCAATCAGAR	818	5082
M03225_2.00:ALX1:ALX3:ALX4:ARX:BARHL1:BARHL2:DRGX:ESX1:GBX1:GBX2:HESX1:HMX1:HMX2:HMX3:ISX:LBX1:LBX2:MEOX1:MEOX2:MIXL1:MSX1:MSX2:PHOX2A:PHOX2B:PROP1:PRRX1:PRRX2:RAX:RAX2:SHOX:SHOX2:TLX2:UNCX:VENTX:VSX1:VSX2	NYTAATTRGN	819	2725
M05162_2.00:ALX1:ALX3:ALX4:ARX:BARHL1:BARHL2:BARX1:BARX2:BSX:DLX1:DLX2:DLX3:DLX4:DLX5:DLX6:DRGX:EMX1:EMX2:EN1:EN2:ESX1:EVX1:EVX2:GBX1:GBX2:GSX1:GSX2:HMX1:HMX2:HMX3:HOXA1:HOXA2:HOXA3:HOXA4:HOXA5:HOXA6:HOXA7:HOXB1:HOXB2:HOXB3:HOXB4:HOXB5:HOXB6:HOXB7:HOXB8:HOXC4:HOXC5:HOXC6:HOXD1:HOXD3:HOXD4:HOXD8:ISX:LHX3:LHX4:MEOX1:MEOX2:MIXL1:MNX1:MSX1:MSX2:NANOG:NANOGP8:NKX1-1:NKX1-2:NOBOX:NOTO:OTP:PDX1:PHOX2A:P…	YTAATGAY	820	326
M09598_2.00:SRF	CCATATATGGNM	821	5423
M03870_2.00:NKX6-1:NKX6-2:NKX6-3	TTAATKAC	822	2918
M04376_2.00:ATF6:ATF6B	GGTGACGTGGCA	823	7618
M08931_2.00:ZNF322	GAGCCTGSTACWGWGCCTGR	824	3701
M02154_2.00:ALX1:ALX3:ALX4:ARX:BARHL1:BARHL2:BARX1:BARX2:BSX:DLX1:DLX2:DLX3:DLX4:DLX5:DLX6:DRGX:EMX1:EMX2:EN1:EN2:ESX1:EVX1:EVX2:GBX1:GBX2:GSX1:GSX2:HESX1:HMX1:HMX3:HOXA1:HOXA2:HOXA3:HOXA4:HOXA5:HOXB1:HOXB2:HOXB3:HOXB4:HOXB5:HOXC4:HOXC5:HOXD1:HOXD3:HOXD4:ISX:MEOX1:MEOX2:MIXL1:MNX1:MSX1:MSX2:NKX1-1:NKX1-2:NOTO:OTP:PDX1:PHOX2A:PHOX2B:PROP1:PRRX1:PRRX2:RAX:RAX2:SEBOX:SHOX:SHOX2:UNCX:VAX1:VAX2:VSX1:V…	NTAATKANNN	825	1877
M10260_2.00:ZNF217	ATTCCVAC	826	2410
M04882_2.00:GCM1:GCM2	ATGCGGGTA	827	2391
M05035_2.00:MEIS1:MEIS2:MEIS3:PKNOX1:PKNOX2:TGIF1:TGIF2:TGIF2LX:TGIF2LY	DTGACAGB	828	3355
M05034_2.00:MEIS1:MEIS2:MEIS3:PKNOX1:PKNOX2:TGIF1:TGIF2:TGIF2LX:TGIF2LY	DTGACAGB	829	3354
M06488_2.00:HOXA3:HOXA4:HOXA5:HOXA6:HOXA7:HOXB3:HOXB4:HOXB5:HOXB6:HOXB7:HOXB8:HOXC4:HOXC5:HOXC6:HOXC8:HOXD3:HOXD4:HOXD8:PDX1	TTAATKA	830	1871
M04936_2.00:ALX1:ALX3:ALX4:ARX:DLX1:DLX2:DLX3:DLX4:DLX5:DLX6:DRGX:ESX1:HOXA2:HOXB2:ISX:LHX1:LHX2:LHX3:LHX4:LHX5:LHX9:MEOX1:MIXL1:MNX1:MSX1:MSX2:PHOX2A:PHOX2B:PROP1:PRRX1:PRRX2:RAX:RAX2:SEBOX:SHOX:SHOX2:UNCX:VSX1:VSX2	TTAATTAS	831	6672
M07801_2.00:MYC	GVSCACGTGGC	832	4302
M03869_2.00:NKX6-1:NKX6-2:NKX6-3	DTAATTAY	833	3100
M04926_2.00:ALX1:ALX3:ALX4:ARX:BARHL1:BARHL2:BARX1:BARX2:BSX:DLX1:DLX2:DLX3:DLX4:DLX5:DLX6:DRGX:EMX2:EN1:EN2:GBX1:GBX2:GSX1:GSX2:HOXA1:HOXA2:HOXA3:HOXB1:HOXB2:HOXB3:HOXD1:HOXD3:ISX:LHX1:LHX5:MEOX1:MEOX2:MNX1:MSX1:MSX2:NANOG:NANOGP8:NKX1-1:NKX1-2:PDX1:PHOX2A:PHOX2B:PROP1:PRRX1:PRRX2:SHOX:SHOX2:UNCX:VAX1:VAX2:VSX1:VSX2	NTAAYGAB	834	477
M09676_2.00:ALX1:ALX3:ALX4:ARX:BARHL1:BARHL2:BARX1:BARX2:BSX:DRGX:EMX1:EMX2:EN1:EN2:ESX1:EVX1:EVX2:GBX1:GBX2:GSX1:GSX2:HESX1:HMX1:HMX2:HMX3:HOXA1:HOXA2:HOXA3:HOXA4:HOXA5:HOXB1:HOXB2:HOXB3:HOXB4:HOXB5:HOXC4:HOXC5:HOXD3:HOXD4:LHX2:LHX3:LHX4:LHX9:MEOX1:MEOX2:MIXL1:MNX1:MSX1:MSX2:NKX1-1:NKX1-2:NOTO:OTP:PDX1:PHOX2A:PHOX2B:PROP1:PRRX1:PRRX2:RAX:RAX2:SEBOX:SHOX:SHOX2:TLX1:TLX2:TLX3:UNCX:VAX1:VAX2:VENTX:…	TTWATGA	835	1335
M02837_2.00:ATF3:JDP2	GATGACGTCATC	836	6512
M04669_2.00:ONECUT1:ONECUT2:ONECUT3	VCCGATCGATAM	837	7535
M11259_2.00:RUNX1:RUNX2:RUNX3	HAACCACAG	838	1985
M10675_2.00:ALX1:ALX3:ALX4:ARX:BARX1:BARX2:BSX:DLX2:DLX3:DRGX:EMX1:EMX2:EN1:EN2:ESX1:EVX1:EVX2:GBX1:GBX2:GSX1:GSX2:HESX1:HOXA2:HOXA3:HOXB2:HOXB3:HOXD3:ISX:LBX1:LBX2:LHX1:LHX2:LHX3:LHX4:LHX5:LHX6:LHX8:LHX9:LMX1A:LMX1B:MEOX1:MIXL1:MNX1:MSX1:MSX2:NKX1-1:NKX1-2:NOBOX:NOTO:OTP:PDX1:PHOX2A:PHOX2B:PROP1:PRRX1:PRRX2:RAX:RAX2:SEBOX:SHOX:SHOX2:UNCX:VAX1:VAX2:VSX1:VSX2:ZFHX2	TAATHA	839	3204
M03857_2.00:ALX1:ALX3:ALX4:ARX:BARHL1:BARHL2:BARX1:BARX2:BSX:DLX2:DLX3:DRGX:EMX1:EMX2:EN1:EN2:ESX1:EVX1:EVX2:GBX1:GBX2:GSX1:GSX2:HESX1:HMX2:HOXA2:HOXA3:HOXA4:HOXA5:HOXB1:HOXB2:HOXB3:HOXB4:HOXB5:HOXC4:HOXD3:HOXD4:ISX:MEOX1:MEOX2:MIXL1:MNX1:MSX1:MSX2:NKX1-1:NKX1-2:OTP:PDX1:PHOX2A:PHOX2B:PROP1:PRRX1:PRRX2:RAX:RAX2:SHOX:SHOX2:TLX1:TLX2:TLX3:UNCX:VAX1:VAX2:VENTX:VSX1:VSX2	CTAATTGC	840	2375
M03219_2.00:ALX1:ALX3:ALX4:ARX:BARX1:BARX2:BSX:DLX1:DLX2:DLX3:DLX4:DLX5:DLX6:DRGX:EN1:EN2:ESX1:GBX1:GBX2:GSX1:GSX2:HESX1:HOXA1:HOXA2:HOXA3:HOXA4:HOXA5:HOXB1:HOXB2:HOXB3:HOXB4:HOXB5:HOXC4:HOXC5:HOXD3:HOXD4:ISX:LBX2:LHX1:LHX2:LHX3:LHX4:LHX5:LHX6:LHX8:LHX9:LMX1A:LMX1B:MEOX1:MIXL1:MNX1:MSX1:MSX2:NKX1-1:NKX1-2:NOBOX:NOTO:OTP:PDX1:PHOX2A:PHOX2B:PROP1:PRRX1:PRRX2:RAX:RAX2:SEBOX:SHOX:SHOX2:UNCX:VAX1:VAX2…	YTAATTRG	841	5691
M05858_2.00:ZNF682	GGYYAAGCCCC	842	3966
M03467_2.00:RUNX1:RUNX2:RUNX3	AAACCGCAAA	843	886
M07845_2.00:PRDM1	TCACTTTCACTTTYH	844	4265
M00242_2.00:KLF10:KLF11	CCGCCCCC	845	2627
M02212_2.00:HOXA1:HOXC12:MEOX1:MNX1	DAKTAATTANN	846	6143
M05244_2.00:ALX1:ALX3:ALX4:ARX:BARX1:BARX2:BSX:DLX1:DLX2:DLX3:DLX6:DRGX:EMX1:EMX2:EN1:EN2:ESX1:EVX1:EVX2:GBX1:GBX2:GSX1:GSX2:HESX1:HOXA2:HOXA3:HOXB2:HOXB3:HOXD3:ISX:LBX1:LBX2:LHX1:LHX2:LHX3:LHX4:LHX5:LHX6:LHX8:LHX9:LMX1A:LMX1B:MEOX1:MIXL1:MNX1:MSX1:MSX2:NKX1-1:NKX1-2:NOBOX:NOTO:OTP:PDX1:PHOX2A:PHOX2B:PROP1:PRRX1:PRRX2:RAX:RAX2:SEBOX:SHOX:SHOX2:UNCX:VAX1:VAX2:VSX1:VSX2:ZFHX2:ZFHX3	BTAATTRG	847	7081
M07800_2.00:MYC	GMSCACGTGGC	848	4301
M02910_2.00:SP1:SP3:SP4:SP5:SP6:SP8:SP9	VCCACGCCCMC	849	1302
M04281_2.00:JUN:JUNB:JUND	SRTGACGCATS	850	7230
M00384_2.00:ALX1:ALX3:ALX4:ARX:BARHL1:BARHL2:BARX1:BARX2:BSX:DLX1:DLX2:DLX3:DLX4:DLX5:DLX6:DRGX:EMX1:EMX2:EN1:EN2:ESX1:EVX1:EVX2:GBX1:GBX2:GSX1:GSX2:HMX1:HMX2:HMX3:HOXA1:HOXA2:HOXA3:HOXA4:HOXA5:HOXB1:HOXB2:HOXB3:HOXB4:HOXB5:HOXC12:HOXC4:HOXC5:HOXD1:HOXD3:HOXD4:ISX:LBX1:LBX2:LHX1:LHX5:MEOX1:MEOX2:MIXL1:MNX1:MSX1:MSX2:NANOG:NANOGP8:NKX1-1:NKX1-2:OTP:PDX1:PHOX2A:PHOX2B:PROP1:PRRX1:PRRX2:RAX:RAX2:SEB…	NTAATKABN	851	2063
M09967_2.00:JUN:JUNB:JUND	AGTCATAHTGAA	852	5284
M00534_2.00:ALX1:ALX3:ALX4:ARX:DRGX:EN1:EN2:ESX1:ISX:LHX2:LHX3:LHX4:LHX6:LHX8:LHX9:LMX1A:LMX1B:MIXL1:OTP:PHOX2A:PHOX2B:PROP1:PRRX1:PRRX2:RAX:RAX2:SEBOX:SHOX:SHOX2:UNCX:VSX1:VSX2:ZFHX2	NNTRATTRN	853	2441
M05228_2.00:HESX1:NOBOX	DTAATTRG	854	1212
M01656_2.00:ARID3A:ARID3B:ARID3C	NDATYAAANN	855	3292
M03167_2.00:HMBOX1:HNF1A:HNF1B	STTAACTARK	856	470
M00435_2.00:ALX1:ALX3:ALX4:ARX:DRGX:EMX1:EMX2:EN1:EN2:ESX1:GBX1:GBX2:GSX1:GSX2:HESX1:HOXA2:HOXA3:HOXB2:HOXB3:HOXD3:ISX:LHX1:LHX2:LHX3:LHX4:LHX5:LHX6:LHX8:LHX9:LMX1A:LMX1B:MIXL1:MNX1:MSX1:MSX2:NOBOX:NOTO:OTP:PDX1:PHOX2A:PHOX2B:PROP1:PRRX1:PRRX2:RAX:RAX2:SEBOX:SHOX:SHOX2:UNCX:VAX1:VAX2:VSX1:VSX2:ZFHX2	NNYTAATTA	857	6245
M07901_2.00:CTCF	CCCYCTRGTGG	858	3504
M04943_2.00:CRX:DLX1:DLX2:DLX4:DLX5:EMX1:LHX2:LHX9:PITX1:PITX2:VAX1:VSX1	CTAATTAB	859	1747
M00356_2.00:PAX3:PAX7	AKTACAYGGTN	860	1197
M02449_2.00:RFX1:RFX2:RFX3:RFX4:RFX6	BGTTGCYADG	861	2433
M10325_2.00:ZNF735	KGGCAGCAGA	862	1383
M00125_2.00:ATF3:JDP2	DRTGACGYVN	863	3138
M05294_2.00:ALX1:ALX3:ALX4:ARX:BARHL1:BARHL2:BARX1:BARX2:BSX:DLX1:DLX2:DLX3:DLX4:DLX5:DLX6:DRGX:EMX1:EMX2:EN1:EN2:ESX1:EVX1:EVX2:GBX1:GBX2:GSX1:GSX2:HESX1:HOXA1:HOXA2:HOXA3:HOXA4:HOXA5:HOXB1:HOXB2:HOXB3:HOXB4:HOXB5:HOXC4:HOXC5:HOXD1:HOXD3:HOXD4:ISX:LHX1:LHX3:LHX4:LHX5:MEOX1:MEOX2:MIXL1:MNX1:MSX1:MSX2:NANOG:NANOGP8:NKX1-1:NKX1-2:NOTO:OTP:PDX1:PHOX2A:PHOX2B:PROP1:PRRX1:PRRX2:RAX:RAX2:SEBOX:SHOX:SHO…	TTAATGAY	864	982
M02113_2.00:ALX1:ALX3:ALX4:ARX:BARHL1:BARHL2:BARX1:BARX2:BSX:DLX1:DLX2:DLX3:DLX4:DLX5:DLX6:DRGX:EMX1:EMX2:EN1:EN2:ESX1:EVX1:EVX2:GBX1:GBX2:GSX1:GSX2:HMX1:HMX2:HMX3:HOXA1:HOXA2:HOXA3:HOXA4:HOXA5:HOXB1:HOXB2:HOXB3:HOXB4:HOXB5:HOXC4:HOXC5:HOXD1:HOXD3:HOXD4:ISX:MEOX1:MEOX2:MIXL1:MNX1:MSX1:MSX2:NANOG:NANOGP8:NKX1-1:NKX1-2:PDX1:PHOX2A:PHOX2B:PROP1:PRRX1:PRRX2:RAX:RAX2:SEBOX:SHOX:SHOX2:UNCX:VAX1:VAX2:VE…	NNTAATBRVY	865	2591
M04329_2.00:JUN:JUNB:JUND	GATGACGTCATC	866	7237
M04370_2.00:MAF:MAFA:MAFB:MAFG:MAFK	ATGCTGACGTCAGCAA	867	7612
M02774_2.00:MNT	AVCACGTGCH	868	2071
M11211_2.00:PAX1:PAX2:PAX3:PAX5:PAX6:PAX7:PAX8:PAX9	GTCACGCTT	869	4727
M05276_2.00:BARX1:BARX2:BSX:EMX1:EMX2:EN1:EN2:EVX1:EVX2:GBX1:GBX2:GSX1:GSX2:HMX1:HMX2:HMX3:HOXA1:HOXA2:HOXA3:HOXA4:HOXA5:HOXA6:HOXA7:HOXB1:HOXB2:HOXB3:HOXB4:HOXB5:HOXB6:HOXB7:HOXB8:HOXC4:HOXC5:HOXC6:HOXD1:HOXD3:HOXD4:HOXD8:ISX:MEOX1:MEOX2:MNX1:NKX1-1:NKX1-2:NOTO:OTP:PDX1:TLX2:VAX1:VAX2:VENTX	YTAATKAB	870	1818
M03200_2.00:ALX1:ALX3:ALX4:ARX:BARX1:BARX2:BSX:DLX2:DLX3:DRGX:EMX1:EMX2:EN1:EN2:ESX1:EVX1:EVX2:GBX1:GBX2:GSX1:GSX2:HESX1:HOXA2:HOXA3:HOXB2:HOXB3:HOXD3:ISX:LBX1:LBX2:LHX1:LHX2:LHX3:LHX4:LHX5:LHX6:LHX8:LHX9:LMX1A:LMX1B:MEOX1:MIXL1:MNX1:MSX1:MSX2:NKX1-1:NKX1-2:NOBOX:NOTO:OTP:PDX1:PHOX2A:PHOX2B:PROP1:PRRX1:PRRX2:RAX:RAX2:SEBOX:SHOX:SHOX2:UNCX:VAX1:VAX2:VSX1:VSX2:ZFHX2	NTAATTRR	871	3210
M03096_2.00:BARX1:BARX2:BSX:DLX1:DLX2:DLX3:DLX4:DLX5:DLX6:EMX1:EMX2:EN1:EN2:EVX1:EVX2:GBX1:GBX2:GSX1:GSX2:HOXA1:HOXA2:HOXA3:HOXA4:HOXA5:HOXB1:HOXB2:HOXB3:HOXB4:HOXB5:HOXC4:HOXC5:HOXD1:HOXD3:HOXD4:ISX:MEOX1:MEOX2:MNX1:MSX1:MSX2:NANOG:NANOGP8:NKX1-1:NKX1-2:PDX1:PROP1:SHOX:SHOX2:UNCX:VAX1:VAX2:VENTX	BBTAATTAVN	872	6442
M09963_2.00:ATF4	CVTGACGYMABG	873	5280
M07713_2.00:ZNF585A	TCTGTWCTC	874	2698
M04772_2.00:ELF1:ELF2:ELF4:ELK1:ELK3:ELK4:ERF:ERG:ETS1:ETS2:ETV1:ETV2:ETV3:ETV3L:ETV4:ETV5:FEV:FLI1:GABPA	VACAGGAARTG	875	2048
M03155_2.00:ALX1:ALX3:ALX4:ARX:BARHL1:BARHL2:BARX1:BARX2:BSX:DLX1:DLX2:DLX3:DLX4:DLX5:DLX6:DRGX:EMX1:EMX2:EN1:EN2:ESX1:EVX1:EVX2:GBX1:GBX2:GSX1:GSX2:HMX1:HMX2:HMX3:HOXA1:HOXA2:HOXA3:HOXA4:HOXA5:HOXA6:HOXA7:HOXB1:HOXB2:HOXB3:HOXB4:HOXB5:HOXB6:HOXB7:HOXB8:HOXC4:HOXC5:HOXC6:HOXD1:HOXD3:HOXD4:HOXD8:ISX:LHX3:LHX4:MEOX1:MEOX2:MIXL1:MNX1:MSX1:MSX2:NANOG:NANOGP8:NKX1-1:NKX1-2:NOBOX:NOTO:OTP:PDX1:PHOX2A:P…	YTAATTASYVYTAATTAS	876	5723
M10221_2.00:ZNF740	TGGGGATCCCCC	877	4628
M10108_2.00:PRDM1	RGRAAGTGAAAG	878	1817
M00344_2.00:PAX2:PAX6	NNAGAGGCTNNN	879	2746
M06537_2.00:ALX1:ALX3:ALX4:ARX:BARX1:BARX2:BSX:DLX2:DLX3:DRGX:EMX1:EMX2:EN1:EN2:ESX1:EVX1:EVX2:GBX1:GBX2:GSX1:GSX2:HESX1:HOXA2:HOXA3:HOXB2:HOXB3:HOXD3:ISX:LBX1:LBX2:LHX1:LHX2:LHX3:LHX4:LHX5:LHX6:LHX8:LHX9:LMX1A:LMX1B:MEOX1:MIXL1:MNX1:MSX1:MSX2:NKX1-1:NKX1-2:NOBOX:NOTO:OTP:PDX1:PHOX2A:PHOX2B:PROP1:PRRX1:PRRX2:RAX:RAX2:SEBOX:SHOX:SHOX2:UNCX:VAX1:VAX2:VSX1:VSX2:ZFHX2	CTAATTA	880	4362
M05312_2.00:HOXA10:HOXA4:HOXA5:HOXA6:HOXA7:HOXA9:HOXB4:HOXB5:HOXB6:HOXB7:HOXB8:HOXB9:HOXC10:HOXC4:HOXC5:HOXC6:HOXC8:HOXC9:HOXD10:HOXD4:HOXD8:HOXD9:MNX1:PDX1	NTAACGAY	881	643
M09444_2.00:NFYB	CAGCCAATCAGAR	882	5084
M09445_2.00:NFYB	CAGCCAATCAGAR	883	5085
M09049_2.00:EHF:ELF1:ELF2:ELF3:ELF4:ELF5:ELK1:ELK3:ELK4:ERF:ERG:ETS1:ETS2:ETV1:ETV2:ETV3:ETV3L:ETV4:ETV5:ETV6:ETV7:FEV:FLI1:GABPA:SPDEF	RAVCCGGAAGTGR	884	5133
M04903_2.00:ALX1:ALX3:ALX4:ARX:BARHL1:BARHL2:BARX1:BARX2:BSX:DLX1:DLX2:DLX3:DLX4:DLX5:DLX6:DRGX:EMX1:EMX2:EN1:EN2:ESX1:EVX1:EVX2:GBX1:GBX2:GSX1:GSX2:HMX1:HMX2:HMX3:HOXA1:HOXA2:HOXA3:HOXA4:HOXA5:HOXB1:HOXB2:HOXB3:HOXB4:HOXB5:HOXC12:HOXC4:HOXC5:HOXD1:HOXD3:HOXD4:ISX:LBX1:LBX2:LHX1:LHX5:MEOX1:MEOX2:MIXL1:MNX1:MSX1:MSX2:NANOG:NANOGP8:NKX1-1:NKX1-2:OTP:PDX1:PHOX2A:PHOX2B:PROP1:PRRX1:PRRX2:RAX:RAX2:SEB…	HTAATGAY	885	286
M03093_2.00:MEIS3	TTGACAGS	886	3169
M09078_2.00:ELF1:ELF2:ELF4:ELK1:ELK3:ELK4:ERF:ERG:ETS1:ETS2:ETV1:ETV2:ETV3:ETV3L:ETV4:ETV5:FEV:FLI1:GABPA	GRGRCAGGAAGTGG	887	1351
M03844_2.00:CRX:DMBX1:DPRX:GSC:GSC2:OTX1:OTX2:PITX1:PITX2:PITX3:TPRX1	RCGTTAATCCN	888	50
M00132_2.00:OSR1:OSR2	DGCTACYGTT	889	6318
M09538_2.00:ELF5:SPI1:SPIB:SPIC	AGAGGAAGTG	890	5448
M08173_2.00:STAT6	BWBTTCCTGAGAAVT	891	3477
M08015_2.00:STAT3	CATTTCCYGGAAATCASSKG	892	3399
M03830_2.00:ARX:BARHL1:BARHL2:BARX1:BARX2:BSX:DLX1:DLX2:DLX3:DLX4:DLX5:DLX6:DRGX:EMX1:EMX2:ESX1:EVX1:EVX2:GBX1:GBX2:HMX1:HMX2:HMX3:HOXA2:HOXB2:LBX1:LBX2:MEOX1:MEOX2:MNX1:MSX1:MSX2:NANOG:NANOGP8:NKX1-1:NKX1-2:PDX1:RAX:RAX2:TLX1:TLX2:TLX3:UNCX:VAX1:VAX2:VSX1:VSX2	SSTAAWTGC	893	2057
M00684_2.00:SRF	CHTATAWGG	894	2863
M08427_2.00:SMAD1:SMAD3:SMAD5:SMAD9	SHGGCGCCGVCGCHG	895	1029
M09997_2.00:CEBPA:CEBPB:CEBPE	DATTGCMHAAB	896	2183
M05226_2.00:ALX1:ALX3:ALX4:ARX:BARHL1:BARHL2:BARX1:BARX2:BSX:DLX1:DLX2:DLX3:DLX4:DLX5:DLX6:DRGX:EMX1:EMX2:EN1:EN2:ESX1:EVX1:EVX2:GBX1:GBX2:GSX1:GSX2:HESX1:HMX1:HMX2:HMX3:HOXA1:HOXA2:HOXA3:HOXB1:HOXB2:HOXB3:HOXD1:HOXD3:ISX:LBX1:LBX2:LHX1:LHX2:LHX3:LHX4:LHX5:LHX9:MEOX1:MEOX2:MIXL1:MNX1:MSX1:MSX2:NANOG:NANOGP8:NKX1-1:NKX1-2:NOBOX:OTP:PDX1:PHOX2A:PHOX2B:PROP1:PRRX1:PRRX2:RAX:RAX2:SEBOX:SHOX:SHOX2:UNC…	NTAAYGAB	897	1854
M03231_2.00:ALX1:ALX3:ALX4:ARX:BARX1:BARX2:BSX:DRGX:EMX1:EMX2:EN1:EN2:ESX1:EVX1:EVX2:GBX1:GBX2:GSX1:GSX2:HESX1:HOXA2:HOXA3:HOXB2:HOXB3:HOXD3:ISX:LBX1:LBX2:LHX1:LHX2:LHX3:LHX4:LHX5:LHX6:LHX8:LHX9:LMX1A:LMX1B:MEOX1:MIXL1:MNX1:MSX1:MSX2:NKX1-1:NKX1-2:NOBOX:NOTO:OTP:PDX1:PHOX2A:PHOX2B:PROP1:PRRX1:PRRX2:RAX:RAX2:SEBOX:SHOX:SHOX2:UNCX:VAX1:VAX2:VSX1:VSX2:ZFHX2	BYTAATTRVN	898	3103
M05385_2.00:BARX1:BARX2:BSX:EMX1:EMX2:EN1:EN2:EVX1:EVX2:GBX1:GBX2:GSX1:GSX2:HMX1:HMX2:HMX3:HOXA1:HOXA2:HOXA3:HOXA4:HOXA5:HOXA6:HOXA7:HOXB1:HOXB2:HOXB3:HOXB4:HOXB5:HOXB6:HOXB7:HOXB8:HOXC4:HOXC5:HOXC6:HOXD1:HOXD3:HOXD4:HOXD8:ISX:MEOX1:MEOX2:MNX1:NKX1-1:NKX1-2:NOTO:OTP:PDX1:TLX2:VAX1:VAX2:VENTX	NTAATGAB	899	1949
M02118_2.00:ALX1:ALX3:ALX4:ARX:BARX1:BARX2:BSX:DLX1:DLX2:DLX3:DLX4:DLX5:DLX6:DRGX:EMX1:EMX2:EN1:EN2:ESX1:EVX1:EVX2:GBX1:GBX2:GSX1:GSX2:HESX1:HMX1:HMX3:HOXA1:HOXA2:HOXA3:HOXA4:HOXA5:HOXA7:HOXB1:HOXB2:HOXB3:HOXB4:HOXB5:HOXB7:HOXC4:HOXC5:HOXD1:HOXD3:HOXD4:ISX:LHX3:LHX4:MEOX1:MEOX2:MNX1:MSX1:MSX2:NANOG:NANOGP8:NKX1-1:NKX1-2:NOTO:OTP:PDX1:PHOX2A:PHOX2B:PROP1:PRRX1:PRRX2:SHOX:SHOX2:UNCX:VAX1:VAX2:VENTX…	NYTAATKASN	900	2830
M08832_2.00:BACH1:BACH2	RTGACTCAGCA	901	3633
M10418_2.00:ONECUT1:ONECUT2:ONECUT3	AATCAATA	902	1847
M03081_2.00:ALX1:ALX3:ALX4:ARX:BARHL1:BARHL2:BARX1:BARX2:BSX:DLX1:DLX2:DLX3:DLX4:DLX5:DLX6:DRGX:EMX2:EN1:EN2:GBX1:GBX2:GSX1:GSX2:HOXA1:HOXA2:HOXA3:HOXB1:HOXB2:HOXB3:HOXD1:HOXD3:ISX:LHX1:LHX5:MEOX1:MEOX2:MNX1:MSX1:MSX2:NANOG:NANOGP8:NKX1-1:NKX1-2:PDX1:PHOX2A:PHOX2B:PROP1:PRRX1:PRRX2:SHOX:SHOX2:UNCX:VAX1:VAX2:VSX1:VSX2	NTAATTRB	903	1338
M02862_2.00:ATF3:JDP2	GATGACGTCATC	904	6599
M04027_2.00:ATF4	GGATGACGTCATCC	905	7315
M01864_2.00:EGR1:EGR2:EGR3:EGR4	CCCMCGCAN	906	2443
M10113_2.00:KLF1:KLF12:KLF2:KLF3:KLF4:KLF5:KLF6:KLF7	SMCCCDB	907	3254
M05586_2.00:HNF4A:HNF4G:NR2E1	ADAAGTCAM	908	506
M05155_2.00:ALX1:ALX3:ALX4:ARX:DRGX:EN1:EN2:ESX1:HESX1:ISX:LHX2:LHX3:LHX4:LHX6:LHX8:LHX9:LMX1A:LMX1B:MIXL1:NOBOX:OTP:PHOX2A:PHOX2B:PROP1:PRRX1:PRRX2:RAX:RAX2:SEBOX:SHOX:SHOX2:UNCX:VSX1:VSX2:ZFHX2	TTAACGAG	909	314
M03777_2.00:ALX1:ALX3:ALX4:ARX:BARHL1:BARHL2:BARX1:BARX2:BSX:DLX1:DLX2:DLX3:DLX4:DLX5:DLX6:DRGX:EMX1:EMX2:EN1:EN2:GBX1:GBX2:GSX1:GSX2:HMX1:HMX3:HOXA1:HOXA2:HOXA3:HOXB1:HOXB2:HOXB3:HOXD1:HOXD3:ISX:LHX1:LHX5:MEOX1:MEOX2:MNX1:MSX1:MSX2:NANOG:NANOGP8:NKX1-1:NKX1-2:PDX1:PHOX2A:PHOX2B:PROP1:SHOX:SHOX2:UNCX:VAX1:VAX2:VSX1:VSX2	NTAATTGY	910	5813
M05692_2.00:PROX1:PROX2	YAAGRCGTCTTG	911	4058
M09576_2.00:BARX1:BARX2:BSX:EMX1:EMX2:EN1:EN2:EVX1:EVX2:GBX1:GBX2:GSX1:GSX2:HMX1:HMX2:HMX3:HOXA1:HOXA2:HOXA3:HOXA4:HOXA5:HOXA6:HOXA7:HOXB1:HOXB2:HOXB3:HOXB4:HOXB5:HOXB6:HOXB7:HOXB8:HOXC4:HOXC5:HOXC6:HOXD1:HOXD3:HOXD4:HOXD8:ISX:MEOX1:MEOX2:MNX1:NKX1-1:NKX1-2:NOTO:OTP:PDX1:TLX2:VAX1:VAX2:VENTX	TGATTRATGGCY	912	5412
M01114_2.00:MLX	NDTCACGTGN	913	2102
M01743_2.00:MLXIP	ACACGTGC	914	2103
M04080_2.00:MLX	BCACGTGN	915	2105
M03259_2.00:ARX:BARHL1:BARHL2:BARX1:BARX2:BSX:DLX1:DLX2:DLX3:DLX4:DLX5:DLX6:EMX1:EMX2:ESX1:EVX1:EVX2:GBX1:GBX2:HMX1:HMX2:HMX3:HOXA2:HOXB2:LBX1:LBX2:MEOX1:MEOX2:MNX1:MSX1:MSX2:NANOG:NANOGP8:NKX1-1:NKX1-2:PDX1:RAX:RAX2:TLX1:TLX2:TLX3:UNCX:VAX1:VAX2	NYTAATTGNY	916	2316
M09925_2.00:NFE2:NFE2L1:NFE2L2:NFE2L3	TGYYDAGTCATT	917	5320
M09136_2.00:ALX1:ALX3:ALX4:ARX:DRGX:EMX1:EMX2:EN1:EN2:ESX1:GBX1:GBX2:HESX1:ISX:LHX1:LHX2:LHX3:LHX4:LHX5:LHX6:LHX8:LHX9:LMX1A:LMX1B:MIXL1:MSX1:MSX2:NOBOX:NOTO:OTP:PHOX2A:PHOX2B:PROP1:PRRX1:PRRX2:RAX:RAX2:SEBOX:SHOX:SHOX2:UNCX:VAX1:VAX2:VSX1:VSX2:ZFHX2	TBYTAATTAGTT	918	5249
M06336_2.00:SIX1:SIX2:SIX4:SIX5	WWDTGATA	919	1935
M04115_2.00:MAX	AKCACATGGY	920	1421
M06300_2.00:ALX1:ALX3:ALX4:ARX:BARHL1:BARHL2:DRGX:ESX1:EVX1:EVX2:GBX1:GBX2:HESX1:LBX1:LBX2:MEOX1:MEOX2:MIXL1:MSX1:MSX2:PHOX2A:PHOX2B:PROP1:PRRX1:PRRX2:RAX:RAX2:SHOX:SHOX2:TLX1:TLX3:UNCX:VSX1:VSX2	TTAATKA	921	2128
M02691_2.00:IRF1:IRF2	GGAAAGYGAAASCAAAWC	922	6153
M08343_2.00:ZNF680	THADTCTTCTTGGNCMTKGGA	923	3783
M10821_2.00:POU2F2	ATGMATATGCWAAT	924	4544
M07711_2.00:ZNF431	CAGGCTTCTAGCCCB	925	4237
M06240_2.00:ALX1:ALX3:ALX4:ARX:BARHL1:BARHL2:BARX1:BARX2:BSX:DLX1:DLX2:DLX3:DLX4:DLX5:DLX6:DRGX:EMX1:EMX2:EN1:EN2:ESX1:EVX1:EVX2:GBX1:GBX2:GSX1:GSX2:HESX1:HOXA1:HOXA2:HOXA3:HOXA4:HOXA5:HOXB1:HOXB2:HOXB3:HOXB4:HOXB5:HOXC4:HOXC5:HOXD1:HOXD3:HOXD4:ISX:LHX1:LHX3:LHX4:LHX5:MEOX1:MEOX2:MIXL1:MNX1:MSX1:MSX2:NANOG:NANOGP8:NKX1-1:NKX1-2:NOTO:OTP:PDX1:PHOX2A:PHOX2B:PROP1:PRRX1:PRRX2:RAX:RAX2:SEBOX:SHOX:SHO…	DYTAATKA	926	2435
M10329_2.00:ZNF718	GTTAAGGARA	927	27
M06494_2.00:ALX1:ALX3:ALX4:ARX:BARHL1:BARHL2:BARX1:BARX2:BSX:DLX1:DLX2:DLX3:DLX4:DLX5:DLX6:DRGX:EMX1:EMX2:EN1:EN2:ESX1:EVX1:EVX2:GBX1:GBX2:GSX1:GSX2:HESX1:HMX1:HMX3:HOXA1:HOXA2:HOXA3:HOXA4:HOXA5:HOXB1:HOXB2:HOXB3:HOXB4:HOXB5:HOXC4:HOXC5:HOXD1:HOXD3:HOXD4:ISX:MEOX1:MEOX2:MIXL1:MNX1:MSX1:MSX2:NKX1-1:NKX1-2:NOTO:OTP:PDX1:PHOX2A:PHOX2B:PROP1:PRRX1:PRRX2:RAX:RAX2:SEBOX:SHOX:SHOX2:TLX1:TLX2:TLX3:UNCX:V…	TTAATTR	928	2704
M09881_2.00:MITF:TFE3:TFEB:TFEC	CATGTGA	929	558
M06267_2.00:BARX1:BARX2:BSX:EMX1:EMX2:EN1:EN2:EVX1:EVX2:GBX1:GBX2:GSX1:GSX2:HMX1:HMX2:HMX3:HOXA1:HOXA2:HOXA3:HOXA4:HOXA5:HOXA6:HOXA7:HOXA9:HOXB1:HOXB2:HOXB3:HOXB4:HOXB5:HOXB6:HOXB7:HOXB8:HOXB9:HOXC4:HOXC5:HOXC6:HOXC8:HOXC9:HOXD1:HOXD3:HOXD4:HOXD8:HOXD9:ISX:MEOX1:MEOX2:MNX1:NKX1-1:NKX1-2:NOTO:OTP:PDX1:VAX1:VAX2:VENTX	TTAATKA	930	3051
M04680_2.00:CUX1:CUX2	KTATTGATYA	931	1824
M00281_2.00:ALX1:ALX3:ALX4:ARX:BARX1:BARX2:BSX:DLX1:DLX2:DLX3:DLX6:DRGX:EMX1:EMX2:EN1:EN2:ESX1:EVX1:EVX2:GBX1:GBX2:GSX1:GSX2:HESX1:HOXA2:HOXA3:HOXB2:HOXB3:HOXD3:ISX:LBX1:LBX2:LHX1:LHX2:LHX3:LHX4:LHX5:LHX6:LHX8:LHX9:LMX1A:LMX1B:MEOX1:MIXL1:MNX1:MSX1:MSX2:NKX1-1:NKX1-2:NOBOX:NOTO:OTP:PDX1:PHOX2A:PHOX2B:PROP1:PRRX1:PRRX2:RAX:RAX2:SEBOX:SHOX:SHOX2:UNCX:VAX1:VAX2:VSX1:VSX2:ZFHX2:ZFHX3	NNNNNNNWAT	932	6216
M01721_2.00:MLX	NCACGTGMHH	933	238
M09048_2.00:ELF1:ELF2:ELF4:ELK1:ELK3:ELK4:ERF:ERG:ETS1:ETS2:ETV1:ETV2:ETV3:ETV3L:ETV4:ETV5:FEV:FLI1:GABPA	RRARACAGGAARTRGS	934	5132
M09067_2.00:ELF1:ELF2:ELF4:ELK1:ELK3:ELK4:ERF:ERG:ETS1:ETS2:ETV1:ETV2:ETV3:ETV3L:ETV4:ETV5:FEV:FLI1:GABPA	RRARACAGGAARTRGS	935	5144
M09522_2.00:E2F7:E2F8	TGGCGGGAAAHB	936	4444
M05271_2.00:ALX1:ALX3:ALX4:ARX:BARX1:BARX2:BSX:DLX1:DLX2:DLX3:DLX4:DLX5:DLX6:DRGX:EMX1:EMX2:EN1:EN2:ESX1:EVX1:EVX2:GBX1:GBX2:GSX1:GSX2:HMX1:HMX3:HOXA1:HOXA2:HOXA3:HOXA4:HOXA5:HOXB1:HOXB2:HOXB3:HOXB4:HOXB5:HOXC4:HOXC5:HOXD1:HOXD3:HOXD4:ISX:LHX3:LHX4:MEOX1:MIXL1:MNX1:MSX1:MSX2:NKX1-1:NKX1-2:NOTO:OTP:PDX1:PHOX2A:PHOX2B:PROP1:PRRX1:PRRX2:RAX:RAX2:SEBOX:SHOX:SHOX2:UNCX:VAX1:VAX2:VENTX:VSX1:VSX2	YTAATKAM	937	2791
M08290_2.00:MAZ	CCCCCTCCC	938	2292
M05779_2.00:LEF1:TCF7:TCF7L1:TCF7L2	ASATCAAAG	939	4128
M09874_2.00:NEUROD1:NEUROD2:NEUROD4:NEUROD6	BTSCWGCTGKSY	940	5308
M07745_2.00:ZNF480	HACWCATTCCYY	941	4193
M03882_2.00:BARHL1:BARHL2:BSX:DLX2:EMX1:EMX2:EN1:EN2:GBX1:GBX2:GSX1:GSX2:HMX1:HMX2:HMX3:HOXA3:HOXA4:HOXA5:HOXB3:HOXB4:HOXB5:HOXC4:HOXC5:HOXD3:HOXD4:LBX2:MEOX1:MEOX2:MNX1:MSX1:MSX2:NANOG:NANOGP8:NKX1-1:NKX1-2:PDX1:TLX1:TLX2:TLX3:VAX1:VAX2:VENTX	BTAATTGB	942	6264
M08083_2.00:PRDM1	TCACTTTCAC	943	1894
M05775_2.00:LEF1:TCF7:TCF7L1:TCF7L2	ASATCAAAG	944	4124
M03100_2.00:HOXA13:HOXB13:HOXC13:HOXD13	KTTTTATTGG	945	59
M02184_2.00:HHEX	NNDATTRBNN	946	3253
M00757_2.00:XBP1	NVTGACGTDN	947	2437
M01917_2.00:TET1	GGGGGGGA	948	2053
M05071_2.00:HOXA3:HOXA4:HOXA5:HOXA6:HOXA7:HOXA9:HOXB3:HOXB4:HOXB5:HOXB6:HOXB7:HOXB8:HOXB9:HOXC4:HOXC5:HOXC6:HOXC8:HOXC9:HOXD3:HOXD4:HOXD8:HOXD9:PDX1	NTAACGAC	949	611
M02829_2.00:CREB3:CREB3L1	YNRTGACGTCAYCA	950	6505
M03436_2.00:AR:NR3C1:NR3C2:PGR	NGGTACACMRTGTACCH	951	5654
M04025_2.00:BATF:BATF3	GATGACGTCATC	952	7314
M11362_2.00:STAT4	TTCCVAGAADHMMA	953	4802
M00236_2.00:GFI1:GFI1B	MAATCWNNN	954	2244
M06527_2.00:ALX1:ALX3:ALX4:ARX:BARX1:BARX2:BSX:DLX1:DLX2:DLX3:DLX4:DLX5:DLX6:DRGX:EMX1:EMX2:EN1:EN2:ESX1:EVX1:EVX2:GBX1:GBX2:GSX1:GSX2:HMX1:HMX3:HOXA1:HOXA2:HOXA3:HOXA4:HOXA5:HOXB1:HOXB2:HOXB3:HOXB4:HOXB5:HOXC4:HOXC5:HOXD1:HOXD3:HOXD4:ISX:LHX3:LHX4:MEOX1:MIXL1:MNX1:MSX1:MSX2:NKX1-1:NKX1-2:NOTO:OTP:PDX1:PHOX2A:PHOX2B:PROP1:PRRX1:PRRX2:RAX:RAX2:SEBOX:SHOX:SHOX2:UNCX:VAX1:VAX2:VENTX:VSX1:VSX2	YTAATTA	955	2049
M02434_2.00:LCOR:LCORL	CCCAAAAT	956	6191
M05277_2.00:BARX1:BARX2:BSX:EMX1:EMX2:EN1:EN2:EVX1:EVX2:GBX1:GBX2:GSX1:GSX2:HMX1:HMX2:HMX3:HOXA1:HOXA2:HOXA3:HOXA4:HOXA5:HOXA6:HOXA7:HOXB1:HOXB2:HOXB3:HOXB4:HOXB5:HOXB6:HOXB7:HOXB8:HOXC4:HOXC5:HOXC6:HOXD1:HOXD3:HOXD4:HOXD8:ISX:MEOX1:MEOX2:MNX1:NKX1-1:NKX1-2:NOTO:OTP:PDX1:TLX2:VAX1:VAX2:VENTX	BTAATGAB	957	883
M05062_2.00:ALX1:ALX3:ALX4:ARX:BARHL1:BARHL2:BARX1:BARX2:BSX:DLX1:DLX2:DLX3:DLX4:DLX5:DLX6:DRGX:EMX1:EMX2:EN1:EN2:ESX1:EVX1:EVX2:GBX1:GBX2:GSX1:GSX2:HESX1:HMX1:HMX2:HMX3:HOXA1:HOXA2:HOXA3:HOXB1:HOXB2:HOXB3:HOXD1:HOXD3:ISX:LBX1:LBX2:LHX1:LHX2:LHX3:LHX4:LHX5:LHX9:MEOX1:MEOX2:MIXL1:MNX1:MSX1:MSX2:NANOG:NANOGP8:NKX1-1:NKX1-2:NOBOX:OTP:PDX1:PHOX2A:PHOX2B:PROP1:PRRX1:PRRX2:RAX:RAX2:SEBOX:SHOX:SHOX2:UNC…	WTAAYGAB	958	1518
M09682_2.00:HOXA3:HOXA4:HOXA5:HOXA6:HOXA7:HOXA9:HOXB3:HOXB4:HOXB5:HOXB6:HOXB7:HOXB8:HOXB9:HOXC4:HOXC5:HOXC6:HOXC8:HOXC9:HOXD3:HOXD4:HOXD8:HOXD9:PDX1	TTTTAATTA	959	1619
M09062_2.00:ELF1:ELF2:ELF4:ELK1:ELK3:ELK4:ERF:ERG:ETS1:ETS2:ETV1:ETV2:ETV3:ETV3L:ETV4:ETV5:FEV:FLI1:GABPA	VRCAGGAAGKR	960	1706
M06383_2.00:ALX1:ALX3:ALX4:ARX:BARX1:BARX2:BSX:DLX1:DLX2:DLX3:DLX4:DLX5:DLX6:DRGX:EN1:EN2:ESX1:GBX1:GBX2:HESX1:HOXA2:HOXB2:ISX:LBX1:LBX2:LHX1:LHX2:LHX3:LHX4:LHX5:LHX6:LHX8:LHX9:LMX1A:LMX1B:MEOX1:MIXL1:MNX1:MSX1:MSX2:NKX1-1:NKX1-2:NOBOX:NOTO:OTP:PDX1:PHOX2A:PHOX2B:PROP1:PRRX1:PRRX2:RAX:RAX2:SEBOX:SHOX:SHOX2:UNCX:VAX1:VAX2:VSX1:VSX2:ZFHX2:ZFHX3	NTTAATTRGH	961	3995
M04082_2.00:MLX	HGCACGTGMYM	962	1955
M02027_2.00:GCM1:GCM2	ATGCGGGT	963	2994
M10862_2.00:HSF1:HSF2:HSF4	CTGCMRG	964	2322
M04883_2.00:GCM1:GCM2	RTGCGGGTG	965	1845
M03605_2.00:TWIST1:TWIST2	AACACATGTT	966	948
M05449_2.00:POU2F2	WTATGCAAATK	967	7116
M10950_2.00:SRF	CCWTATAWG	968	4880
M00407_2.00:MEIS1:MEIS2:MEIS3:PKNOX1:PKNOX2:TGIF1:TGIF2	DTGACAGST	969	3233
M07795_2.00:MAX	RVSCACGTGG	970	2247
M07896_2.00:CTCF	RGCGCCCCCTGGTGG	971	3499
M07912_2.00:CTCF	GYGCCCCCTGGTGGC	972	3514
M07925_2.00:CTCF	RGCGCCCCCTGGTGG	973	3560
M08009_2.00:RFX5:RFX7	TCABCTGTTGCTAGG	974	3491
M06486_2.00:ALX1:ALX3:ALX4:ARX:BARHL1:BARHL2:BARX1:BARX2:BSX:DLX1:DLX2:DLX3:DLX4:DLX5:DLX6:DRGX:EMX1:EMX2:EN1:EN2:ESX1:EVX1:EVX2:GBX1:GBX2:GSX1:GSX2:HESX1:HOXA1:HOXA2:HOXA3:HOXA4:HOXA5:HOXB1:HOXB2:HOXB3:HOXB4:HOXB5:HOXC4:HOXC5:HOXD1:HOXD3:HOXD4:ISX:LHX1:LHX3:LHX4:LHX5:MEOX1:MEOX2:MIXL1:MNX1:MSX1:MSX2:NANOG:NANOGP8:NKX1-1:NKX1-2:NOTO:OTP:PDX1:PHOX2A:PHOX2B:PROP1:PRRX1:PRRX2:RAX:RAX2:SEBOX:SHOX:SHO…	YTAATKA	975	2901
M02826_2.00:XBP1	GATGACGTGKCMYT	976	6502
M04355_2.00:MAF:MAFA:MAFB:MAFG:MAFK:NRL	NTGCTGACRTCAGCAN	977	7257
M03836_2.00:ALX1:ALX3:ALX4:ARX:BARHL1:BARHL2:BARX1:BARX2:BSX:DLX1:DLX2:DLX3:DLX4:DLX5:DLX6:DRGX:EMX1:EMX2:EN1:EN2:ESX1:EVX1:EVX2:GBX1:GBX2:GSX1:GSX2:HESX1:HMX1:HMX2:HMX3:HOXA1:HOXA2:HOXA3:HOXA4:HOXA5:HOXB1:HOXB2:HOXB3:HOXB4:HOXB5:HOXC4:HOXC5:HOXD1:HOXD3:HOXD4:ISX:LBX1:LBX2:LHX2:LHX3:LHX4:LHX9:MEOX1:MEOX2:MIXL1:MNX1:MSX1:MSX2:NANOG:NANOGP8:NKX1-1:NKX1-2:NOBOX:NOTO:OTP:PDX1:PHOX2A:PHOX2B:PROP1:PRRX…	SSTAATTGCN	978	5909
M05410_2.00:ALX1:ALX3:ALX4:ARX:DLX1:DLX2:DLX3:DLX4:DLX5:DLX6:DRGX:ESX1:HOXA2:HOXB2:ISX:LHX1:LHX2:LHX3:LHX4:LHX5:LHX9:MEOX1:MIXL1:MNX1:MSX1:MSX2:PHOX2A:PHOX2B:PROP1:PRRX1:PRRX2:RAX:RAX2:SEBOX:SHOX:SHOX2:UNCX:VSX1:VSX2	NTAATTGS	979	2594
M01671_2.00:HMGA1:HMGA2	NNRDWAAWT	980	3035
M06246_2.00:PBX1:PBX2:PBX3:PBX4	NTTTGACA	981	6237
M09018_2.00:NFYA	YTCTGATTGGYTRV	982	5182
M09019_2.00:NFYA	YTCTGATTGGYTRV	983	5183
M05216_2.00:ALX1:ALX3:ALX4:ARX:DRGX:EN1:EN2:ESX1:HESX1:ISX:LHX2:LHX3:LHX4:LHX6:LHX8:LHX9:LMX1A:LMX1B:MIXL1:NOBOX:OTP:PHOX2A:PHOX2B:PROP1:PRRX1:PRRX2:RAX:RAX2:SEBOX:SHOX:SHOX2:UNCX:VSX1:VSX2:ZFHX2	DTAAYGAG	984	594
M10023_2.00:CEBPA:CEBPB:CEBPE	TVTKTGGWAANNN	985	923
M03186_2.00:ALX1:ALX3:ALX4:ARX:BARHL1:BARHL2:BARX1:BARX2:BSX:DLX1:DLX2:DLX3:DLX4:DLX5:DLX6:DRGX:EMX1:EMX2:EN1:EN2:ESX1:EVX1:EVX2:GBX1:GBX2:GSX1:GSX2:HESX1:HMX1:HMX2:HMX3:HOXA1:HOXA2:HOXA3:HOXB1:HOXB2:HOXB3:HOXD1:HOXD3:ISX:LBX1:LBX2:LHX1:LHX2:LHX3:LHX4:LHX5:LHX9:MEOX1:MEOX2:MIXL1:MNX1:MSX1:MSX2:NANOG:NANOGP8:NKX1-1:NKX1-2:NOBOX:OTP:PDX1:PHOX2A:PHOX2B:PROP1:PRRX1:PRRX2:RAX:RAX2:SEBOX:SHOX:SHOX2:UNC…	BTAATTGG	986	851
M05262_2.00:ALX1:ALX3:ALX4:ARX:BARX1:BARX2:BSX:DLX2:DLX3:DRGX:EMX1:EMX2:EN1:EN2:ESX1:EVX1:EVX2:GBX1:GBX2:GSX1:GSX2:HESX1:HOXA2:HOXA3:HOXB2:HOXB3:HOXD3:ISX:LBX1:LBX2:LHX1:LHX2:LHX3:LHX4:LHX5:LHX6:LHX8:LHX9:LMX1A:LMX1B:MEOX1:MIXL1:MNX1:MSX1:MSX2:NKX1-1:NKX1-2:NOBOX:NOTO:OTP:PDX1:PHOX2A:PHOX2B:PROP1:PRRX1:PRRX2:RAX:RAX2:SEBOX:SHOX:SHOX2:UNCX:VAX1:VAX2:VSX1:VSX2:ZFHX2	HTAATTAG	987	7087
M09826_2.00:EPAS1	GKACGTGCHB	988	2272
M04373_2.00:MAF:MAFA:MAFB:MAFG:MAFK	YAHGTCAGCA	989	7615
M11351_2.00:STAT1	GNTTTCYRGGAAATGRNNDGNN	990	4845
M05042_2.00:NKX2-1:NKX2-2:NKX2-3:NKX2-4:NKX2-5:NKX2-6:NKX2-8	GTBAAGTGGB	991	3085
M06239_2.00:ALX1:ALX3:ALX4:ARX:BARX1:BARX2:BSX:DLX1:DLX2:DLX3:DLX4:DLX5:DLX6:DRGX:EMX1:EMX2:EN1:EN2:ESX1:EVX1:EVX2:GBX1:GBX2:GSX1:GSX2:HESX1:HMX1:HMX3:HOXA1:HOXA2:HOXA3:HOXA4:HOXA5:HOXB1:HOXB2:HOXB3:HOXB4:HOXB5:HOXC4:HOXC5:HOXD1:HOXD3:HOXD4:ISX:LHX2:LHX3:LHX4:LHX6:LHX8:LHX9:LMX1A:LMX1B:MEOX1:MIXL1:MNX1:MSX1:MSX2:NKX1-1:NKX1-2:NOBOX:NOTO:OTP:PDX1:PHOX2A:PHOX2B:PROP1:PRRX1:PRRX2:RAX:RAX2:SEBOX:SHOX…	TTAATTA	992	1247
M09374_2.00:RUNX1:RUNX2:RUNX3	CWAACCACAGCC	993	5121
M03557_2.00:TBX2:TBX3:TBX4:TBX5	WAGGTGTGAAA	994	5969
M09104_2.00:FOXA1:FOXA2:FOXA3:FOXB1:FOXB2	YBTTGTTTACWTW	995	5230
M09478_2.00:ARNTL	CACGTGNC	996	129
M11260_2.00:RUNX1:RUNX2:RUNX3	NNNHAACCACAGRSN	997	1693
M01735_2.00:CLOCK	NVCACGTGBN	998	262
M00291_2.00:ALX1:ALX3:ALX4:ARX:DRGX:EMX1:EMX2:EN1:EN2:ESX1:GBX1:GBX2:HESX1:HOXA2:HOXB2:ISX:LBX2:LHX2:LHX3:LHX4:LHX6:LHX8:LHX9:MEOX1:MIXL1:MNX1:MSX1:MSX2:NKX1-1:NKX1-2:OTP:PHOX2A:PHOX2B:PROP1:PRRX1:PRRX2:RAX:RAX2:SEBOX:SHOX:SHOX2:UNCX:VSX1:VSX2:ZFHX2	VNTAATTRV	999	2747
M03806_2.00:ALX1:ALX3:ALX4:ARX:BARX1:BARX2:BSX:DLX1:DLX2:DLX3:DLX4:DLX5:DLX6:DRGX:EMX1:EMX2:EN1:EN2:ESX1:EVX1:EVX2:GBX1:GBX2:GSX1:GSX2:HESX1:HMX1:HMX3:HOXA1:HOXA2:HOXA3:HOXA4:HOXA5:HOXA7:HOXB1:HOXB2:HOXB3:HOXB4:HOXB5:HOXB7:HOXC4:HOXC5:HOXD1:HOXD3:HOXD4:ISX:LHX3:LHX4:MEOX1:MEOX2:MNX1:MSX1:MSX2:NANOG:NANOGP8:NKX1-1:NKX1-2:NOTO:OTP:PDX1:PHOX2A:PHOX2B:PROP1:PRRX1:PRRX2:SHOX:SHOX2:UNCX:VAX1:VAX2:VENTX…	STAATKAC	1000	2611
M07924_2.00:CTCF	RGCGCCCYCTGGTGG	1001	3527
M04048_2.00:TFAP2A:TFAP2B:TFAP2C:TFAP2D:TFAP2E	HSCCYNMGGSN	1002	2360
M04011_2.00:XBP1	GATGACGTCATC	1003	7302
M04323_2.00:ATF3:JDP2	GATGACGTCATC	1004	7248
M09457_2.00:MYC	CACGTGGB	1005	1889
M02991_2.00:ELF1:ERF:ETV6	MGCGGAAGTG	1006	6374
M05558_2.00:BORCS8-MEF2B:MEF2A:MEF2B:MEF2C:MEF2D	CYAWATWTGG	1007	2793
M05261_2.00:ALX1:ALX3:ALX4:ARX:BARX1:BARX2:BSX:DLX2:DLX3:DRGX:EMX1:EMX2:EN1:EN2:ESX1:EVX1:EVX2:GBX1:GBX2:GSX1:GSX2:HESX1:HOXA2:HOXA3:HOXB2:HOXB3:HOXD3:ISX:LBX1:LBX2:LHX1:LHX2:LHX3:LHX4:LHX5:LHX6:LHX8:LHX9:LMX1A:LMX1B:MEOX1:MIXL1:MNX1:MSX1:MSX2:NKX1-1:NKX1-2:NOBOX:NOTO:OTP:PDX1:PHOX2A:PHOX2B:PROP1:PRRX1:PRRX2:RAX:RAX2:SEBOX:SHOX:SHOX2:UNCX:VAX1:VAX2:VSX1:VSX2:ZFHX2	VTAATTGV	1008	1926
M06526_2.00:SIX3:SIX6	TGATA	1009	1644
M05849_2.00:ZNF282	CMTCCCACACC	1010	834
M11358_2.00:STAT5A	VWYTTCTN	1011	3321
M06299_2.00:ALX1:ALX3:ALX4:ARX:BARHL1:BARHL2:DRGX:ESX1:EVX1:EVX2:GBX1:GBX2:HESX1:LBX1:LBX2:MEOX1:MEOX2:MIXL1:MSX1:MSX2:PHOX2A:PHOX2B:PROP1:PRRX1:PRRX2:RAX:RAX2:SHOX:SHOX2:TLX1:TLX3:UNCX:VSX1:VSX2	GTTAAYTA	1012	1478
M09373_2.00:RUNX1:RUNX2:RUNX3	VAAACCACAGRV	1013	1241
M06330_2.00:ALX1:ALX3:ALX4:ARX:BARX1:BARX2:BSX:DLX1:DLX2:DLX3:DLX4:DLX5:DLX6:DRGX:EMX1:EMX2:EN1:EN2:ESX1:EVX1:EVX2:GBX1:GBX2:GSX1:GSX2:HESX1:HOXA1:HOXA2:HOXA3:HOXB1:HOXB2:HOXB3:HOXD3:ISX:LBX1:LBX2:LHX2:LHX3:LHX4:LHX6:LHX8:LHX9:LMX1A:LMX1B:MEOX1:MIXL1:MNX1:MSX1:MSX2:NKX1-1:NKX1-2:NOBOX:NOTO:OTP:PDX1:PHOX2A:PHOX2B:PROP1:PRRX1:PRRX2:RAX:RAX2:SEBOX:SHOX:SHOX2:UNCX:VAX1:VAX2:VSX1:VSX2:ZFHX2:ZFHX3	CTAATTA	1014	3989
M06511_2.00:ALX1:ALX3:ALX4:ARX:BARHL1:BARHL2:BSX:DLX1:DLX2:DLX3:DLX4:DLX5:DLX6:DRGX:EMX1:EMX2:EN1:EN2:ESX1:GBX1:GBX2:GSX1:GSX2:HESX1:HMX1:HMX2:HMX3:HOXA3:HOXB3:HOXD3:ISX:LBX1:LBX2:LHX1:LHX2:LHX3:LHX4:LHX5:LHX6:LHX8:LHX9:LMX1A:LMX1B:MEOX1:MIXL1:MSX1:MSX2:NKX1-1:NKX1-2:NOBOX:NOTO:OTP:PDX1:PHOX2A:PHOX2B:PROP1:PRRX1:PRRX2:RAX:RAX2:SEBOX:SHOX:SHOX2:UNCX:VAX1:VAX2:VSX1:VSX2:ZFHX2	TTAATTA	1015	4355
M06528_2.00:ALX1:ALX3:ALX4:ARX:BARX1:BARX2:BSX:DLX1:DLX2:DLX3:DLX4:DLX5:DLX6:DRGX:EMX1:EMX2:EN1:EN2:ESX1:EVX1:EVX2:GBX1:GBX2:GSX1:GSX2:HESX1:HOXA1:HOXA2:HOXA3:HOXB1:HOXB2:HOXB3:HOXD3:ISX:LBX1:LBX2:LHX2:LHX3:LHX4:LHX6:LHX8:LHX9:LMX1A:LMX1B:MEOX1:MIXL1:MNX1:MSX1:MSX2:NKX1-1:NKX1-2:NOBOX:NOTO:OTP:PDX1:PHOX2A:PHOX2B:PROP1:PRRX1:PRRX2:RAX:RAX2:SEBOX:SHOX:SHOX2:UNCX:VAX1:VAX2:VSX1:VSX2:ZFHX2:ZFHX3	CTAATTA	1016	4344
M06544_2.00:ALX1:ALX3:ALX4:ARX:BARHL1:BARHL2:BARX1:BARX2:BSX:DLX1:DLX2:DLX3:DLX4:DLX5:DLX6:DRGX:EMX1:EMX2:EN1:EN2:ESX1:EVX1:EVX2:GBX1:GBX2:GSX1:GSX2:HESX1:HMX1:HMX2:HMX3:HOXA1:HOXA2:HOXA3:HOXA4:HOXA5:HOXA6:HOXB1:HOXB2:HOXB3:HOXB4:HOXB5:HOXB6:HOXB8:HOXC4:HOXC5:HOXC6:HOXD1:HOXD3:HOXD4:HOXD8:ISX:LHX1:LHX3:LHX4:LHX5:MEOX1:MEOX2:MIXL1:MNX1:MSX1:MSX2:NANOG:NANOGP8:NKX1-1:NKX1-2:NOTO:OTP:PDX1:PHOX2A:PHO…	STAATTA	1017	4363
M04308_2.00:BATF:BATF3	NMATGACACG	1018	7284
M03051_2.00:FOXO1:FOXO3:FOXO4:FOXO6:FOXP4	TTTCCCCACACGAC	1019	6421
M04018_2.00:ATF6:ATF6B	GRTGACGTGGCA	1020	7308
M02442_2.00:NFAT5	ATTTTCCATD	1021	3038
M04944_2.00:CRX:DLX1:DLX2:DLX4:DLX5:EMX1:LHX2:LHX9:PITX1:PITX2:VAX1:VSX1	NTAATTAG	1022	6675
M06225_2.00:CDX1:CDX2:CDX4:HOXA13:HOXC13	DTTWATTA	1023	717
M05729_2.00:RFX5:RFX7	CGTTGCTAY	1024	4163
M09369_2.00:RUNX1:RUNX2:RUNX3	AAACCACARM	1025	1720
M05142_2.00:ALX1:ALX3:ALX4:ARX:BARHL1:BARHL2:BARX1:BARX2:BSX:DRGX:EMX1:EMX2:EN1:EN2:ESX1:EVX1:EVX2:GBX1:GBX2:GSX1:GSX2:HESX1:HOXA2:HOXA3:HOXB2:HOXB3:HOXD3:ISX:LBX1:LBX2:LHX1:LHX2:LHX3:LHX4:LHX5:LHX6:LHX8:LHX9:LMX1A:LMX1B:MEOX1:MEOX2:MIXL1:MNX1:MSX1:MSX2:NKX1-1:NKX1-2:NOBOX:NOTO:OTP:PDX1:PHOX2A:PHOX2B:PROP1:PRRX1:PRRX2:RAX:RAX2:SEBOX:SHOX:SHOX2:UNCX:VAX1:VAX2:VSX1:VSX2:ZFHX2	YTAATTAN	1026	6719
M04721_2.00:ELF1:ELF2:ELF4:ELK1:ELK3:ELK4:ERF:ERG:ETS1:ETS2:ETV1:ETV2:ETV3:ETV3L:ETV4:ETV5:FEV:FLI1:GABPA	RACAGGAAGTG	1027	6798
M07918_2.00:CTCF	GCGCCCCCTGGTGG	1028	3520
M07919_2.00:CTCF	RGCGCCCYCTGGTGG	1029	3521
M09614_2.00:AR:NR3C1:NR3C2:PGR	VAGRACAKWCTGTYC	1030	5502
M02730_2.00:XBP1	GACGTGKCAYT	1031	6167
M07644_2.00:ZNF77	ACTYCAC	1032	4391
M08262_2.00:ZNF669	GTCATCR	1033	259
M06073_2.00:EGR1:EGR2:EGR3:EGR4	NHMCGCCCACGCMM	1034	2430
M00314_2.00:CRX:DMBX1:DPRX:GSC:GSC2:OTX1:OTX2:PITX1:PITX2:PITX3:TPRX1	HTAATCCH	1035	917
M04010_2.00:XBP1	GATGACGTGGCA	1036	7301
M04042_2.00:ATF6:ATF6B	TGCCACGTGGCA	1037	7328
M10353_2.00:PLAGL2	TGGGGAACCCCA	1038	4698
M03203_2.00:ALX1:ALX3:ALX4:ARX:BARHL1:BARHL2:BARX1:BARX2:BSX:DLX1:DLX2:DLX3:DLX4:DLX5:DLX6:DRGX:EMX1:EMX2:EN1:EN2:ESX1:EVX1:EVX2:GBX1:GBX2:GSX1:GSX2:HESX1:HMX1:HMX2:HMX3:HOXA1:HOXA2:HOXA3:HOXA4:HOXA5:HOXB1:HOXB2:HOXB3:HOXB4:HOXB5:HOXC4:HOXC5:HOXD1:HOXD3:HOXD4:ISX:LBX1:LBX2:LHX2:LHX3:LHX4:LHX9:MEOX1:MEOX2:MIXL1:MNX1:MSX1:MSX2:NANOG:NANOGP8:NKX1-1:NKX1-2:NOBOX:NOTO:OTP:PDX1:PHOX2A:PHOX2B:PROP1:PRRX…	GBTAATTGGN	1039	2895
M02109_2.00:ALX1:ALX3:ALX4:ARX:DRGX:ESX1:GBX1:GBX2:HESX1:ISX:LHX3:LHX6:LHX8:LMX1A:LMX1B:MIXL1:OTP:PHOX2A:PHOX2B:PROP1:PRRX1:PRRX2:RAX:RAX2:SEBOX:SHOX:SHOX2:UNCX:VSX1:VSX2:ZFHX2	YTAATCAW	1040	1676
M04090_2.00:HES1:HES4	GVCACGYGCC	1041	2281
M09463_2.00:MYF5:MYF6:MYOD1:MYOG	BAACAGCTGT	1042	5260
M05529_2.00:IRF5:IRF6	ACCGAAACT	1043	6918
M06481_2.00:BARX1:BARX2:BSX:EMX1:EMX2:EN1:EN2:EVX1:EVX2:GBX1:GBX2:GSX1:GSX2:HESX1:HMX1:HMX2:HMX3:HOXA1:HOXA2:HOXA3:HOXA4:HOXA5:HOXA6:HOXA7:HOXB1:HOXB2:HOXB3:HOXB4:HOXB5:HOXB6:HOXB7:HOXB8:HOXC4:HOXC5:HOXC6:HOXD1:HOXD3:HOXD4:HOXD8:ISX:MEOX1:MEOX2:MNX1:NKX1-1:NKX1-2:NOTO:OTP:PDX1:TLX1:TLX3:VAX1:VAX2:VENTX	TTAATGA	1044	1738
M04670_2.00:ONECUT1:ONECUT2:ONECUT3	KTATCGATYDT	1045	1167
M07914_2.00:CTCF	GYGCCMYCTGGTGGC	1046	3516
M10027_2.00:CEBPA:CEBPB:CEBPE	NNVTTDDGCAAWN	1047	2930
M10828_2.00:POU2F1	NDSRTAATSABDW	1048	2823
M09573_2.00:NKX6-1:NKX6-2:NKX6-3	GKTAATGR	1049	1527
M09615_2.00:NR2C1:NR2C2:NR2F1:NR2F2:NR2F6:NR5A1:NR5A2:RARA:RARB:RARG:RORA:RORB:RORC:RXRA:RXRB:RXRG	BTCAAGGTCA	1050	5503
M03822_2.00:ALX1:ALX3:ALX4:ARX:BARHL1:BARHL2:DRGX:ESX1:EVX1:EVX2:GBX1:GBX2:HESX1:LBX1:LBX2:MEOX1:MEOX2:MIXL1:MSX1:MSX2:PHOX2A:PHOX2B:PROP1:PRRX1:PRRX2:RAX:RAX2:SHOX:SHOX2:TLX1:TLX3:UNCX:VSX1:VSX2	TAACGAGG	1051	531
M10502_2.00:ELF1:ELF2:ELF4:ELK1:ELK3:ELK4:ERF:ERG:ETS1:ETS2:ETV1:ETV2:ETV3:ETV3L:ETV4:ETV5:FEV:FLI1:GABPA	MGGAAGT	1052	1993
M04914_2.00:HOXA10:HOXA5:HOXA6:HOXA7:HOXA9:HOXB5:HOXB6:HOXB7:HOXB8:HOXB9:HOXC10:HOXC5:HOXC6:HOXC8:HOXC9:HOXD10:HOXD8:HOXD9	WTAACGAC	1053	647
M10585_2.00:TRPS1	DGHHWCTATCTCCTD	1054	4461
M02095_2.00:ALX1:ALX3:ALX4:ARX:BARX1:BARX2:BSX:DLX1:DLX2:DLX3:DLX4:DLX5:DLX6:DRGX:EMX1:EMX2:EN1:EN2:ESX1:EVX1:EVX2:GBX1:GBX2:GSX1:GSX2:HESX1:HOXA1:HOXA2:HOXA3:HOXB1:HOXB2:HOXB3:HOXD3:ISL1:ISL2:ISX:LBX1:LBX2:LHX1:LHX2:LHX3:LHX4:LHX5:LHX6:LHX8:LHX9:LMX1A:LMX1B:MEOX1:MIXL1:MNX1:MSX1:MSX2:NKX1-1:NKX1-2:NOBOX:NOTO:OTP:PDX1:PHOX2A:PHOX2B:PROP1:PRRX1:PRRX2:RAX:RAX2:SEBOX:SHOX:SHOX2:UNCX:VAX1:VAX2:VSX1:V…	YTAATTRR	1055	3200
M11126_2.00:NR2C1:NR2F1:NR2F2:NR2F6:NR5A1:NR5A2:PPARD:RARA:RARB:RARG:RORA:RORB:RORC:RXRA:RXRB:RXRG	GBYCAAGGYCA	1056	2445
M09571_2.00:ALX1:ALX3:ALX4:ARX:BARHL1:BARHL2:BARX1:BARX2:BSX:DLX1:DLX2:DLX3:DLX4:DLX5:DLX6:DRGX:EMX1:EMX2:EN1:EN2:ESX1:EVX1:EVX2:GBX1:GBX2:GSX1:GSX2:HMX1:HMX2:HMX3:HOXA1:HOXA2:HOXA3:HOXA4:HOXA5:HOXA6:HOXA7:HOXB1:HOXB2:HOXB3:HOXB4:HOXB5:HOXB6:HOXB7:HOXB8:HOXC4:HOXC5:HOXC6:HOXD1:HOXD3:HOXD4:HOXD8:ISX:LHX3:LHX4:MEOX1:MEOX2:MIXL1:MNX1:MSX1:MSX2:NANOG:NANOGP8:NKX1-1:NKX1-2:NOBOX:NOTO:OTP:PDX1:PHOX2A:P…	TGATTRATGR	1057	5411
M04991_2.00:BARHL1:BARHL2:BARX1:BARX2:BSX:DLX2:DLX3:EMX1:EMX2:ESX1:EVX1:EVX2:GBX1:GBX2:HESX1:HMX1:HMX2:HMX3:HOXA1:HOXA2:HOXA3:HOXA4:HOXA5:HOXB1:HOXB2:HOXB3:HOXB4:HOXB5:HOXC4:HOXC5:HOXD1:HOXD12:HOXD3:HOXD4:LBX1:LBX2:MEOX1:MEOX2:MNX1:MSX1:MSX2:NANOG:NANOGP8:NKX1-1:NKX1-2:PDX1:RAX:RAX2:TLX1:TLX3:VENTX	BTAATTRV	1058	1954
M10798_2.00:ISL1:ISL2:NOTO:SHOX:SHOX2:VSX1	CTAATGR	1059	2226
M02948_2.00:CUX1:CUX2	TAATCGATAH	1060	6398
M07562_2.00:ZKSCAN2:ZSCAN29	RAAAAAAAC	1061	3081
M06280_2.00:ALX1:ALX3:ALX4:ARX:BARX1:BARX2:BSX:DLX1:DLX2:DLX3:DLX4:DLX5:DLX6:DRGX:EMX1:EMX2:EN1:EN2:ESX1:EVX1:EVX2:GBX1:GBX2:GSX1:GSX2:HESX1:HMX1:HMX3:HOXA1:HOXA2:HOXA3:HOXA4:HOXA5:HOXA7:HOXB1:HOXB2:HOXB3:HOXB4:HOXB5:HOXB7:HOXC4:HOXC5:HOXD1:HOXD3:HOXD4:ISX:LHX3:LHX4:MEOX1:MEOX2:MNX1:MSX1:MSX2:NANOG:NANOGP8:NKX1-1:NKX1-2:NOTO:OTP:PDX1:PHOX2A:PHOX2B:PROP1:PRRX1:PRRX2:SHOX:SHOX2:UNCX:VAX1:VAX2:VENTX…	NNYTAATKAS	1062	3107
M03636_2.00:JUN:JUNB:JUND	GATGACGTCATC	1063	6041
M04255_2.00:ATF6:ATF6B	GRTGACGTCAYC	1064	7173
M05400_2.00:HOXA10:HOXA11:HOXA6:HOXA9:HOXB6:HOXB8:HOXB9:HOXC10:HOXC11:HOXC12:HOXC6:HOXC8:HOXC9:HOXD10:HOXD11:HOXD12:HOXD8:HOXD9	NGTCGTAAAHN	1065	7149
M05068_2.00:ALX1:ALX3:ALX4:ARX:DRGX:EMX1:EMX2:EN1:EN2:ESX1:GBX1:GBX2:GSX1:GSX2:HESX1:HOXA2:HOXA3:HOXB2:HOXB3:HOXD3:ISX:LHX1:LHX2:LHX3:LHX4:LHX5:LHX6:LHX8:LHX9:LMX1A:LMX1B:MIXL1:MNX1:MSX1:MSX2:NOBOX:NOTO:OTP:PDX1:PHOX2A:PHOX2B:PROP1:PRRX1:PRRX2:RAX:RAX2:SEBOX:SHOX:SHOX2:UNCX:VAX1:VAX2:VSX1:VSX2:ZFHX2	TTAAYGAD	1066	2003
M00233_2.00:EGR1:EGR2:EGR3:EGR4	CGCCCMCGCD	1067	2783
M03771_2.00:HOXA10:HOXA5:HOXA6:HOXA7:HOXA9:HOXB4:HOXB5:HOXB6:HOXB7:HOXB8:HOXB9:HOXC10:HOXC5:HOXC6:HOXC8:HOXC9:HOXD10:HOXD8:HOXD9	NTTAATTACC	1068	5808
M00225_2.00:KLF1	NATAWATTATNN	1069	2869
M07818_2.00:JUN:JUNB:JUND	BGATGACKYMAYCYY	1070	4247
M06009_2.00:ARNT:ARNT2	GTACGTGACC	1071	3967
M04678_2.00:ONECUT1:ONECUT2:ONECUT3	NTATTGATTN	1072	1237
M07574_2.00:ZNF684	CACCCCTTK	1073	1624
M05180_2.00:HMBOX1:HNF1A:HNF1B	BTAACTAGY	1074	1534
M09601_2.00:MYB:MYBL1	YAACBGCC	1075	5424
M10240_2.00:ZNF148	YCCTCCCCCA	1076	1893
M10875_2.00:HSF2:HSF4	AGAAMAGAAMKTTCT	1077	4910
M07867_2.00:CTCF	GCCMYCTRGTGGY	1078	3538
M04744_2.00:EHF:ELF1:ELF2:ELF3:ELF4:ELF5:ELK1:ELK3:ELK4:ERF:ERG:ETS1:ETS2:ETV1:ETV2:ETV3:ETV3L:ETV4:ETV5:ETV6:ETV7:FEV:FLI1:GABPA:SPDEF	WAMCCGGAAGTR	1079	6820
M03465_2.00:RUNX1:RUNX2:RUNX3	AAACCGCAAA	1080	805
M04067_2.00:TFAP4	AWCAGCTGWT	1081	7409
M02839_2.00:ATF3:JDP2	GRTGACGTCATC	1082	6514
M04243_2.00:CREB3:CREB3L1	YGCCACGTCACC	1083	7214
M03158_2.00:ARX:BARHL1:BARHL2:BARX1:BARX2:BSX:DLX1:DLX2:DLX3:DLX4:DLX5:DLX6:EMX1:EMX2:ESX1:EVX1:EVX2:GBX1:GBX2:HMX1:HMX2:HMX3:HOXA2:HOXB2:LBX1:LBX2:MEOX1:MEOX2:MNX1:MSX1:MSX2:NANOG:NANOGP8:NKX1-1:NKX1-2:PDX1:RAX:RAX2:TLX1:TLX2:TLX3:UNCX:VAX1:VAX2	NNTAATTGSY	1084	2125
M00312_2.00:CRX:DMBX1:DPRX:GSC:GSC2:OTX1:OTX2:PITX1:PITX2:PITX3:TPRX1	NNNTATTAATTAN	1085	2252
M03632_2.00:NRL	CGTCAGCANWTT	1086	6073
M09211_2.00:MEIS1:MEIS2:MEIS3:PKNOX1:PKNOX2:TGIF1:TGIF2:TGIF2LX:TGIF2LY	TGACAGCTG	1087	2378
M07872_2.00:CTCF	RSYGCCMCCTGGTGG	1088	3528
M01910_2.00:FBXL19:KDM2A:KDM2B	GCGDDHNNN	1089	2259
M03286_2.00:ALX1:ALX3:ALX4:ARX:BARHL1:BARHL2:BARX1:BARX2:BSX:DLX1:DLX2:DLX3:DLX4:DLX5:DLX6:DRGX:EMX1:EMX2:EN1:EN2:ESX1:EVX1:EVX2:GBX1:GBX2:GSX1:GSX2:HESX1:HMX1:HMX2:HMX3:HOXA1:HOXA2:HOXA3:HOXA4:HOXA5:HOXB1:HOXB2:HOXB3:HOXB4:HOXB5:HOXC4:HOXC5:HOXD1:HOXD3:HOXD4:ISX:LBX1:LBX2:LHX2:LHX3:LHX4:LHX9:MEOX1:MEOX2:MIXL1:MNX1:MSX1:MSX2:NANOG:NANOGP8:NKX1-1:NKX1-2:NOBOX:NOTO:OTP:PDX1:PHOX2A:PHOX2B:PROP1:PRRX…	BBTAATTRGN	1090	5790
M02020_2.00:GCM1:GCM2	NATGCGGGY	1091	3176
M05789_2.00:SOX1:SOX10:SOX11:SOX12:SOX13:SOX14:SOX15:SOX17:SOX18:SOX2:SOX21:SOX3:SOX30:SOX4:SOX5:SOX6:SOX7:SOX8:SOX9:SRY	BATTGTTCGGT	1092	4135
M03858_2.00:ALX1:ALX3:ALX4:ARX:BARHL1:BARHL2:BARX1:BARX2:BSX:DLX2:DLX3:DRGX:EMX1:EMX2:EN1:EN2:ESX1:EVX1:EVX2:GBX1:GBX2:GSX1:GSX2:HESX1:HMX2:HOXA2:HOXA3:HOXA4:HOXA5:HOXB1:HOXB2:HOXB3:HOXB4:HOXB5:HOXC4:HOXD3:HOXD4:ISX:MEOX1:MEOX2:MIXL1:MNX1:MSX1:MSX2:NKX1-1:NKX1-2:OTP:PDX1:PHOX2A:PHOX2B:PROP1:PRRX1:PRRX2:RAX:RAX2:SHOX:SHOX2:TLX1:TLX2:TLX3:UNCX:VAX1:VAX2:VENTX:VSX1:VSX2	CTAAACGG	1093	700
M05259_2.00:ALX1:ALX3:ALX4:ARX:BARX1:BARX2:BSX:DLX2:DLX3:DRGX:EMX1:EMX2:EN1:EN2:ESX1:EVX1:EVX2:GBX1:GBX2:GSX1:GSX2:HESX1:HOXA2:HOXA3:HOXB2:HOXB3:HOXD3:ISX:LBX1:LBX2:LHX1:LHX2:LHX3:LHX4:LHX5:LHX6:LHX8:LHX9:LMX1A:LMX1B:MEOX1:MIXL1:MNX1:MSX1:MSX2:NKX1-1:NKX1-2:NOBOX:NOTO:OTP:PDX1:PHOX2A:PHOX2B:PROP1:PRRX1:PRRX2:RAX:RAX2:SEBOX:SHOX:SHOX2:UNCX:VAX1:VAX2:VSX1:VSX2:ZFHX2	STAATTGS	1094	1262
M04979_2.00:HOXA13:HOXB13:HOXC13:HOXD13	KTTTTATTGGN	1095	147
M09804_2.00:TFAP4	RMCAGCTGC	1096	1276
M11087_2.00:NR1H2:NR1H3:NR1H4:NR2C1:NR2C2:NR2F1:NR2F2:NR2F6:RARA:RARB:RARG:RORA:RORB:RORC:RXRA:RXRB:RXRG:VDR	CAAGGTSATTAACC	1097	4926
M09453_2.00:TFAP4	NAHCAGCTGD	1098	5087
M06501_2.00:ALX1:ALX3:ALX4:ARX:BARX1:BARX2:BSX:DLX1:DLX2:DLX3:DLX4:DLX5:DLX6:DRGX:EMX1:EMX2:EN1:EN2:ESX1:EVX1:EVX2:GBX1:GBX2:GSX1:GSX2:HESX1:HMX1:HMX3:HOXA1:HOXA2:HOXA3:HOXA4:HOXA5:HOXA7:HOXB1:HOXB2:HOXB3:HOXB4:HOXB5:HOXB7:HOXC4:HOXC5:HOXD1:HOXD3:HOXD4:ISX:LHX3:LHX4:MEOX1:MEOX2:MNX1:MSX1:MSX2:NANOG:NANOGP8:NKX1-1:NKX1-2:NOTO:OTP:PDX1:PHOX2A:PHOX2B:PROP1:PRRX1:PRRX2:SHOX:SHOX2:UNCX:VAX1:VAX2:VENTX…	TTAATTA	1099	2716
M04410_2.00:KLF1:KLF12:KLF2:KLF3:KLF4:KLF5:KLF6:KLF7:KLF8	VCCACRCCCH	1100	882
M00173_2.00:IRF9	ANCGAAACY	1101	2964
M00522_2.00:NKX6-1:NKX6-2:NKX6-3	NWTAATKRB	1102	1936
M00135_2.00:ZBTB7B	VGCCCCCCNN	1103	2577
M05225_2.00:ALX1:ALX3:ALX4:ARX:BARHL1:BARHL2:BARX1:BARX2:BSX:DLX1:DLX2:DLX3:DLX4:DLX5:DLX6:DRGX:EMX1:EMX2:EN1:EN2:ESX1:EVX1:EVX2:GBX1:GBX2:GSX1:GSX2:HESX1:HMX1:HMX2:HMX3:HOXA1:HOXA2:HOXA3:HOXB1:HOXB2:HOXB3:HOXD1:HOXD3:ISX:LBX1:LBX2:LHX1:LHX2:LHX3:LHX4:LHX5:LHX9:MEOX1:MEOX2:MIXL1:MNX1:MSX1:MSX2:NANOG:NANOGP8:NKX1-1:NKX1-2:NOBOX:OTP:PDX1:PHOX2A:PHOX2B:PROP1:PRRX1:PRRX2:RAX:RAX2:SEBOX:SHOX:SHOX2:UNC…	NTAATTGS	1104	7072
M09092_2.00:FOXH1	SAATCCACA	1105	278
M01812_2.00:CREB3L1:CREB3L2:CREB3L4	ACACGTGGC	1106	1484
M02385_2.00:MYRF	TGGTACCA	1107	6188
M07864_2.00:CTCF	RGCGCCCYCTRGTGG	1108	3535
M07893_2.00:CTCF	SYGCCMYCTGGTGGC	1109	3496
M03445_2.00:PROX1:PROX2	TAAGRCGTCTTR	1110	5662
M04923_2.00:ALX1:ALX3:ALX4:ARX:BARHL1:BARHL2:BARX1:BARX2:BSX:DLX1:DLX2:DLX3:DLX4:DLX5:DLX6:DRGX:EMX2:EN1:EN2:GBX1:GBX2:GSX1:GSX2:HOXA1:HOXA2:HOXA3:HOXB1:HOXB2:HOXB3:HOXD1:HOXD3:ISX:LHX1:LHX5:MEOX1:MEOX2:MNX1:MSX1:MSX2:NANOG:NANOGP8:NKX1-1:NKX1-2:PDX1:PHOX2A:PHOX2B:PROP1:PRRX1:PRRX2:SHOX:SHOX2:UNCX:VAX1:VAX2:VSX1:VSX2	WTAATGAB	1111	1073
M02111_2.00:ALX1:ALX3:ALX4:ARX:BARHL1:BARHL2:BARX1:BARX2:BSX:DLX1:DLX2:DLX3:DLX4:DLX5:DLX6:DRGX:EMX1:EMX2:EN1:EN2:ESX1:EVX1:EVX2:GBX1:GBX2:GSX1:GSX2:HESX1:HOXA1:HOXA2:HOXA3:HOXB1:HOXB2:HOXB3:HOXD3:ISX:LBX1:LBX2:LHX1:LHX2:LHX3:LHX4:LHX5:LHX6:LHX8:LHX9:LMX1A:LMX1B:MEOX1:MIXL1:MNX1:MSX1:MSX2:NKX1-1:NKX1-2:NOBOX:NOTO:OTP:PDX1:PHOX2A:PHOX2B:PROP1:PRRX1:PRRX2:RAX:RAX2:SEBOX:SHOX:SHOX2:UNCX:VAX1:VAX2:VS…	NYTAATTAR	1112	6091
M09803_2.00:TFAP4	VDCAGCTGKK	1113	5487
M10411_2.00:YBX1:YBX2:YBX3	CCAATCDGMR	1114	804
M09413_2.00:STAT4	TTTCYYGGAAR	1115	2630
M01246_2.00:HDX	TGATTBN	1116	3131
M10506_2.00:ELF1:ELF2:ELF4:ELK1:ELK3:ELK4:ERF:ERG:ETS1:ETS2:ETV1:ETV2:ETV3:ETV3L:ETV4:ETV5:FEV:FLI1:GABPA	CTTCCK	1117	2179
M10709_2.00:MEIS1:MEIS2:MEIS3:PKNOX1:PKNOX2:TGIF1:TGIF2	HHVTGACAGRDS	1118	1502
M07984_2.00:SRF	GMCCATATAAGGYAAMT	1119	3573
M08863_2.00:MZF1	YCMAWTCCCCTYY	1120	2510
M03257_2.00:ALX1:ALX3:ALX4:ARX:DRGX:EMX1:EMX2:EN1:EN2:ESX1:GBX1:GBX2:GSX1:GSX2:HESX1:HOXA2:HOXA3:HOXB2:HOXB3:HOXD3:ISX:LHX1:LHX2:LHX3:LHX4:LHX5:LHX6:LHX8:LHX9:LMX1A:LMX1B:MIXL1:MNX1:MSX1:MSX2:NOBOX:NOTO:OTP:PDX1:PHOX2A:PHOX2B:PROP1:PRRX1:PRRX2:RAX:RAX2:SEBOX:SHOX:SHOX2:UNCX:VAX1:VAX2:VSX1:VSX2:ZFHX2	TTAATTAR	1121	2856
M11392_2.00:TBP:TBPL2	TTTATAC	1122	1444
M07892_2.00:CTCF	RGYGCCCYCTRGTGG	1123	3495
M06296_2.00:ALX1:ALX3:ALX4:ARX:BARHL1:BARHL2:DRGX:ESX1:EVX1:EVX2:GBX1:GBX2:HESX1:LBX1:LBX2:MEOX1:MEOX2:MIXL1:MSX1:MSX2:PHOX2A:PHOX2B:PROP1:PRRX1:PRRX2:RAX:RAX2:SHOX:SHOX2:TLX1:TLX3:UNCX:VSX1:VSX2	NTTAATTA	1124	1988
M02021_2.00:GCM1:GCM2	ATGCGGGYNN	1125	2858
M00304_2.00:BARX1:BARX2:BSX:EMX1:EMX2:EN1:EN2:EVX1:EVX2:GBX1:GBX2:GSX1:GSX2:HMX1:HMX2:HMX3:HOXA1:HOXA2:HOXA3:HOXA4:HOXA5:HOXB1:HOXB2:HOXB3:HOXB4:HOXB5:HOXC4:HOXC5:HOXD1:HOXD3:HOXD4:LBX2:MEOX1:MEOX2:MNX1:NANOG:NANOGP8:NKX1-1:NKX1-2:PDX1:TLX2:VENTX	AATATATAY	1126	483
M04785_2.00:EHF:ELF1:ELF2:ELF3:ELF4:ELF5:ETV6:ETV7	SATKGCGGATGCV	1127	6785
M04339_2.00:JUN:JUNB:JUND	GATGACGTCATC	1128	7244
M02825_2.00:XBP1	GATGACGTCATC	1129	6500
M05330_2.00:ALX1:ALX3:ALX4:ARX:BARX1:BARX2:BSX:DLX1:DLX2:DLX3:DLX4:DLX5:DLX6:DRGX:EMX1:EMX2:EN1:EN2:ESX1:EVX1:EVX2:GBX1:GBX2:GSX1:GSX2:HMX1:HMX3:HOXA1:HOXA2:HOXA3:HOXA4:HOXA5:HOXB1:HOXB2:HOXB3:HOXB4:HOXB5:HOXC4:HOXC5:HOXD1:HOXD3:HOXD4:ISX:LHX3:LHX4:MEOX1:MIXL1:MNX1:MSX1:MSX2:NKX1-1:NKX1-2:NOTO:OTP:PDX1:PHOX2A:PHOX2B:PROP1:PRRX1:PRRX2:RAX:RAX2:SEBOX:SHOX:SHOX2:UNCX:VAX1:VAX2:VENTX:VSX1:VSX2	HTAAYGAB	1130	841
M03308_2.00:POU2F1	AWTATGCAAATT	1131	5738
M05275_2.00:BARX1:BARX2:BSX:EMX1:EMX2:EN1:EN2:EVX1:EVX2:GBX1:GBX2:GSX1:GSX2:HMX1:HMX2:HMX3:HOXA1:HOXA2:HOXA3:HOXA4:HOXA5:HOXA6:HOXA7:HOXB1:HOXB2:HOXB3:HOXB4:HOXB5:HOXB6:HOXB7:HOXB8:HOXC4:HOXC5:HOXC6:HOXD1:HOXD3:HOXD4:HOXD8:ISX:MEOX1:MEOX2:MNX1:NKX1-1:NKX1-2:NOTO:OTP:PDX1:TLX2:VAX1:VAX2:VENTX	HTAAYGAY	1132	922
M10785_2.00:ALX1:ALX3:ALX4:ARX:BARX1:BARX2:BSX:DLX1:DLX2:DLX3:DLX4:DLX5:DLX6:DRGX:EMX1:EMX2:EN1:EN2:ESX1:EVX1:EVX2:GBX1:GBX2:GSX1:GSX2:HESX1:HMX1:HMX3:HOXA1:HOXA2:HOXA3:HOXA4:HOXA5:HOXB1:HOXB2:HOXB3:HOXB4:HOXB5:HOXC4:HOXC5:HOXD1:HOXD3:HOXD4:ISX:LHX2:LHX3:LHX4:LHX6:LHX8:LHX9:LMX1A:LMX1B:MEOX1:MIXL1:MNX1:MSX1:MSX2:NKX1-1:NKX1-2:NOBOX:NOTO:OTP:PDX1:PHOX2A:PHOX2B:PROP1:PRRX1:PRRX2:RAX:RAX2:SEBOX:SHOX…	CCAATTA	1133	1795
M11316_2.00:LEF1:TCF7:TCF7L1:TCF7L2	ATCAAAGVVM	1134	90
M10641_2.00:CRX:DMBX1:DPRX:GSC:GSC2:OTX1:OTX2:PITX1:PITX2:PITX3:TPRX1	GACACTAATCY	1135	152
M10878_2.00:HSF2:HSF4	WTHTTTTTCTDKAAN	1136	4913
M10598_2.00:GATA1:GATA2:GATA3:GATA4:GATA5:GATA6	TATCTN	1137	2379
M09675_2.00:BARX1:BARX2:BSX:EMX1:EMX2:EN1:EN2:EVX1:EVX2:GBX1:GBX2:GSX1:GSX2:HESX1:HMX1:HMX2:HMX3:HOXA1:HOXA2:HOXA3:HOXA4:HOXA5:HOXA6:HOXA7:HOXB1:HOXB2:HOXB3:HOXB4:HOXB5:HOXB6:HOXB7:HOXB8:HOXC4:HOXC5:HOXC6:HOXD1:HOXD3:HOXD4:HOXD8:ISX:MEOX1:MEOX2:MNX1:NKX1-1:NKX1-2:NOTO:OTP:PDX1:TLX1:TLX3:VAX1:VAX2:VENTX	TTAATGAY	1138	2666
M05242_2.00:NKX6-1:NKX6-2:NKX6-3	TTTAATGAS	1139	1664
M09090_2.00:FOXA1:FOXA2:FOXA3:FOXB1	SCWAAGTAAACA	1140	478
M10618_2.00:GTF2IRD1	CAGCGRNV	1141	334
M04763_2.00:ELF1:ELF2:ELF4:ELK1:ELK3:ELK4:ERF:ERG:ETS1:ETS2:ETV1:ETV2:ETV3:ETV3L:ETV4:ETV5:FEV:FLI1:GABPA	RACMGGAAATS	1142	6765
M04347_2.00:MAF:MAFA:MAFB:MAFG:MAFK:NRL	DTGCTGACRTCAGCAN	1143	7249
M02762_2.00:TFAP2A:TFAP2B:TFAP2C:TFAP2D:TFAP2E	TGCCYBRGGGCA	1144	6529
M10026_2.00:CEBPA:CEBPB:CEBPE	NNNNATTGCHHAAB	1145	1904
M05243_2.00:NKX6-1:NKX6-2:NKX6-3	TTTAATGAS	1146	1481
M09406_2.00:LEF1:TCF7:TCF7L1:TCF7L2	BCCTTTGATST	1147	5062
M09061_2.00:EHF:ELF1:ELF2:ELF4:ELK1:ELK3:ELK4:ERF:ERG:ETS1:ETS2:ETV1:ETV2:ETV3:ETV3L:ETV4:ETV5:FEV:FLI1:GABPA	GCVGGAAGYG	1148	2853
M09082_2.00:EHF:ELF1:ELF2:ELF4:ELK1:ELK3:ELK4:ERF:ERG:ETS1:ETS2:ETV1:ETV2:ETV3:ETV3L:ETV4:ETV5:FEV:FLI1:GABPA	GCVGGAAGYG	1149	2854
M04307_2.00:BATF:BATF3	GMATGACACG	1150	2530
M04327_2.00:FOS:FOSB:FOSL1:FOSL2	GATGACGTCATC	1151	7235
M07987_2.00:AR:NR3C1:NR3C2:PGR	BNMNRGRACATTCTGTTCYYN	1152	3576
M10242_2.00:ZNF589	CCAGGGTAWCAGCCG	1153	4636
M10354_2.00:ZNF182	NKGTCAATCAGA	1154	4684
M10403_2.00:NFYA	YTCTGATTGGCYRR	1155	4711
M01502_2.00:CUX1	TTATCGRTD	1156	3327
M01718_2.00:TWIST1:TWIST2	MACATATGGN	1157	2076
M09631_2.00:RUNX1:RUNX2:RUNX3	ACCACATCCTGY	1158	5518
M10020_2.00:CEBPD	TTKNGCAATV	1159	1557
M06186_2.00:EHF:ELF1:ELF2:ELF3:ELF4:ELF5:ELK1:ELK3:ELK4:ERF:ERG:ETS1:ETS2:ETV1:ETV2:ETV3:ETV3L:ETV4:ETV5:ETV6:ETV7:FEV:FLI1:GABPA:SPDEF	AACAGGAAGT	1160	4031
M10189_2.00:EGR1:EGR2:EGR3:EGR4	TGCGTGGGCGK	1161	1476
M04814_2.00:FOXO1:FOXO3:FOXO4:FOXO6:FOXP4	HTCCCCACACS	1162	1256
M04114_2.00:MAX	NRCACGTGNY	1163	2338
M10446_2.00:E2F1:E2F2:E2F3:E2F4:E2F5:E2F6	CGTTTCYN	1164	6223
M09077_2.00:EHF:ELF1:ELF2:ELF3:ELF4:ELF5:ETV6:ETV7	RCAGGAARK	1165	2543
M06012_2.00:ARNT:ARNT2	RTACGTGACC	1166	4003
M10882_2.00:IRF1:IRF2	TTCACTT	1167	3092
M05553_2.00:SRF	CCDTACATGG	1168	7008
M09528_2.00:ELF1:ELF2:ELF4:ELK1:ELK3:ELK4:ERF:ERG:ETS1:ETS2:ETV1:ETV2:ETV3:ETV3L:ETV4:ETV5:FEV:FLI1:GABPA	AACCGGAAGT	1169	2018
M06517_2.00:ALX1:ALX3:ALX4:ARX:BARHL1:BARHL2:BARX1:BARX2:BSX:DLX1:DLX2:DLX3:DLX4:DLX5:DLX6:DRGX:EMX1:EMX2:EN1:EN2:ESX1:EVX1:EVX2:GBX1:GBX2:GSX1:GSX2:HESX1:HMX1:HMX2:HMX3:HOXA1:HOXA2:HOXA3:HOXA4:HOXA5:HOXB1:HOXB2:HOXB3:HOXB4:HOXB5:HOXC4:HOXC5:HOXD1:HOXD3:HOXD4:ISX:LBX1:LBX2:LHX2:LHX3:LHX4:LHX9:MEOX1:MEOX2:MIXL1:MNX1:MSX1:MSX2:NANOG:NANOGP8:NKX1-1:NKX1-2:NOBOX:NOTO:OTP:PDX1:PHOX2A:PHOX2B:PROP1:PRRX…	TTAATTA	1170	2205
M03154_2.00:ALX1:ALX3:ALX4:ARX:DRGX:EN1:EN2:ESX1:HESX1:ISX:LHX2:LHX3:LHX4:LHX6:LHX8:LHX9:LMX1A:LMX1B:MIXL1:NOBOX:OTP:PHOX2A:PHOX2B:PROP1:PRRX1:PRRX2:RAX:RAX2:SEBOX:SHOX:SHOX2:UNCX:VSX1:VSX2:ZFHX2	KTAATTRR	1171	1244
M00375_2.00:EGR1:EGR2:EGR3:EGR4	GCCCMCGCN	1172	3257
M08421_2.00:NKX2-1:NKX2-2:NKX2-3:NKX2-4:NKX2-5:NKX2-6:NKX2-8	TBTCAAGTGG	1173	3892
M10610_2.00:TFCP2:UBP1	GCHCDACCCAG	1174	1523
M01862_2.00:SP1:SP3:SP4:SP5:SP8:SP9	NCCGCCCCC	1175	2712
M07917_2.00:CTCF	SYGCCMYCTRGTGGC	1176	3519
M07868_2.00:CTCF	SYGCCCYCTRGTGGC	1177	3539
M03274_2.00:HOXA10:HOXA11:HOXA9:HOXB9:HOXC10:HOXC11:HOXC12:HOXC9:HOXD10:HOXD11:HOXD12:HOXD9	ANTTTTACGACC	1178	5785
M04058_2.00:MITF:TFE3	YGCACGTGACV	1179	7407
M05798_2.00:TBX15:TBX18:TBX20:TBX22	NRAGGTGTGAAA	1180	4105
M03323_2.00:POU2F2	TATGCAAAT	1181	1330
M05289_2.00:HOXA10:HOXA11:HOXA5:HOXA6:HOXA7:HOXA9:HOXB5:HOXB6:HOXB8:HOXB9:HOXC10:HOXC11:HOXC5:HOXC6:HOXC8:HOXC9:HOXD10:HOXD11:HOXD8:HOXD9	GTCGTAAAAY	1182	7059
M10268_2.00:ZBTB33	GCCGGGRGCAGG	1183	2061
M09271_2.00:NR2C1:NR2F1:NR2F2:NR2F6:NR5A1:NR5A2:PPARD:RARA:RARB:RARG:RORA:RORB:RORC:RXRA:RXRB:RXRG	GBYCAAGGYCA	1184	5047
M09537_2.00:SPI1:SPIB:SPIC	AAAGRGGAAGTG	1185	5462
M04457_2.00:KLF14:KLF16	VCCACGCCCC	1186	2624
M04279_2.00:MAF:MAFA:MAFB:NRL	CGTCAGCANWTTT	1187	7229
M05638_2.00:AR:NR3C1:NR3C2:PGR	RGTACRYNRYGTACY	1188	4083
M06489_2.00:DBX1:DBX2:HLX	TTWATTA	1189	1147
M00241_2.00:KLF10:KLF11	CCGCCCCC	1190	2546
M09461_2.00:TCF12:TCF3:TCF4	ASATCAAAGGVA	1191	5259
M00300_2.00:HOXA13:HOXB13:HOXC13:HOXD13	TTTTATTA	1192	437
M02764_2.00:TFAP2A:TFAP2B:TFAP2C:TFAP2D:TFAP2E	TGCCCYBVGGGCA	1193	6531
M07897_2.00:CTCF	ASYGCCMYCTRGTGG	1194	3500
M08326_2.00:SP2	CCCCGCCCC	1195	2212
M05046_2.00:NKX2-1:NKX2-2:NKX2-3:NKX2-4:NKX2-5:NKX2-6:NKX2-8	GTBAAGTGGN	1196	2910
M06359_2.00:HHEX	TTBAATTA	1197	3083
M02668_2.00:GFI1:GFI1B	YAAATCACWG	1198	2394
M02790_2.00:HEY1:HEY2:HEYL	GGCACGTGYC	1199	1538
M10333_2.00:ZNF658	NTGGGGAAGAGC	1200	4683
M04047_2.00:TFAP2A:TFAP2B:TFAP2C:TFAP2D:TFAP2E	YSCCTSAGGSR	1201	2349
M02227_2.00:MEIS3	NTGACAGS	1202	3250
M03470_2.00:RUNX1:RUNX2:RUNX3	WAACCGCAA	1203	513
M10138_2.00:YY1	BVWSDCCATWTTBNVAB	1204	996
M00447_2.00:CDX1:CDX2:CDX4	TTTATKRYN	1205	1230
M08054_2.00:MYC	VNGCACGTGGSB	1206	3423
M08768_2.00:MYCN	CCACGTGS	1207	2494
M11273_2.00:SMAD1:SMAD5	GGGGCAGA	1208	6249
M10477_2.00:ELF5:SPI1:SPIB:SPIC	AGGAAG	1209	2949
M04211_2.00:ASCL1:ASCL2	RGCAGCTGCY	1210	54
M10404_2.00:NFYA	CRGCCAATCAGMRS	1211	4712
M05014_2.00:NKX3-1:NKX3-2	HTAACGAS	1212	497
M04513_2.00:KLF15	GCCACGCCCCCC	1213	1331
M04691_2.00:DMRT1:DMRT2:DMRT3:DMRTA2:DMRTC2	AATGTAKCAATT	1214	369
M04015_2.00:CREB3:CREB3L1	GRTGACGTCACC	1215	7306
M08022_2.00:CTCF	RGYGCCCYCTRGTGG	1216	3405
M04755_2.00:ELF1:ELF2:ELF4:ELK1:ELK3:ELK4:ERF:ERG:ETS1:ETS2:ETV1:ETV2:ETV3:ETV3L:ETV4:ETV5:FEV:FLI1:GABPA	NRSCGGAAGTR	1217	1519
M08391_2.00:ZBTB48	ACGGTCCCTAR	1218	487
M00324_2.00:NKX2-1:NKX2-2:NKX2-3:NKX2-4:NKX2-5:NKX2-6:NKX2-8	WYRTNNN	1219	3112
M09789_2.00:MLXIPL	GTGCACGTGRSAC	1220	13
M09201_2.00:ALX1:ALX3:ALX4:ARX:BARX1:BARX2:BSX:DLX2:DLX3:DLX5:DRGX:EMX1:EMX2:EN1:EN2:ESX1:EVX1:EVX2:GBX1:GBX2:GSX1:GSX2:HESX1:HOXA2:HOXA3:HOXB2:HOXB3:HOXD3:ISX:LBX1:LBX2:LHX1:LHX2:LHX3:LHX4:LHX5:LHX6:LHX8:LHX9:LMX1A:LMX1B:MEOX1:MIXL1:MNX1:MSX1:MSX2:NKX1-1:NKX1-2:NOBOX:NOTO:OTP:PDX1:PHOX2A:PHOX2B:PROP1:PRRX1:PRRX2:RAX:RAX2:SEBOX:SHOX:SHOX2:UNCX:VAX1:VAX2:VSX1:VSX2:ZFHX2:ZFHX3	ATAATTRVATTA	1221	5207
M09160_2.00:ALX1:ALX3:ALX4:ARX:BARX1:BARX2:BSX:DLX2:DLX3:DLX5:DRGX:EMX1:EMX2:EN1:EN2:ESX1:EVX1:EVX2:GBX1:GBX2:GSX1:GSX2:HESX1:HOXA2:HOXA3:HOXB2:HOXB3:HOXD3:ISX:LBX1:LBX2:LHX1:LHX2:LHX3:LHX4:LHX5:LHX6:LHX8:LHX9:LMX1A:LMX1B:MEOX1:MIXL1:MNX1:MSX1:MSX2:NKX1-1:NKX1-2:NOBOX:NOTO:OTP:PDX1:PHOX2A:PHOX2B:PROP1:PRRX1:PRRX2:RAX:RAX2:SEBOX:SHOX:SHOX2:UNCX:VAX1:VAX2:VSX1:VSX2:ZFHX2:ZFHX3	ATAATTRVATTA	1222	5244
M10303_2.00:IKZF1:IKZF2:IKZF3	TVCTGGGAATACC	1223	4593
M04356_2.00:MAF:MAFA:MAFB:MAFG:MAFK:NRL	HGTCAGCANWWTY	1224	7258
M08327_2.00:ZNF610	YGCCGCTCC	1225	1041
M05345_2.00:BARX1:BARX2:BSX:EMX1:EMX2:EN1:EN2:EVX1:EVX2:GBX1:GBX2:GSX1:GSX2:HMX1:HMX2:HMX3:HOXA1:HOXA2:HOXA3:HOXA4:HOXA5:HOXA6:HOXA7:HOXB1:HOXB2:HOXB3:HOXB4:HOXB5:HOXB6:HOXB7:HOXB8:HOXC4:HOXC5:HOXC6:HOXD1:HOXD3:HOXD4:HOXD8:ISX:MEOX1:MEOX2:MNX1:NKX1-1:NKX1-2:NOTO:OTP:PDX1:TLX2:VAX1:VAX2:VENTX	YTAATKAY	1226	1385
M10345_2.00:KLF13:KLF9	AGGGCGGGTG	1227	4692
M01662_2.00:ARID3A:ARID3B:ARID3C	NDATHAAAN	1228	2519
M00134_2.00:KLF1:KLF12:KLF2:KLF3:KLF4:KLF5:KLF6:KLF7	GCCACGCCCH	1229	2012
M10482_2.00:ELF1:ELF2:ELF4:ELK1:ELK3:ELK4:ERF:ERG:ETS1:ETS2:ETV1:ETV2:ETV3:ETV3L:ETV4:ETV5:FEV:FLI1:GABPA	CACTTCCKGK	1230	4485
M07903_2.00:CTCF	CGCCMYCTRGTGG	1231	3506
M04022_2.00:ATF1:CREB1:CREM	NGTGACGTCATM	1232	7312
M10265_2.00:HIC1	VCCSGGTGCCCGSSK	1233	1744
M09944_2.00:NFE2:NFE2L1:NFE2L2:NFE2L3	CRTGACTCAGCAR	1234	5293
M07683_2.00:ZNF75A:ZNF75D	GTGGGAAAGCCT	1235	4216
M00803_2.00:POU2F2:POU2F3	TAATTARCAT	1236	2908
M08255_2.00:ZNF519	CWCTTCCGGT	1237	1672
M10809_2.00:PAX2	VHBAAACHC	1238	2408
M03832_2.00:ALX1:ALX3:ALX4:ARX:BARHL1:BARHL2:BARX1:BARX2:BSX:DLX1:DLX2:DLX3:DLX4:DLX5:DLX6:DRGX:EMX1:EMX2:EN1:EN2:ESX1:EVX1:EVX2:GBX1:GBX2:GSX1:GSX2:HMX1:HMX2:HMX3:HOXA1:HOXA2:HOXA3:HOXA4:HOXA5:HOXB1:HOXB2:HOXB3:HOXB4:HOXB5:HOXC12:HOXC4:HOXC5:HOXD1:HOXD3:HOXD4:LBX1:LBX2:LHX1:LHX5:MEOX1:MEOX2:MIXL1:MNX1:MSX1:MSX2:NANOG:NANOGP8:NKX1-1:NKX1-2:PDX1:PHOX2A:PHOX2B:PROP1:PRRX1:PRRX2:RAX:RAX2:SHOX:SHOX2:…	DNTAATTASC	1239	2015
M00559_2.00:NKX2-1:NKX2-2:NKX2-3:NKX2-4:NKX2-5:NKX2-6:NKX2-8	YTTAAGTGGHN	1240	2126
M04375_2.00:ATF6:ATF6B	GRTGACGTCAYC	1241	7617
M02221_2.00:ALX1:ALX3:ALX4:ARX:DRGX:EN1:EN2:ESX1:GBX1:GBX2:ISX:LBX1:LBX2:LHX2:LHX3:LHX4:LHX9:LMX1A:LMX1B:MIXL1:MSX1:MSX2:NOBOX:OTP:PHOX2A:PHOX2B:PROP1:PRRX1:PRRX2:RAX:RAX2:SEBOX:SHOX:SHOX2:UNCX:VSX1:VSX2	NTTAATTGRN	1242	2976
M04673_2.00:ONECUT1:ONECUT2:ONECUT3	NYATCGATYN	1243	1242
M10784_2.00:BARX1:BARX2:BSX:EMX1:EMX2:EN1:EN2:EVX1:EVX2:GBX1:GBX2:GSX1:GSX2:HESX1:HMX1:HMX2:HMX3:HOXA1:HOXA2:HOXA3:HOXA4:HOXA5:HOXA6:HOXA7:HOXB1:HOXB2:HOXB3:HOXB4:HOXB5:HOXB6:HOXB7:HOXB8:HOXC4:HOXC5:HOXC6:HOXD1:HOXD3:HOXD4:HOXD8:ISX:MEOX1:MEOX2:MNX1:NKX1-1:NKX1-2:NOTO:OTP:PDX1:TLX1:TLX3:VAX1:VAX2:VENTX	NNNNNRATTAMTNNNN	1244	2556
M05315_2.00:IRX2:IRX4:IRX5	DCATGTWNWACATGH	1245	7042
M10684_2.00:SIX1:SIX2:SIX4:SIX5	CTCAGRTTTCH	1246	1896
M02114_2.00:ALX1:ALX3:ALX4:ARX:BARHL1:BARHL2:BARX1:BARX2:BSX:DRGX:EMX1:EMX2:EN1:EN2:ESX1:EVX1:EVX2:GBX1:GBX2:GSX1:GSX2:HESX1:HMX1:HMX2:HMX3:HOXA1:HOXA2:HOXA3:HOXA4:HOXA5:HOXB1:HOXB2:HOXB3:HOXB4:HOXB5:HOXC4:HOXC5:HOXD3:HOXD4:LHX2:LHX3:LHX4:LHX9:MEOX1:MEOX2:MIXL1:MNX1:MSX1:MSX2:NKX1-1:NKX1-2:NOTO:OTP:PDX1:PHOX2A:PHOX2B:PROP1:PRRX1:PRRX2:RAX:RAX2:SEBOX:SHOX:SHOX2:TLX1:TLX2:TLX3:UNCX:VAX1:VAX2:VENTX:…	YTAATTASB	1247	2273
M02443_2.00:NFATC1:NFATC2:NFATC3:NFATC4	WTTTTCCAYH	1248	2569
M02679_2.00:EHF:ELF1:ELF2:ELF3:ELF4:ELF5:ELK1:ELK3:ELK4:ERF:ERG:ETS1:ETS2:ETV1:ETV2:ETV3:ETV3L:ETV4:ETV5:ETV6:ETV7:FEV:FLI1:GABPA:SPDEF	CCGGAAG	1249	1093
M08387_2.00:ZBTB14	GCGCGCSCC	1250	2238
M09610_2.00:AR:NR3C1:NR3C2:PGR	VRGRACASNSTGTYCY	1251	5464
M04983_2.00:HOXA13:HOXB13:HOXC13:HOXD13	RTTTTATTGGN	1252	173
M04934_2.00:HOXA10:HOXA11:HOXA5:HOXA6:HOXA7:HOXA9:HOXB5:HOXB6:HOXB8:HOXB9:HOXC10:HOXC11:HOXC5:HOXC6:HOXC8:HOXC9:HOXD10:HOXD11:HOXD8:HOXD9	SBTTWATKGC	1253	1106
M06242_2.00:ALX1:ALX3:ALX4:ARX:BARHL1:BARHL2:BARX1:BARX2:BSX:DLX1:DLX2:DLX3:DLX4:DLX5:DLX6:DRGX:EMX1:EMX2:EN1:EN2:ESX1:EVX1:EVX2:GBX1:GBX2:GSX1:GSX2:HESX1:HOXA1:HOXA2:HOXA3:HOXA4:HOXA5:HOXB1:HOXB2:HOXB3:HOXB4:HOXB5:HOXC4:HOXC5:HOXD1:HOXD3:HOXD4:ISX:LHX1:LHX3:LHX4:LHX5:MEOX1:MEOX2:MIXL1:MNX1:MSX1:MSX2:NANOG:NANOGP8:NKX1-1:NKX1-2:NOTO:OTP:PDX1:PHOX2A:PHOX2B:PROP1:PRRX1:PRRX2:RAX:RAX2:SEBOX:SHOX:SHO…	VYTAATTA	1254	2609
M02025_2.00:GCM1:GCM2	NATGCGGGTD	1255	1333
M00733_2.00:TBR1	AGGTGTGAAN	1256	940
M10611_2.00:TFCP2:UBP1	GCTGGKTYGVGCTGG	1257	768
M05112_2.00:HOXA10:HOXA11:HOXA6:HOXA9:HOXB6:HOXB8:HOXB9:HOXC10:HOXC11:HOXC12:HOXC6:HOXC8:HOXC9:HOXD10:HOXD11:HOXD12:HOXD8:HOXD9	RTTTTATTGC	1258	142
M09476_2.00:MYCN	CCACGTGGYB	1259	5434
M02441_2.00:NFATC1:NFATC2:NFATC3:NFATC4	WTTTTCCATD	1260	2586
M03511_2.00:LEF1:TCF7:TCF7L1:TCF7L2	AAAGATCAAAGGGWW	1261	5993
M10788_2.00:HOXA10:HOXA5:HOXA6:HOXA7:HOXA9:HOXB4:HOXB5:HOXB6:HOXB7:HOXB8:HOXB9:HOXC10:HOXC5:HOXC6:HOXC8:HOXC9:HOXD10:HOXD8:HOXD9	GNRGRBTTAATGGSYTHGK	1262	4532
M05200_2.00:ALX1:ALX3:ALX4:ARX:BARX1:BARX2:BSX:DLX2:DLX3:DLX5:DRGX:EMX1:EMX2:EN1:EN2:ESX1:EVX1:EVX2:GBX1:GBX2:GSX1:GSX2:HESX1:HOXA2:HOXA3:HOXB2:HOXB3:HOXD3:ISX:LBX1:LBX2:LHX1:LHX2:LHX3:LHX4:LHX5:LHX6:LHX8:LHX9:LMX1A:LMX1B:MEOX1:MIXL1:MNX1:MSX1:MSX2:NKX1-1:NKX1-2:NOBOX:NOTO:OTP:PDX1:PHOX2A:PHOX2B:PROP1:PRRX1:PRRX2:RAX:RAX2:SEBOX:SHOX:SHOX2:UNCX:VAX1:VAX2:VSX1:VSX2:ZFHX2:ZFHX3	HTAAYGAK	1263	613
M00359_2.00:PAX3:PAX7	RTAATTGG	1264	6286
M07890_2.00:CTCF	YGCCMYCTRGTGG	1265	3510
M05108_2.00:HOXA10:HOXA11:HOXA5:HOXA6:HOXA7:HOXA9:HOXB5:HOXB6:HOXB8:HOXB9:HOXC10:HOXC11:HOXC5:HOXC6:HOXC8:HOXC9:HOXD10:HOXD11:HOXD8:HOXD9	GTCGTAAAAH	1266	6740
M10548_2.00:FOXC1:FOXC2:FOXD1:FOXD2:FOXD3:FOXD4:FOXD4L1:FOXD4L3:FOXD4L4:FOXD4L5:FOXD4L6:FOXE1:FOXE3:FOXF1:FOXF2:FOXL1:FOXL2:FOXS1	BMAASGTAAACAADMN	1267	4496
M05290_2.00:HOXA10:HOXA11:HOXA5:HOXA6:HOXA7:HOXA9:HOXB5:HOXB6:HOXB8:HOXB9:HOXC10:HOXC11:HOXC5:HOXC6:HOXC8:HOXC9:HOXD10:HOXD11:HOXD8:HOXD9	DTTTTATTGC	1268	317
M05401_2.00:HOXA10:HOXA11:HOXA6:HOXA9:HOXB6:HOXB8:HOXB9:HOXC10:HOXC11:HOXC12:HOXC6:HOXC8:HOXC9:HOXD10:HOXD11:HOXD12:HOXD8:HOXD9	RTTTTATKRCV	1269	466
M01210_2.00:CXXC4:CXXC5:TET3	NNDACGTN	1270	1405
M00347_2.00:PAX4	YNWATTA	1271	2533
M07902_2.00:CTCF	RSYGCCCYCTRGTGG	1272	3505
M03789_2.00:ALX1:ALX3:ALX4:ARX:BARHL1:BARHL2:BARX1:BARX2:BSX:DRGX:EMX1:EMX2:EN1:EN2:ESX1:EVX1:EVX2:GBX1:GBX2:GSX1:GSX2:HESX1:HMX1:HMX2:HMX3:HOXA1:HOXA2:HOXA3:HOXA4:HOXA5:HOXB1:HOXB2:HOXB3:HOXB4:HOXB5:HOXC4:HOXC5:HOXD3:HOXD4:LHX2:LHX3:LHX4:LHX9:MEOX1:MEOX2:MIXL1:MNX1:MSX1:MSX2:NKX1-1:NKX1-2:NOTO:OTP:PDX1:PHOX2A:PHOX2B:PROP1:PRRX1:PRRX2:RAX:RAX2:SEBOX:SHOX:SHOX2:TLX1:TLX2:TLX3:UNCX:VAX1:VAX2:VENTX:…	CTAATTAS	1273	5817
M05773_2.00:LEF1:TCF7:TCF7L1:TCF7L2	ASATCAAAG	1274	4121
M04043_2.00:ATF6:ATF6B	GTGACGTCATC	1275	7329
M09642_2.00:STAT1	ATTTCCNGGAAATN	1276	5521
M09980_2.00:ATF3:JDP2	GMTGACGYAATV	1277	5327
M08854_2.00:PRDM1	YCACTTTCACTTTC	1278	3648
M08995_2.00:PRDM1	YCACTTTCACTTTC	1279	5172
M06247_2.00:HOXA3:HOXA4:HOXA5:HOXA6:HOXA7:HOXB3:HOXB4:HOXB5:HOXB6:HOXB7:HOXB8:HOXC4:HOXC5:HOXC6:HOXC8:HOXD3:HOXD4:HOXD8:PDX1	GTTAATKA	1280	1789
M03138_2.00:ALX1:ALX3:ALX4:ARX:BARHL1:BARHL2:BARX1:BARX2:BSX:DRGX:EMX1:EMX2:EN1:EN2:ESX1:EVX1:EVX2:GBX1:GBX2:GSX1:GSX2:HESX1:HOXA2:HOXA3:HOXB2:HOXB3:HOXD3:ISX:LBX1:LBX2:LHX1:LHX2:LHX3:LHX4:LHX5:LHX6:LHX8:LHX9:LMX1A:LMX1B:MEOX1:MEOX2:MIXL1:MNX1:MSX1:MSX2:NKX1-1:NKX1-2:NOBOX:NOTO:OTP:PDX1:PHOX2A:PHOX2B:PROP1:PRRX1:PRRX2:RAX:RAX2:SEBOX:SHOX:SHOX2:UNCX:VAX1:VAX2:VSX1:VSX2:ZFHX2	GBTAATTRGN	1281	2922
M06495_2.00:ALX1:ALX3:ALX4:ARX:DRGX:EMX1:EMX2:EN1:EN2:ESX1:EVX1:EVX2:GBX1:GBX2:GSX1:GSX2:HESX1:HMX1:HMX3:HOXA2:HOXA3:HOXA4:HOXA5:HOXB1:HOXB2:HOXB3:HOXB4:HOXB5:HOXC4:HOXC5:HOXD3:HOXD4:ISX:LBX1:LBX2:LHX2:LHX3:LHX4:LHX9:LMX1A:LMX1B:MEOX1:MEOX2:MIXL1:MNX1:MSX1:MSX2:NKX1-1:NKX1-2:OTP:PDX1:PHOX2A:PHOX2B:PROP1:PRRX1:PRRX2:RAX:RAX2:SEBOX:SHOX:SHOX2:UNCX:VAX1:VAX2:VENTX:VSX1:VSX2	CTAATTA	1282	2260
M00814_2.00:HNF4A:HNF4G:NR2E1	NRAGTCANNN	1283	2975
M04257_2.00:ATF6:ATF6B	GRTGACGTCAYC	1284	7175
M03896_2.00:PAX6	CKAATTAR	1285	5879
M09412_2.00:STAT5A	TTTCCTRGAA	1286	1022
M09134_2.00:HOXA13:HOXB13:HOXC13:HOXD13	GRTTTTATTGG	1287	5248
M09202_2.00:HOXA13:HOXB13:HOXC13:HOXD13	GRTTTTATTGG	1288	5208
M10486_2.00:EHF:ELF1:ELF2:ELF3:ELF4:ELF5:ELK1:ELK3:ELK4:ERF:ERG:ETS1:ETS2:ETV1:ETV2:ETV3:ETV3L:ETV4:ETV5:ETV6:ETV7:FEV:FLI1:GABPA:SPDEF	AGGAAG	1289	2001
M01486_2.00:ELF1:ELF2:ELF4:ELK1:ELK3:ELK4:ERF:ERG:ETS1:ETS2:ETV1:ETV2:ETV3:ETV3L:ETV4:ETV5:FEV:FLI1:GABPA	NACCGGAARY	1290	2516
M07889_2.00:CTCF	CGCCCYCTGGTGGC	1291	3526
M08787_2.00:BACH1:BACH2	RTGACTCAGCA	1292	3674
M10634_2.00:ISL1:ISL2:NOTO:SHOX:SHOX2:VSX1	GGYTAATG	1293	2965
M09081_2.00:ELF1:ELF2:ELF4:ELK1:ELK3:ELK4:ERF:ERG:ETS1:ETS2:ETV1:ETV2:ETV3:ETV3L:ETV4:ETV5:ETV6:FEV:FLI1:GABPA	RRACMGGAAGYGRV	1294	2007
M03956_2.00:RELA	GGGAAAWWWWWWTTTTCCC	1295	7342
M00278_2.00:ALX1:ALX3:ALX4:ARX:BARX1:BARX2:BSX:DLX1:DLX2:DLX3:DLX6:DRGX:EMX1:EMX2:EN1:EN2:ESX1:EVX1:EVX2:GBX1:GBX2:GSX1:GSX2:HESX1:HOXA2:HOXA3:HOXB2:HOXB3:HOXD3:ISL1:ISL2:ISX:LBX1:LBX2:LHX1:LHX2:LHX3:LHX4:LHX5:LHX6:LHX8:LHX9:LMX1A:LMX1B:MEOX1:MIXL1:MNX1:MSX1:MSX2:NKX1-1:NKX1-2:NOBOX:NOTO:OTP:PDX1:PHOX2A:PHOX2B:PROP1:PRRX1:PRRX2:RAX:RAX2:SEBOX:SHOX:SHOX2:UNCX:VAX1:VAX2:VSX1:VSX2:ZFHX2:ZFHX3	NNNTAAT	1296	3325
M03215_2.00:ALX1:ALX3:ALX4:ARX:BARHL1:BARHL2:BARX1:BARX2:BSX:DRGX:EMX1:EMX2:EN1:EN2:ESX1:EVX1:EVX2:GBX1:GBX2:GSX1:GSX2:HESX1:HOXA1:HOXA2:HOXA3:HOXA4:HOXA5:HOXB1:HOXB2:HOXB3:HOXB4:HOXB5:HOXC4:HOXC5:HOXD1:HOXD3:HOXD4:LBX1:MEOX1:MEOX2:MIXL1:MNX1:MSX1:MSX2:NANOG:NANOGP8:NKX1-1:NKX1-2:PDX1:PHOX2A:PHOX2B:PROP1:PRRX1:PRRX2:RAX:RAX2:SHOX:SHOX2:TLX1:TLX3:UNCX:VAX1:VAX2:VENTX:VSX1:VSX2	SSTAATTABS	1297	2929
M04985_2.00:ALX1:ALX3:ALX4:ARX:BARHL1:BARHL2:BARX1:BARX2:BSX:DRGX:EMX1:EMX2:EN1:EN2:ESX1:EVX1:EVX2:GBX1:GBX2:GSX1:GSX2:HESX1:HOXA1:HOXA2:HOXA3:HOXA4:HOXA5:HOXB1:HOXB2:HOXB3:HOXB4:HOXB5:HOXC4:HOXC5:HOXD1:HOXD3:HOXD4:LBX1:MEOX1:MEOX2:MIXL1:MNX1:MSX1:MSX2:NANOG:NANOGP8:NKX1-1:NKX1-2:PDX1:PHOX2A:PHOX2B:PROP1:PRRX1:PRRX2:RAX:RAX2:SHOX:SHOX2:TLX1:TLX3:UNCX:VAX1:VAX2:VENTX:VSX1:VSX2	CTAATTAS	1298	6622
M11370_2.00:STAT3	TTCYGGGAAN	1299	2047
M10244_2.00:GFI1:GFI1B	YYCAATCWSD	1300	698
M00525_2.00:ALX1:ALX3:ALX4:ARX:BARHL1:BARHL2:BARX1:BARX2:BSX:DLX1:DLX2:DLX3:DLX4:DLX5:DLX6:DRGX:EMX1:EMX2:EN1:EN2:ESX1:EVX1:EVX2:GBX1:GBX2:GSX1:GSX2:HESX1:HMX1:HMX2:HMX3:HOXA1:HOXA2:HOXA3:HOXA4:HOXA5:HOXB1:HOXB2:HOXB3:HOXB4:HOXB5:HOXC4:HOXC5:HOXD1:HOXD3:HOXD4:ISX:LBX1:LBX2:LHX2:LHX3:LHX4:LHX9:MEOX1:MEOX2:MIXL1:MNX1:MSX1:MSX2:NANOG:NANOGP8:NKX1-1:NKX1-2:NOBOX:NOTO:OTP:PDX1:PHOX2A:PHOX2B:PROP1:PRRX…	NNTAATTR	1301	3299
M05092_2.00:ARX:BARHL1:BARHL2:BARX1:BARX2:BSX:DLX1:DLX2:DLX3:DLX4:DLX5:DLX6:EMX1:EMX2:ESX1:EVX1:EVX2:GBX1:GBX2:HMX1:HMX2:HMX3:HOXA2:HOXB2:LBX1:LBX2:MEOX1:MEOX2:MNX1:MSX1:MSX2:NANOG:NANOGP8:NKX1-1:NKX1-2:PDX1:RAX:RAX2:TLX1:TLX2:TLX3:UNCX:VAX1:VAX2	STAATTGS	1302	1933
M03717_2.00:ONECUT1:ONECUT2:ONECUT3	DTTATTGATTTTT	1303	476
M01747_2.00:HES5	GVCACGTGBC	1304	2177
M05937_2.00:TFAP4	RAMCAGCTGAT	1305	3915
M02384_2.00:MYRF	TGGTACCR	1306	6187
M03561_2.00:EOMES:TBR1:TBX21	AAGGTGTGAAA	1307	6006
M05757_2.00:LEF1:TCF7:TCF7L1:TCF7L2	ACATCAAAG	1308	4114
M00752_2.00:MLX	CACGTGNHN	1309	165
M11170_2.00:ESR1:ESR2:ESRRA:ESRRB:ESRRG	HYTYCAAGGTCAHGG	1310	4771
M08811_2.00:MAF:MAFA:MAFB:MAFG:MAFK:NRL	CTGASTCAGCA	1311	3691
M08847_2.00:MAF:MAFA:MAFB:MAFG:MAFK:NRL	CTGASTCAGCA	1312	3643
M08976_2.00:GLI1:GLI2:GLI3	RGACCACCCASR	1313	5163
M05886_2.00:AR:NR3C1:NR3C2:PGR	RGTACATTNTGTTCY	1314	3911
M05398_2.00:HOXA10:HOXA11:HOXA6:HOXA9:HOXB6:HOXB8:HOXB9:HOXC10:HOXC11:HOXC12:HOXC6:HOXC8:HOXC9:HOXD10:HOXD11:HOXD12:HOXD8:HOXD9	KGTCGTAAAHY	1315	1453
M00650_2.00:MYT1L:ST18	AAAGTTTG	1316	6291
M06055_2.00:YY1	RGCCGCCATTTTGKH	1317	638
M08016_2.00:STAT3	CATTTCCYGGAAD	1318	3400
M01495_2.00:ELF1:ELF2:ELF4:ELK1:ELK3:ELK4:ERF:ERG:ETS1:ETS2:ETV1:ETV2:ETV3:ETV3L:ETV4:ETV5:ETV6:FEV:FLI1:GABPA	NACCGGAARY	1319	2456
M03148_2.00:MEIS1:MEIS2:MEIS3:PKNOX1:PKNOX2:TGIF1:TGIF2	TTGACAGS	1320	2300
M06276_2.00:ALX1:ALX3:ALX4:ARX:BARX1:BARX2:BSX:DLX1:DLX2:DLX3:DLX4:DLX5:DLX6:DRGX:EMX1:EMX2:EN1:EN2:ESX1:EVX1:EVX2:GBX1:GBX2:GSX1:GSX2:HMX1:HMX3:HOXA1:HOXA2:HOXA3:HOXA4:HOXA5:HOXA7:HOXB1:HOXB2:HOXB3:HOXB4:HOXB5:HOXB7:HOXC4:HOXC5:HOXD1:HOXD3:HOXD4:ISX:LHX2:LHX3:LHX4:LHX9:MEOX1:MEOX2:MIXL1:MNX1:MSX1:MSX2:NANOG:NANOGP8:NKX1-1:NKX1-2:NOTO:OTP:PDX1:PHOX2A:PHOX2B:PROP1:PRRX1:PRRX2:RAX:RAX2:SEBOX:SHOX:S…	NCCTAATGA	1321	1794
M09616_2.00:NR2C1:NR2C2:NR2F1:NR2F2:NR2F6:NR5A1:NR5A2:RARA:RARB:RARG:RORA:RORB:RORC:RXRA:RXRB:RXRG	BTCAAGGTCA	1322	5504
M09183_2.00:CRX:DMBX1:DPRX:GSC:GSC2:OTX1:OTX2:PITX1:PITX2:PITX3:TPRX1	TTAATCCYYTTA	1323	116
M11124_2.00:AR:NR3C1:NR3C2:PGR	DGGGHHCAHTSTGTTCTHN	1324	4949
M09326_2.00:AR:NR3C1:NR3C2:PGR	RGAACABTCTGTTCY	1325	5023
M05258_2.00:ALX1:ALX3:ALX4:ARX:BARX1:BARX2:BSX:DLX2:DLX3:DRGX:EMX1:EMX2:EN1:EN2:ESX1:EVX1:EVX2:GBX1:GBX2:GSX1:GSX2:HESX1:HOXA2:HOXA3:HOXB2:HOXB3:HOXD3:ISX:LBX1:LBX2:LHX1:LHX2:LHX3:LHX4:LHX5:LHX6:LHX8:LHX9:LMX1A:LMX1B:MEOX1:MIXL1:MNX1:MSX1:MSX2:NKX1-1:NKX1-2:NOBOX:NOTO:OTP:PDX1:PHOX2A:PHOX2B:PROP1:PRRX1:PRRX2:RAX:RAX2:SEBOX:SHOX:SHOX2:UNCX:VAX1:VAX2:VSX1:VSX2:ZFHX2	NTAAYGMN	1326	672
M01807_2.00:ATF3:JDP2	GATGACGT	1327	1807
M04091_2.00:HES1:HES4	CVCACGYRCC	1328	2905
M05249_2.00:CDX1:CDX2:CDX4	VTTTATGGC	1329	592
M07949_2.00:EHF:ELF1:ELF2:ELF3:ELF4:ELF5:ELK1:ELK3:ELK4:ERF:ERG:ETS1:ETS2:ETV1:ETV2:ETV3:ETV3L:ETV4:ETV5:ETV6:ETV7:FEV:FLI1:GABPA:SPDEF	ACCCGGAAGTG	1330	3616
M04895_2.00:ALX1:ALX3:ALX4:ARX:BARHL1:BARHL2:BARX1:BARX2:BSX:DLX1:DLX2:DLX3:DLX4:DLX5:DLX6:DRGX:EMX1:EMX2:EN1:EN2:ESX1:EVX1:EVX2:GBX1:GBX2:GSX1:GSX2:HESX1:HOXA2:HOXA3:HOXB2:HOXB3:HOXD3:ISX:LBX1:LBX2:LHX1:LHX2:LHX3:LHX4:LHX5:LHX6:LHX8:LHX9:LMX1A:LMX1B:MEOX1:MIXL1:MNX1:MSX1:MSX2:NKX1-1:NKX1-2:NOBOX:NOTO:OTP:PDX1:PHOX2A:PHOX2B:PROP1:PRRX1:PRRX2:RAX:RAX2:SEBOX:SHOX:SHOX2:UNCX:VAX1:VAX2:VSX1:VSX2:ZFHX…	TTAATTAG	1331	6661
M08578_2.00:HSF2:HSF4	GAANNTTVTAGAA	1332	3884
M06331_2.00:ALX1:ALX3:ALX4:ARX:BARX1:BARX2:BSX:DLX1:DLX2:DLX3:DLX4:DLX5:DLX6:DRGX:EMX1:EMX2:EN1:EN2:ESX1:EVX1:EVX2:GBX1:GBX2:GSX1:GSX2:HESX1:HOXA1:HOXA2:HOXA3:HOXB1:HOXB2:HOXB3:HOXD3:ISX:LBX1:LBX2:LHX2:LHX3:LHX4:LHX6:LHX8:LHX9:LMX1A:LMX1B:MEOX1:MIXL1:MNX1:MSX1:MSX2:NKX1-1:NKX1-2:NOBOX:NOTO:OTP:PDX1:PHOX2A:PHOX2B:PROP1:PRRX1:PRRX2:RAX:RAX2:SEBOX:SHOX:SHOX2:UNCX:VAX1:VAX2:VSX1:VSX2:ZFHX2:ZFHX3	NTTAATTR	1333	2972
M00358_2.00:PAX3:PAX7	VATTANN	1334	3335
M04272_2.00:FOS:FOSB:FOSL1:FOSL2	GATGACGTCATC	1335	7188
M09850_2.00:MYC	RACCACGTGCTC	1336	5298
M10315_2.00:ZNF615	GGGSCGCAGBYCTTT	1337	4601
M04566_2.00:ZIC1:ZIC2:ZIC3:ZIC4	YRCCCCCCGCYGYGC	1338	1198
M06321_2.00:ALX1:ALX3:ALX4:ARX:BARX1:BARX2:BSX:DLX2:DLX3:DRGX:EMX1:EMX2:EN1:EN2:ESX1:EVX1:EVX2:GBX1:GBX2:GSX1:GSX2:HESX1:HOXA2:HOXA3:HOXB2:HOXB3:HOXD3:ISX:LBX1:LBX2:LHX1:LHX2:LHX3:LHX4:LHX5:LHX6:LHX8:LHX9:LMX1A:LMX1B:MEOX1:MIXL1:MNX1:MSX1:MSX2:NKX1-1:NKX1-2:NOBOX:NOTO:OTP:PDX1:PHOX2A:PHOX2B:PROP1:PRRX1:PRRX2:RAX:RAX2:SEBOX:SHOX:SHOX2:UNCX:VAX1:VAX2:VSX1:VSX2:ZFHX2:ZFHX3	AMTAATTA	1339	3988
M02888_2.00:KLF14:KLF16	GCCACGCCCCC	1340	581
M06268_2.00:SIX1:SIX2:SIX4:SIX5	ARTGATA	1341	806
M08023_2.00:GLI2:GLI3	RGACCACCCAS	1342	3406
M10507_2.00:ELF1:ELF2:ELF4:ELK1:ELK3:ELK4:ERF:ERG:ETS1:ETS2:ETV1:ETV2:ETV3:ETV3L:ETV4:ETV5:FEV:FLI1:GABPA	RCCGGAAGTGCA	1343	505
M03125_2.00:BARX1:BARX2:BSX:EMX1:EMX2:EN1:EN2:EVX1:EVX2:GBX1:GBX2:GSX1:GSX2:HMX1:HMX2:HMX3:HOXA1:HOXA2:HOXA3:HOXA4:HOXA5:HOXA6:HOXA7:HOXA9:HOXB1:HOXB2:HOXB3:HOXB4:HOXB5:HOXB6:HOXB7:HOXB8:HOXB9:HOXC4:HOXC5:HOXC6:HOXC8:HOXC9:HOXD1:HOXD3:HOXD4:HOXD8:HOXD9:ISX:MEOX1:MEOX2:MNX1:NKX1-1:NKX1-2:NOTO:OTP:PDX1:VAX1:VAX2:VENTX	NYTAATTANY	1344	3245
M11198_2.00:TP53	AGACATGYCY	1345	2687
M09843_2.00:BHLHE40:BHLHE41	CSCACGTGACC	1346	1986
M07676_2.00:ZNF267	CCTCYSCACAKGCCGBCAGGN	1347	4212
M08259_2.00:ZNF322	GAGCCTGSTACWGAGCC	1348	3581
M05195_2.00:ALX1:ALX3:ALX4:ARX:BARX1:BARX2:BSX:DLX2:DLX3:DLX5:DRGX:EMX1:EMX2:EN1:EN2:ESX1:EVX1:EVX2:GBX1:GBX2:GSX1:GSX2:HESX1:HOXA2:HOXA3:HOXB2:HOXB3:HOXD3:ISX:LBX1:LBX2:LHX1:LHX2:LHX3:LHX4:LHX5:LHX6:LHX8:LHX9:LMX1A:LMX1B:MEOX1:MIXL1:MNX1:MSX1:MSX2:NKX1-1:NKX1-2:NOBOX:NOTO:OTP:PDX1:PHOX2A:PHOX2B:PROP1:PRRX1:PRRX2:RAX:RAX2:SEBOX:SHOX:SHOX2:UNCX:VAX1:VAX2:VSX1:VSX2:ZFHX2:ZFHX3	TTAATTAG	1349	6711
M10135_2.00:MZF1	GTGGGGAGGR	1350	1461
M00167_2.00:GATA1:GATA2:GATA3:GATA4:GATA5:GATA6	NNHGATAAV	1351	3167
M09669_2.00:FOXC1:FOXC2:FOXD1:FOXD2:FOXD3:FOXD4:FOXD4L1:FOXD4L3:FOXD4L4:FOXD4L5:FOXD4L6:FOXE1:FOXG1:FOXI1:FOXI2:FOXI3:FOXJ3:FOXK2:FOXL1:FOXL2:FOXS1	ATGTMAACACACC	1352	5497
M05321_2.00:ALX1:ALX3:ALX4:ARX:BARHL1:BARHL2:DRGX:ESX1:GBX1:GBX2:HESX1:HMX1:HMX2:HMX3:ISX:LBX1:LBX2:MEOX1:MEOX2:MIXL1:MSX1:MSX2:PHOX2A:PHOX2B:PROP1:PRRX1:PRRX2:RAX:RAX2:SHOX:SHOX2:TLX2:UNCX:VENTX:VSX1:VSX2	TTAACGAG	1353	398
M00231_2.00:EGR1:EGR2:EGR3	CCCMCGCA	1354	1317
M00391_2.00:HOXA10:HOXA5:HOXA6:HOXA7:HOXA9:HOXB5:HOXB6:HOXB7:HOXB8:HOXB9:HOXC10:HOXC5:HOXC6:HOXC8:HOXC9:HOXD10:HOXD8:HOXD9	TTWATKRBN	1355	1417
M06253_2.00:MEIS1:MEIS2:MEIS3:PKNOX1:PKNOX2:TGIF1:TGIF2	NTTGACAG	1356	3289
M04278_2.00:MAF:MAFA:MAFB:NRL	YGTCAGCANWWTN	1357	7194
M01720_2.00:ARNT:ARNT2	KCACRTGAAT	1358	2648
M08401_2.00:ZNF8	VHTVTGGTAYGYCHAKGM	1359	3890
M10736_2.00:ALX1:ALX3:ALX4:ARX:BARHL1:BARHL2:BARX1:BARX2:BSX:DRGX:EMX1:EMX2:EN1:EN2:ESX1:EVX1:EVX2:GBX1:GBX2:GSX1:GSX2:HESX1:HOXA1:HOXA2:HOXA3:HOXA4:HOXA5:HOXB1:HOXB2:HOXB3:HOXB4:HOXB5:HOXC4:HOXC5:HOXD1:HOXD3:HOXD4:LBX1:MEOX1:MEOX2:MIXL1:MNX1:MSX1:MSX2:NANOG:NANOGP8:NKX1-1:NKX1-2:PDX1:PHOX2A:PHOX2B:PROP1:PRRX1:PRRX2:RAX:RAX2:SHOX:SHOX2:TLX1:TLX3:UNCX:VAX1:VAX2:VENTX:VSX1:VSX2	WAATTAAATT	1360	4575
M04298_2.00:CREB3L2:CREB3L4	YGCCACGTCACC	1361	7279
M07604_2.00:ZNF222	GCTGACATB	1362	696
M08365_2.00:ZSCAN30	GCCWGCRGCCHBCMS	1363	266
M05287_2.00:SIX1:SIX2:SIX4:SIX5	MCGTATCRYY	1364	7044
M09053_2.00:EHF:ELF1:ELF2:ELF3:ELF4:ELF5:ETV6:ETV7:FEV	RAACCAGGAAGTRGS	1365	5136
M09071_2.00:EHF:ELF1:ELF2:ELF3:ELF4:ELF5:ETV6:ETV7:FEV	RAACCAGGAAGTRGS	1366	5148
M10173_2.00:KLF1:KLF12:KLF2:KLF3:KLF4:KLF5:KLF6:KLF7:KLF8	CCCCACCCMG	1367	2460
M01503_2.00:DLX3	HTAATTAB	1368	2937
M09806_2.00:TFAP4	CWCAGCTGGT	1369	5489
M00198_2.00:LEF1:TCF7:TCF7L1:TCF7L2	ASATCAAAGR	1370	6326
M06304_2.00:ALX1:ALX3:ALX4:ARX:DRGX:EN1:EN2:ESX1:ISX:LHX2:LHX3:LHX4:LHX6:LHX8:LHX9:LMX1A:LMX1B:MIXL1:NOBOX:OTP:PHOX2A:PHOX2B:PROP1:PRRX1:PRRX2:RAX:RAX2:SEBOX:SHOX:SHOX2:UNCX:VSX1:VSX2:ZFHX2	YTAATTA	1371	2396
M05185_2.00:NKX6-1:NKX6-2:NKX6-3	DTAATTRH	1372	1598
M05174_2.00:ALX1:ALX3:ALX4:ARX:DRGX:EMX1:EMX2:EN1:EN2:ESX1:GBX1:GBX2:HESX1:ISX:LHX1:LHX2:LHX3:LHX4:LHX5:LHX6:LHX8:LHX9:LMX1A:LMX1B:MIXL1:MSX1:MSX2:NOBOX:NOTO:OTP:PHOX2A:PHOX2B:PROP1:PRRX1:PRRX2:RAX:RAX2:SEBOX:SHOX:SHOX2:UNCX:VAX1:VAX2:VSX1:VSX2:ZFHX2	YTAATTAG	1373	6700
M03133_2.00:HOXA10:HOXA11:HOXA9:HOXB9:HOXC10:HOXC11:HOXC12:HOXC9:HOXD10:HOXD11:HOXD12:HOXD9	GGTCGTAAAAN	1374	914
M04445_2.00:OVOL2	DWWCCGTTAYNYN	1375	7601
M10485_2.00:EHF:ELF1:ELF2:ELF3:ELF4:ELF5:ELK1:ELK3:ELK4:ERF:ERG:ETS1:ETS2:ETV1:ETV2:ETV3:ETV3L:ETV4:ETV5:ETV6:ETV7:FEV:FLI1:GABPA:SPDEF	DVCAGGAAGTGS	1376	1785
M04919_2.00:ALX1:ALX3:ALX4:ARX:BARX1:BARX2:BSX:DLX2:DLX3:DLX5:DRGX:EMX1:EMX2:EN1:EN2:ESX1:EVX1:EVX2:GBX1:GBX2:GSX1:GSX2:HESX1:HOXA2:HOXA3:HOXB2:HOXB3:HOXD3:ISX:LBX1:LBX2:LHX1:LHX2:LHX3:LHX4:LHX5:LHX6:LHX8:LHX9:LMX1A:LMX1B:MEOX1:MIXL1:MNX1:MSX1:MSX2:NKX1-1:NKX1-2:NOBOX:NOTO:OTP:PDX1:PHOX2A:PHOX2B:PROP1:PRRX1:PRRX2:RAX:RAX2:SEBOX:SHOX:SHOX2:UNCX:VAX1:VAX2:VSX1:VSX2:ZFHX2:ZFHX3	TTAAYGHD	1377	801
M09607_2.00:AR:NR3C1:NR3C2:PGR	NRGVACABNVTGTYCY	1378	5428
M01558_2.00:SRF	CNAAWNNGGA	1379	2959
M11364_2.00:STAT6	TAWTTCCD	1380	2784
M04801_2.00:ELF1:ELF2:ELF4:ELK1:ELK3:ELK4:ERF:ERG:ETS1:ETS2:ETV1:ETV2:ETV3:ETV3L:ETV4:ETV5:FEV:FLI1:GABPA	RCAGGAAGGAAGTG	1381	823
M04713_2.00:EHF:ELF1:ELF2:ELF3:ELF4:ELF5:ETV6:ETV7:SPIC	AYTTCCSGGAART	1382	7161
M03547_2.00:EOMES:TBR1:TBX21	RAGGTGTGAA	1383	5961
M08197_2.00:E2F1:E2F2:E2F3:E2F4:E2F5:E2F6	SGCGCGAAAW	1384	3488
M09052_2.00:ELF1:ELF2:ELF4:ELK1:ELK3:ELK4:ERF:ERG:ETS1:ETS2:ETV1:ETV2:ETV3:ETV3L:ETV4:ETV5:FEV:FLI1:GABPA	RGRCAGGAAGTGG	1385	419
M10676_2.00:ALX1:ALX3:ALX4:ARX:BARX1:BARX2:BSX:DLX1:DLX2:DLX3:DLX4:DLX5:DLX6:DRGX:EMX1:EMX2:EN1:EN2:ESX1:EVX1:EVX2:GBX1:GBX2:GSX1:GSX2:HESX1:HOXA2:HOXA3:HOXB2:HOXB3:HOXD3:ISX:LBX1:LBX2:LHX1:LHX2:LHX3:LHX4:LHX5:LHX6:LHX8:LHX9:LMX1A:LMX1B:MEOX1:MIXL1:MNX1:MSX1:MSX2:NKX1-1:NKX1-2:NOBOX:NOTO:OTP:PDX1:PHOX2A:PHOX2B:PROP1:PRRX1:PRRX2:RAX:RAX2:SEBOX:SHOX:SHOX2:UNCX:VAX1:VAX2:VSX1:VSX2:ZFHX2:ZFHX3	NGCTAATTAGCBHW	1386	4512
M00418_2.00:CRX:DMBX1:DPRX:GSC:GSC2:OTX1:OTX2:PITX1:PITX2:PITX3:TPRX1	NTAATCCN	1387	1588
M07589_2.00:ZNF189	CYKCYSTTCCMB	1388	1328
M03555_2.00:TBX15:TBX18:TBX20:TBX22	AGGTGTGA	1389	2073
M00500_2.00:MEIS1:MEIS2:MEIS3:PKNOX1:PKNOX2:TGIF1:TGIF2:TGIF2LX:TGIF2LY	NNTGACAGNH	1390	6254
M10678_2.00:ALX1:ALX3:ALX4:ARX:BARHL1:BARHL2:BARX1:BARX2:BSX:DLX1:DLX2:DLX3:DLX4:DLX5:DLX6:DRGX:EMX1:EMX2:EN1:EN2:ESX1:EVX1:EVX2:GBX1:GBX2:GSX1:GSX2:HESX1:HMX1:HMX2:HMX3:HOXA1:HOXA2:HOXA3:HOXB1:HOXB2:HOXB3:HOXD1:HOXD3:ISX:LBX1:LBX2:LHX1:LHX2:LHX3:LHX4:LHX5:LHX9:MEOX1:MEOX2:MIXL1:MNX1:MSX1:MSX2:NANOG:NANOGP8:NKX1-1:NKX1-2:NOBOX:OTP:PDX1:PHOX2A:PHOX2B:PROP1:PRRX1:PRRX2:RAX:RAX2:SEBOX:SHOX:SHOX2:UNC…	TAATTAA	1391	6233
M07691_2.00:ZNF548	CCTGCHGCCACCBTGVYCYTG	1392	4222
M10651_2.00:ALX1:ALX3:ALX4:ARX:BARX1:BARX2:BSX:DLX1:DLX2:DLX3:DLX4:DLX5:DLX6:DRGX:EMX1:EMX2:EN1:EN2:ESX1:EVX1:EVX2:GBX1:GBX2:GSX1:GSX2:HMX1:HMX3:HOXA1:HOXA2:HOXA3:HOXA4:HOXA5:HOXA7:HOXB1:HOXB2:HOXB3:HOXB4:HOXB5:HOXB7:HOXC4:HOXC5:HOXD1:HOXD3:HOXD4:ISX:LHX3:LHX4:MEOX1:MEOX2:MIXL1:MNX1:MSX1:MSX2:NANOG:NANOGP8:NKX1-1:NKX1-2:NOTO:OTP:PDX1:PHOX2A:PHOX2B:PROP1:PRRX1:PRRX2:RAX:RAX2:SEBOX:SHOX:SHOX2:UNCX:…	CVTAWTDKB	1393	1159
M05097_2.00:SIX1:SIX2:SIX4:SIX5	NNYGATACGB	1394	1996
M03833_2.00:ALX1:ALX3:ALX4:ARX:BARHL1:BARHL2:BARX1:BARX2:BSX:DLX1:DLX2:DLX3:DLX4:DLX5:DLX6:DRGX:EMX1:EMX2:EN1:EN2:ESX1:EVX1:EVX2:GBX1:GBX2:GSX1:GSX2:HMX1:HMX2:HMX3:HOXA1:HOXA2:HOXA3:HOXA4:HOXA5:HOXB1:HOXB2:HOXB3:HOXB4:HOXB5:HOXC12:HOXC4:HOXC5:HOXD1:HOXD3:HOXD4:LBX1:LBX2:LHX1:LHX5:MEOX1:MEOX2:MIXL1:MNX1:MSX1:MSX2:NANOG:NANOGP8:NKX1-1:NKX1-2:PDX1:PHOX2A:PHOX2B:PROP1:PRRX1:PRRX2:RAX:RAX2:SHOX:SHOX2:…	SSTAATTACS	1395	5906
M05106_2.00:HOXA10:HOXA11:HOXA5:HOXA6:HOXA7:HOXA9:HOXB5:HOXB6:HOXB8:HOXB9:HOXC10:HOXC11:HOXC5:HOXC6:HOXC8:HOXC9:HOXD10:HOXD11:HOXD8:HOXD9	GTTTTATKGC	1396	303
M04689_2.00:DMRT1:DMRT2:DMRT3:DMRTA2:DMRTC2	AATGTAKCAATT	1397	7516
M01744_2.00:TCFL5	NBCDCGHGVN	1398	1861
M09869_2.00:USF1:USF2	CCACGTGH	1399	1146
M07757_2.00:ZNF783	CSGCGKCC	1400	667
M05794_2.00:EOMES:TBR1:TBX21	RAGGTGTGAA	1401	4136
M03173_2.00:ALX1:ALX3:ALX4:ARX:BARX1:BARX2:BSX:DLX2:DLX3:DLX5:DRGX:EMX1:EMX2:EN1:EN2:ESX1:EVX1:EVX2:GBX1:GBX2:GSX1:GSX2:HESX1:HOXA2:HOXA3:HOXB2:HOXB3:HOXD3:ISX:LBX1:LBX2:LHX1:LHX2:LHX3:LHX4:LHX5:LHX6:LHX8:LHX9:LMX1A:LMX1B:MEOX1:MIXL1:MNX1:MSX1:MSX2:NKX1-1:NKX1-2:NOBOX:NOTO:OTP:PDX1:PHOX2A:PHOX2B:PROP1:PRRX1:PRRX2:RAX:RAX2:SEBOX:SHOX:SHOX2:UNCX:VAX1:VAX2:VSX1:VSX2:ZFHX2:ZFHX3	KBTAATTRRA	1402	5730
M05295_2.00:ALX1:ALX3:ALX4:ARX:BARHL1:BARHL2:BARX1:BARX2:BSX:DRGX:EMX1:EMX2:EN1:EN2:ESX1:EVX1:EVX2:GBX1:GBX2:GSX1:GSX2:HESX1:HOXA1:HOXA2:HOXA3:HOXA4:HOXA5:HOXB1:HOXB2:HOXB3:HOXB4:HOXB5:HOXC4:HOXC5:HOXD1:HOXD3:HOXD4:LBX1:MEOX1:MEOX2:MIXL1:MNX1:MSX1:MSX2:NANOG:NANOGP8:NKX1-1:NKX1-2:PDX1:PHOX2A:PHOX2B:PROP1:PRRX1:PRRX2:RAX:RAX2:SHOX:SHOX2:TLX1:TLX3:UNCX:VAX1:VAX2:VENTX:VSX1:VSX2	STAATTAS	1403	7030
M06257_2.00:ALX1:ALX3:ALX4:ARX:BARX1:BARX2:BSX:DLX1:DLX2:DLX3:DLX4:DLX5:DLX6:DRGX:EMX1:EMX2:EN1:EN2:ESX1:EVX1:EVX2:GBX1:GBX2:GSX1:GSX2:HESX1:HMX1:HMX3:HOXA1:HOXA2:HOXA3:HOXA4:HOXA5:HOXB1:HOXB2:HOXB3:HOXB4:HOXB5:HOXC4:HOXC5:HOXD1:HOXD3:HOXD4:ISX:LBX1:LBX2:LHX2:LHX3:LHX4:LHX6:LHX8:LHX9:LMX1A:LMX1B:MEOX1:MIXL1:MNX1:MSX1:MSX2:NKX1-1:NKX1-2:NOBOX:NOTO:OTP:PDX1:PHOX2A:PHOX2B:PROP1:PRRX1:PRRX2:RAX:RAX2:…	NTTAATTRR	1404	3143
M05103_2.00:ALX1:ALX3:ALX4:ARX:BARX1:BARX2:BSX:DLX1:DLX2:DLX3:DLX4:DLX5:DLX6:DRGX:EMX1:EMX2:EN1:EN2:ESX1:EVX1:EVX2:GBX1:GBX2:GSX1:GSX2:HMX1:HMX3:HOXA1:HOXA2:HOXA3:HOXA4:HOXA5:HOXA7:HOXB1:HOXB2:HOXB3:HOXB4:HOXB5:HOXB7:HOXC4:HOXC5:HOXD1:HOXD3:HOXD4:ISX:LHX3:LHX4:MEOX1:MEOX2:MIXL1:MNX1:MSX1:MSX2:NANOG:NANOGP8:NKX1-1:NKX1-2:NOTO:OTP:PDX1:PHOX2A:PHOX2B:PROP1:PRRX1:PRRX2:RAX:RAX2:SEBOX:SHOX:SHOX2:UNCX:…	CTAATTAC	1405	6722
M00114_2.00:TFAP2A:TFAP2B:TFAP2C:TFAP2D:TFAP2E	THGCCTSAGG	1406	1113
M07971_2.00:PBX3	GBCRGCCAATCAGRR	1407	3565
M09430_2.00:TBX15:TBX18:TBX20:TBX4:TBX5	RGGTGHTGACAGSH	1408	5075
M10327_2.00:ZNF718	NGGGGCATCAGM	1409	4611
M04945_2.00:CRX:DLX1:DLX2:DLX4:DLX5:EMX1:LHX2:LHX9:PITX1:PITX2:VAX1:VSX1	NTAATTAG	1410	6676
M00467_2.00:ALX1:ALX3:ALX4:ARX:BARHL1:BARHL2:BARX1:BARX2:BSX:DLX1:DLX2:DLX3:DLX4:DLX5:DLX6:DRGX:EMX1:EMX2:EN1:EN2:ESX1:EVX1:EVX2:GBX1:GBX2:GSX1:GSX2:HESX1:HOXA2:HOXA3:HOXB2:HOXB3:HOXD3:ISX:LBX1:LBX2:LHX1:LHX2:LHX3:LHX4:LHX5:LHX6:LHX8:LHX9:LMX1A:LMX1B:MEOX1:MIXL1:MNX1:MSX1:MSX2:NKX1-1:NKX1-2:NOBOX:NOTO:OTP:PDX1:PHOX2A:PHOX2B:PROP1:PRRX1:PRRX2:RAX:RAX2:SEBOX:SHOX:SHOX2:UNCX:VAX1:VAX2:VSX1:VSX2:ZFHX…	HTAATTRR	1411	3020
M02088_2.00:ALX1:ALX3:ALX4:ARX:BARHL1:BARHL2:BARX1:BARX2:BSX:DLX2:DRGX:EMX1:EMX2:EN1:EN2:ESX1:EVX1:EVX2:GBX1:GBX2:GSX1:GSX2:HESX1:HMX1:HMX2:HMX3:HOXA1:HOXA2:HOXA3:HOXA4:HOXA5:HOXB1:HOXB2:HOXB3:HOXB4:HOXB5:HOXC4:HOXC5:HOXD3:HOXD4:LHX2:LHX3:LHX4:LHX9:MEOX1:MEOX2:MIXL1:MNX1:MSX1:MSX2:NKX1-1:NKX1-2:NOTO:OTP:PDX1:PHOX2A:PHOX2B:PROP1:PRRX1:PRRX2:RAX:RAX2:SEBOX:SHOX:SHOX2:TLX1:TLX2:TLX3:UNCX:VAX1:VAX2:V…	VYTAATTASB	1412	2568
M04803_2.00:SPI1:SPIB:SPIC	DAWGCGGAAGTR	1413	6867
M03208_2.00:HOXA10:HOXA11:HOXC10:HOXC11:HOXC12:HOXD10:HOXD11:HOXD12:MEOX2	RGTCGTAAAAH	1414	5684
M04942_2.00:CRX:DLX1:DLX2:DLX4:DLX5:EMX1:LHX2:LHX9:PITX1:PITX2:VAX1:VSX1	NTAAYGAG	1415	656
M10748_2.00:PBX1:PBX2:PBX3:PBX4	ATCAATCAA	1416	498
M06506_2.00:ALX1:ALX3:ALX4:ARX:BARHL1:BARHL2:BARX1:BARX2:BSX:DLX1:DLX2:DLX3:DLX4:DLX5:DLX6:DRGX:EMX1:EMX2:EN1:EN2:ESX1:EVX1:EVX2:GBX1:GBX2:GSX1:GSX2:HESX1:HOXA2:HOXA3:HOXA4:HOXB2:HOXB3:HOXB4:HOXC4:HOXC5:HOXD3:HOXD4:ISX:LBX1:LBX2:LHX1:LHX2:LHX3:LHX4:LHX5:LHX6:LHX8:LHX9:LMX1A:LMX1B:MEOX1:MIXL1:MNX1:MSX1:MSX2:NKX1-1:NKX1-2:NOBOX:NOTO:OTP:PDX1:PHOX2A:PHOX2B:PROP1:PRRX1:PRRX2:RAX:RAX2:SEBOX:SHOX:SHOX2…	TTAATTR	1417	3151
M06338_2.00:ALX1:ALX3:ALX4:ARX:BARX1:BARX2:BSX:DLX2:DLX3:DRGX:EMX1:EMX2:EN1:EN2:ESX1:EVX1:EVX2:GBX1:GBX2:GSX1:GSX2:HESX1:HOXA2:HOXA3:HOXB2:HOXB3:HOXD3:ISX:LBX1:LBX2:LHX1:LHX2:LHX3:LHX4:LHX5:LHX6:LHX8:LHX9:LMX1A:LMX1B:MEOX1:MIXL1:MNX1:MSX1:MSX2:NKX1-1:NKX1-2:NOBOX:NOTO:OTP:PDX1:PHOX2A:PHOX2B:PROP1:PRRX1:PRRX2:RAX:RAX2:SEBOX:SHOX:SHOX2:UNCX:VAX1:VAX2:VSX1:VSX2:ZFHX2	TTAATTA	1418	3150
M05101_2.00:ALX1:ALX3:ALX4:ARX:BARX1:BARX2:BSX:DLX1:DLX2:DLX3:DLX4:DLX5:DLX6:DRGX:EMX1:EMX2:EN1:EN2:ESX1:EVX1:EVX2:GBX1:GBX2:GSX1:GSX2:HMX1:HMX3:HOXA1:HOXA2:HOXA3:HOXA4:HOXA5:HOXA7:HOXB1:HOXB2:HOXB3:HOXB4:HOXB5:HOXB7:HOXC4:HOXC5:HOXD1:HOXD3:HOXD4:ISX:LHX3:LHX4:MEOX1:MEOX2:MIXL1:MNX1:MSX1:MSX2:NANOG:NANOGP8:NKX1-1:NKX1-2:NOTO:OTP:PDX1:PHOX2A:PHOX2B:PROP1:PRRX1:PRRX2:RAX:RAX2:SEBOX:SHOX:SHOX2:UNCX:…	CTAATTAC	1419	6736
M00777_2.00:KLF13:KLF9	ACCGTTAB	1420	6298
M09861_2.00:TCF12:TCF3:TCF4	AGGTGCG	1421	2144
M05316_2.00:IRX2:IRX4:IRX5	ACGYGTWNWACGCGT	1422	7028
M01752_2.00:USF2	MMCACGTGAY	1423	1590
M05777_2.00:LEF1:TCF7:TCF7L1:TCF7L2	ASATCAAAG	1424	4126
M04129_2.00:CLOCK	GMCACGTGYN	1425	7377
M01928_2.00:DMRT1:DMRT2:DMRT3:DMRTA2:DMRTB1:DMRTC2	AWTGTADCNA	1426	3227
M06365_2.00:ALX1:ALX3:ALX4:ARX:BARHL1:BARHL2:BARX1:BARX2:BSX:DLX1:DLX2:DLX3:DLX4:DLX5:DLX6:DRGX:EMX1:EMX2:EN1:EN2:ESX1:EVX1:EVX2:GBX1:GBX2:GSX1:GSX2:HESX1:HMX1:HMX2:HMX3:HOXA1:HOXA2:HOXA3:HOXA4:HOXA5:HOXA6:HOXB1:HOXB2:HOXB3:HOXB4:HOXB5:HOXB6:HOXB8:HOXC4:HOXC5:HOXC6:HOXD1:HOXD3:HOXD4:HOXD8:ISX:LHX1:LHX3:LHX4:LHX5:MEOX1:MEOX2:MIXL1:MNX1:MSX1:MSX2:NANOG:NANOGP8:NKX1-1:NKX1-2:NOTO:OTP:PDX1:PHOX2A:PHO…	TAATTR	1427	2415
M10779_2.00:HOXA10:HOXA11:HOXA6:HOXA9:HOXB6:HOXB8:HOXB9:HOXC10:HOXC11:HOXC12:HOXC5:HOXC6:HOXC8:HOXC9:HOXD10:HOXD11:HOXD12:HOXD8:HOXD9	VSNTTTATGGCNVN	1428	436
M05238_2.00:ALX1:ALX3:ALX4:ARX:BARX1:BARX2:BSX:DLX1:DLX2:DLX3:DLX4:DLX5:DLX6:DRGX:EMX1:EMX2:EN1:EN2:ESX1:EVX1:EVX2:GBX1:GBX2:GSX1:GSX2:HESX1:HMX1:HMX3:HOXA1:HOXA2:HOXA3:HOXA4:HOXA5:HOXB1:HOXB2:HOXB3:HOXB4:HOXB5:HOXC4:HOXC5:HOXD1:HOXD3:HOXD4:ISX:LHX2:LHX3:LHX4:LHX6:LHX8:LHX9:LMX1A:LMX1B:MEOX1:MIXL1:MNX1:MSX1:MSX2:NKX1-1:NKX1-2:NOBOX:NOTO:OTP:PDX1:PHOX2A:PHOX2B:PROP1:PRRX1:PRRX2:RAX:RAX2:SEBOX:SHOX…	RTTAAYGAB	1429	842
M07606_2.00:ZNF714	GCRKTGCTGCTS	1430	4412
M06498_2.00:ISL1:ISL2:NOTO:SHOX:SHOX2:VSX1	TTAATKG	1431	406
M05453_2.00:POU1F1	NTAATGAGATGCRN	1432	7119
M11157_2.00:AR:NR3C1:NR3C2:PGR	GGTACABGRTGTTCT	1433	4763
M11258_2.00:RUNX1:RUNX2:RUNX3	TGTGGT	1434	3069
M00402_2.00:ALX1:ALX3:ALX4:ARX:BARX1:BARX2:BSX:DLX2:DLX3:DLX5:DRGX:EMX1:EMX2:EN1:EN2:ESX1:EVX1:EVX2:GBX1:GBX2:GSX1:GSX2:HESX1:HOXA2:HOXA3:HOXB2:HOXB3:HOXD3:ISX:LBX1:LBX2:LHX1:LHX2:LHX3:LHX4:LHX5:LHX6:LHX8:LHX9:LMX1A:LMX1B:MEOX1:MIXL1:MNX1:MSX1:MSX2:NKX1-1:NKX1-2:NOBOX:NOTO:OTP:PDX1:PHOX2A:PHOX2B:PROP1:PRRX1:PRRX2:RAX:RAX2:SEBOX:SHOX:SHOX2:UNCX:VAX1:VAX2:VSX1:VSX2:ZFHX2:ZFHX3	TAATTRD	1435	2760
M00216_2.00:TBP:TBPL2	HWTATAT	1436	2427
M06317_2.00:ALX1:ALX3:ALX4:ARX:BARHL1:BARHL2:BARX1:BARX2:BSX:DRGX:EMX1:EMX2:EN1:EN2:ESX1:EVX1:EVX2:GBX1:GBX2:GSX1:GSX2:HESX1:HOXA2:HOXA3:HOXB2:HOXB3:HOXD3:ISX:LBX1:LBX2:LHX1:LHX2:LHX3:LHX4:LHX5:LHX6:LHX8:LHX9:LMX1A:LMX1B:MEOX1:MEOX2:MIXL1:MNX1:MSX1:MSX2:NKX1-1:NKX1-2:NOBOX:NOTO:OTP:PDX1:PHOX2A:PHOX2B:PROP1:PRRX1:PRRX2:RAX:RAX2:SEBOX:SHOX:SHOX2:UNCX:VAX1:VAX2:VSX1:VSX2:ZFHX2	GYTAATTA	1437	3985
M05343_2.00:BARX1:BARX2:BSX:EMX1:EMX2:EN1:EN2:EVX1:EVX2:GBX1:GBX2:GSX1:GSX2:HMX1:HMX2:HMX3:HOXA1:HOXA2:HOXA3:HOXA4:HOXA5:HOXA6:HOXA7:HOXB1:HOXB2:HOXB3:HOXB4:HOXB5:HOXB6:HOXB7:HOXB8:HOXC4:HOXC5:HOXC6:HOXD1:HOXD3:HOXD4:HOXD8:ISX:MEOX1:MEOX2:MNX1:NKX1-1:NKX1-2:NOTO:OTP:PDX1:TLX2:VAX1:VAX2:VENTX	YTAATGAY	1438	2643
M00367_2.00:NR1H2:NR1H3:NR1H4:NR2C1:NR2C2:NR2F1:NR2F2:NR2F6:RARA:RARB:RARG:RORA:RORB:RORC:RXRA:RXRB:RXRG:VDR	NNATATTATAWNN	1439	2974
M01496_2.00:ELF1:ELF2:ELF4:ELK1:ELK3:ELK4:ERF:ERG:ETS1:ETS2:ETV1:ETV2:ETV3:ETV3L:ETV4:ETV5:FEV:FLI1:GABPA	NASCGGAART	1440	2832
M08793_2.00:NFE2:NFE2L1:NFE2L2:NFE2L3	VVATGACTCAGCA	1441	3679
M01802_2.00:XBP1	NHNACGTRD	1442	746
M11321_2.00:LEF1:TCF7:TCF7L1:TCF7L2	DCATCAAAGB	1443	4820
M09073_2.00:ELF1:ELF2:ELF4:ELK1:ELK3:ELK4:ERF:ERG:ETS1:ETS2:ETV1:ETV2:ETV3:ETV3L:ETV4:ETV5:FEV:FLI1:GABPA	CAGGAAGT	1444	2193
M10273_2.00:ZBTB7A	GGGGGCCCB	1445	3343
M11249_2.00:RFX5:RFX7	SCCTAGCAA	1446	4747
M06376_2.00:HOXA3:HOXA4:HOXA5:HOXA6:HOXA7:HOXA9:HOXB3:HOXB4:HOXB5:HOXB6:HOXB7:HOXB8:HOXB9:HOXC4:HOXC5:HOXC6:HOXC8:HOXC9:HOXD3:HOXD4:HOXD8:HOXD9:PDX1	NTTAATKA	1447	1806
M05394_2.00:HOXA10:HOXA11:HOXA6:HOXA9:HOXB6:HOXB8:HOXB9:HOXC10:HOXC11:HOXC12:HOXC6:HOXC8:HOXC9:HOXD10:HOXD11:HOXD12:HOXD8:HOXD9	GGTCGTAAAAH	1448	7147
M08208_2.00:SIX1:SIX2:SIX4:SIX5	GARTTGTAGT	1449	3429
M08077_2.00:NFE2:NFE2L1:NFE2L2:NFE2L3	CASVATGACTCAGCA	1450	3367
M08789_2.00:NFE2:NFE2L1:NFE2L2:NFE2L3	ATGACTCAGCARWT	1451	3676
M03088_2.00:CRX:DLX1:DLX2:DLX4:DLX5:EMX1:LHX2:LHX9:PITX1:PITX2:VAX1:VSX1	GYTAATTRGCH	1452	6437
M06258_2.00:ALX1:ALX3:ALX4:ARX:DRGX:EMX1:EMX2:EN1:EN2:ESX1:GBX1:GBX2:GSX1:GSX2:HESX1:HOXA2:HOXA3:HOXB2:HOXB3:HOXD3:ISX:LHX1:LHX2:LHX3:LHX4:LHX5:LHX6:LHX8:LHX9:LMX1A:LMX1B:MIXL1:MNX1:MSX1:MSX2:NOBOX:NOTO:OTP:PDX1:PHOX2A:PHOX2B:PROP1:PRRX1:PRRX2:RAX:RAX2:SEBOX:SHOX:SHOX2:UNCX:VAX1:VAX2:VSX1:VSX2:ZFHX2	AYTAATTA	1453	2217
M05848_2.00:ZFP14	CRTTCCRGDGSCTCCAT	1454	3958
M11359_2.00:STAT5A	TTCYYAGAAAY	1455	4836
M03810_2.00:ARX:BARHL1:BARHL2:BARX1:BARX2:BSX:DLX1:DLX2:DLX3:DLX4:DLX5:DLX6:DRGX:EMX1:EMX2:ESX1:EVX1:EVX2:GBX1:GBX2:HMX1:HMX2:HMX3:HOXA2:HOXB2:LBX1:LBX2:MEOX1:MEOX2:MNX1:MSX1:MSX2:NANOG:NANOGP8:NKX1-1:NKX1-2:PDX1:RAX:RAX2:TLX1:TLX2:TLX3:UNCX:VAX1:VAX2:VSX1:VSX2	SCTAAACGGT	1456	502
M04677_2.00:ONECUT1:ONECUT2:ONECUT3	NYATCGATYN	1457	1394
M00806_2.00:MECP2	NNNNWCACNN	1458	3224
M02023_2.00:GCM1:GCM2	NATRCGGGTD	1459	1264
M09838_2.00:MYF5:MYOD1:MYOG	SRACAGGTGKTG	1460	228
M02166_2.00:ALX1:ALX3:ALX4:ARX:BARX1:BARX2:BSX:DLX1:DLX2:DLX3:DLX4:DLX5:DLX6:DRGX:EMX1:EMX2:EN1:EN2:ESX1:EVX1:EVX2:GBX1:GBX2:GSX1:GSX2:HMX1:HMX2:HMX3:HOXA1:HOXA2:HOXA3:HOXA4:HOXA5:HOXA7:HOXB1:HOXB2:HOXB3:HOXB4:HOXB5:HOXB7:HOXC4:HOXC5:HOXD1:HOXD3:HOXD4:ISX:MEOX1:MEOX2:MIXL1:MNX1:MSX1:MSX2:NANOG:NANOGP8:NKX1-1:NKX1-2:NOTO:OTP:PDX1:PHOX2A:PHOX2B:PROP1:PRRX1:PRRX2:RAX:RAX2:SEBOX:SHOX:SHOX2:UNCX:VAX1:…	CTAATTAC	1461	6100
M03102_2.00:ALX1:ALX3:ALX4:ARX:BARHL1:BARHL2:BARX1:BARX2:BSX:DRGX:EMX1:EMX2:EN1:EN2:ESX1:EVX1:EVX2:GBX1:GBX2:GSX1:GSX2:HESX1:HOXA1:HOXA2:HOXA3:HOXA4:HOXA5:HOXB1:HOXB2:HOXB3:HOXB4:HOXB5:HOXC4:HOXC5:HOXD1:HOXD3:HOXD4:LBX1:MEOX1:MEOX2:MIXL1:MNX1:MSX1:MSX2:NANOG:NANOGP8:NKX1-1:NKX1-2:PDX1:PHOX2A:PHOX2B:PROP1:PRRX1:PRRX2:RAX:RAX2:SHOX:SHOX2:TLX1:TLX3:UNCX:VAX1:VAX2:VENTX:VSX1:VSX2	GVTAATTABY	1462	6445
M04334_2.00:FOS:FOSB:FOSL1:FOSL2	GATGACGTCATC	1463	7240
M10167_2.00:GLI1:GLI2:GLI3	STGGGTGGTCT	1464	5351
M10281_2.00:EGR1:EGR2:EGR3:EGR4	DCMCGCCCACTBMH	1465	1568
M09515_2.00:EGR1:EGR2:EGR3:EGR4	YCCGCCCACGCN	1466	2255
M05223_2.00:ALX1:ALX3:ALX4:ARX:BARHL1:BARHL2:BARX1:BARX2:BSX:DLX1:DLX2:DLX3:DLX4:DLX5:DLX6:DRGX:EMX1:EMX2:EN1:EN2:ESX1:EVX1:EVX2:GBX1:GBX2:GSX1:GSX2:HESX1:HMX1:HMX2:HMX3:HOXA1:HOXA2:HOXA3:HOXB1:HOXB2:HOXB3:HOXD1:HOXD3:ISX:LBX1:LBX2:LHX1:LHX2:LHX3:LHX4:LHX5:LHX9:MEOX1:MEOX2:MIXL1:MNX1:MSX1:MSX2:NANOG:NANOGP8:NKX1-1:NKX1-2:NOBOX:OTP:PDX1:PHOX2A:PHOX2B:PROP1:PRRX1:PRRX2:RAX:RAX2:SEBOX:SHOX:SHOX2:UNC…	NTAACGAB	1467	560
M00832_2.00:TBX1:TBX10	AGGTGTGAANN	1468	6301
M06215_2.00:ALX1:ALX3:ALX4:ARX:DRGX:EMX1:EMX2:EN1:EN2:ESX1:GBX1:GBX2:HESX1:ISX:LHX1:LHX2:LHX3:LHX4:LHX5:LHX6:LHX8:LHX9:LMX1A:LMX1B:MIXL1:MSX1:MSX2:NOBOX:NOTO:OTP:PDX1:PHOX2A:PHOX2B:PROP1:PRRX1:PRRX2:RAX:RAX2:SEBOX:SHOX:SHOX2:UNCX:VAX1:VAX2:VSX1:VSX2:ZFHX2	YAATHA	1469	3113
M10171_2.00:GLIS3	CCTGCTGT	1470	2805
M05556_2.00:BORCS8-MEF2B:MEF2A:MEF2B:MEF2C:MEF2D	CYAAATWTGG	1471	1878
M01174_2.00:OSR1:OSR2	GCTACYGT	1472	6211
M05552_2.00:BORCS8-MEF2B:MEF2A:MEF2B:MEF2C:MEF2D	CYAWATWTGG	1473	2173
M06364_2.00:ALX1:ALX3:ALX4:ARX:BARHL1:BARHL2:BARX1:BARX2:BSX:DLX1:DLX2:DLX3:DLX4:DLX5:DLX6:DRGX:EMX1:EMX2:EN1:EN2:ESX1:EVX1:EVX2:GBX1:GBX2:GSX1:GSX2:HESX1:HMX1:HMX2:HMX3:HOXA1:HOXA2:HOXA3:HOXA4:HOXA5:HOXA6:HOXB1:HOXB2:HOXB3:HOXB4:HOXB5:HOXB6:HOXB8:HOXC4:HOXC5:HOXC6:HOXD1:HOXD3:HOXD4:HOXD8:ISX:LHX1:LHX3:LHX4:LHX5:MEOX1:MEOX2:MIXL1:MNX1:MSX1:MSX2:NANOG:NANOGP8:NKX1-1:NKX1-2:NOTO:OTP:PDX1:PHOX2A:PHO…	TAATTAM	1474	3312
M04159_2.00:NPAS2	DACRCATGTY	1475	93
M06354_2.00:ALX1:ALX3:ALX4:ARX:BARX1:BARX2:BSX:DLX1:DLX2:DLX3:DLX4:DLX5:DLX6:DRGX:EMX1:EMX2:EN1:EN2:ESX1:EVX1:EVX2:GBX1:GBX2:GSX1:GSX2:HMX1:HMX2:HMX3:HOXA1:HOXA2:HOXA3:HOXA4:HOXA5:HOXB1:HOXB2:HOXB3:HOXB4:HOXB5:HOXC4:HOXC5:HOXD1:HOXD3:HOXD4:ISX:LHX2:LHX3:LHX4:LHX9:LMX1A:LMX1B:MEOX1:MIXL1:MNX1:MSX1:MSX2:NKX1-1:NKX1-2:NOBOX:NOTO:OTP:PDX1:PHOX2A:PHOX2B:PROP1:PRRX1:PRRX2:RAX:RAX2:SEBOX:SHOX:SHOX2:UNCX…	YTAATTA	1476	2631
M06539_2.00:ALX1:ALX3:ALX4:ARX:BARX1:BARX2:BSX:DLX1:DLX2:DLX3:DLX4:DLX5:DLX6:DRGX:EMX1:EMX2:EN1:EN2:ESX1:EVX1:EVX2:GBX1:GBX2:GSX1:GSX2:HMX1:HMX2:HMX3:HOXA1:HOXA2:HOXA3:HOXA4:HOXA5:HOXB1:HOXB2:HOXB3:HOXB4:HOXB5:HOXC4:HOXC5:HOXD1:HOXD3:HOXD4:ISX:LHX2:LHX3:LHX4:LHX9:LMX1A:LMX1B:MEOX1:MIXL1:MNX1:MSX1:MSX2:NKX1-1:NKX1-2:NOBOX:NOTO:OTP:PDX1:PHOX2A:PHOX2B:PROP1:PRRX1:PRRX2:RAX:RAX2:SEBOX:SHOX:SHOX2:UNCX…	YTAATTA	1477	2632
M03300_2.00:POU1F1	NTYATGMATAATTAATG	1478	5800
M09215_2.00:NKX2-1:NKX2-2:NKX2-3:NKX2-4:NKX2-5:NKX2-6:NKX2-8	TTCAAGGAC	1479	430
M09145_2.00:NKX2-1:NKX2-2:NKX2-3:NKX2-4:NKX2-5:NKX2-6:NKX2-8	TTCAAGGAC	1480	429
M00445_2.00:ALX1:ALX3:ALX4:ARX:DLX1:DLX2:DLX3:DLX4:DLX5:DLX6:DRGX:ESX1:HOXA2:HOXB2:ISX:LHX1:LHX2:LHX3:LHX4:LHX5:LHX9:MEOX1:MIXL1:MNX1:MSX1:MSX2:PHOX2A:PHOX2B:PROP1:PRRX1:PRRX2:RAX:RAX2:SEBOX:SHOX:SHOX2:UNCX:VSX1:VSX2	TAATTRRNH	1481	2266
M03305_2.00:POU6F2	WCTAATTAGC	1482	5768
M05331_2.00:HOXA10:HOXA11:HOXA5:HOXA6:HOXA7:HOXA9:HOXB5:HOXB6:HOXB8:HOXB9:HOXC10:HOXC11:HOXC5:HOXC6:HOXC8:HOXC9:HOXD10:HOXD11:HOXD8:HOXD9	GTCGTAAAAH	1483	7053
M06380_2.00:ALX1:ALX3:ALX4:ARX:BARHL1:BARHL2:BARX1:BARX2:BSX:DLX2:DLX3:DRGX:EN1:EN2:ESX1:GBX1:GBX2:HESX1:HOXA2:HOXB2:ISX:LBX2:LHX1:LHX2:LHX3:LHX4:LHX5:LHX6:LHX8:LHX9:LMX1A:LMX1B:MEOX1:MIXL1:MNX1:MSX1:MSX2:NKX1-1:NKX1-2:NOBOX:OTP:PHOX2A:PHOX2B:PROP1:PRRX1:PRRX2:RAX:RAX2:SEBOX:SHOX:SHOX2:UNCX:VSX1:VSX2	TTAATTA	1484	2278
M06552_2.00:ALX1:ALX3:ALX4:ARX:BARHL1:BARHL2:BARX1:BARX2:BSX:DLX2:DLX3:DRGX:EN1:EN2:ESX1:GBX1:GBX2:HESX1:HOXA2:HOXB2:ISX:LBX2:LHX1:LHX2:LHX3:LHX4:LHX5:LHX6:LHX8:LHX9:LMX1A:LMX1B:MEOX1:MIXL1:MNX1:MSX1:MSX2:NKX1-1:NKX1-2:NOBOX:OTP:PHOX2A:PHOX2B:PROP1:PRRX1:PRRX2:RAX:RAX2:SEBOX:SHOX:SHOX2:UNCX:VSX1:VSX2	TTAATTA	1485	2279
M09411_2.00:STAT1	CCCMTTTCCHGGAAAWCHC	1486	5064
M11164_2.00:AR:NR3C1:NR3C2:PGR	AGWACATKWTGTTCT	1487	4767
M11363_2.00:STAT4	TTMHRRGAAA	1488	4817
M00178_2.00:SRF	CCWWATWWGG	1489	6322
M03550_2.00:EOMES:TBR1:TBX21	AAGGTGTGAA	1490	5964
M06547_2.00:ALX1:ALX3:ALX4:ARX:BARX1:BARX2:BSX:DLX2:DLX3:DLX4:DLX5:DRGX:EMX1:EMX2:EN1:EN2:ESX1:EVX1:EVX2:GBX1:GBX2:GSX1:GSX2:HESX1:HOXA2:HOXA3:HOXB1:HOXB2:HOXB3:HOXD3:ISX:LBX1:LBX2:LHX1:LHX2:LHX3:LHX4:LHX5:LHX6:LHX8:LHX9:LMX1A:LMX1B:MEOX1:MIXL1:MNX1:MSX1:MSX2:NKX1-1:NKX1-2:NOBOX:NOTO:OTP:PDX1:PHOX2A:PHOX2B:PROP1:PRRX1:PRRX2:RAX:RAX2:SEBOX:SHOX:SHOX2:UNCX:VAX1:VAX2:VSX1:VSX2:ZFHX2:ZFHX3	TTAATTR	1491	2562
M06370_2.00:ALX1:ALX3:ALX4:ARX:BARX1:BARX2:BSX:DLX2:DLX3:DLX4:DLX5:DRGX:EMX1:EMX2:EN1:EN2:ESX1:EVX1:EVX2:GBX1:GBX2:GSX1:GSX2:HESX1:HOXA2:HOXA3:HOXB1:HOXB2:HOXB3:HOXD3:ISX:LBX1:LBX2:LHX1:LHX2:LHX3:LHX4:LHX5:LHX6:LHX8:LHX9:LMX1A:LMX1B:MEOX1:MIXL1:MNX1:MSX1:MSX2:NKX1-1:NKX1-2:NOBOX:NOTO:OTP:PDX1:PHOX2A:PHOX2B:PROP1:PRRX1:PRRX2:RAX:RAX2:SEBOX:SHOX:SHOX2:UNCX:VAX1:VAX2:VSX1:VSX2:ZFHX2:ZFHX3	TTAATTR	1492	2563
M05281_2.00:ALX1:ALX3:ALX4:ARX:BARHL1:BARHL2:BARX1:BARX2:BSX:DLX1:DLX2:DLX3:DLX6:DRGX:EMX1:EMX2:EN1:EN2:ESX1:EVX1:EVX2:GBX1:GBX2:GSX1:GSX2:HESX1:HMX1:HMX2:HMX3:HOXA1:HOXA2:HOXA3:HOXA4:HOXA5:HOXB1:HOXB2:HOXB3:HOXB4:HOXB5:HOXC4:HOXC5:HOXD3:HOXD4:LHX2:LHX3:LHX4:LHX9:MEOX1:MEOX2:MIXL1:MNX1:MSX1:MSX2:NKX1-1:NKX1-2:NOTO:OTP:PDX1:PHOX2A:PHOX2B:PROP1:PRRX1:PRRX2:RAX:RAX2:SEBOX:SHOX:SHOX2:TLX1:TLX2:TLX3:U…	CTAATTAC	1493	7060
M02789_2.00:CLOCK	AACACGTGTY	1494	6549
M05557_2.00:BORCS8-MEF2B:MEF2A:MEF2B:MEF2C:MEF2D	CYAWATWWGG	1495	2841
M11252_2.00:RUNX1:RUNX2:RUNX3	CCACACCAYDG	1496	2549
M04909_2.00:ISL1:ISL2:NOTO:SHOX:SHOX2:VSX1	TTAAGTGC	1497	3070
M00484_2.00:ALX1:ALX3:ALX4:ARX:BARX1:BARX2:BSX:DLX1:DLX2:DLX3:DLX4:DLX5:DLX6:DRGX:EMX1:EMX2:EN1:EN2:ESX1:EVX1:EVX2:GBX1:GBX2:GSX1:GSX2:HESX1:HMX1:HMX3:HOXA1:HOXA2:HOXA3:HOXA4:HOXA5:HOXB1:HOXB2:HOXB3:HOXB4:HOXB5:HOXC4:HOXC5:HOXD1:HOXD3:HOXD4:ISX:LHX2:LHX3:LHX4:LHX6:LHX8:LHX9:LMX1A:LMX1B:MEOX1:MIXL1:MNX1:MSX1:MSX2:NKX1-1:NKX1-2:NOBOX:NOTO:OTP:PDX1:PHOX2A:PHOX2B:PROP1:PRRX1:PRRX2:RAX:RAX2:SEBOX:SHOX…	NNYAATTA	1498	3324
M10767_2.00:ALX1:ALX3:ALX4:ARX:BARX1:BARX2:BSX:DLX2:DLX3:DRGX:EMX1:EMX2:EN1:EN2:ESX1:EVX1:EVX2:GBX1:GBX2:GSX1:GSX2:HESX1:HOXA2:HOXA3:HOXB2:HOXB3:HOXD3:ISX:LBX1:LBX2:LHX1:LHX2:LHX3:LHX4:LHX5:LHX6:LHX8:LHX9:LMX1A:LMX1B:MEOX1:MIXL1:MNX1:MSX1:MSX2:NKX1-1:NKX1-2:NOBOX:NOTO:OTP:PDX1:PHOX2A:PHOX2B:PROP1:PRRX1:PRRX2:RAX:RAX2:SEBOX:SHOX:SHOX2:UNCX:VAX1:VAX2:VSX1:VSX2:ZFHX2	WWDANYYAATTARCSW	1499	4523
M04061_2.00:HES2	SNCACRTNMN	1500	3033
M04469_2.00:ZNF740	CCRCCCCCCCCAC	1501	7686
M01206_2.00:JRKL:TIGD2	NNCRCGGATA	1502	2182
M10328_2.00:ZNF718	DGGGGATTGCGC	1503	4612
M09041_2.00:E2F1:E2F2:E2F3:E2F4:E2F5:E2F6	GRGGGCGGGAAR	1504	5127
M04795_2.00:ELF1:ELF2:ELF4:ELK1:ELK3:ELK4:ERF:ERG:ETS1:ETS2:ETV1:ETV2:ETV3:ETV3L:ETV4:ETV5:FEV:FLI1:GABPA	RACCGGAAGTR	1505	1634
M03563_2.00:EOMES:TBR1:TBX21:TBX5	AAGGTGTGAAAWN	1506	6007
M07986_2.00:AR:NR3C1:NR3C2:PGR	RGAACATTCTGTTC	1507	3575
M10166_2.00:SP1:SP3:SP4:SP8:SP9	GCCCCGCCCCS	1508	1735
M05662_2.00:ESR1:ESR2:HNF4A:HNF4G:NR1D1:NR1D2:NR1H2:NR1H3:NR1H4:NR2C1:NR2C2:NR2F1:NR2F2:NR2F6:NR4A1:NR4A2:NR4A3:NR5A2:NR6A1:PPARA:PPARD:PPARG:RARA:RARB:RARG:RORA:RORB:RORC:RXRA:RXRB:RXRG:THRA:THRB	RAGGTCANTGACCYY	1509	4101
M08196_2.00:E2F1:E2F2:E2F3:E2F4:E2F5:E2F6	AAATKSGCGCCAA	1510	3487
M08280_2.00:ZNF324:ZNF324B	KGATCAAACCATCCT	1511	3812
M03015_2.00:FOXC1:FOXC2:FOXD1:FOXD2:FOXD3:FOXD4:FOXD4L1:FOXD4L3:FOXD4L4:FOXD4L5:FOXD4L6:FOXE1:FOXF1:FOXF2:FOXG1:FOXI1:FOXI3:FOXK2:FOXL1:FOXL2:FOXP4:FOXS1	TAWGTAAAYAT	1512	6465
M00406_2.00:ALX1:ALX3:ALX4:ARX:DRGX:EMX1:EMX2:EN1:EN2:ESX1:GBX1:GBX2:HESX1:ISX:LHX1:LHX2:LHX3:LHX4:LHX5:LHX6:LHX8:LHX9:LMX1A:LMX1B:MIXL1:MSX1:MSX2:NOBOX:NOTO:OTP:PHOX2A:PHOX2B:PROP1:PRRX1:PRRX2:RAX:RAX2:SEBOX:SHOX:SHOX2:UNCX:VAX1:VAX2:VSX1:VSX2:ZFHX2	HTAATTAS	1513	2201
M05701_2.00:NFATC1:NFATC2:NFATC3:NFATC4	AKTTTCCATT	1514	4067
M05368_2.00:ALX1:ALX3:ALX4:ARX:BARX1:BARX2:BSX:DLX1:DLX2:DLX3:DLX4:DLX5:DLX6:DRGX:EMX1:EMX2:EN1:EN2:ESX1:EVX1:EVX2:GBX1:GBX2:GSX1:GSX2:HESX1:HOXA1:HOXA2:HOXA3:HOXB1:HOXB2:HOXB3:HOXD3:ISL1:ISL2:ISX:LBX1:LBX2:LHX1:LHX2:LHX3:LHX4:LHX5:LHX6:LHX8:LHX9:LMX1A:LMX1B:MEOX1:MIXL1:MNX1:MSX1:MSX2:NKX1-1:NKX1-2:NOBOX:NOTO:OTP:PDX1:PHOX2A:PHOX2B:PROP1:PRRX1:PRRX2:RAX:RAX2:SEBOX:SHOX:SHOX2:UNCX:VAX1:VAX2:VSX1:V…	YTAAYGAG	1515	927
M08065_2.00:BACH1:BACH2	SATGACTCAGCANW	1516	3362
M06512_2.00:ARX:BARHL1:BARHL2:BARX1:BARX2:BSX:DLX1:DLX2:DLX3:DLX4:DLX5:DLX6:DRGX:EMX1:EMX2:ESX1:EVX1:EVX2:GBX1:GBX2:HMX1:HMX2:HMX3:HOXA2:HOXB2:LBX1:LBX2:MEOX1:MEOX2:MNX1:MSX1:MSX2:NANOG:NANOGP8:NKX1-1:NKX1-2:PDX1:RAX:RAX2:TLX1:TLX2:TLX3:UNCX:VAX1:VAX2:VSX1:VSX2	TTAATTG	1517	1977
M09065_2.00:ELF5:SPI1:SPIB:SPIC	RRAAAGAGGAAGTGV	1518	5141
M05693_2.00:NFATC1:NFATC2:NFATC3:NFATC4	WKTTTCCATT	1519	4059
M05166_2.00:ARX:BARHL1:BARHL2:BARX1:BARX2:BSX:DLX1:DLX2:DLX3:DLX4:DLX5:DLX6:EMX1:EMX2:ESX1:EVX1:EVX2:GBX1:GBX2:HMX1:HMX2:HMX3:HOXA2:HOXB2:LBX1:LBX2:MEOX1:MEOX2:MNX1:MSX1:MSX2:NANOG:NANOGP8:NKX1-1:NKX1-2:PDX1:RAX:RAX2:TLX1:TLX2:TLX3:UNCX:VAX1:VAX2	CTAATTGSY	1520	2552
M08843_2.00:NFE2:NFE2L1:NFE2L2:NFE2L3	ATGACTCAGCARWW	1521	3640
M00286_2.00:ALX1:ALX3:ALX4:ARX:BARX1:BARX2:BSX:DLX1:DLX2:DLX3:DLX4:DLX5:DLX6:DRGX:EMX1:EMX2:EN1:EN2:ESX1:EVX1:EVX2:GBX1:GBX2:GSX1:GSX2:HESX1:HOXA2:HOXA3:HOXB2:HOXB3:HOXD3:ISX:LBX1:LBX2:LHX1:LHX2:LHX3:LHX4:LHX5:LHX6:LHX8:LHX9:LMX1A:LMX1B:MEOX1:MIXL1:MNX1:MSX1:MSX2:NKX1-1:NKX1-2:NOBOX:NOTO:OTP:PDX1:PHOX2A:PHOX2B:PROP1:PRRX1:PRRX2:RAX:RAX2:SEBOX:SHOX:SHOX2:UNCX:VAX1:VAX2:VSX1:VSX2:ZFHX2:ZFHX3	TAATTAD	1522	6226
M07699_2.00:ZNF766	GGTTTMT	1523	4229
M07592_2.00:ZFP14	CVTTCCAGDGCCTCC	1524	4415
M10601_2.00:TRPS1	TATCTM	1525	1663
M01484_2.00:EHF:ELF1:ELF2:ELF3:ELF4:ELF5:ETV6:ETV7:FEV	ANSCGGAAGT	1526	6122
M06453_2.00:T:TBX19	AWGTGCRA	1527	1830
M11226_2.00:NFAT5	KGKAWTTTTCCAB	1528	4729
M02283_2.00:SRF	CCAAATHNGG	1529	836
M10619_2.00:GTF2IRD1	CAGCGACA	1530	4466
M08745_2.00:MYF5:MYOD1:MYOG	GRCAGVRACAGCTGC	1531	707
M04382_2.00:AC023509.3:ATF2:ATF7	NATGACGTCATN	1532	7621
M09115_2.00:GATA1:GATA2:GATA3:GATA4:GATA5:GATA6	CTGKNNRDNVSAGATAAGR	1533	5237
M09566_2.00:ALX1:ALX3:ALX4:ARX:BARHL1:BARHL2:BARX1:BARX2:BSX:DLX1:DLX2:DLX3:DLX4:DLX5:DLX6:DRGX:EMX1:EMX2:EN1:EN2:ESX1:EVX1:EVX2:GBX1:GBX2:GSX1:GSX2:HESX1:HOXA1:HOXA2:HOXA3:HOXA4:HOXA5:HOXB1:HOXB2:HOXB3:HOXB4:HOXB5:HOXC4:HOXC5:HOXD1:HOXD3:HOXD4:ISX:LHX1:LHX3:LHX4:LHX5:MEOX1:MEOX2:MIXL1:MNX1:MSX1:MSX2:NANOG:NANOGP8:NKX1-1:NKX1-2:NOTO:OTP:PDX1:PHOX2A:PHOX2B:PROP1:PRRX1:PRRX2:RAX:RAX2:SEBOX:SHOX:SHO…	ATGATKGATGRC	1534	1179
M09192_2.00:ALX1:ALX3:ALX4:ARX:BARHL1:BARHL2:BARX1:BARX2:BSX:DLX1:DLX2:DLX3:DLX4:DLX5:DLX6:DRGX:EMX1:EMX2:EN1:EN2:ESX1:EVX1:EVX2:GBX1:GBX2:GSX1:GSX2:HMX1:HMX2:HMX3:HOXA1:HOXA2:HOXA3:HOXA4:HOXA5:HOXA6:HOXA7:HOXB1:HOXB2:HOXB3:HOXB4:HOXB5:HOXB6:HOXB7:HOXB8:HOXC4:HOXC5:HOXC6:HOXD1:HOXD3:HOXD4:HOXD8:ISX:LHX3:LHX4:MEOX1:MEOX2:MIXL1:MNX1:MSX1:MSX2:NANOG:NANOGP8:NKX1-1:NKX1-2:NOBOX:NOTO:OTP:PDX1:PHOX2A:P…	VYTAATGAB	1535	1828
M10615_2.00:TFCP2:TFCP2L1:UBP1	CAGCTGC	1536	2870
M02081_2.00:HOXA13:HOXB13:HOXC13:HOXD13	TTTTATTA	1537	411
M10669_2.00:BARHL1:BARHL2:BARX1:BARX2:BSX:DLX1:DLX2:DLX3:DLX4:DLX5:DLX6:EVX1:EVX2:GBX1:GBX2:HMX1:HMX2:HMX3:HOXA1:HOXA2:HOXA3:HOXB1:HOXB2:HOXB3:HOXD1:HOXD3:MEOX1:MEOX2:MNX1:MSX1:MSX2:NANOG:NANOGP8:PDX1:VENTX	CCATTAAAABGTK	1538	984
M01903_2.00:YBX1:YBX2:YBX3	NNNGATRGW	1539	3334
M05408_2.00:HOXA3:HOXA4:HOXA5:HOXA6:HOXA7:HOXB3:HOXB4:HOXB5:HOXB6:HOXB7:HOXB8:HOXC4:HOXC5:HOXC6:HOXC8:HOXD3:HOXD4:HOXD8:PDX1	VHTAATTACS	1540	1470
M11052_2.00:MYB:MYBL1	RSNGNCAGTTR	1541	4923
M09190_2.00:NKX2-1:NKX2-2:NKX2-3:NKX2-4:NKX2-5:NKX2-6:NKX2-8	STKRAGTGGST	1542	1640
M09650_2.00:TBX15:TBX18:TBX20:TBX4:TBX5	SCTGTCARCACC	1543	5528
M03568_2.00:TBX15:TBX18:TBX20:TBX4:TBX5	WAGGTGTGAAG	1544	6047
M07926_2.00:BCL11A:BCL11B	BTTTCASTTCCTCTT	1545	3595
M00532_2.00:ALX1:ALX3:ALX4:ARX:BARX1:BARX2:BSX:DLX1:DLX2:DLX3:DLX4:DLX5:DLX6:DRGX:EMX1:EMX2:EN1:EN2:ESX1:EVX1:EVX2:GBX1:GBX2:GSX1:GSX2:HMX1:HMX3:HOXA1:HOXA2:HOXA3:HOXA4:HOXA5:HOXA7:HOXB1:HOXB2:HOXB3:HOXB4:HOXB5:HOXB7:HOXC4:HOXC5:HOXD1:HOXD3:HOXD4:ISX:LHX3:LHX4:MEOX1:MEOX2:MIXL1:MNX1:MSX1:MSX2:NANOG:NANOGP8:NKX1-1:NKX1-2:NOTO:OTP:PDX1:PHOX2A:PHOX2B:PROP1:PRRX1:PRRX2:RAX:RAX2:SEBOX:SHOX:SHOX2:UNCX:…	YTAATKABN	1546	2440
M06281_2.00:ALX1:ALX3:ALX4:ARX:BARX1:BARX2:BSX:DLX1:DLX2:DLX3:DLX4:DLX5:DLX6:DRGX:EMX1:EMX2:EN1:EN2:ESX1:EVX1:EVX2:GBX1:GBX2:GSX1:GSX2:HESX1:HMX1:HMX3:HOXA1:HOXA2:HOXA3:HOXA4:HOXA5:HOXA7:HOXB1:HOXB2:HOXB3:HOXB4:HOXB5:HOXB7:HOXC4:HOXC5:HOXD1:HOXD3:HOXD4:ISX:LHX3:LHX4:MEOX1:MEOX2:MNX1:MSX1:MSX2:NANOG:NANOGP8:NKX1-1:NKX1-2:NOTO:OTP:PDX1:PHOX2A:PHOX2B:PROP1:PRRX1:PRRX2:SHOX:SHOX2:UNCX:VAX1:VAX2:VENTX…	YTAATKA	1547	2825
M06308_2.00:ALX1:ALX3:ALX4:ARX:BARHL1:BARHL2:BARX1:BARX2:BSX:DLX1:DLX2:DLX3:DLX4:DLX5:DLX6:DRGX:EMX1:EMX2:EN1:EN2:ESX1:EVX1:EVX2:GBX1:GBX2:GSX1:GSX2:HMX1:HMX2:HMX3:HOXA1:HOXA2:HOXA3:HOXA4:HOXA5:HOXB1:HOXB2:HOXB3:HOXB4:HOXB5:HOXC12:HOXC4:HOXC5:HOXD1:HOXD3:HOXD4:LBX1:LBX2:LHX1:LHX5:MEOX1:MEOX2:MIXL1:MNX1:MSX1:MSX2:NANOG:NANOGP8:NKX1-1:NKX1-2:PDX1:PHOX2A:PHOX2B:PROP1:PRRX1:PRRX2:RAX:RAX2:SHOX:SHOX2:…	TTAATKA	1548	2826
M06367_2.00:ALX1:ALX3:ALX4:ARX:BARHL1:BARHL2:BARX1:BARX2:BSX:DLX1:DLX2:DLX3:DLX4:DLX5:DLX6:DRGX:EMX1:EMX2:EN1:EN2:ESX1:EVX1:EVX2:GBX1:GBX2:GSX1:GSX2:HESX1:HOXA1:HOXA2:HOXA3:HOXA4:HOXA5:HOXB1:HOXB2:HOXB3:HOXB4:HOXB5:HOXC4:HOXC5:HOXD1:HOXD3:HOXD4:ISX:LHX1:LHX3:LHX4:LHX5:MEOX1:MEOX2:MIXL1:MNX1:MSX1:MSX2:NANOG:NANOGP8:NKX1-1:NKX1-2:NOTO:OTP:PDX1:PHOX2A:PHOX2B:PROP1:PRRX1:PRRX2:RAX:RAX2:SEBOX:SHOX:SHO…	TTAATKA	1549	2827
M06496_2.00:BARX1:BARX2:BSX:EMX1:EMX2:EN1:EN2:EVX1:EVX2:GBX1:GBX2:GSX1:GSX2:HMX1:HMX2:HMX3:HOXA1:HOXA2:HOXA3:HOXA4:HOXA5:HOXA6:HOXA7:HOXA9:HOXB1:HOXB2:HOXB3:HOXB4:HOXB5:HOXB6:HOXB7:HOXB8:HOXB9:HOXC4:HOXC5:HOXC6:HOXC8:HOXC9:HOXD1:HOXD3:HOXD4:HOXD8:HOXD9:ISX:MEOX1:MEOX2:MNX1:NKX1-1:NKX1-2:NOTO:OTP:PDX1:VAX1:VAX2:VENTX	TTAATGA	1550	2248
M03659_2.00:ATF1:CREB1:CREM	RTGACGTCAY	1551	6018
M04741_2.00:EHF:ELF1:ELF2:ELF3:ELF4:ELF5:ELK1:ELK3:ELK4:ERF:ERG:ETS1:ETS2:ETV1:ETV2:ETV3:ETV3L:ETV4:ETV5:ETV6:ETV7:FEV:FLI1:GABPA:SPDEF	RAYGCGGAAGTR	1552	6818
M06008_2.00:ARNT:ARNT2	GTACGTGAC	1553	3932
M10603_2.00:GCM1:GCM2	CCCGCAT	1554	3021
M10449_2.00:E2F1:E2F2:E2F3:E2F4:E2F5:E2F6	YTTSGCGC	1555	3248
M04146_2.00:USF1:USF2	HCCACGTGACV	1556	7368
M00266_2.00:ALX1:ALX3:ALX4:ARX:BARX1:BARX2:BSX:DLX2:DLX3:DRGX:EMX1:EMX2:EN1:EN2:ESX1:EVX1:EVX2:GBX1:GBX2:GSX1:GSX2:HESX1:HOXA2:HOXA3:HOXB2:HOXB3:HOXD3:ISL1:ISL2:ISX:LBX1:LBX2:LHX1:LHX2:LHX3:LHX4:LHX5:LHX6:LHX8:LHX9:LMX1A:LMX1B:MEOX1:MIXL1:MNX1:MSX1:MSX2:NKX1-1:NKX1-2:NOBOX:NOTO:OTP:PDX1:PHOX2A:PHOX2B:PROP1:PRRX1:PRRX2:RAX:RAX2:SEBOX:SHOX:SHOX2:UNCX:VAX1:VAX2:VSX1:VSX2:ZFHX2:ZFHX3	NNTAATKRN	1557	3192
M03815_2.00:ALX1:ALX3:ALX4:ARX:BARHL1:BARHL2:DRGX:ESX1:EVX1:EVX2:GBX1:GBX2:HESX1:LBX1:LBX2:MEOX1:MEOX2:MIXL1:MSX1:MSX2:PHOX2A:PHOX2B:PROP1:PRRX1:PRRX2:RAX:RAX2:SHOX:SHOX2:TLX1:TLX3:UNCX:VSX1:VSX2	NTAATTAG	1558	260
M11353_2.00:STAT1	TTCYRGGAAR	1559	4847
M06447_2.00:SMAD4	GCGBCDGKSHRT	1560	1200
M09849_2.00:CLOCK	CCACSTGW	1561	3115
M05771_2.00:LEF1:TCF7:TCF7L1:TCF7L2	ASATCAAAG	1562	4120
M09088_2.00:FOXA1:FOXA2:FOXA3:FOXB1:FOXB2	VCTRWGTAAACA	1563	5154
M08799_2.00:BATF:BATF3	MTGAGTCATAHYGAAAST	1564	3684
M05353_2.00:POU6F1	NTAATGAKATGCRN	1565	7129
M09527_2.00:EBF1:EBF2:EBF3:EBF4	DGTCCCYRGGGA	1566	5456
M00249_2.00:WT1	NCTCCCCCGCN	1567	1151
M08712_2.00:TFAP4	VAWCAGCTGG	1568	3844
M10255_2.00:E4F1	RTGACGTAAC	1569	4644
M10832_2.00:POU2F1	TNTATGBTAATT	1570	4891
M08323_2.00:KLF15	CCCCBGCYCCGCCCC	1571	1251
M09683_2.00:NKX2-1:NKX2-2:NKX2-3:NKX2-4:NKX2-5:NKX2-6:NKX2-8	TCAAGTGS	1572	807
M04973_2.00:BARX1:BARX2:BSX:EMX1:EMX2:EN1:EN2:EVX1:EVX2:GBX1:GBX2:GSX1:GSX2:HMX1:HMX2:HMX3:HOXA1:HOXA2:HOXA3:HOXA4:HOXA5:HOXA6:HOXA7:HOXA9:HOXB1:HOXB2:HOXB3:HOXB4:HOXB5:HOXB6:HOXB7:HOXB8:HOXB9:HOXC4:HOXC5:HOXC6:HOXC8:HOXC9:HOXD1:HOXD3:HOXD4:HOXD8:HOXD9:ISX:MEOX1:MEOX2:MNX1:NKX1-1:NKX1-2:NOTO:OTP:PDX1:VAX1:VAX2:VENTX	WTAATGAY	1573	1127
M04854_2.00:FOXC1:FOXC2:FOXD1:FOXD2:FOXD3:FOXD4:FOXD4L1:FOXD4L3:FOXD4L4:FOXD4L5:FOXD4L6:FOXE1:FOXE3:FOXF1:FOXF2:FOXG1:FOXI1:FOXI3:FOXJ3:FOXL1:FOXL2:FOXS1	GYTAYGTAAACAW	1574	6834
M07569_2.00:ZNF343	CGCTTCCCC	1575	2168
M00361_2.00:POU4F3	WTATTAAT	1576	2652
M03275_2.00:HOXA10:HOXA11:HOXA9:HOXB9:HOXC10:HOXC11:HOXC12:HOXC9:HOXD10:HOXD11:HOXD12:HOXD9	NTTTTATKRCY	1577	473
M09815_2.00:USF2	CACGTG	1578	1749
M02633_2.00:CEBPA:CEBPB:CEBPE	RTTRYGYAAY	1579	3004
M04351_2.00:MAF:MAFA:MAFB:MAFG:MAFK:NRL	HGTCAGCANWWTT	1580	7253
M08264_2.00:ZNF250	YSTTGCAATTTTTNB	1581	3765
M01751_2.00:ARNTL	DCACGTGACN	1582	1692
M08778_2.00:MAX	GVGCACGTGGC	1583	3670
M06385_2.00:ALX1:ALX3:ALX4:ARX:BARX1:BARX2:BSX:DLX1:DLX2:DLX3:DLX4:DLX5:DLX6:DRGX:EN1:EN2:ESX1:GBX1:GBX2:HESX1:HOXA2:HOXB2:ISX:LBX1:LBX2:LHX1:LHX2:LHX3:LHX4:LHX5:LHX6:LHX8:LHX9:LMX1A:LMX1B:MEOX1:MIXL1:MNX1:MSX1:MSX2:NKX1-1:NKX1-2:NOBOX:NOTO:OTP:PDX1:PHOX2A:PHOX2B:PROP1:PRRX1:PRRX2:RAX:RAX2:SEBOX:SHOX:SHOX2:UNCX:VAX1:VAX2:VSX1:VSX2:ZFHX2:ZFHX3	KTTAATTA	1584	3996
M05357_2.00:SIX3:SIX6	NRYGATACGB	1585	315
M09520_2.00:ONECUT1:ONECUT2:ONECUT3	DGATCRATAN	1586	1119
M08776_2.00:ARNTL	CCACGTGMC	1587	1398
M03002_2.00:EHF:ELF1:ELF2:ELF3:ELF4:ELF5:ETV6:ETV7	WACCCGGAAGTA	1588	6453
M10951_2.00:SRF	GCCATATATGGCCAK	1589	4881
M07550_2.00:CTCF	SYGCCMCCTRSTGGC	1590	4322
M09313_2.00:NR1D1:NR1D2:NR2C1:NR2C2:NR2F1:NR2F2:NR2F6:PPARA:PPARD:PPARG:RARA:RARB:RARG:RORA:RORB:RORC	RRRRAAGTGGGTCASWGGR	1591	5014
M10228_2.00:KLF10:KLF11	GGSGGTGBAV	1592	1764
M03816_2.00:ALX1:ALX3:ALX4:ARX:BARHL1:BARHL2:DRGX:ESX1:EVX1:EVX2:GBX1:GBX2:HESX1:LBX1:LBX2:MEOX1:MEOX2:MIXL1:MSX1:MSX2:PHOX2A:PHOX2B:PROP1:PRRX1:PRRX2:RAX:RAX2:SHOX:SHOX2:TLX1:TLX3:UNCX:VSX1:VSX2	DTAACRAGS	1593	874
M05159_2.00:SIX3:SIX6	NRTGATACSS	1594	2197
M05590_2.00:NR2C1:NR2F1:NR2F2:NR2F6:NR5A1:NR5A2:PPARD:RARA:RARB:RARG:RORA:RORB:RORC:RXRA:RXRB:RXRG	NTCAAGGTCAY	1595	6970
M00442_2.00:ALX1:ALX3:ALX4:ARX:BARHL1:BARHL2:BARX1:BARX2:BSX:DLX1:DLX2:DLX3:DLX4:DLX5:DLX6:DRGX:EMX1:EMX2:EN1:EN2:ESX1:EVX1:EVX2:GBX1:GBX2:GSX1:GSX2:HESX1:HMX1:HMX3:HOXA1:HOXA2:HOXA3:HOXA4:HOXA5:HOXB1:HOXB2:HOXB3:HOXB4:HOXB5:HOXC4:HOXC5:HOXD1:HOXD3:HOXD4:ISX:MEOX1:MEOX2:MIXL1:MNX1:MSX1:MSX2:NKX1-1:NKX1-2:NOTO:OTP:PDX1:PHOX2A:PHOX2B:PROP1:PRRX1:PRRX2:RAX:RAX2:SEBOX:SHOX:SHOX2:TLX1:TLX2:TLX3:UNCX:V…	NHTAATTRNN	1596	2368
M09544_2.00:FOXA1:FOXA2:FOXA3:FOXB1	TGCCAAARYAAACANW	1597	5429
M05554_2.00:SRF	CCATACATGG	1598	6994
M09060_2.00:EHF:ELF1:ELF2:ELF3:ELF4:ELF5:ETV6:ETV7	RAACVAGGAAGTRG	1599	5140
M09066_2.00:EHF:ELF1:ELF2:ELF3:ELF4:ELF5:ETV6:ETV7	RAACVAGGAAGTRG	1600	5143
M00469_2.00:ALX1:ALX3:ALX4:ARX:BARX1:BARX2:BSX:DLX1:DLX2:DLX3:DLX4:DLX5:DLX6:DRGX:EMX1:EMX2:EN1:EN2:ESX1:EVX1:EVX2:GBX1:GBX2:GSX1:GSX2:HMX1:HMX3:HOXA1:HOXA2:HOXA3:HOXA4:HOXA5:HOXB1:HOXB2:HOXB3:HOXB4:HOXB5:HOXC4:HOXC5:HOXD1:HOXD3:HOXD4:ISX:LHX3:LHX4:MEOX1:MIXL1:MNX1:MSX1:MSX2:NKX1-1:NKX1-2:NOTO:OTP:PDX1:PHOX2A:PHOX2B:PROP1:PRRX1:PRRX2:RAX:RAX2:SEBOX:SHOX:SHOX2:UNCX:VAX1:VAX2:VENTX:VSX1:VSX2	HTAATTANB	1601	2774
M06520_2.00:ALX1:ALX3:ALX4:ARX:BARHL1:BARHL2:BARX1:BARX2:BSX:DRGX:EMX1:EMX2:EN1:EN2:ESX1:EVX1:EVX2:GBX1:GBX2:GSX1:GSX2:HESX1:HOXA2:HOXA3:HOXB2:HOXB3:HOXD3:ISX:LBX1:LBX2:LHX1:LHX2:LHX3:LHX4:LHX5:LHX6:LHX8:LHX9:LMX1A:LMX1B:MEOX1:MEOX2:MIXL1:MNX1:MSX1:MSX2:NKX1-1:NKX1-2:NOBOX:NOTO:OTP:PDX1:PHOX2A:PHOX2B:PROP1:PRRX1:PRRX2:RAX:RAX2:SEBOX:SHOX:SHOX2:UNCX:VAX1:VAX2:VSX1:VSX2:ZFHX2	YTAATTA	1602	4356
M04966_2.00:ALX1:ALX3:ALX4:ARX:BARHL1:BARHL2:BARX1:BARX2:BSX:DLX1:DLX2:DLX3:DLX4:DLX5:DLX6:DRGX:EMX1:EMX2:EN1:EN2:ESX1:EVX1:EVX2:GBX1:GBX2:GSX1:GSX2:HESX1:HOXA1:HOXA2:HOXA3:HOXA4:HOXA5:HOXB1:HOXB2:HOXB3:HOXB4:HOXB5:HOXC4:HOXC5:HOXD1:HOXD3:HOXD4:ISX:LHX1:LHX3:LHX4:LHX5:MEOX1:MEOX2:MIXL1:MNX1:MSX1:MSX2:NANOG:NANOGP8:NKX1-1:NKX1-2:NOTO:OTP:PDX1:PHOX2A:PHOX2B:PROP1:PRRX1:PRRX2:RAX:RAX2:SEBOX:SHOX:SHO…	STAATTAS	1603	6670
M09322_2.00:NR5A1:NR5A2:RORA:RORB:RORC:RXRA:RXRB:RXRG	GYYCAAGGYCA	1604	2107
M07744_2.00:ZNF69	GCACAGCKBCC	1605	4192
M02731_2.00:PRDM1	CACTTTCACTTT	1606	6168
M05016_2.00:BARHL1:BARHL2:BARX1:BARX2:BSX:DLX1:DLX2:DLX3:DLX4:DLX5:DLX6:EVX1:EVX2:GBX1:GBX2:HMX1:HMX2:HMX3:HOXA1:HOXA2:HOXA3:HOXB1:HOXB2:HOXB3:HOXD1:HOXD3:MEOX1:MEOX2:MNX1:MSX1:MSX2:NANOG:NANOGP8:PDX1:VENTX	WTAACGA	1607	891
M00632_2.00:SP1	NYMCGCCCCY	1608	2721
M08726_2.00:BHLHE40:BHLHE41	RGCACGTGAS	1609	1714
M05111_2.00:HOXA10:HOXA11:HOXA5:HOXA6:HOXA7:HOXA9:HOXB5:HOXB6:HOXB8:HOXB9:HOXC10:HOXC11:HOXC5:HOXC6:HOXC8:HOXC9:HOXD10:HOXD11:HOXD8:HOXD9	GTTTTATTGC	1610	216
M04965_2.00:ALX1:ALX3:ALX4:ARX:BARHL1:BARHL2:BARX1:BARX2:BSX:DLX1:DLX2:DLX3:DLX4:DLX5:DLX6:DRGX:EMX1:EMX2:EN1:EN2:ESX1:EVX1:EVX2:GBX1:GBX2:GSX1:GSX2:HESX1:HOXA1:HOXA2:HOXA3:HOXA4:HOXA5:HOXB1:HOXB2:HOXB3:HOXB4:HOXB5:HOXC4:HOXC5:HOXD1:HOXD3:HOXD4:ISX:LHX1:LHX3:LHX4:LHX5:MEOX1:MEOX2:MIXL1:MNX1:MSX1:MSX2:NANOG:NANOGP8:NKX1-1:NKX1-2:NOTO:OTP:PDX1:PHOX2A:PHOX2B:PROP1:PRRX1:PRRX2:RAX:RAX2:SEBOX:SHOX:SHO…	STAATTAS	1611	2202
M09648_2.00:EOMES:TBR1:TBX21	AGGTGTGAAM	1612	5527
M01306_2.00:NFATC1:NFATC2:NFATC3:NFATC4	NWTTTTCCRT	1613	2457
M00284_2.00:ALX1:ALX3:ALX4:ARX:BARHL1:BARHL2:BARX1:BARX2:BSX:DLX1:DLX2:DLX3:DLX4:DLX5:DLX6:DRGX:EMX1:EMX2:EN1:EN2:ESX1:EVX1:EVX2:GBX1:GBX2:GSX1:GSX2:HMX1:HMX2:HMX3:HOXA1:HOXA2:HOXA3:HOXA4:HOXA5:HOXB1:HOXB2:HOXB3:HOXB4:HOXB5:HOXC4:HOXC5:HOXD1:HOXD3:HOXD4:ISX:LHX2:LHX3:LHX4:LHX9:MEOX1:MIXL1:MNX1:MSX1:MSX2:NKX1-1:NKX1-2:NOBOX:NOTO:OTP:PDX1:PHOX2A:PHOX2B:PROP1:PRRX1:PRRX2:RAX:RAX2:SEBOX:SHOX:SHOX2:TL…	NBTAATDR	1614	3073
M00466_2.00:NKX6-1:NKX6-2:NKX6-3	NWTAATKAB	1615	2916
M08324_2.00:OSR2	SCDGCTNCTGN	1616	2741
M10465_2.00:EBF1	CCCNGGGGNGCW	1617	1939
M01664_2.00:ARID3A:ARID3B:ARID3C	NDATYAAA	1618	2996
M05335_2.00:HOXA10:HOXA11:HOXA6:HOXA9:HOXB6:HOXB8:HOXB9:HOXC10:HOXC11:HOXC12:HOXC6:HOXC8:HOXC9:HOXD10:HOXD11:HOXD12:HOXD8:HOXD9	GTTTTATKGCC	1619	157
M08121_2.00:FOXA1:FOXA2:FOXA3:FOXB1:FOXB2	TGTTTACWTWGB	1620	3385
M10496_2.00:ELF1:ELF2:ELF4:ELK1:ELK3:ELK4:ERF:ERG:ETS1:ETS2:ETV1:ETV2:ETV3:ETV3L:ETV4:ETV5:FEV:FLI1:GABPA	AGGAAGT	1621	1535
M09188_2.00:ALX1:ALX3:ALX4:ARX:DRGX:EMX1:EMX2:EN1:EN2:ESX1:GBX1:GBX2:GSX1:GSX2:HESX1:HOXA2:HOXA3:HOXB2:HOXB3:HOXD3:ISX:LHX1:LHX2:LHX3:LHX4:LHX5:LHX6:LHX8:LHX9:LMX1A:LMX1B:MIXL1:MNX1:MSX1:MSX2:NOBOX:NOTO:OTP:PDX1:PHOX2A:PHOX2B:PROP1:PRRX1:PRRX2:RAX:RAX2:SEBOX:SHOX:SHOX2:UNCX:VAX1:VAX2:VSX1:VSX2:ZFHX2	NCTAATKRM	1622	3221
M06291_2.00:ALX1:ALX3:ALX4:ARX:BARHL1:BARHL2:BARX1:BARX2:BSX:DLX1:DLX2:DLX3:DLX4:DLX5:DLX6:DRGX:EMX1:EMX2:EN1:EN2:ESX1:EVX1:EVX2:GBX1:GBX2:GSX1:GSX2:HESX1:HOXA2:HOXA3:HOXA4:HOXB2:HOXB3:HOXB4:HOXC4:HOXC5:HOXD3:HOXD4:ISX:LBX1:LBX2:LHX1:LHX2:LHX3:LHX4:LHX5:LHX6:LHX8:LHX9:LMX1A:LMX1B:MEOX1:MIXL1:MNX1:MSX1:MSX2:NKX1-1:NKX1-2:NOBOX:NOTO:OTP:PDX1:PHOX2A:PHOX2B:PROP1:PRRX1:PRRX2:RAX:RAX2:SEBOX:SHOX:SHOX2…	TTAATTA	1623	2947
M10800_2.00:ISL1:ISL2:NOTO:SHOX:SHOX2:VSX1	ATAATGG	1624	2488
M00223_2.00:KLF1	NNNNVCCCC	1625	6255
M00269_2.00:ALX1:ALX3:ALX4:ARX:BARX1:BARX2:BSX:DLX2:DLX3:DRGX:EMX1:EMX2:EN1:EN2:ESX1:EVX1:EVX2:GBX1:GBX2:GSX1:GSX2:HESX1:HOXA2:HOXA3:HOXB2:HOXB3:HOXD3:ISL1:ISL2:ISX:LBX1:LBX2:LHX1:LHX2:LHX3:LHX4:LHX5:LHX6:LHX8:LHX9:LMX1A:LMX1B:MEOX1:MIXL1:MNX1:MSX1:MSX2:NKX1-1:NKX1-2:NOBOX:NOTO:OTP:PDX1:PHOX2A:PHOX2B:PROP1:PRRX1:PRRX2:RAX:RAX2:SEBOX:SHOX:SHOX2:UNCX:VAX1:VAX2:VSX1:VSX2:ZFHX2:ZFHX3	NNTAATKRN	1626	3189
M00200_2.00:LEF1:TCF7:TCF7L1:TCF7L2	ASATCAAAGR	1627	6327
M06231_2.00:ALX1:ALX3:ALX4:ARX:BARHL1:BARHL2:BARX1:BARX2:BSX:DLX1:DLX2:DLX3:DLX4:DLX5:DLX6:DRGX:EMX1:EMX2:EN1:EN2:ESX1:EVX1:EVX2:GBX1:GBX2:GSX1:GSX2:HMX1:HMX2:HMX3:HOXA1:HOXA2:HOXA3:HOXA4:HOXA5:HOXB1:HOXB2:HOXB3:HOXB4:HOXB5:HOXC4:HOXC5:HOXD1:HOXD3:HOXD4:ISX:MEOX1:MEOX2:MIXL1:MNX1:MSX1:MSX2:NANOG:NANOGP8:NKX1-1:NKX1-2:PDX1:PHOX2A:PHOX2B:PROP1:PRRX1:PRRX2:RAX:RAX2:SEBOX:SHOX:SHOX2:UNCX:VAX1:VAX2:VE…	YTTAATKRG	1628	602
M09249_2.00:SRF	HAWGVCCAWATAAGGMAA	1629	5033
M02496_2.00:TBX2:TBX3:TBX4:TBX5	DAGGTGTBAR	1630	2596
M02777_2.00:TFAP4	AACAGCTGWT	1631	6539
M00238_2.00:GFI1:GFI1B	HAATCWNNN	1632	2603
M03705_2.00:KLF15	RCCACRCCCMC	1633	1733
M05045_2.00:NKX2-1:NKX2-2:NKX2-3:NKX2-4:NKX2-5:NKX2-6:NKX2-8	GTYAAGTGGN	1634	2961
M10016_2.00:MAF:MAFA:MAFB:MAFG:MAFK	TGASTCAGCDY	1635	5374
M06368_2.00:ALX1:ALX3:ALX4:ARX:DRGX:EN1:EN2:ESX1:HESX1:ISX:LHX2:LHX3:LHX4:LHX6:LHX8:LHX9:LMX1A:LMX1B:MIXL1:NOBOX:OTP:PHOX2A:PHOX2B:PROP1:PRRX1:PRRX2:RAX:RAX2:SEBOX:SHOX:SHOX2:UNCX:VSX1:VSX2:ZFHX2	WTTAATTAG	1636	2065
M05895_2.00:LEF1:TCF7:TCF7L1:TCF7L2	ATCAAAGGVN	1637	3914
M05379_2.00:ALX1:ALX3:ALX4:ARX:BARHL1:BARHL2:BARX1:BARX2:BSX:DLX1:DLX2:DLX3:DLX4:DLX5:DLX6:DRGX:EMX1:EMX2:EN1:EN2:ESX1:EVX1:EVX2:GBX1:GBX2:GSX1:GSX2:HMX1:HMX2:HMX3:HOXA1:HOXA2:HOXA3:HOXA4:HOXA5:HOXB1:HOXB2:HOXB3:HOXB4:HOXB5:HOXC4:HOXC5:HOXD1:HOXD3:HOXD4:ISX:MEOX1:MEOX2:MIXL1:MNX1:MSX1:MSX2:NANOG:NANOGP8:NKX1-1:NKX1-2:PDX1:PHOX2A:PHOX2B:PROP1:PRRX1:PRRX2:RAX:RAX2:SEBOX:SHOX:SHOX2:UNCX:VAX1:VAX2:VE…	WTAAYGAB	1638	488
M08171_2.00:STAT1	TTTCCYRGAAA	1639	3476
M04152_2.00:HEY1	GACACGTGCC	1640	1958
M11233_2.00:NFATC1:NFATC2:NFATC3:NFATC4	WNMNWTTTTCCW	1641	1918
M07645_2.00:ZNF169	CTCCTT	1642	2282
M05272_2.00:ALX1:ALX3:ALX4:ARX:BARX1:BARX2:BSX:DLX1:DLX2:DLX3:DLX4:DLX5:DLX6:DRGX:EMX1:EMX2:EN1:EN2:ESX1:EVX1:EVX2:GBX1:GBX2:GSX1:GSX2:HMX1:HMX3:HOXA1:HOXA2:HOXA3:HOXA4:HOXA5:HOXB1:HOXB2:HOXB3:HOXB4:HOXB5:HOXC4:HOXC5:HOXD1:HOXD3:HOXD4:ISX:LHX3:LHX4:MEOX1:MIXL1:MNX1:MSX1:MSX2:NKX1-1:NKX1-2:NOTO:OTP:PDX1:PHOX2A:PHOX2B:PROP1:PRRX1:PRRX2:RAX:RAX2:SEBOX:SHOX:SHOX2:UNCX:VAX1:VAX2:VENTX:VSX1:VSX2	HTAAYGAB	1643	1098
M00143_2.00:ZNF740	CCCCCCCANN	1644	1792
M04069_2.00:TFAP4	ATCAGCTGAT	1645	7410
M00503_2.00:ALX1:ALX3:ALX4:ARX:BARHL1:BARHL2:BARX1:BARX2:BSX:DLX1:DLX2:DLX3:DLX4:DLX5:DLX6:DRGX:EMX1:EMX2:EN1:EN2:ESX1:EVX1:EVX2:GBX1:GBX2:GSX1:GSX2:HESX1:HMX1:HMX3:HOXA1:HOXA2:HOXA3:HOXA4:HOXA5:HOXB1:HOXB2:HOXB3:HOXB4:HOXB5:HOXC4:HOXC5:HOXD1:HOXD3:HOXD4:ISX:MEOX1:MEOX2:MIXL1:MNX1:MSX1:MSX2:NKX1-1:NKX1-2:NOTO:OTP:PDX1:PHOX2A:PHOX2B:PROP1:PRRX1:PRRX2:RAX:RAX2:SEBOX:SHOX:SHOX2:TLX1:TLX2:TLX3:UNCX:V…	NNTAATTRN	1646	2426
M10278_2.00:ZFP42	AARATGGCKGCC	1647	467
M05409_2.00:HOXA3:HOXA4:HOXA5:HOXA6:HOXA7:HOXB3:HOXB4:HOXB5:HOXB6:HOXB7:HOXB8:HOXC4:HOXC5:HOXC6:HOXC8:HOXD3:HOXD4:HOXD8:PDX1	TTAACGAC	1648	322
M04306_2.00:CEBPG	CRTTACGCAAYV	1649	951
M10949_2.00:SRF	VWCCAWAWAAGGV	1650	4879
M10483_2.00:EHF:ELF1:ELF2:ELF3:ELF4:ELF5:ELK1:ELK3:ELK4:ERF:ERG:ETS1:ETS2:ETV1:ETV2:ETV3:ETV3L:ETV4:ETV5:ETV6:ETV7:FEV:FLI1:GABPA:SPDEF	ACTTCCGGG	1651	4486
M01492_2.00:EHF:ELF1:ELF2:ELF3:ELF4:ELF5:ELK1:ELK3:ELK4:ERF:ERG:ETS1:ETS2:ETV1:ETV2:ETV3:ETV3L:ETV4:ETV5:ETV6:ETV7:FEV:FLI1:GABPA:SPDEF	DNCCGGAAGT	1652	2726
M05524_2.00:HSF1:HSF2:HSF4	RGAAYRTTCTAGAAN	1653	6913
M00348_2.00:PAX4	CNAATTAR	1654	3277
M00480_2.00:BARX1:BARX2:BSX:EMX1:EMX2:EN1:EN2:EVX1:EVX2:GBX1:GBX2:GSX1:GSX2:HMX1:HMX2:HMX3:HOXA1:HOXA2:HOXA3:HOXA4:HOXA5:HOXA6:HOXA7:HOXA9:HOXB1:HOXB2:HOXB3:HOXB4:HOXB5:HOXB6:HOXB7:HOXB8:HOXB9:HOXC4:HOXC5:HOXC6:HOXC8:HOXC9:HOXD1:HOXD3:HOXD4:HOXD8:HOXD9:ISX:MEOX1:MEOX2:MNX1:NKX1-1:NKX1-2:NOTO:OTP:PDX1:VAX1:VAX2:VENTX	NTAATKRNN	1655	2246
M06348_2.00:BARHL1:BARHL2:EMX1:EMX2:EN1:EN2:ESX1:EVX1:EVX2:GBX1:GBX2:GSX1:GSX2:HESX1:HMX1:HMX2:HMX3:HOXA2:HOXA3:HOXA4:HOXA5:HOXB2:HOXB3:HOXB4:HOXB5:HOXC4:HOXC5:HOXD3:HOXD4:LBX1:MEOX1:MEOX2:MNX1:MSX1:MSX2:NKX1-1:NKX1-2:OTP:PDX1:RAX:RAX2:TLX1:TLX2:TLX3:VAX1:VAX2:VENTX	NNYTAATTRN	1656	1689
M03714_2.00:ONECUT1:ONECUT2:ONECUT3	NWTTATCGATCGNT	1657	6030
M09981_2.00:ATF3:JDP2	CBCTGACGTCABCS	1658	5295
M07981_2.00:SRF	NYATGNCCAWATAAGGCMA	1659	3570
M00813_2.00:ESR1:ESR2:ESRRA:ESRRB:ESRRG:NR1H2:NR1H3:NR2C2:NR2F1:NR2F2:NR2F6:RARA:RARB:RARG:RORA:RORB:RORC	NRGGTCAHNN	1660	2971
M05309_2.00:ALX1:ALX3:ALX4:ARX:BARX1:BARX2:BSX:DLX1:DLX2:DLX3:DLX4:DLX5:DLX6:DRGX:EN1:EN2:ESX1:GBX1:GBX2:GSX1:GSX2:HESX1:HOXA1:HOXA2:HOXA3:HOXA4:HOXA5:HOXB1:HOXB2:HOXB3:HOXB4:HOXB5:HOXC4:HOXC5:HOXD3:HOXD4:ISX:LBX2:LHX1:LHX2:LHX3:LHX4:LHX5:LHX6:LHX8:LHX9:LMX1A:LMX1B:MEOX1:MIXL1:MNX1:MSX1:MSX2:NKX1-1:NKX1-2:NOBOX:NOTO:OTP:PDX1:PHOX2A:PHOX2B:PROP1:PRRX1:PRRX2:RAX:RAX2:SEBOX:SHOX:SHOX2:UNCX:VAX1:VAX2…	TTAACGAG	1661	563
M05526_2.00:HSF1:HSF2:HSF4	RGAAYGTTCYRGAAN	1662	6915
M08093_2.00:ZNF24	CATTCATTCATTC	1663	3373
M09085_2.00:FOXM1	VCAAAGCAAACA	1664	5153
M09099_2.00:FOXM1	VCAAAGCAAACA	1665	5192
M04935_2.00:HOXA10:HOXA11:HOXA5:HOXA6:HOXA7:HOXA9:HOXB5:HOXB6:HOXB8:HOXB9:HOXC10:HOXC11:HOXC5:HOXC6:HOXC8:HOXC9:HOXD10:HOXD11:HOXD8:HOXD9	NNTTTACGAC	1666	385
M07756_2.00:ZFP57	GCGGCA	1667	510
M08095_2.00:ZBTB7A	BSCACTTCCGGSN	1668	3375
M04989_2.00:BARHL1:BARHL2:BARX1:BARX2:BSX:DLX2:DLX3:EMX1:EMX2:ESX1:EVX1:EVX2:GBX1:GBX2:HESX1:HMX1:HMX2:HMX3:HOXA1:HOXA2:HOXA3:HOXA4:HOXA5:HOXB1:HOXB2:HOXB3:HOXB4:HOXB5:HOXC4:HOXC5:HOXD1:HOXD12:HOXD3:HOXD4:LBX1:LBX2:MEOX1:MEOX2:MNX1:MSX1:MSX2:NANOG:NANOGP8:NKX1-1:NKX1-2:PDX1:RAX:RAX2:TLX1:TLX3:VENTX	STAATTRC	1669	1822
M07802_2.00:MYC	VCCACGTGGYY	1670	4303
M03175_2.00:HOXA13:HOXB13:HOXC13:HOXD13	KTTTTATTGG	1671	188
M07793_2.00:MAX	DGCACGTGGCY	1672	799
M02179_2.00:ALX1:ALX3:ALX4:ARX:BARHL1:BARHL2:BARX1:BARX2:BSX:DLX1:DLX2:DLX3:DLX4:DLX5:DLX6:DRGX:EMX1:EMX2:EN1:EN2:ESX1:GBX1:GBX2:GSX1:GSX2:HMX1:HMX2:HMX3:HOXA1:HOXA2:HOXA3:HOXA4:HOXA5:HOXB1:HOXB2:HOXB3:HOXB4:HOXB5:HOXC4:HOXC5:HOXD1:HOXD3:HOXD4:ISL1:ISL2:LHX2:LHX3:LHX4:LHX9:LMX1A:LMX1B:MEOX1:MIXL1:MNX1:MSX1:MSX2:NKX1-1:NKX1-2:NOBOX:NOTO:OTP:PDX1:PHOX2A:PHOX2B:PROP1:PRRX1:PRRX2:RAX:RAX2:SEBOX:SHOX:…	NNTAATTRN	1673	2723
M11225_2.00:NFAT5	AVTGGAAARTTMCM	1674	4728
M01655_2.00:ARID3A:ARID3B:ARID3C	NDATYAAAH	1675	2253
M07959_2.00:FOXA1:FOXA2:FOXA3:FOXB1:FOXB2	VCWRWGTAAACANNR	1676	3626
M03157_2.00:ARX:BARHL1:BARHL2:BARX1:BARX2:BSX:DLX1:DLX2:DLX3:DLX4:DLX5:DLX6:EMX1:EMX2:ESX1:EVX1:EVX2:GBX1:GBX2:HMX1:HMX2:HMX3:HOXA2:HOXB2:LBX1:LBX2:MEOX1:MEOX2:MNX1:MSX1:MSX2:NANOG:NANOGP8:NKX1-1:NKX1-2:PDX1:RAX:RAX2:TLX1:TLX2:TLX3:UNCX:VAX1:VAX2	NHTAAACGDT	1677	1832
M04051_2.00:TFAP2A:TFAP2B:TFAP2C:TFAP2D:TFAP2E	YGCCTSRGGGCA	1678	7333
M10534_2.00:FOXM1	WAGACTGATTA	1679	1026
M10834_2.00:POU2F1	TNATTTGCATW	1680	1506
M05065_2.00:ALX1:ALX3:ALX4:ARX:DRGX:EMX1:EMX2:EN1:EN2:ESX1:GBX1:GBX2:GSX1:GSX2:HESX1:HOXA2:HOXA3:HOXB2:HOXB3:HOXD3:ISX:LHX1:LHX2:LHX3:LHX4:LHX5:LHX6:LHX8:LHX9:LMX1A:LMX1B:MIXL1:MNX1:MSX1:MSX2:NOBOX:NOTO:OTP:PDX1:PHOX2A:PHOX2B:PROP1:PRRX1:PRRX2:RAX:RAX2:SEBOX:SHOX:SHOX2:UNCX:VAX1:VAX2:VSX1:VSX2:ZFHX2	KTAACGAR	1681	1924
M03719_2.00:DMRT1:DMRT2:DMRT3:DMRTA2:DMRTC2	NATGTATCRWW	1682	6033
M06326_2.00:ALX1:ALX3:ALX4:ARX:BARX1:BARX2:BSX:DLX1:DLX2:DLX3:DLX4:DLX5:DLX6:DRGX:EMX1:EMX2:EN1:EN2:ESX1:EVX1:EVX2:GBX1:GBX2:GSX1:GSX2:HESX1:HOXA1:HOXA2:HOXA3:HOXB1:HOXB2:HOXB3:HOXD3:ISX:LBX1:LBX2:LHX1:LHX2:LHX3:LHX4:LHX5:LHX6:LHX8:LHX9:LMX1A:LMX1B:MEOX1:MIXL1:MNX1:MSX1:MSX2:NKX1-1:NKX1-2:NOBOX:NOTO:OTP:PDX1:PHOX2A:PHOX2B:PROP1:PRRX1:PRRX2:RAX:RAX2:SEBOX:SHOX:SHOX2:UNCX:VAX1:VAX2:VSX1:VSX2:ZFHX2:…	TTAATT	1683	3238
M02230_2.00:ALX1:ALX3:ALX4:ARX:DRGX:ESX1:ISX:LHX3:LHX4:LHX6:LHX8:LMX1A:LMX1B:MIXL1:OTP:PHOX2A:PHOX2B:PROP1:PRRX1:PRRX2:RAX:RAX2:SEBOX:SHOX:SHOX2:UNCX:VSX1:VSX2:ZFHX2	VYTRATTAVN	1684	3241
M04777_2.00:ELF1:ELF2:ELF4:ELK1:ELK3:ELK4:ERF:ERG:ETS1:ETS2:ETV1:ETV2:ETV3:ETV3L:ETV4:ETV5:FEV:FLI1:GABPA	VACMGGAARTS	1685	6778
M09454_2.00:HIF1A	TACGTGCV	1686	2265
M06255_2.00:ALX1:ALX3:ALX4:ARX:BARX1:BARX2:BSX:DLX1:DLX2:DLX3:DLX4:DLX5:DLX6:DRGX:EMX1:EMX2:EN1:EN2:ESX1:EVX1:EVX2:GBX1:GBX2:GSX1:GSX2:HESX1:HMX1:HMX3:HOXA1:HOXA2:HOXA3:HOXA4:HOXA5:HOXB1:HOXB2:HOXB3:HOXB4:HOXB5:HOXC4:HOXC5:HOXD1:HOXD3:HOXD4:ISX:LBX1:LBX2:LHX2:LHX3:LHX4:LHX6:LHX8:LHX9:LMX1A:LMX1B:MEOX1:MIXL1:MNX1:MSX1:MSX2:NKX1-1:NKX1-2:NOBOX:NOTO:OTP:PDX1:PHOX2A:PHOX2B:PROP1:PRRX1:PRRX2:RAX:RAX2:…	TCTAATTA	1687	3981
M10850_2.00:POU3F3	HAATGCW	1688	2392
M06491_2.00:ALX1:ALX3:ALX4:ARX:BARX1:BARX2:BSX:DLX1:DLX2:DLX3:DLX4:DLX5:DLX6:DRGX:EMX1:EMX2:EN1:EN2:ESX1:EVX1:EVX2:GBX1:GBX2:GSX1:GSX2:HESX1:HMX1:HMX3:HOXA1:HOXA2:HOXA3:HOXA4:HOXA5:HOXB1:HOXB2:HOXB3:HOXB4:HOXB5:HOXC4:HOXC5:HOXD1:HOXD3:HOXD4:ISX:LBX1:LBX2:LHX2:LHX3:LHX4:LHX6:LHX8:LHX9:LMX1A:LMX1B:MEOX1:MIXL1:MNX1:MSX1:MSX2:NKX1-1:NKX1-2:NOBOX:NOTO:OTP:PDX1:PHOX2A:PHOX2B:PROP1:PRRX1:PRRX2:RAX:RAX2:…	TCTAATTA	1689	4354
M01243_2.00:PBX1:PBX2:PBX3:PBX4	TTTGAYRWG	1690	2846
M09521_2.00:E2F1:E2F2:E2F3:E2F4:E2F5:E2F6	CWGGCGGGAA	1691	5453
M03660_2.00:ATF1:CREB1:CREM	RTGACGTCAY	1692	6019
M09392_2.00:LEF1:TCF7:TCF7L1:TCF7L2	BCCTTTSWWNTBYH	1693	1154
M09402_2.00:LEF1:TCF7:TCF7L1:TCF7L2	BCCTTTSWWNTBYH	1694	1155
M09425_2.00:EOMES:TBR1:TBX21	GDGDAGGTGTGAR	1695	2523
M04510_2.00:ZNF281	GCCCCTCCCCCG	1696	764
M00494_2.00:HOXA10:HOXA4:HOXA5:HOXA6:HOXA7:HOXA9:HOXB4:HOXB5:HOXB6:HOXB7:HOXB8:HOXB9:HOXC10:HOXC4:HOXC5:HOXC6:HOXC8:HOXC9:HOXD10:HOXD4:HOXD8:HOXD9:MNX1:PDX1	TTAATKRCN	1697	2067
M00308_2.00:ALX1:ALX3:ALX4:ARX:DRGX:EMX1:EMX2:EN1:EN2:ESX1:EVX1:EVX2:GBX1:GBX2:HESX1:HOXA2:HOXB2:ISX:LBX1:LBX2:LHX2:LHX3:LHX4:LHX9:LMX1A:LMX1B:MEOX2:MIXL1:MNX1:MSX1:MSX2:NKX1-1:NKX1-2:OTP:PHOX2A:PHOX2B:PROP1:PRRX1:PRRX2:RAX:RAX2:SEBOX:SHOX:SHOX2:UNCX:VSX1:VSX2	YATATATAN	1698	1124
M00417_2.00:ALX1:ALX3:ALX4:ARX:BARX1:BARX2:DRGX:EMX1:EMX2:EN1:EN2:ESX1:GBX1:GBX2:GSX1:GSX2:HESX1:HOXA2:HOXA3:HOXA4:HOXA5:HOXB2:HOXB3:HOXB4:HOXB5:HOXC4:HOXC5:HOXD3:HOXD4:ISX:LHX2:LHX3:LHX4:LHX6:LHX8:LHX9:LMX1A:LMX1B:MEOX1:MIXL1:MNX1:MSX1:MSX2:NKX1-1:NKX1-2:NOBOX:NOTO:OTP:PDX1:PHOX2A:PHOX2B:PROP1:PRRX1:PRRX2:RAX:RAX2:SEBOX:SHOX:SHOX2:UNCX:VAX1:VAX2:VSX1:VSX2:ZFHX2	NYTAATTA	1699	2771
M05585_2.00:HNF4A:HNF4G:NR2E1	MRAAGTCAM	1700	389
M11143_2.00:NR5A1:NR5A2:RORA:RORB:RORC:RXRA:RXRB:RXRG	SYCAAGGYCANRRN	1701	4755
M11194_2.00:NR1H2:NR1H3:NR1H4:NR2C1:NR2C2:NR2F1:NR2F2:NR2F6:RARA:RARB:RARG:RORA:RORB:RORC:THRB:VDR	GGGTBAATRACCY	1702	4781
M09375_2.00:AIRE	KWAACCAWTWWWACCAAK	1703	5122
M09376_2.00:AIRE	KWAACCAWTWWWACCAAK	1704	5108
M04335_2.00:FOS:FOSB:FOSL1:FOSL2	AATGACACG	1705	7241
M10515_2.00:EHF:ELF1:ELF2:ELF3:ELF4:ELF5:ETV6:ETV7	CCCGGAARTA	1706	4499
M00383_2.00:BARX1:BARX2:BSX:EMX1:EMX2:EN1:EN2:EVX1:EVX2:GBX1:GBX2:GSX1:GSX2:HMX1:HMX2:HMX3:HOXA1:HOXA2:HOXA3:HOXA4:HOXA5:HOXA6:HOXA7:HOXB1:HOXB2:HOXB3:HOXB4:HOXB5:HOXB6:HOXB7:HOXB8:HOXC4:HOXC5:HOXC6:HOXD1:HOXD3:HOXD4:HOXD8:ISX:MEOX1:MEOX2:MNX1:NKX1-1:NKX1-2:NOTO:OTP:PDX1:TLX2:VAX1:VAX2:VENTX	YTAATKRNN	1707	2318
M09159_2.00:MEIS1:MEIS2:MEIS3:PKNOX1:PKNOX2:TGIF1:TGIF2:TGIF2LX:TGIF2LY	TGACAGS	1708	6218
M02447_2.00:RFX1:RFX2:RFX3:RFX4:RFX6	GTTGCYADGG	1709	2309
M03137_2.00:ALX1:ALX3:ALX4:ARX:BARHL1:BARHL2:BARX1:BARX2:BSX:DRGX:EMX1:EMX2:EN1:EN2:ESX1:EVX1:EVX2:GBX1:GBX2:GSX1:GSX2:HESX1:HOXA2:HOXA3:HOXB2:HOXB3:HOXD3:ISX:LBX1:LBX2:LHX1:LHX2:LHX3:LHX4:LHX5:LHX6:LHX8:LHX9:LMX1A:LMX1B:MEOX1:MEOX2:MIXL1:MNX1:MSX1:MSX2:NKX1-1:NKX1-2:NOBOX:NOTO:OTP:PDX1:PHOX2A:PHOX2B:PROP1:PRRX1:PRRX2:RAX:RAX2:SEBOX:SHOX:SHOX2:UNCX:VAX1:VAX2:VSX1:VSX2:ZFHX2	GNTAATTRGN	1710	2979
M00656_2.00:DMRT1:DMRT2:DMRT3:DMRTA2:DMRTB1:DMRTC2	WTGTATCWAW	1711	3053
M06261_2.00:BARX1:BARX2:BSX:DLX1:DLX2:DLX3:DLX4:DLX5:DLX6:EMX1:EMX2:EN1:EN2:EVX1:EVX2:GBX1:GBX2:GSX1:GSX2:HOXA1:HOXA2:HOXA3:HOXA4:HOXA5:HOXB1:HOXB2:HOXB3:HOXB4:HOXB5:HOXC4:HOXC5:HOXD1:HOXD3:HOXD4:ISX:MEOX1:MEOX2:MNX1:MSX1:MSX2:NANOG:NANOGP8:NKX1-1:NKX1-2:PDX1:PROP1:SHOX:SHOX2:UNCX:VAX1:VAX2:VENTX	TTAATTA	1712	2642
M06275_2.00:HOXA10:HOXA5:HOXA6:HOXA7:HOXA9:HOXB4:HOXB5:HOXB6:HOXB7:HOXB8:HOXB9:HOXC10:HOXC5:HOXC6:HOXC8:HOXC9:HOXD10:HOXD8:HOXD9	TTTAATKA	1713	890
M08178_2.00:NFYB	RAAYSRRCCAATCAG	1714	3480
M05187_2.00:NKX6-1:NKX6-2:NKX6-3	TTAATKAB	1715	1731
M06266_2.00:BARX1:BARX2:BSX:EMX1:EMX2:EN1:EN2:EVX1:EVX2:GBX1:GBX2:GSX1:GSX2:HMX1:HMX2:HMX3:HOXA1:HOXA2:HOXA3:HOXA4:HOXA5:HOXA6:HOXA7:HOXA9:HOXB1:HOXB2:HOXB3:HOXB4:HOXB5:HOXB6:HOXB7:HOXB8:HOXB9:HOXC4:HOXC5:HOXC6:HOXC8:HOXC9:HOXD1:HOXD3:HOXD4:HOXD8:HOXD9:ISX:MEOX1:MEOX2:MNX1:NKX1-1:NKX1-2:NOTO:OTP:PDX1:VAX1:VAX2:VENTX	CRTTAATGA	1716	1540
M09415_2.00:STAT3	CAYTTCCMGGAA	1717	5066
M00489_2.00:CRX:DMBX1:DPRX:GSC:GSC2:OTX1:OTX2:PITX1:PITX2:PITX3:TPRX1	NTAATCCN	1718	1790
M04981_2.00:HOXA13:HOXB13:HOXC13:HOXD13	DTTTTATTGGN	1719	131
M03087_2.00:CRX:DLX1:DLX2:DLX4:DLX5:EMX1:LHX2:LHX9:PITX1:PITX2:VAX1:VSX1	CTAATTAN	1720	2237
M01722_2.00:HEY1:HEY2:HEYL	GCACGTGTC	1721	104
M02421_2.00:HNF4A:HNF4G:NR2E1	VDGTCANNN	1722	3199
M06303_2.00:ALX1:ALX3:ALX4:ARX:DRGX:EN1:EN2:ESX1:ISX:LHX2:LHX3:LHX4:LHX6:LHX8:LHX9:LMX1A:LMX1B:MIXL1:NOBOX:OTP:PHOX2A:PHOX2B:PROP1:PRRX1:PRRX2:RAX:RAX2:SEBOX:SHOX:SHOX2:UNCX:VSX1:VSX2:ZFHX2	YTAATTA	1723	2597
M06513_2.00:ALX1:ALX3:ALX4:ARX:DRGX:EN1:EN2:ESX1:ISX:LHX2:LHX3:LHX4:LHX6:LHX8:LHX9:LMX1A:LMX1B:MIXL1:NOBOX:OTP:PHOX2A:PHOX2B:PROP1:PRRX1:PRRX2:RAX:RAX2:SEBOX:SHOX:SHOX2:UNCX:VSX1:VSX2:ZFHX2	YTAATTA	1724	2598
M04467_2.00:ZNF740	CYGCCCCCCCCAC	1725	7684
M04439_2.00:EGR1:EGR2:EGR3:EGR4	MMCGCCCACGCAC	1726	7599
M00558_2.00:HOXA10:HOXA5:HOXA6:HOXA7:HOXA9:HOXB4:HOXB5:HOXB6:HOXB7:HOXB8:HOXB9:HOXC10:HOXC5:HOXC6:HOXC8:HOXC9:HOXD10:HOXD8:HOXD9	TTAATKRSN	1727	1768
M09045_2.00:EBF1:EBF2:EBF3:EBF4	RGTCCCWGGGGAS	1728	5130
M05003_2.00:ARX:BARHL1:BARHL2:BARX1:BARX2:BSX:DLX1:DLX2:DLX3:DLX4:DLX5:DLX6:EN1:EN2:GBX1:GBX2:GSX1:GSX2:HOXA1:HOXA2:HOXA3:HOXB1:HOXB2:HOXB3:HOXD1:HOXD3:ISX:LHX1:LHX5:MEOX1:MNX1:MSX1:MSX2:NANOG:NANOGP8:NKX1-1:NKX1-2:PDX1:PROP1:SHOX:SHOX2:UNCX:VAX1:VAX2:VSX2	WTAAYGAB	1729	898
M00482_2.00:ALX1:ALX3:ALX4:ARX:DRGX:EN1:EN2:ESX1:HESX1:ISX:LHX2:LHX3:LHX4:LHX6:LHX8:LHX9:LMX1A:LMX1B:MIXL1:NOBOX:OTP:PHOX2A:PHOX2B:PROP1:PRRX1:PRRX2:RAX:RAX2:SEBOX:SHOX:SHOX2:UNCX:VSX1:VSX2:ZFHX2	WAATTAR	1730	6213
M08206_2.00:GATA1:GATA2:GATA3:GATA4:GATA5:GATA6	GATAANVATCT	1731	3458
M09634_2.00:SMAD4	VBSYGTCTGG	1732	1840
M01966_2.00:E2F1:E2F2:E2F3:E2F4:E2F5:E2F6	DDGGCGCGYN	1733	1555
M04050_2.00:TFAP2A:TFAP2B:TFAP2C:TFAP2D:TFAP2E	YGCCTSAGGCR	1734	7365
M09270_2.00:AR:NR3C1:NR3C2:PGR	RGRACAKTSTGTTCY	1735	5046
M02708_2.00:NR2E3	AAGCTTG	1736	6160
M06347_2.00:BARHL1:BARHL2:EMX1:EMX2:EN1:EN2:ESX1:EVX1:EVX2:GBX1:GBX2:GSX1:GSX2:HESX1:HMX1:HMX2:HMX3:HOXA2:HOXA3:HOXA4:HOXA5:HOXB2:HOXB3:HOXB4:HOXB5:HOXC4:HOXC5:HOXD3:HOXD4:LBX1:MEOX1:MEOX2:MNX1:MSX1:MSX2:NKX1-1:NKX1-2:OTP:PDX1:RAX:RAX2:TLX1:TLX2:TLX3:VAX1:VAX2:VENTX	NTTAATTG	1737	2876
M00678_2.00:ALX1:ALX3:ALX4:ARX:BARHL1:BARHL2:BARX1:BARX2:BSX:DLX1:DLX2:DLX3:DLX4:DLX5:DLX6:DRGX:EN1:EN2:GBX1:GBX2:GSX1:GSX2:HOXA1:HOXA2:HOXA3:HOXB1:HOXB2:HOXB3:HOXD1:HOXD3:ISX:LHX1:LHX5:MEOX1:MNX1:MSX1:MSX2:NKX1-1:NKX1-2:PDX1:PHOX2A:PHOX2B:UNCX:VAX1:VAX2:VSX1:VSX2	YWWATTRCN	1738	2482
M09395_2.00:LEF1:TCF7:TCF7L1:TCF7L2	TBYCTTTGATSTB	1739	5059
M00505_2.00:HOXA13:HOXB13:HOXC13:HOXD13	WTTTAYDRSN	1740	396
M10261_2.00:KLF10:KLF11	GGGGTGGGMG	1741	2020
M05105_2.00:HOXA10:HOXA11:HOXA5:HOXA6:HOXA7:HOXA9:HOXB5:HOXB6:HOXB8:HOXB9:HOXC10:HOXC11:HOXC5:HOXC6:HOXC8:HOXC9:HOXD10:HOXD11:HOXD8:HOXD9	GTCGTAAAAH	1742	6737
M05476_2.00:POU3F2	WTATGCWAATKAG	1743	6935
M02928_2.00:YY2	CCATGCCGCCAT	1744	501
M05704_2.00:NFATC1:NFATC2:NFATC3:NFATC4	KTTTCCATGGAAAM	1745	4071
M02869_2.00:MAF:MAFA:MAFB:MAFG:MAFK:NRL	HGTCAGCAHTTT	1746	569
M01715_2.00:MITF:TFE3:TFEB:TFEC	BCDCGTGAYN	1747	1319
M05001_2.00:HOXA10:HOXA4:HOXA5:HOXA6:HOXA7:HOXA9:HOXB4:HOXB5:HOXB6:HOXB7:HOXB8:HOXB9:HOXC10:HOXC4:HOXC5:HOXC6:HOXC8:HOXC9:HOXD10:HOXD4:HOXD8:HOXD9:MNX1:PDX1	TTAATTRC	1748	685
M02445_2.00:NFATC1:NFATC2:NFATC3:NFATC4	ANTTTCCAYH	1749	2227
M03106_2.00:ALX1:ALX3:ALX4:ARX:DRGX:EMX1:EMX2:EN1:EN2:ESX1:GBX1:GBX2:HESX1:ISX:LHX1:LHX2:LHX3:LHX4:LHX5:LHX6:LHX8:LHX9:LMX1A:LMX1B:MIXL1:MSX1:MSX2:NOBOX:NOTO:OTP:PHOX2A:PHOX2B:PROP1:PRRX1:PRRX2:RAX:RAX2:SEBOX:SHOX:SHOX2:UNCX:VAX1:VAX2:VSX1:VSX2:ZFHX2	VYTAATTAGB	1750	6076
M01726_2.00:HES1:HES4	SSCACGYGHC	1751	2634
M00765_2.00:SP1:SP3:SP4:SP5:SP8:SP9	CCCGCCCCC	1752	2702
M10671_2.00:CDX1:CDX2:CDX4	TTTATK	1753	1137
M04071_2.00:TFAP4	AWCAGCTGWT	1754	7412
M00451_2.00:DBX1:DBX2:HLX	ATTAATTA	1755	1899
M09679_2.00:HOXA3:HOXA4:HOXA5:HOXA6:HOXA7:HOXB3:HOXB4:HOXB5:HOXB6:HOXB7:HOXB8:HOXC4:HOXC5:HOXC6:HOXC8:HOXD3:HOXD4:HOXD8:PDX1	TTAATGRCM	1756	2311
M05308_2.00:ALX1:ALX3:ALX4:ARX:BARX1:BARX2:BSX:DLX1:DLX2:DLX3:DLX4:DLX5:DLX6:DRGX:EN1:EN2:ESX1:GBX1:GBX2:GSX1:GSX2:HESX1:HOXA1:HOXA2:HOXA3:HOXA4:HOXA5:HOXB1:HOXB2:HOXB3:HOXB4:HOXB5:HOXC4:HOXC5:HOXD3:HOXD4:ISX:LBX2:LHX1:LHX2:LHX3:LHX4:LHX5:LHX6:LHX8:LHX9:LMX1A:LMX1B:MEOX1:MIXL1:MNX1:MSX1:MSX2:NKX1-1:NKX1-2:NOBOX:NOTO:OTP:PDX1:PHOX2A:PHOX2B:PROP1:PRRX1:PRRX2:RAX:RAX2:SEBOX:SHOX:SHOX2:UNCX:VAX1:VAX2…	TTAATTAG	1757	7039
M04940_2.00:SIX1:SIX2:SIX4:SIX5	CCGTATCRTN	1758	1979
M04668_2.00:ONECUT1:ONECUT2:ONECUT3	KTATTGATTN	1759	1050
M04954_2.00:ALX1:ALX3:ALX4:ARX:BARHL1:BARHL2:BARX1:BARX2:BSX:DLX1:DLX2:DLX3:DLX4:DLX5:DLX6:EN1:EN2:GBX1:GBX2:GSX1:GSX2:HOXA1:HOXA2:HOXA3:HOXB1:HOXB2:HOXB3:HOXD1:HOXD3:ISX:LHX1:LHX5:MEOX1:MNX1:MSX1:MSX2:NANOG:NANOGP8:NKX1-1:NKX1-2:PDX1:PROP1:SHOX:SHOX2:UNCX:VAX1:VAX2:VSX2	WTAAYGAB	1760	1039
M05501_2.00:POU5F1	NATTATGCWAATKARG	1761	6924
M09433_2.00:TBP:TBPL2	CTATAAAARS	1762	186
M03945_2.00:PAX1:PAX2:PAX3:PAX5:PAX6:PAX7:PAX8:PAX9	RTCATGCGTGACG	1763	6891
M10725_2.00:CDX1:CDX2:CDX4	ADANTTTTATKRCC	1764	128
M07799_2.00:MYC	GRSCACGTGG	1765	4300
M10621_2.00:GTF2I	VAGGAAGTGA	1766	2878
M02759_2.00:TFAP2A:TFAP2B:TFAP2C:TFAP2D:TFAP2E	TGCCCYAGGGCA	1767	1886
M08363_2.00:SP1:SP3:SP4:SP5:SP8:SP9	CCCCGSCCCCKCCCC	1768	1152
M01965_2.00:E2F1:E2F2:E2F3:E2F4:E2F5:E2F6	DKGGCGCGB	1769	1802
M00217_2.00:ZNF200	NWWCTCAATWN	1770	2274
M07804_2.00:MYC	ASCACGTGGCN	1771	826
M09036_2.00:E2F1:E2F2:E2F3:E2F4:E2F5:E2F6	GGGGGCGGGAARD	1772	5158
M04319_2.00:CREB3L1:CREB3L2	TGCCACRTCAYC	1773	7295
M10211_2.00:KLF1:KLF12:KLF2:KLF3:KLF4:KLF5:KLF6:KLF7	CSCCACCCC	1774	2142
M04455_2.00:KLF1:KLF12:KLF2:KLF3:KLF4:KLF5:KLF6:KLF7	NRCCACGCCCW	1775	2529
M10494_2.00:ELF1:ELF2:ELF4:ELK1:ELK3:ELK4:ERF:ERG:ETS1:ETS2:ETV1:ETV2:ETV3:ETV3L:ETV4:ETV5:FEV:FLI1:GABPA	VNACMGGAWRTTN	1776	2753
M07905_2.00:CTCF	YGCCCYCTRGTG	1777	1187
M07751_2.00:ZNF534	VGGTTCTCKCCCCCC	1778	4198
M00408_2.00:HMBOX1:HNF1A:HNF1B	NTAACYNN	1779	2572
M02866_2.00:ATF2:CREB5	NATGACGTCAYY	1780	6603
M08368_2.00:ZNF563	CTCCTBRCHGGCAGCTGY	1781	3867
M10172_2.00:KLF1:KLF12:KLF2:KLF3:KLF4:KLF5:KLF6:KLF7:KLF8	CCCCACCCHG	1782	1013
M02935_2.00:ZNF740	VCCCCCCCAC	1783	1553
M08273_2.00:ZNF200	RCTTCCGGYBBS	1784	3808
M08731_2.00:TCF12:TCF3:TCF4	CACAGCTGCH	1785	2894
M10655_2.00:ALX1:ALX3:ALX4:ARX:DRGX:EMX1:EMX2:EN1:EN2:ESX1:GBX1:GBX2:HESX1:ISX:LHX1:LHX2:LHX3:LHX4:LHX5:LHX6:LHX8:LHX9:LMX1A:LMX1B:MIXL1:MSX1:MSX2:NOBOX:NOTO:OTP:PHOX2A:PHOX2B:PROP1:PRRX1:PRRX2:RAX:RAX2:SEBOX:SHOX:SHOX2:UNCX:VAX1:VAX2:VSX1:VSX2:ZFHX2	WATTAD	1786	6279
M02440_2.00:NFATC1:NFATC2:NFATC3:NFATC4	WTTTTCCATT	1787	2780
M03576_2.00:TEAD3:TEAD4	TGGAATGT	1788	2818
M04209_2.00:ASCL1:ASCL2	ACACGACGCD	1789	7207
M04231_2.00:XBP1	GRTGACGTGKCV	1790	7217
M04957_2.00:ALX1:ALX3:ALX4:ARX:BARHL1:BARHL2:BARX1:BARX2:BSX:DLX1:DLX2:DLX3:DLX4:DLX5:DLX6:EN1:EN2:GBX1:GBX2:GSX1:GSX2:HOXA1:HOXA2:HOXA3:HOXB1:HOXB2:HOXB3:HOXD1:HOXD3:ISX:LHX1:LHX5:MEOX1:MNX1:MSX1:MSX2:NANOG:NANOGP8:NKX1-1:NKX1-2:PDX1:PROP1:SHOX:SHOX2:UNCX:VAX1:VAX2:VSX2	NTAAYGAB	1791	906
M02874_2.00:PRDM1	NCACTTTCACTTTCW	1792	6608
M10479_2.00:ELF1:ELF2:ELF4:ELK1:ELK3:ELK4:ERF:ERG:ETS1:ETS2:ETV1:ETV2:ETV3:ETV3L:ETV4:ETV5:FEV:FLI1:GABPA	CTTCCTGT	1793	2211
M10129_2.00:MECOM	AGATAAGATAR	1794	5335
M00240_2.00:GFI1:GFI1B	NBAAATCTGRN	1795	6333
M04974_2.00:HOXA10:HOXA4:HOXA5:HOXA6:HOXA7:HOXA9:HOXB4:HOXB5:HOXB6:HOXB7:HOXB8:HOXB9:HOXC10:HOXC4:HOXC5:HOXC6:HOXC8:HOXC9:HOXD10:HOXD4:HOXD8:HOXD9:MNX1:PDX1	VYTAATTACC	1796	1437
M09030_2.00:E2F1:E2F2:E2F3:E2F4:E2F5:E2F6	RGNGGGCGGGAARR	1797	1615
M04708_2.00:ELF1:ELF2:ELF4:ELK1:ELK3:ELK4:ERF:ERG:ETS1:ETS2:ETV1:ETV2:ETV3:ETV3L:ETV4:ETV5:FEV:FLI1:GABPA	NRCCGGAWGYN	1798	7534
M04581_2.00:ZFP42	NGGCVGCCATATTGK	1799	7498
M03129_2.00:HOXA13:HOXB13:HOXC13:HOXD13	DTTTTATTGG	1800	489
M05164_2.00:ARX:BARHL1:BARHL2:BARX1:BARX2:BSX:DLX1:DLX2:DLX3:DLX4:DLX5:DLX6:EMX1:EMX2:ESX1:EVX1:EVX2:GBX1:GBX2:HMX1:HMX2:HMX3:HOXA2:HOXB2:LBX1:LBX2:MEOX1:MEOX2:MNX1:MSX1:MSX2:NANOG:NANOGP8:NKX1-1:NKX1-2:PDX1:RAX:RAX2:TLX1:TLX2:TLX3:UNCX:VAX1:VAX2	CTAAACGGT	1801	2030
M02231_2.00:ALX1:ALX3:ALX4:ARX:DRGX:EN1:EN2:ESX1:EVX1:EVX2:GBX1:GBX2:HESX1:HOXA2:HOXB2:HOXC5:ISX:LBX1:LBX2:LHX2:LHX3:LHX4:LHX6:LHX8:LHX9:LMX1A:LMX1B:MEOX2:MIXL1:MSX1:MSX2:NKX1-1:NKX1-2:NOBOX:NOTO:OTP:PHOX2A:PHOX2B:PROP1:PRRX1:PRRX2:RAX:RAX2:SEBOX:SHOX:SHOX2:UNCX:VAX1:VAX2:VSX1:VSX2:ZFHX2	NTAATTRV	1802	3265
M00261_2.00:ALX1:ALX3:ALX4:ARX:BARHL1:BARHL2:BARX1:BARX2:BSX:DLX1:DLX2:DLX3:DLX4:DLX5:DLX6:DRGX:EMX1:EMX2:EN1:EN2:ESX1:EVX1:EVX2:GBX1:GBX2:GSX1:GSX2:HESX1:HOXA2:HOXA3:HOXB2:HOXB3:HOXD3:ISX:LBX1:LBX2:LHX1:LHX2:LHX3:LHX4:LHX5:LHX6:LHX8:LHX9:LMX1A:LMX1B:MEOX1:MIXL1:MNX1:MSX1:MSX2:NKX1-1:NKX1-2:NOBOX:NOTO:OTP:PDX1:PHOX2A:PHOX2B:PROP1:PRRX1:PRRX2:RAX:RAX2:SEBOX:SHOX:SHOX2:UNCX:VAX1:VAX2:VSX1:VSX2:ZFHX…	NNTAATKVR	1803	3097
M00413_2.00:ALX1:ALX3:ALX4:ARX:BARHL1:BARHL2:BARX1:BARX2:BSX:DLX1:DLX2:DLX3:DLX4:DLX5:DLX6:DRGX:EMX1:EMX2:EN1:EN2:ESX1:EVX1:EVX2:GBX1:GBX2:GSX1:GSX2:HOXA1:HOXA2:HOXA3:HOXA4:HOXA5:HOXB1:HOXB2:HOXB3:HOXB4:HOXB5:HOXC4:HOXC5:HOXD1:HOXD3:HOXD4:ISX:MEOX1:MEOX2:MIXL1:MNX1:MSX1:MSX2:NANOG:NANOGP8:NKX1-1:NKX1-2:OTP:PDX1:PHOX2A:PHOX2B:PROP1:PRRX1:PRRX2:RAX:RAX2:SEBOX:SHOX:SHOX2:UNCX:VAX1:VAX2:VENTX:VSX1:VS…	NNTAATBGNN	1804	2358
M00799_2.00:GATA1:GATA2:GATA3:GATA4:GATA5:GATA6	NWGATAASN	1805	3105
M00426_2.00:ALX1:ALX3:ALX4:ARX:BARHL1:BARHL2:BARX1:BARX2:BSX:DRGX:EMX1:EMX2:EN1:EN2:ESX1:EVX1:EVX2:GBX1:GBX2:GSX1:GSX2:HESX1:HOXA2:HOXA3:HOXB2:HOXB3:HOXD3:ISX:LBX1:LBX2:LHX1:LHX2:LHX3:LHX4:LHX5:LHX6:LHX8:LHX9:LMX1A:LMX1B:MEOX1:MEOX2:MIXL1:MNX1:MSX1:MSX2:NKX1-1:NKX1-2:NOBOX:NOTO:OTP:PDX1:PHOX2A:PHOX2B:PROP1:PRRX1:PRRX2:RAX:RAX2:SEBOX:SHOX:SHOX2:UNCX:VAX1:VAX2:VSX1:VSX2:ZFHX2	NNTAATTRR	1806	2811
M04438_2.00:EGR1:EGR2:EGR3:EGR4	CCCGCCCACGCVC	1807	2803
M03572_2.00:TBX1:TBX10	AGGTGTGA	1808	1303
M08895_2.00:ZIM3	TTRGGTTTCTGTTGCTTGY	1809	3744
M00537_2.00:BARHL1:BSX:EMX1:EMX2:GBX1:GBX2:HMX1:HMX2:HMX3:HOXA3:HOXA4:HOXA5:HOXB3:HOXB4:HOXB5:HOXC4:HOXC5:HOXD3:HOXD4:MEOX1:MEOX2:MNX1:MSX1:MSX2:NKX1-1:NKX1-2:PDX1:TLX1:TLX2:TLX3:VENTX	TTAATTGNN	1810	1837
M04241_2.00:CREB3:CREB3L1	GRTGACGTCAYS	1811	7227
M09471_2.00:LYL1:TAL1:TAL2	AVCAGCTG	1812	3091
M06490_2.00:MEIS1:MEIS2:MEIS3:PKNOX1:PKNOX2:TGIF1:TGIF2	TGACAG	1813	3291
M09969_2.00:CEBPG	SRTTRSGMAATS	1814	1318
M06249_2.00:HOXA3:HOXA4:HOXA5:HOXA6:HOXA7:HOXB3:HOXB4:HOXB5:HOXB6:HOXB7:HOXB8:HOXC4:HOXC5:HOXC6:HOXC8:HOXD3:HOXD4:HOXD8:PDX1	TTAATTA	1815	2778
M10683_2.00:NKX2-1:NKX2-2:NKX2-3:NKX2-4:NKX2-5:NKX2-6:NKX2-8	CACTTNA	1816	2615
M03261_2.00:MEIS1:MEIS2:MEIS3:PKNOX1:PKNOX2:TGIF1:TGIF2	WTGACAG	1817	6270
M09361_2.00:RFX1:RFX2:RFX3:RFX4:RFX6	BGTTGCCATGGTAA	1818	5114
M04782_2.00:ELF1:ELF2:ELF4:ELK1:ELK3:ELK4:ERF:ERG:ETS1:ETS2:ETV1:ETV2:ETV3:ETV3L:ETV4:ETV5:FEV:FLI1:GABPA	NACCGGAAGYN	1819	1938
M04229_2.00:ATF1:CREB1:CREM	SRTGACGTCABN	1820	7216
M10010_2.00:MAF:MAFA:MAFB:MAFG:MAFK:NRL	TCAGCAG	1821	3207
M10535_2.00:FOXM1	WTGTTTRT	1822	1626
M06546_2.00:ALX1:ALX3:ALX4:ARX:DRGX:EN1:EN2:ESX1:HESX1:ISX:LHX2:LHX3:LHX4:LHX6:LHX8:LHX9:LMX1A:LMX1B:MIXL1:NOBOX:OTP:PHOX2A:PHOX2B:PROP1:PRRX1:PRRX2:RAX:RAX2:SEBOX:SHOX:SHOX2:UNCX:VSX1:VSX2:ZFHX2	TTAATTA	1823	2956
M05437_2.00:PAX4	TYACGCTAATTAR	1824	7109
M09965_2.00:ATF4	KACGTCAKS	1825	5282
M10952_2.00:SRF	CCTTATATGGNN	1826	4882
M07960_2.00:FOXA1:FOXA2:FOXA3:FOXB1	NVCWRWGTAAACARV	1827	3612
M09428_2.00:EOMES:TBR1:TBX21	GGAGGTGTGARD	1828	2213
M09318_2.00:AR:NR3C1:NR3C2:PGR	RGRACABTCTGTYCY	1829	5018
M00335_2.00:PAX2:PAX6	CRVBNNNN	1830	3256
M03143_2.00:ALX1:ALX3:ALX4:ARX:BARHL1:BARHL2:BARX1:BARX2:BSX:DLX1:DLX2:DLX3:DLX4:DLX5:DLX6:DRGX:EMX1:EMX2:EN1:EN2:ESX1:EVX1:EVX2:GBX1:GBX2:GSX1:GSX2:HESX1:HMX1:HMX2:HMX3:HOXA1:HOXA2:HOXA3:HOXA4:HOXA5:HOXA6:HOXB1:HOXB2:HOXB3:HOXB4:HOXB5:HOXB6:HOXB8:HOXC4:HOXC5:HOXC6:HOXD1:HOXD3:HOXD4:HOXD8:ISX:LHX1:LHX3:LHX4:LHX5:MEOX1:MEOX2:MIXL1:MNX1:MSX1:MSX2:NANOG:NANOGP8:NKX1-1:NKX1-2:NOTO:OTP:PDX1:PHOX2A:PHO…	TTTAATTANH	1831	2449
M11162_2.00:AR:NR3C1:NR3C2:PGR	AGAACAGNCTGTTCT	1832	4752
M02688_2.00:ALX1:ALX3:ALX4:ARX:DRGX:EN1:EN2:ESX1:GBX1:GBX2:ISX:LHX2:LHX3:LHX4:LHX6:LHX9:LMX1A:LMX1B:MIXL1:MSX1:MSX2:NOBOX:OTP:PDX1:PHOX2A:PHOX2B:PROP1:PRRX1:PRRX2:RAX:RAX2:SEBOX:SHOX:SHOX2:UNCX:VAX1:VAX2:VSX1:VSX2	TAATTGGY	1833	2936
M10236_2.00:GFI1:GFI1B	SAAATCASAG	1834	3086
M05406_2.00:HOXA3:HOXA4:HOXA5:HOXA6:HOXA7:HOXB3:HOXB4:HOXB5:HOXB6:HOXB7:HOXB8:HOXC4:HOXC5:HOXC6:HOXC8:HOXD3:HOXD4:HOXD8:PDX1	TTAACGAC	1835	285
M10682_2.00:NKX2-1:NKX2-2:NKX2-3:NKX2-4:NKX2-5:NKX2-6:NKX2-8	AAVCACTTVA	1836	2817
M10883_2.00:IRF3	TBMBTTTCSCTTT	1837	1852
M00555_2.00:ALX1:ALX3:ALX4:ARX:BARHL1:BARHL2:BARX1:BARX2:BSX:DLX1:DLX2:DLX3:DLX4:DLX5:DLX6:DRGX:EMX1:EMX2:EN1:EN2:ESX1:EVX1:EVX2:GBX1:GBX2:GSX1:GSX2:HESX1:HMX1:HMX2:HMX3:HOXA1:HOXA2:HOXA3:HOXB1:HOXB2:HOXB3:HOXD1:HOXD3:ISX:LBX1:LBX2:LHX1:LHX2:LHX3:LHX4:LHX5:LHX9:MEOX1:MEOX2:MIXL1:MNX1:MSX1:MSX2:NANOG:NANOGP8:NKX1-1:NKX1-2:NOBOX:OTP:PDX1:PHOX2A:PHOX2B:PROP1:PRRX1:PRRX2:RAX:RAX2:SEBOX:SHOX:SHOX2:UNC…	TAATTGNN	1838	2673
M06334_2.00:SIX1:SIX2:SIX4:SIX5	ATTTGAYAC	1839	2990
M05063_2.00:ALX1:ALX3:ALX4:ARX:DRGX:EMX1:EMX2:EN1:EN2:ESX1:GBX1:GBX2:GSX1:GSX2:HESX1:HOXA2:HOXA3:HOXB2:HOXB3:HOXD3:ISX:LHX1:LHX2:LHX3:LHX4:LHX5:LHX6:LHX8:LHX9:LMX1A:LMX1B:MIXL1:MNX1:MSX1:MSX2:NOBOX:NOTO:OTP:PDX1:PHOX2A:PHOX2B:PROP1:PRRX1:PRRX2:RAX:RAX2:SEBOX:SHOX:SHOX2:UNCX:VAX1:VAX2:VSX1:VSX2:ZFHX2	KTAATTAS	1840	6685
M04233_2.00:XBP1	YGCCACRTCAYC	1841	7219
M07978_2.00:IRF4:IRF8	ANTSHGGAAMTGAVWCAD	1842	844
M05073_2.00:HOXA13:HOXB13:HOXC13:HOXD13	SCTCGTAAAAC	1843	6724
M00826_2.00:SOX1:SOX10:SOX11:SOX12:SOX13:SOX14:SOX15:SOX17:SOX18:SOX2:SOX21:SOX3:SOX30:SOX4:SOX5:SOX6:SOX7:SOX8:SOX9:SRY	NNNAACAAT	1844	1263
M05506_2.00:HSF1:HSF2:HSF4	RGAAYGTTCYRGAAN	1845	6895
M05508_2.00:HSF1:HSF2:HSF4	GGAABGTTCYGGAAB	1846	6897
M01505_2.00:LHX9	HTAATDARB	1847	1583
M01930_2.00:DMRT1:DMRT2:DMRT3:DMRTA2:DMRTB1:DMRTC2	WWTGTWWCND	1848	3142
M03872_2.00:ALX1:ALX3:ALX4:ARX:BARHL1:BARHL2:BARX1:BARX2:BSX:DLX1:DLX2:DLX3:DLX4:DLX5:DLX6:DRGX:EMX1:EMX2:EN1:EN2:ESX1:EVX1:EVX2:GBX1:GBX2:GSX1:GSX2:HESX1:HOXA1:HOXA2:HOXA3:HOXA4:HOXA5:HOXB1:HOXB2:HOXB3:HOXB4:HOXB5:HOXC4:HOXC5:HOXD1:HOXD3:HOXD4:ISX:LHX1:LHX3:LHX4:LHX5:MEOX1:MEOX2:MIXL1:MNX1:MSX1:MSX2:NANOG:NANOGP8:NKX1-1:NKX1-2:NOTO:OTP:PDX1:PHOX2A:PHOX2B:PROP1:PRRX1:PRRX2:RAX:RAX2:SEBOX:SHOX:SHO…	GTAATGAC	1849	975
M10646_2.00:SIX1:SIX2:SIX4:SIX5	GGCTCAGGTTTCH	1850	843
M01913_2.00:DNMT1	NNBNGCGGNN	1851	1017
M02636_2.00:CEBPA:CEBPB:CEBPE	RTKDCGCAAT	1852	2346
M04667_2.00:ONECUT1:ONECUT2:ONECUT3	NTATCGATYN	1853	1500
M05596_2.00:ESR1:ESR2:ESRRA:ESRRB:ESRRG	BTCAAGGTCAH	1854	6975
M05219_2.00:ALX1:ALX3:ALX4:ARX:BARX1:BARX2:BSX:DLX1:DLX2:DLX3:DLX4:DLX5:DLX6:DRGX:EMX1:EMX2:EN1:EN2:ESX1:EVX1:EVX2:GBX1:GBX2:GSX1:GSX2:HESX1:HMX1:HMX3:HOXA1:HOXA2:HOXA3:HOXA4:HOXA5:HOXB1:HOXB2:HOXB3:HOXB4:HOXB5:HOXC4:HOXC5:HOXD1:HOXD3:HOXD4:ISX:LHX2:LHX3:LHX4:LHX6:LHX8:LHX9:LMX1A:LMX1B:MEOX1:MIXL1:MNX1:MSX1:MSX2:NKX1-1:NKX1-2:NOBOX:NOTO:OTP:PDX1:PHOX2A:PHOX2B:PROP1:PRRX1:PRRX2:RAX:RAX2:SEBOX:SHOX…	NTAAYGAB	1855	839
M06346_2.00:MEIS1:MEIS2:MEIS3:PKNOX1:PKNOX2:TGIF1:TGIF2:TGIF2LX:TGIF2LY	TTGACA	1856	6275
M04096_2.00:CCDC169-SOHLH2:SOHLH2	YGCACGTGCN	1857	7423
M05050_2.00:HOXA10:HOXA4:HOXA5:HOXA6:HOXA7:HOXA9:HOXB4:HOXB5:HOXB6:HOXB7:HOXB8:HOXB9:HOXC10:HOXC4:HOXC5:HOXC6:HOXC8:HOXC9:HOXD10:HOXD4:HOXD8:HOXD9:MNX1:PDX1	WTAACGAC	1858	748
M04753_2.00:ELF1:ELF2:ELF4:ELK1:ELK3:ELK4:ERF:ERG:ETS1:ETS2:ETV1:ETV2:ETV3:ETV3L:ETV4:ETV5:FEV:FLI1:GABPA	NACCGGAAGTR	1859	2123
M10724_2.00:CDX1:CDX2:CDX4	TTTATD	1860	1773
M06228_2.00:BARX1:BARX2:BSX:EMX1:EMX2:EN1:EN2:EVX1:EVX2:GBX1:GBX2:GSX1:GSX2:HESX1:HMX1:HMX2:HMX3:HOXA1:HOXA2:HOXA3:HOXA4:HOXA5:HOXA6:HOXA7:HOXB1:HOXB2:HOXB3:HOXB4:HOXB5:HOXB6:HOXB7:HOXB8:HOXC4:HOXC5:HOXC6:HOXD1:HOXD3:HOXD4:HOXD8:ISX:MEOX1:MEOX2:MNX1:NKX1-1:NKX1-2:NOTO:OTP:PDX1:TLX1:TLX3:VAX1:VAX2:VENTX	NYTAATGA	1861	1216
M00267_2.00:ALX1:ALX3:ALX4:ARX:BARX1:BARX2:BSX:DRGX:EMX1:EMX2:EN1:EN2:ESX1:GBX1:GBX2:GSX1:GSX2:HESX1:HOXA2:HOXA3:HOXB2:HOXB3:HOXD3:ISX:LBX2:LHX1:LHX2:LHX3:LHX4:LHX5:LHX6:LHX8:LHX9:LMX1A:LMX1B:MEOX1:MIXL1:MNX1:MSX1:MSX2:NKX1-1:NKX1-2:NOBOX:NOTO:OTP:PDX1:PHOX2A:PHOX2B:PROP1:PRRX1:PRRX2:RAX:RAX2:SEBOX:SHOX:SHOX2:UNCX:VAX1:VAX2:VSX1:VSX2:ZFHX2	NNTAATKRV	1862	3024
M03447_2.00:NFAT5	YTGTAATTTTCCAY	1863	5664
M06005_2.00:ARNT:ARNT2	AADTCGTGACT	1864	3929
M07819_2.00:JUN:JUNB:JUND	SATGACGTCAYCNH	1865	4248
M10233_2.00:ZBTB7B	SCCCTCCCC	1866	2638
M09128_2.00:ISL1:ISL2:NOTO:SHOX:SHOX2:VSX1	SCTAATGGV	1867	3059
M09209_2.00:ISL1:ISL2:NOTO:SHOX:SHOX2:VSX1	SCTAATGGV	1868	3060
M03859_2.00:MEIS1:MEIS2:MEIS3:PKNOX1:PKNOX2:TGIF1:TGIF2:TGIF2LX:TGIF2LY	TGACAG	1869	6272
M03860_2.00:MEIS1:MEIS2:MEIS3:PKNOX1:PKNOX2:TGIF1:TGIF2:TGIF2LX:TGIF2LY	TGACAG	1870	6273
M06534_2.00:MEIS1:MEIS2:MEIS3:PKNOX1:PKNOX2:TGIF1:TGIF2:TGIF2LX:TGIF2LY	TGACAG	1871	6274
M03588_2.00:TFAP2A:TFAP2B:TFAP2E	TGCCCBVGGGCA	1872	6060
M00781_2.00:SNAI1	DNCTGTCANN	1873	6253
M05967_2.00:NEUROG2	TGACATVTGG	1874	3922
M10851_2.00:POU5F1	TKWWATGCAAATK	1875	595
M02732_2.00:GLI1:GLI2:GLI3	GACCACCCAC	1876	6169
M00486_2.00:ALX1:ALX3:ALX4:ARX:BARX1:BARX2:BSX:DLX2:DLX3:DRGX:EMX1:EMX2:EN1:EN2:ESX1:EVX1:EVX2:GBX1:GBX2:GSX1:GSX2:HESX1:HOXA2:HOXA3:HOXB2:HOXB3:HOXD3:ISX:LBX1:LBX2:LHX1:LHX2:LHX3:LHX4:LHX5:LHX6:LHX8:LHX9:LMX1A:LMX1B:MEOX1:MIXL1:MNX1:MSX1:MSX2:NKX1-1:NKX1-2:NOBOX:NOTO:OTP:PDX1:PHOX2A:PHOX2B:PROP1:PRRX1:PRRX2:RAX:RAX2:SEBOX:SHOX:SHOX2:UNCX:VAX1:VAX2:VSX1:VSX2:ZFHX2	TAATTRR	1877	2772
M05806_2.00:TBX6	TTMACACCTH	1878	2612
M09961_2.00:NFE2:NFE2L1:NFE2L2:NFE2L3	CATGACTCAGCAVWCC	1879	508
M10929_2.00:MEF2A	NKTWCCATAWATRGWAAB	1880	526
M00491_2.00:ARX:BARHL1:BARHL2:BARX1:BARX2:BSX:DLX1:DLX2:DLX3:DLX4:DLX5:DLX6:EMX2:EN1:EN2:GBX1:GBX2:GSX1:GSX2:HOXA1:HOXA2:HOXA3:HOXB1:HOXB2:HOXB3:HOXD1:HOXD3:ISX:LHX1:LHX5:MEOX1:MNX1:MSX1:MSX2:NANOG:NANOGP8:NKX1-1:NKX1-2:PDX1:PHOX2A:PHOX2B:PROP1:SHOX:SHOX2:UNCX:VAX1:VAX2:VSX2	NTAATTRNN	1881	2802
M05755_2.00:LEF1:TCF7:TCF7L1:TCF7L2	ACATCAAAG	1882	4112
M10302_2.00:IKZF1:IKZF2:IKZF3	VWTTGGGAAWNC	1883	2849
M00390_2.00:HOXA10:HOXA11:HOXA9:HOXB9:HOXC10:HOXC11:HOXC12:HOXC9:HOXD10:HOXD11:HOXD12:HOXD9	WTTTAYGABN	1884	503
M04208_2.00:ASCL1:ASCL2	RGCAGCTGCY	1885	153
M09256_2.00:MBD2	SSGKCCGGAGG	1886	5035
M09258_2.00:MBD2	SSGKCCGGAGG	1887	5036
M03251_2.00:ALX1:ALX3:ALX4:ARX:BARHL1:BARHL2:BARX1:BARX2:BSX:DLX1:DLX2:DLX3:DLX4:DLX5:DLX6:DRGX:EMX1:EMX2:EN1:EN2:ESX1:EVX1:EVX2:GBX1:GBX2:GSX1:GSX2:HESX1:HOXA1:HOXA2:HOXA3:HOXA4:HOXA5:HOXB1:HOXB2:HOXB3:HOXB4:HOXB5:HOXC4:HOXC5:HOXD1:HOXD3:HOXD4:ISX:LHX1:LHX3:LHX4:LHX5:MEOX1:MEOX2:MIXL1:MNX1:MSX1:MSX2:NANOG:NANOGP8:NKX1-1:NKX1-2:NOTO:OTP:PDX1:PHOX2A:PHOX2B:PROP1:PRRX1:PRRX2:RAX:RAX2:SEBOX:SHOX:SHO…	RNTAATTASN	1888	2046
M07797_2.00:MAX	CCACGTGNYYC	1889	1746
M00476_2.00:HOXA3:HOXA4:HOXA5:HOXA6:HOXA7:HOXA9:HOXB3:HOXB4:HOXB5:HOXB6:HOXB7:HOXB8:HOXB9:HOXC4:HOXC5:HOXC6:HOXC8:HOXC9:HOXD3:HOXD4:HOXD8:HOXD9:PDX1	DTAATKRBN	1890	2025
M09149_2.00:HOXA13:HOXB13:HOXC13:HOXD13	TTTTATDGGY	1891	863
M08721_2.00:MYF5:MYF6:MYOD1:MYOG	CHGCAGCTGTCCY	1892	3848
M08755_2.00:MYF5:MYF6:MYOD1:MYOG	CHGCAGCTGTCCY	1893	3862
M06260_2.00:BARX1:BARX2:BSX:DLX1:DLX2:DLX3:DLX4:DLX5:DLX6:EMX1:EMX2:EN1:EN2:EVX1:EVX2:GBX1:GBX2:GSX1:GSX2:HOXA1:HOXA2:HOXA3:HOXA4:HOXA5:HOXB1:HOXB2:HOXB3:HOXB4:HOXB5:HOXC4:HOXC5:HOXD1:HOXD3:HOXD4:ISX:MEOX1:MEOX2:MNX1:MSX1:MSX2:NANOG:NANOGP8:NKX1-1:NKX1-2:PDX1:PROP1:SHOX:SHOX2:UNCX:VAX1:VAX2:VENTX	TTAATTA	1894	1820
M06493_2.00:BARX1:BARX2:BSX:DLX1:DLX2:DLX3:DLX4:DLX5:DLX6:EMX1:EMX2:EN1:EN2:EVX1:EVX2:GBX1:GBX2:GSX1:GSX2:HOXA1:HOXA2:HOXA3:HOXA4:HOXA5:HOXB1:HOXB2:HOXB3:HOXB4:HOXB5:HOXC4:HOXC5:HOXD1:HOXD3:HOXD4:ISX:MEOX1:MEOX2:MNX1:MSX1:MSX2:NANOG:NANOGP8:NKX1-1:NKX1-2:PDX1:PROP1:SHOX:SHOX2:UNCX:VAX1:VAX2:VENTX	TTAATTA	1895	1821
M06550_2.00:DBX1:DBX2:HLX	TTWATKA	1896	1397
M10107_2.00:ZIC1:ZIC2:ZIC3:ZIC4	KGGGTGGTC	1897	1831
M06293_2.00:ALX1:ALX3:ALX4:ARX:BARHL1:BARHL2:BARX1:BARX2:BSX:DRGX:EMX1:EMX2:EN1:EN2:ESX1:EVX1:EVX2:GBX1:GBX2:GSX1:GSX2:HESX1:HMX1:HMX2:HMX3:HOXA1:HOXA2:HOXA3:HOXA4:HOXA5:HOXB1:HOXB2:HOXB3:HOXB4:HOXB5:HOXC4:HOXC5:HOXD3:HOXD4:ISX:LHX2:LHX3:LHX4:LHX9:MEOX1:MEOX2:MIXL1:MNX1:MSX1:MSX2:NKX1-1:NKX1-2:NOTO:OTP:PDX1:PHOX2A:PHOX2B:PROP1:PRRX1:PRRX2:RAX:RAX2:SEBOX:SHOX:SHOX2:TLX1:TLX2:TLX3:UNCX:VAX1:VAX2:VE…	NYTAATKA	1898	2914
M08993_2.00:OVOL2	WCCGTTAT	1899	5170
M00349_2.00:PAX4	YNAATTARN	1900	1355
M06252_2.00:MEIS1:MEIS2:MEIS3:PKNOX1:PKNOX2:TGIF1:TGIF2	TGTCA	1901	6247
M03864_2.00:BARHL1:BARHL2:EMX1:EMX2:EN1:EN2:ESX1:EVX1:EVX2:GBX1:GBX2:GSX1:GSX2:HESX1:HMX1:HMX2:HMX3:HOXA2:HOXA3:HOXA4:HOXA5:HOXB2:HOXB3:HOXB4:HOXB5:HOXC4:HOXC5:HOXD3:HOXD4:LBX1:MEOX1:MEOX2:MNX1:MSX1:MSX2:NKX1-1:NKX1-2:OTP:PDX1:RAX:RAX2:TLX1:TLX2:TLX3:VAX1:VAX2:VENTX	TTAATTGGTTTATTRR	1902	5922
M00519_2.00:ALX1:ALX3:ALX4:ARX:BARX1:BARX2:BSX:DLX1:DLX2:DLX3:DLX4:DLX5:DLX6:DRGX:EMX1:EMX2:EN1:EN2:ESX1:EVX1:EVX2:GBX1:GBX2:GSX1:GSX2:HESX1:HMX1:HMX3:HOXA1:HOXA2:HOXA3:HOXA4:HOXA5:HOXB1:HOXB2:HOXB3:HOXB4:HOXB5:HOXC4:HOXC5:HOXD1:HOXD3:HOXD4:ISX:LHX2:LHX3:LHX4:LHX6:LHX8:LHX9:LMX1A:LMX1B:MEOX1:MIXL1:MNX1:MSX1:MSX2:NKX1-1:NKX1-2:NOBOX:NOTO:OTP:PDX1:PHOX2A:PHOX2B:PROP1:PRRX1:PRRX2:RAX:RAX2:SEBOX:SHOX…	TRATTRN	1903	6228
M03284_2.00:HOXA10:HOXA11:HOXA5:HOXA6:HOXA7:HOXA9:HOXB5:HOXB6:HOXB8:HOXB9:HOXC10:HOXC11:HOXC5:HOXC6:HOXC8:HOXC9:HOXD10:HOXD11:HOXD8:HOXD9	TTTTACGAC	1904	290
M04901_2.00:ALX1:ALX3:ALX4:ARX:BARHL1:BARHL2:BARX1:BARX2:BSX:DLX1:DLX2:DLX3:DLX4:DLX5:DLX6:DRGX:EMX1:EMX2:EN1:EN2:ESX1:EVX1:EVX2:GBX1:GBX2:GSX1:GSX2:HMX1:HMX2:HMX3:HOXA1:HOXA2:HOXA3:HOXA4:HOXA5:HOXB1:HOXB2:HOXB3:HOXB4:HOXB5:HOXC12:HOXC4:HOXC5:HOXD1:HOXD3:HOXD4:ISX:LBX1:LBX2:LHX1:LHX5:MEOX1:MEOX2:MIXL1:MNX1:MSX1:MSX2:NANOG:NANOGP8:NKX1-1:NKX1-2:OTP:PDX1:PHOX2A:PHOX2B:PROP1:PRRX1:PRRX2:RAX:RAX2:SEB…	NTAATGAB	1905	576
M00779_2.00:KLF1:KLF12:KLF3:KLF5:KLF8	RCCMCRCCCH	1906	1976
M08025_2.00:ZNF281	CCCCTCCCCCACCYC	1907	757
M10560_2.00:FOXC1:FOXC2:FOXD1:FOXD2:FOXD3:FOXD4:FOXD4L1:FOXD4L3:FOXD4L4:FOXD4L5:FOXD4L6:FOXE1:FOXF1:FOXF2:FOXG1:FOXI1:FOXI3:FOXL1:FOXL2:FOXS1	TWAGACTAATTT	1908	4448
M03248_2.00:HOXA13:HOXB13:HOXC13:HOXD13	DTTTTACGAGN	1909	5735
M03829_2.00:ARX:BARHL1:BARHL2:BARX1:BARX2:BSX:DLX1:DLX2:DLX3:DLX4:DLX5:DLX6:DRGX:EMX1:EMX2:ESX1:EVX1:EVX2:GBX1:GBX2:HMX1:HMX2:HMX3:HOXA2:HOXB2:LBX1:LBX2:MEOX1:MEOX2:MNX1:MSX1:MSX2:NANOG:NANOGP8:NKX1-1:NKX1-2:PDX1:RAX:RAX2:TLX1:TLX2:TLX3:UNCX:VAX1:VAX2:VSX1:VSX2	SSTAAACGNT	1910	811
M03923_2.00:AR:NR3C1:NR3C2:PGR	RGWACAYNRYGTWCY	1911	5891
M07983_2.00:SRF	YATKNCCAWATAAGGMAA	1912	3572
M11300_2.00:SOX1:SOX10:SOX11:SOX12:SOX13:SOX14:SOX15:SOX17:SOX18:SOX2:SOX21:SOX3:SOX30:SOX4:SOX5:SOX6:SOX7:SOX8:SOX9:SRY	TAGACAAAAGC	1913	4831
M06343_2.00:MEIS1:MEIS2:MEIS3:PKNOX1:PKNOX2:TGIF1:TGIF2:TGIF2LX:TGIF2LY	TGTCA	1914	6277
M09770_2.00:HMGA1:HMGA2	TTNTTH	1915	3111
M03160_2.00:ARX:BARHL1:BARHL2:BARX1:BARX2:BSX:DLX1:DLX2:DLX3:DLX4:DLX5:DLX6:EMX1:EMX2:ESX1:EVX1:EVX2:GBX1:GBX2:HMX1:HMX2:HMX3:HOXA2:HOXB2:LBX1:LBX2:MEOX1:MEOX2:MNX1:MSX1:MSX2:NANOG:NANOGP8:NKX1-1:NKX1-2:PDX1:RAX:RAX2:TLX1:TLX2:TLX3:UNCX:VAX1:VAX2	VHTAAACGRT	1916	1014
M08881_2.00:BCL11A:BCL11B	YTYTCACTTCCTCTTTY	1917	3736
M02051_2.00:MEIS3	NNTGACAGBT	1918	6214
M09525_2.00:TFDP1:TFDP2:TFDP3	GCGCGCTA	1919	1485
M04268_2.00:BATF:BATF3	GATGACGTCATC	1920	7184
M09266_2.00:AR:NR3C1:NR3C2:PGR	RGAACATTYTGTTCTY	1921	5042
M02750_2.00:RFX1:RFX2:RFX3:RFX4:RFX6	GTTRCCATGG	1922	6521
M03165_2.00:MEIS1:MEIS2:MEIS3:PKNOX1:PKNOX2:TGIF1:TGIF2	HTGACAG	1923	6263
M04133_2.00:HEY1:HEY2:HEYL	GRCACGTGCC	1924	2149
M11491_2.00:TBP:TBPL2	STATAAAARSSVVSS	1925	7704
M11388_2.00:TBP:TBPL2	STATAAAARSSVVSS	1926	4800
M00172_2.00:ALX1:ALX3:ALX4:ARX:BARX1:BARX2:BSX:DLX1:DLX2:DLX3:DLX4:DLX5:DLX6:DRGX:EMX1:EMX2:EN1:EN2:ESX1:EVX1:EVX2:GBX1:GBX2:GSX1:GSX2:HMX1:HMX3:HOXA1:HOXA2:HOXA3:HOXA4:HOXA5:HOXA7:HOXB1:HOXB2:HOXB3:HOXB4:HOXB5:HOXB7:HOXC4:HOXC5:HOXD1:HOXD3:HOXD4:ISX:LHX3:LHX4:MEOX1:MEOX2:MIXL1:MNX1:MSX1:MSX2:NANOG:NANOGP8:NKX1-1:NKX1-2:NOTO:OTP:PDX1:PHOX2A:PHOX2B:PROP1:PRRX1:PRRX2:RAX:RAX2:SEBOX:SHOX:SHOX2:UNCX:…	YTAATKRNNN	1927	1942
M02945_2.00:ONECUT1:ONECUT2:ONECUT3	WTTATTGATTTTTT	1928	6396
M04014_2.00:CREB3:CREB3L1	GGTGACGTGGCR	1929	7305
M01675_2.00:HMGA1:HMGA2	NNNNRHWDD	1930	3281
M10674_2.00:ALX1:ALX3:ALX4:ARX:BARHL1:BARHL2:BARX1:BARX2:BSX:DLX1:DLX2:DLX3:DLX4:DLX5:DLX6:DRGX:EMX1:EMX2:EN1:EN2:GBX1:GBX2:GSX1:GSX2:HMX1:HMX3:HOXA1:HOXA2:HOXA3:HOXB1:HOXB2:HOXB3:HOXD1:HOXD3:ISX:LHX1:LHX5:MEOX1:MEOX2:MNX1:MSX1:MSX2:NANOG:NANOGP8:NKX1-1:NKX1-2:PDX1:PHOX2A:PHOX2B:PROP1:PRRX1:PRRX2:SHOX:SHOX2:UNCX:VAX1:VAX2:VSX1:VSX2	AMGCCTGACKG	1931	176
M09456_2.00:BHLHE40:BHLHE41	KCACGTGMCN	1932	1916
M05212_2.00:ALX1:ALX3:ALX4:ARX:DRGX:EN1:EN2:ESX1:ISX:LHX2:LHX3:LHX4:LHX6:LHX8:LHX9:LMX1A:LMX1B:MIXL1:OTP:PHOX2A:PHOX2B:PROP1:PRRX1:PRRX2:RAX:RAX2:SEBOX:SHOX:SHOX2:UNCX:VSX1:VSX2:ZFHX2	CTAATTAV	1933	7063
M05821_2.00:TBX1:TBX10	KDAGGTGTGAAR	1934	1238
M11202_2.00:TP53	YNSVRACATGCCCVGR	1935	4720
M06507_2.00:ALX1:ALX3:ALX4:ARX:BARHL1:BARHL2:BARX1:BARX2:BSX:DRGX:EMX1:EMX2:EN1:EN2:ESX1:EVX1:EVX2:GBX1:GBX2:GSX1:GSX2:HESX1:HMX1:HMX2:HMX3:HOXA1:HOXA2:HOXA3:HOXA4:HOXA5:HOXB1:HOXB2:HOXB3:HOXB4:HOXB5:HOXC4:HOXC5:HOXD3:HOXD4:ISX:LHX2:LHX3:LHX4:LHX9:MEOX1:MEOX2:MIXL1:MNX1:MSX1:MSX2:NKX1-1:NKX1-2:NOTO:OTP:PDX1:PHOX2A:PHOX2B:PROP1:PRRX1:PRRX2:RAX:RAX2:SEBOX:SHOX:SHOX2:TLX1:TLX2:TLX3:UNCX:VAX1:VAX2:VE…	YTAATKA	1936	2920
M09853_2.00:MYC	CACGTGGC	1937	3019
M04724_2.00:EHF:ELF1:ELF2:ELF3:ELF4:ELF5:ELK1:ELK3:ELK4:ERF:ERG:ETS1:ETS2:ETV1:ETV2:ETV3:ETV3L:ETV4:ETV5:ETV6:ETV7:FEV:FLI1:GABPA:SPDEF	AAMCAGGAAGTR	1938	6801
M04746_2.00:EHF:ELF1:ELF2:ELF3:ELF4:ELF5:ELK1:ELK3:ELK4:ERF:ERG:ETS1:ETS2:ETV1:ETV2:ETV3:ETV3L:ETV4:ETV5:ETV6:ETV7:FEV:FLI1:GABPA:SPDEF	AACCCGGAAGTR	1939	6788
M05450_2.00:POU2F2	TTGCATAATTAG	1940	7117
M07964_2.00:GATA1:GATA2:GATA3:GATA4:GATA5:GATA6	STGGNNNVNNSAGATAAG	1941	3578
M03973_2.00:SOX1:SOX10:SOX11:SOX12:SOX13:SOX14:SOX15:SOX17:SOX18:SOX2:SOX21:SOX3:SOX30:SOX4:SOX5:SOX6:SOX7:SOX8:SOX9:SRY	ATTGTTCGGTG	1942	7355
M10745_2.00:NKX2-1:NKX2-2:NKX2-3:NKX2-4:NKX2-5:NKX2-6:NKX2-8	SHCACTTGAAR	1943	2622
M10670_2.00:CDX1:CDX2:CDX4	WTTTATKRH	1944	857
M00380_2.00:ALX1:ALX3:ALX4:ARX:DRGX:EMX1:EMX2:EN1:EN2:ESX1:GBX1:GBX2:HESX1:ISX:LHX1:LHX2:LHX3:LHX4:LHX5:LHX6:LHX8:LHX9:LMX1A:LMX1B:MIXL1:MSX1:MSX2:NOBOX:NOTO:OTP:PHOX2A:PHOX2B:PROP1:PRRX1:PRRX2:RAX:RAX2:SEBOX:SHOX:SHOX2:UNCX:VAX1:VAX2:VSX1:VSX2:ZFHX2	YTAATTAG	1945	2904
M07613_2.00:ZNF3	TCANTYAKTCADTCA	1946	4432
M09668_2.00:FOXA1:FOXA2:FOXA3:FOXB1:FOXB2	TATTTACAAAAG	1947	5498
M00224_2.00:KLF1:KLF12:KLF2:KLF3:KLF4:KLF5:KLF6:KLF7:KLF8	YCCGCCCH	1948	6329
M06295_2.00:ALX1:ALX3:ALX4:ARX:BARHL1:BARHL2:DRGX:ESX1:EVX1:EVX2:GBX1:GBX2:HESX1:LBX1:LBX2:MEOX1:MEOX2:MIXL1:MSX1:MSX2:PHOX2A:PHOX2B:PROP1:PRRX1:PRRX2:RAX:RAX2:SHOX:SHOX2:TLX1:TLX3:UNCX:VSX1:VSX2	GYTAATTA	1949	2646
M05085_2.00:HOXA10:HOXA11:HOXC10:HOXC11:HOXC12:HOXD10:HOXD11:HOXD12:MEOX1	VGTAATAAAAH	1950	174
M00481_2.00:HOXA3:HOXA4:HOXA5:HOXA6:HOXA7:HOXB3:HOXB4:HOXB5:HOXB6:HOXB7:HOXB8:HOXC4:HOXC5:HOXC6:HOXC8:HOXD3:HOXD4:HOXD8:PDX1	KTAATKRB	1951	2286
M03247_2.00:HOXA13:HOXB13:HOXC13:HOXD13	DTTTTATTRG	1952	422
M06163_2.00:KLF1:KLF12:KLF2:KLF3:KLF4:KLF5:KLF6:KLF7	GRCHACGCCC	1953	2921
M10326_2.00:ZNF883	KGTGGCTGCCTC	1954	4610
M04191_2.00:HES7	VRCACGTGCC	1955	1700
M03772_2.00:HOXA10:HOXA11:HOXA6:HOXA9:HOXB6:HOXB8:HOXB9:HOXC10:HOXC11:HOXC12:HOXC5:HOXC6:HOXC8:HOXC9:HOXD10:HOXD11:HOXD12:HOXD8:HOXD9	RGTCGTAAAAH	1956	5809
M09808_2.00:HIF1A	SBACGTGCV	1957	1030
M00427_2.00:CDX1:CDX2:CDX4	TTWATKRYN	1958	1011
M04130_2.00:CLOCK	NACRCATGTY	1959	199
M02985_2.00:ELF1:ELF2:ELF4:ELK1:ELK3:ELK4:ERF:ERG:ETS1:ETS2:ETV1:ETV2:ETV3:ETV3L:ETV4:ETV5:FEV:FLI1:GABPA	ACCGGAARTV	1960	6368
M01694_2.00:HMGA1:HMGA2	NDAWWWWTHN	1961	1876
M02912_2.00:ZIC1:ZIC2:ZIC3:ZIC4	GACCCCCCGCTGYGH	1962	6572
M05123_2.00:HOXA13:HOXB13:HOXC13:HOXD13	SCTCGTAAAAC	1963	6748
M05325_2.00:ALX1:ALX3:ALX4:ARX:BARHL1:BARHL2:DRGX:ESX1:GBX1:GBX2:HESX1:HMX1:HMX2:HMX3:ISX:LBX1:LBX2:MEOX1:MEOX2:MIXL1:MSX1:MSX2:PHOX2A:PHOX2B:PROP1:PRRX1:PRRX2:RAX:RAX2:SHOX:SHOX2:TLX2:UNCX:VENTX:VSX1:VSX2	ATAATTAATGAG	1964	7050
M09320_2.00:NR2C1:NR2C2:NR2F1:NR2F2:NR2F6:NR5A1:NR5A2:RARA:RARB:RARG:RORA:RORB:RORC:RXRA:RXRB:RXRG	GBTCAAGGYCA	1965	5020
M03823_2.00:ALX1:ALX3:ALX4:ARX:BARHL1:BARHL2:DRGX:ESX1:EVX1:EVX2:GBX1:GBX2:HESX1:LBX1:LBX2:MEOX1:MEOX2:MIXL1:MSX1:MSX2:PHOX2A:PHOX2B:PROP1:PRRX1:PRRX2:RAX:RAX2:SHOX:SHOX2:TLX1:TLX3:UNCX:VSX1:VSX2	STAATTGS	1966	2110
M08351_2.00:ZBTB42	CACAKCTGG	1967	2303
M09860_2.00:TCF12:TCF3:TCF4	RCACCTG	1968	1617
M09331_2.00:AR:NR3C1:NR3C2:PGR	RRGAACASAVTGTTCY	1969	5093
M05748_2.00:NFIA:NFIB:NFIC:NFIX	NTTGGCRNNDTGCCAAN	1970	511
M04379_2.00:ATF6:ATF6B	GRTGACGTGGCR	1971	7606
M06344_2.00:MEIS1:MEIS2:MEIS3:PKNOX1:PKNOX2:TGIF1:TGIF2:TGIF2LX:TGIF2LY	TGTCAA	1972	6217
M05990_2.00:PTF1A	AACACCTGWCA	1973	3926
M00350_2.00:PAX4	CNAATTAN	1974	1372
M04131_2.00:HEY1:HEY2:HEYL	SACACGTGCC	1975	1456
M02084_2.00:ALX1:ALX3:ALX4:ARX:DRGX:EN1:EN2:ESX1:GBX1:GBX2:ISX:LHX2:LHX3:LHX4:LHX9:LMX1A:LMX1B:MIXL1:MSX1:MSX2:NOBOX:OTP:PDX1:PHOX2A:PHOX2B:PROP1:PRRX1:PRRX2:RAX:RAX2:SEBOX:SHOX:SHOX2:UNCX:VAX1:VAX2:VSX1:VSX2	NHTAATTRRN	1976	3345
M00465_2.00:ALX1:ALX3:ALX4:ARX:BARHL1:BARHL2:DRGX:ESX1:GBX1:GBX2:HESX1:HMX1:HMX2:HMX3:ISX:LBX1:LBX2:MEOX1:MEOX2:MIXL1:MSX1:MSX2:PHOX2A:PHOX2B:PROP1:PRRX1:PRRX2:RAX:RAX2:SHOX:SHOX2:TLX2:UNCX:VENTX:VSX1:VSX2	NTAATKRG	1977	1313
M03153_2.00:ALX1:ALX3:ALX4:ARX:DRGX:EN1:EN2:ESX1:HESX1:ISX:LHX2:LHX3:LHX4:LHX6:LHX8:LHX9:LMX1A:LMX1B:MIXL1:NOBOX:OTP:PHOX2A:PHOX2B:PROP1:PRRX1:PRRX2:RAX:RAX2:SEBOX:SHOX:SHOX2:UNCX:VSX1:VSX2:ZFHX2	TTAATTAN	1978	1533
M11128_2.00:NR2C1:NR2F1:NR2F2:NR2F6:NR5A1:NR5A2:PPARD:RARA:RARB:RARG:RORA:RORB:RORC:RXRA:RXRB:RXRG	NGBTCAAGGTCAN	1979	1881
M05873_2.00:CRX:DMBX1:DPRX:GSC:GSC2:OTX1:OTX2:PITX1:PITX2:PITX3:TPRX1	TAATCCGHTWA	1980	203
M08288_2.00:YY1	GCCGCCATBTTG	1981	918
M02432_2.00:LCOR	VAYCGAAACT	1982	615
M00617_2.00:KLF1:KLF8	HCACGCCCH	1983	1304
M08017_2.00:STAT3	CATTTCCYGGAANNB	1984	3401
M08018_2.00:STAT3	CATTTCCYGGAANNB	1985	3402
M10277_2.00:ZBTB7A	AAGGGGC	1986	3074
M10435_2.00:DMRTA1	AATGTADCAAWTT	1987	4650
M00775_2.00:ZBTB1	NHCCCGCAHN	1988	2114
M00673_2.00:CRX:DMBX1:DPRX:GSC:GSC2:OTX1:OTX2:PITX1:PITX2:PITX3:TPRX1	HTAATCCB	1989	919
M02092_2.00:HOXA13:HOXB13:HOXC13:HOXD13	WTTTATDRGN	1990	784
M09166_2.00:HOXA3:HOXA4:HOXA5:HOXA6:HOXA7:HOXB3:HOXB4:HOXB5:HOXB6:HOXB7:HOXB8:HOXC4:HOXC5:HOXC6:HOXC8:HOXD3:HOXD4:HOXD8:PDX1	CATYAATCAA	1991	36
M09206_2.00:HOXA3:HOXA4:HOXA5:HOXA6:HOXA7:HOXB3:HOXB4:HOXB5:HOXB6:HOXB7:HOXB8:HOXC4:HOXC5:HOXC6:HOXC8:HOXD3:HOXD4:HOXD8:PDX1	CATYAATCAA	1992	37
M02696_2.00:MEF2A	HWTWCCAWAWATRGAAAK	1993	567
M04504_2.00:ZNF75A:ZNF75D	MGCTTTTCCCACAC	1994	7652
M06129_2.00:FEZF1:FEZF2	BGGTTGCTCTTTTKR	1995	4017
M10930_2.00:MEF2A	HWTWCCAWAWATRGAAAK	1996	568
M10098_2.00:ZFX:ZFY	SSSCAGGCCKCGGCSS	1997	1549
M04709_2.00:ELF1:ELF2:ELF4:ELK1:ELK3:ELK4:ERF:ERG:ETS1:ETS2:ETV1:ETV2:ETV3:ETV3L:ETV4:ETV5:FEV:FLI1:GABPA	VRCMGGAAGTR	1998	2137
M04756_2.00:EHF:ELF1:ELF2:ELF3:ELF4:ELF5:ETV6:ETV7:SPI1:SPIC	NABGMGGAAGTR	1999	1941
[truncated: 5,705 more rows]

## Sheet: -log10pval
Motif Name	Consensus	AD_NFkB1_ChIP_enriched_peaks_in_3_or_more	CTL_NFkB1_ChIP_enriched_peaks_in_3_or_more
M09358_2.00:NFKB1:NFKB2	GGGAATTTCCC	174.5	0
M09626_2.00:RELA	WGGGGATTTCCC	154.479	0
M09344_2.00:NFKB1:NFKB2	GGGRCTTYCCC	154.088	0
M09356_2.00:NFKB1:NFKB2	GGGRCTTYCCC	154.088	0
M08006_2.00:RELA	GGGRATTTCCM	139.626	0
M05699_2.00:NFKB1:NFKB2	MGGTRCTTCCCCB	135.196	0
M11237_2.00:RELA	GGGAATTTCC	132.677	0
M09355_2.00:RELA	GGGAMTTTCCC	132.112	0
M02711_2.00:RELA	GGGAATTTCC	128.551	0
M05700_2.00:NFKB1:NFKB2	AGGTRCTTCCCCT	125.902	0
M11242_2.00:RELA	GGGAMTTTCCCN	124.903	0
M08003_2.00:RELA	AGGGGATTTCCMVV	124.773	0
M08001_2.00:RELA	NRGGGRMTTTCCMVR	124.078	0
M05887_2.00:NFKB1:NFKB2	VGGGRNTTYCCCB	122.905	0.206594
M08039_2.00:RELA	KGGAATTTCCC	122.514	0
M11230_2.00:NFKB1:NFKB2	DGGGGAMTTTCCBN	122.037	0
M08004_2.00:RELA	HAGGGRMTTTCCMRR	121.602	0
M08005_2.00:RELA	NAGGGRATTTCCAVN	119.996	0
M08002_2.00:RELA	AGGGRMTTTCCMVVS	116.738	0
M07999_2.00:RELA	AGGGRMTTTCCMVR	115.87	0
M08000_2.00:RELA	HAGGGRATTTCCAV	114.914	0
M11231_2.00:NFKB1:NFKB2	GGRAATTCCCCN	114.046	0
M08007_2.00:RELA	AGGGRATTTCCAV	111.31	0
M11236_2.00:REL:RELA	GGGGAATTTCCC	110.485	0
M09351_2.00:RELA	MAGGGAATTTCCMV	109.746	0
M08008_2.00:RELA	RGGGGATTTCCMVVS	109.225	0
M11229_2.00:NFKB1:NFKB2	GGGGACTTTCCA	108.617	0
M11235_2.00:REL:RELA	GGGGMTTTCC	100.93	0
M02710_2.00:REL:RELA	GGGGMTTTCC	100.669	0
M03954_2.00:RELA	TGGGAWTTTCCCA	99.6706	0
M09347_2.00:NFKB1:RELA:RELB	GGGGGMTTTCCM	97.9768	0
M09352_2.00:NFKB1:RELA:RELB	GGGGGMTTTCCM	97.9768	0
M03955_2.00:RELA	KGGGAATTCCCM	79.8233	0
M03953_2.00:RELA	TGGGTTTTTCCCA	64.6664	0
M03446_2.00:NFKB1:NFKB2	AGGGGAWTCCCCT	59.4549	0
M11228_2.00:NFKB1:NFKB2	GGGGATTCCC	58.3692	0
M02713_2.00:RELA	GGGGWTTTCC	56.8491	0.806051
M09691_2.00:RELA	BGGRTTTYCCC	56.024	0
M11238_2.00:RELA	GGGRATTTC	48.945	0
M09350_2.00:REL:RELA	TGGMATTTCCCTWCH	48.1633	0
M09353_2.00:REL:RELA	TGGMATTTCCCTWCH	48.1633	0
M11227_2.00:NFKB1:RELA:RELB	GGAAAGTCCCYTBYGC	34.3397	0
M08161_2.00:NFKB1:RELA:RELB	GRATTCCCCNN	33.8923	0.0903767
M11243_2.00:RELA	GGGTTTTTCCV	26.8611	0
M02712_2.00:RELA	SGGGTTTTTCCS	24.8547	0
M02748_2.00:NFATC1:NFATC2:NFATC3:NFATC4	GGAAHTTTCC	24.694	0
M09348_2.00:NFKB1:NFKB2	MTTTCCCT	22.4834	0.000269263
M08320_2.00:IKZF1:IKZF2:IKZF3	TTCCCNKSC	16.2774	0.011726
M05838_2.00:JUN:JUNB:JUND	ATGACTCA	16.1905	0.00142753
M11234_2.00:NFATC1:NFATC2:NFATC3:NFATC4	TTTCCAN	15.8127	0.000136803
M11217_2.00:NFATC1:NFATC2:NFATC3:NFATC4	GGAAAA	15.7215	0.000115088
M11221_2.00:NFATC1:NFATC2:NFATC3:NFATC4	GGAAAA	15.7215	0.000115088
M11223_2.00:NFATC1:NFATC2:NFATC3:NFATC4	GGAAAA	15.7215	0.000115088
M10360_2.00:ZNF467	TGGGAGCTCCCC	15.2785	0
M10001_2.00:FOS:FOSB:FOSL1:FOSL2	TGAGTCAT	14.9267	0.000442546
M08838_2.00:JUN:JUNB:JUND	RTGACTCAB	14.588	0.0195867
M08795_2.00:FOS:FOSB:FOSL1:FOSL2	VTGACTCAY	14.2188	0.00379964
M11240_2.00:RELA	AAATCCCCT	12.3948	0
M05402_2.00:DUXA	TAAYBTAATCA	12.3253	0
M09167_2.00:DUX1_HUMAN:DUX3_HUMAN:DUX4	TAAYCTAATCA	12.1516	0
M08802_2.00:FOS:FOSB:FOSL1:FOSL2	RTGACTCAB	12.0908	0.0307307
M09968_2.00:JUN:JUNB:JUND	TGACTCAN	11.613	6.94871e-06
M09992_2.00:JUN:JUNB:JUND	TGACTCAN	11.6043	2.34519e-05
M05835_2.00:FOSL2	ATGASTCA	11.5653	0.0419572
M11349_2.00:STAT1	CAHTTCCS	10.9138	0.00409366
M04037_2.00:JUN:JUNB:JUND	ATGACKCAY	10.8356	0.0253628
M11219_2.00:NFATC1:NFATC2:NFATC3:NFATC4	DGGAAAAN	10.7531	0.000142883
M11350_2.00:STAT1	VWTTTCCN	10.7227	0
M09495_2.00:BATF:BATF3	ATGASTCATH	10.5707	0.0567623
M04291_2.00:ATF3:JDP2	NRTGASTCAYN	10.232	0.0262574
M09490_2.00:FOS:FOSB:FOSL1:FOSL2	NNATGASTCATH	10.1104	0.0299272
M03448_2.00:NFKB1:NFKB2	AGGGGAWTCCCCT	9.95403	0
M09494_2.00:FOS:FOSB:FOSL1:FOSL2	NNVTGASTCATN	9.82808	0.0247504
M10136_2.00:MZF1	TGGGGAG	9.6978	6.77499e-05
M08814_2.00:FOS:FOSB:FOSL1:FOSL2	VTGACTCAB	9.68477	0.00241728
M02663_2.00:MZF1	TCCCCA	9.55014	4.34294e-07
M04033_2.00:ATF3:JDP2	ATGACTCAY	9.51105	0.0815171
M01000_2.00:JUN:JUNB:JUND	NATGACTCAY	9.02464	0.0733958
M05403_2.00:DUXA	TAATYTAATCA	9.00727	0
M08837_2.00:JUN:JUNB:JUND	RTGACTCABY	8.88132	0.0856429
M09387_2.00:SOX1:SOX10:SOX11:SOX12:SOX13:SOX14:SOX15:SOX17:SOX18:SOX2:SOX21:SOX3:SOX30:SOX4:SOX5:SOX6:SOX7:SOX8:SOX9:SRY	MAAAGGRDSCWTTGTT	0.215063	8.79881
M09403_2.00:SOX1:SOX10:SOX11:SOX12:SOX13:SOX14:SOX15:SOX17:SOX18:SOX2:SOX21:SOX3:SOX30:SOX4:SOX5:SOX6:SOX7:SOX8:SOX9:SRY	MAAAGGRDSCWTTGTT	0.215063	8.79881
M09767_2.00:ARID5A:ARID5B	AACCACAATACCAA	0.306525	8.62509
M08069_2.00:FOS:FOSB:FOSL1:FOSL2	DVTGASTCATB	8.58166	0.0829068
M10003_2.00:FOS:FOSB:FOSL1:FOSL2	TGAGTCAK	8.36885	0.00295233
M03244_2.00:DUXA	NTAATYTAATCAR	8.22988	0
M00273_2.00:CRX:DMBX1:DPRX:GSC:GSC2:OTX1:OTX2:PITX1:PITX2:PITX3:TPRX1	NAYTAATCCMN	0.0151742	8.21685
M08135_2.00:DUX1_HUMAN:DUX3_HUMAN:DUX4	TAATYYAATCA	8.21251	0
M07763_2.00:ZNF705G	AGAGGTTTCTT	8.09959	0
M08825_2.00:ATF3:JDP2	VTGACTCAB	7.9997	0.00539394
M00562_2.00:CRX:DMBX1:DPRX:GSC:GSC2:OTX1:OTX2:PITX1:PITX2:PITX3:TPRX1	MTTAATCCCN	0.0231957	7.88679
M08803_2.00:JUN:JUNB:JUND	DVTGACTCABH	7.85639	0.0609749
M00155_2.00:ELF5:SPI1:SPIB:SPIC	WDRVGGAAST	7.83033	0.000225833
M05360_2.00:ALX1:ALX3:ALX4:ARX:BARX1:BARX2:BSX:DRGX:EMX1:EMX2:EN1:EN2:ESX1:EVX1:EVX2:GBX1:GBX2:GSX1:GSX2:HESX1:HOXA2:HOXA3:HOXB2:HOXB3:HOXD3:ISX:LBX1:LBX2:LHX1:LHX2:LHX3:LHX4:LHX5:LHX6:LHX8:LHX9:LMX1A:LMX1B:MEOX1:MIXL1:MNX1:MSX1:MSX2:NKX1-1:NKX1-2:NOBOX:NOTO:OTP:PDX1:PHOX2A:PHOX2B:PROP1:PRRX1:PRRX2:RAX:RAX2:SEBOX:SHOX:SHOX2:UNCX:VAX1:VAX2:VSX1:VSX2:ZFHX2	TAATTNAATTA	7.79124	0
M08797_2.00:JUN:JUNB:JUND	RRTGACTCAYC	7.69136	0.164945
M00311_2.00:CRX:DMBX1:DPRX:GSC:GSC2:OTX1:OTX2:PITX1:PITX2:PITX3:TPRX1	TTAATCCC	0.124208	7.51764
M04289_2.00:ATF3:JDP2	VATGASTCATS	7.51329	0.0975425
M03264_2.00:ALX1:ALX3:ALX4:ARX:BARHL1:BARHL2:BARX1:BARX2:BSX:DLX1:DLX2:DLX3:DLX4:DLX5:DLX6:DRGX:EMX1:EMX2:EN1:EN2:ESX1:EVX1:EVX2:GBX1:GBX2:GSX1:GSX2:HESX1:HOXA1:HOXA2:HOXA3:HOXB1:HOXB2:HOXB3:HOXD3:ISX:LBX1:LBX2:LHX1:LHX2:LHX3:LHX4:LHX5:LHX6:LHX8:LHX9:LMX1A:LMX1B:MEOX1:MIXL1:MNX1:MSX1:MSX2:NKX1-1:NKX1-2:NOBOX:NOTO:OTP:PDX1:PHOX2A:PHOX2B:PROP1:PRRX1:PRRX2:RAX:RAX2:SEBOX:SHOX:SHOX2:UNCX:VAX1:VAX2:VS…	NTAATTAAATTAN	7.2918	0
M11241_2.00:RELA	AAAGTCCC	7.06597	0
M08070_2.00:JUN:JUNB:JUND	DGRTGACTCAK	7.05729	0.14614
M03876_2.00:ALX1:ALX3:ALX4:ARX:BARX1:BARX2:BSX:DLX1:DLX2:DLX3:DLX4:DLX5:DLX6:DRGX:EMX1:EMX2:EN1:EN2:ESX1:EVX1:EVX2:GBX1:GBX2:GSX1:GSX2:HESX1:HOXA1:HOXA2:HOXA3:HOXB1:HOXB2:HOXB3:HOXD3:ISL1:ISL2:ISX:LBX1:LBX2:LHX1:LHX2:LHX3:LHX4:LHX5:LHX6:LHX8:LHX9:LMX1A:LMX1B:MEOX1:MIXL1:MNX1:MSX1:MSX2:NKX1-1:NKX1-2:NOBOX:NOTO:OTP:PDX1:PHOX2A:PHOX2B:PROP1:PRRX1:PRRX2:RAX:RAX2:SEBOX:SHOX:SHOX2:UNCX:VAX1:VAX2:VSX1:V…	TAATTAAATTA	7.02688	0
M09489_2.00:ATF3:JDP2	DATGASTCATHN	7.02254	0.145141
M03841_2.00:ALX1:ALX3:ALX4:ARX:BARHL1:BARHL2:BARX1:BARX2:BSX:DRGX:EMX1:EMX2:EN1:EN2:ESX1:EVX1:EVX2:GBX1:GBX2:GSX1:GSX2:HESX1:HOXA2:HOXA3:HOXB2:HOXB3:HOXD3:ISX:LBX1:LBX2:LHX1:LHX2:LHX3:LHX4:LHX5:LHX6:LHX8:LHX9:LMX1A:LMX1B:MEOX1:MEOX2:MIXL1:MNX1:MSX1:MSX2:NKX1-1:NKX1-2:NOBOX:NOTO:OTP:PDX1:PHOX2A:PHOX2B:PROP1:PRRX1:PRRX2:RAX:RAX2:SEBOX:SHOX:SHOX2:UNCX:VAX1:VAX2:VSX1:VSX2:ZFHX2	NTAATTSGATTAS	6.99648	0
M09574_2.00:HOXA10:HOXA11:HOXA5:HOXA6:HOXA7:HOXA9:HOXB5:HOXB6:HOXB8:HOXB9:HOXC10:HOXC11:HOXC5:HOXC6:HOXC8:HOXC9:HOXD10:HOXD11:HOXD8:HOXD9	TGATTTATGGCC	0	6.93568
M08760_2.00:CLOCK	TSBKCACGTGKCTG	0.435163	6.77934
M08728_2.00:CLOCK	TSBKCACGTGKCTG	0.435163	6.77934
M08806_2.00:JUN:JUNB:JUND	DRTGACTCATC	6.67076	0.211979
M10133_2.00:MZF1	RGTGGGGA	6.67076	0.000266223
M11326_2.00:SOX1:SOX10:SOX11:SOX12:SOX13:SOX14:SOX15:SOX17:SOX18:SOX2:SOX21:SOX3:SOX30:SOX4:SOX5:SOX6:SOX7:SOX8:SOX9:SRY	KYTCTTTGTTTK	0.0101799	6.5839
M03226_2.00:ALX1:ALX3:ALX4:ARX:BARX1:BARX2:BSX:DLX2:DLX3:DLX5:DRGX:EMX1:EMX2:EN1:EN2:ESX1:EVX1:EVX2:GBX1:GBX2:GSX1:GSX2:HESX1:HOXA2:HOXA3:HOXB2:HOXB3:HOXD3:ISX:LBX1:LBX2:LHX1:LHX2:LHX3:LHX4:LHX5:LHX6:LHX8:LHX9:LMX1A:LMX1B:MEOX1:MIXL1:MNX1:MSX1:MSX2:NKX1-1:NKX1-2:NOBOX:NOTO:OTP:PDX1:PHOX2A:PHOX2B:PROP1:PRRX1:PRRX2:RAX:RAX2:SEBOX:SHOX:SHOX2:UNCX:VAX1:VAX2:VSX1:VSX2:ZFHX2:ZFHX3	NTAATTARATTAN	6.51007	0
M08805_2.00:FOS:FOSB:FOSL1:FOSL2	GRTGACTCAYYC	6.4927	0.17919
M08821_2.00:FOS:FOSB:FOSL1:FOSL2	GRTGACTCAYYC	6.4927	0.17919
M08828_2.00:FOS:FOSB:FOSL1:FOSL2	GRTGACTCAYC	6.41887	0.155912
M05444_2.00:POU2F2	KCATTABSATAATGV	1.60993	6.3407
M06320_2.00:CRX:DMBX1:DPRX:GSC:GSC2:OTX1:OTX2:PITX1:PITX2:PITX3:TPRX1	STTAATCC	0.0461221	6.33201
M09789_2.00:MLXIPL	GTGCACGTGRSAC	0.893344	6.26687
M08071_2.00:FOS:FOSB:FOSL1:FOSL2	RGTGACTCATV	6.25384	0.194043
M03852_2.00:ALX1:ALX3:ALX4:ARX:BARX1:BARX2:BSX:DLX1:DLX2:DLX3:DLX4:DLX5:DLX6:DRGX:EMX1:EMX2:EN1:EN2:ESX1:EVX1:EVX2:GBX1:GBX2:GSX1:GSX2:HESX1:HOXA1:HOXA2:HOXA3:HOXB1:HOXB2:HOXB3:HOXD3:ISX:LBX1:LBX2:LHX2:LHX3:LHX4:LHX6:LHX8:LHX9:LMX1A:LMX1B:MEOX1:MIXL1:MNX1:MSX1:MSX2:NKX1-1:NKX1-2:NOBOX:NOTO:OTP:PDX1:PHOX2A:PHOX2B:PROP1:PRRX1:PRRX2:RAX:RAX2:SEBOX:SHOX:SHOX2:UNCX:VAX1:VAX2:VSX1:VSX2:ZFHX2:ZFHX3	TAATTNAATTA	6.2495	0
M03849_2.00:ALX1:ALX3:ALX4:ARX:BARX1:BARX2:BSX:DLX1:DLX2:DLX3:DLX4:DLX5:DLX6:DRGX:EMX1:EMX2:EN1:EN2:ESX1:EVX1:EVX2:GBX1:GBX2:GSX1:GSX2:HESX1:HOXA1:HOXA2:HOXA3:HOXB1:HOXB2:HOXB3:HOXD3:ISX:LBX1:LBX2:LHX1:LHX2:LHX3:LHX4:LHX5:LHX6:LHX8:LHX9:LMX1A:LMX1B:MEOX1:MIXL1:MNX1:MSX1:MSX2:NKX1-1:NKX1-2:NOBOX:NOTO:OTP:PDX1:PHOX2A:PHOX2B:PROP1:PRRX1:PRRX2:RAX:RAX2:SEBOX:SHOX:SHOX2:UNCX:VAX1:VAX2:VSX1:VSX2:ZFHX2:…	STAATTMGATTAN	6.14092	0
M07838_2.00:JUN:JUNB:JUND	GRTGACTCAYC	6.06275	0.222272
M10710_2.00:MEIS1:MEIS2:MEIS3:PKNOX1:PKNOX2:TGIF1:TGIF2	ATGATTTATGRB	0	5.96286
M03194_2.00:ALX1:ALX3:ALX4:ARX:BARX1:BARX2:BSX:DLX1:DLX2:DLX3:DLX6:DRGX:EMX1:EMX2:EN1:EN2:ESX1:EVX1:EVX2:GBX1:GBX2:GSX1:GSX2:HESX1:HOXA2:HOXA3:HOXB2:HOXB3:HOXD3:ISX:LBX1:LBX2:LHX1:LHX2:LHX3:LHX4:LHX5:LHX6:LHX8:LHX9:LMX1A:LMX1B:MEOX1:MIXL1:MNX1:MSX1:MSX2:NKX1-1:NKX1-2:NOBOX:NOTO:OTP:PDX1:PHOX2A:PHOX2B:PROP1:PRRX1:PRRX2:RAX:RAX2:SEBOX:SHOX:SHOX2:UNCX:VAX1:VAX2:VSX1:VSX2:ZFHX2:ZFHX3	TAATTARATTA	5.94983	0
M00529_2.00:TPRX1	TTAATCCC	0.150787	5.93246
M09989_2.00:FOS:FOSB:FOSL1:FOSL2	TGACTCAD	5.89338	0.144359
M05122_2.00:HOXA13:HOXB13:HOXC13:HOXD13	GTTTTATTGSS	0.373233	5.85863
M05836_2.00:JUN:JUNB:JUND	ATGACTCATH	5.78046	0.122992
M04544_2.00:ZNF296	TRSTGGACABT	0.343353	5.67189
M03122_2.00:ALX1:ALX3:ALX4:ARX:BARX1:BARX2:BSX:DLX2:DLX3:DRGX:EMX1:EMX2:EN1:EN2:ESX1:EVX1:EVX2:GBX1:GBX2:GSX1:GSX2:HESX1:HOXA2:HOXA3:HOXB2:HOXB3:HOXD3:ISX:LBX1:LBX2:LHX1:LHX2:LHX3:LHX4:LHX5:LHX6:LHX8:LHX9:LMX1A:LMX1B:MEOX1:MIXL1:MNX1:MSX1:MSX2:NKX1-1:NKX1-2:NOBOX:NOTO:OTP:PDX1:PHOX2A:PHOX2B:PROP1:PRRX1:PRRX2:RAX:RAX2:SEBOX:SHOX:SHOX2:UNCX:VAX1:VAX2:VSX1:VSX2:ZFHX2	TAATTARATTA	5.64583	0
M06018_2.00:JUN:JUNB:JUND	RATGASTCAYC	5.6328	0.199298
M03114_2.00:ALX1:ALX3:ALX4:ARX:BARX1:BARX2:BSX:DLX1:DLX2:DLX3:DLX6:DRGX:EMX1:EMX2:EN1:EN2:ESX1:EVX1:EVX2:GBX1:GBX2:GSX1:GSX2:HESX1:HOXA2:HOXA3:HOXB2:HOXB3:HOXD3:ISX:LBX1:LBX2:LHX1:LHX2:LHX3:LHX4:LHX5:LHX6:LHX8:LHX9:LMX1A:LMX1B:MEOX1:MIXL1:MNX1:MSX1:MSX2:NKX1-1:NKX1-2:NOBOX:NOTO:OTP:PDX1:PHOX2A:PHOX2B:PROP1:PRRX1:PRRX2:RAX:RAX2:SEBOX:SHOX:SHOX2:UNCX:VAX1:VAX2:VSX1:VSX2:ZFHX2:ZFHX3	TAATTRRATTA	5.61108	0
M10015_2.00:MAF:MAFA:MAFB:MAFG:MAFK	TGCTGASTC	1.6564	5.58937
M04340_2.00:JUN:JUNB:JUND	GATGACKCATM	5.58503	0.201773
M03878_2.00:ALX1:ALX3:ALX4:ARX:BARX1:BARX2:BSX:DLX1:DLX2:DLX3:DLX4:DLX5:DLX6:DRGX:EMX1:EMX2:EN1:EN2:ESX1:EVX1:EVX2:GBX1:GBX2:GSX1:GSX2:HESX1:HOXA1:HOXA2:HOXA3:HOXB1:HOXB2:HOXB3:HOXD3:ISL1:ISL2:ISX:LBX1:LBX2:LHX1:LHX2:LHX3:LHX4:LHX5:LHX6:LHX8:LHX9:LMX1A:LMX1B:MEOX1:MIXL1:MNX1:MSX1:MSX2:NKX1-1:NKX1-2:NOBOX:NOTO:OTP:PDX1:PHOX2A:PHOX2B:PROP1:PRRX1:PRRX2:RAX:RAX2:SEBOX:SHOX:SHOX2:UNCX:VAX1:VAX2:VSX1:V…	TAATTAAATTA	5.54594	0
M10111_2.00:PRDM1	CACTTTCAC	5.44605	0
M05359_2.00:ALX1:ALX3:ALX4:ARX:BARX1:BARX2:BSX:DRGX:EMX1:EMX2:EN1:EN2:ESX1:EVX1:EVX2:GBX1:GBX2:GSX1:GSX2:HESX1:HOXA2:HOXA3:HOXB2:HOXB3:HOXD3:ISX:LBX1:LBX2:LHX1:LHX2:LHX3:LHX4:LHX5:LHX6:LHX8:LHX9:LMX1A:LMX1B:MEOX1:MIXL1:MNX1:MSX1:MSX2:NKX1-1:NKX1-2:NOBOX:NOTO:OTP:PDX1:PHOX2A:PHOX2B:PROP1:PRRX1:PRRX2:RAX:RAX2:SEBOX:SHOX:SHOX2:UNCX:VAX1:VAX2:VSX1:VSX2:ZFHX2	TAATYNRATTA	5.43302	0
M11222_2.00:NFATC1:NFATC2:NFATC3:NFATC4	GGAAAAWNTN	5.42868	0.00454706
M11365_2.00:STAT6	GMYTTCCY	5.42	0
M01026_2.00:SOX1:SOX10:SOX11:SOX12:SOX13:SOX14:SOX15:SOX17:SOX18:SOX2:SOX21:SOX3:SOX30:SOX4:SOX5:SOX6:SOX7:SOX8:SOX9:SRY	AACAAAGG	5.99326e-05	5.41131
M05025_2.00:CRX:DMBX1:DPRX:GSC:GSC2:OTX1:OTX2:PITX1:PITX2:PITX3:TPRX1	YTAATCCYYY	0.0965002	5.38525
M04283_2.00:JUN:JUNB:JUND	SATGASTCATC	5.35485	0
M03079_2.00:ALX1:ALX3:ALX4:ARX:BARX1:BARX2:BSX:DLX2:DLX3:DLX5:DRGX:EMX1:EMX2:EN1:EN2:ESX1:EVX1:EVX2:GBX1:GBX2:GSX1:GSX2:HESX1:HOXA2:HOXA3:HOXB2:HOXB3:HOXD3:ISX:LBX1:LBX2:LHX1:LHX2:LHX3:LHX4:LHX5:LHX6:LHX8:LHX9:LMX1A:LMX1B:MEOX1:MIXL1:MNX1:MSX1:MSX2:NKX1-1:NKX1-2:NOBOX:NOTO:OTP:PDX1:PHOX2A:PHOX2B:PROP1:PRRX1:PRRX2:RAX:RAX2:SEBOX:SHOX:SHOX2:UNCX:VAX1:VAX2:VSX1:VSX2:ZFHX2:ZFHX3	NTAATTNRATTAD	5.35485	0
M09210_2.00:ALX1:ALX3:ALX4:ARX:BARX1:BARX2:BSX:DLX1:DLX2:DLX3:DLX4:DLX5:DLX6:DRGX:EMX1:EMX2:EN1:EN2:ESX1:EVX1:EVX2:GBX1:GBX2:GSX1:GSX2:HESX1:HOXA1:HOXA2:HOXA3:HOXB1:HOXB2:HOXB3:HOXD3:ISX:LBX1:LBX2:LHX1:LHX2:LHX3:LHX4:LHX5:LHX6:LHX8:LHX9:LMX1A:LMX1B:MEOX1:MIXL1:MNX1:MSX1:MSX2:NKX1-1:NKX1-2:NOBOX:NOTO:OTP:PDX1:PHOX2A:PHOX2B:PROP1:PRRX1:PRRX2:RAX:RAX2:SEBOX:SHOX:SHOX2:UNCX:VAX1:VAX2:VSX1:VSX2:ZFHX2:…	TAATTRAATTA	5.29405	0
M10002_2.00:FOS:FOSB:FOSL1:FOSL2	TGACTCAB	5.28971	0.25441
M01475_2.00:ELF5:SPI1:SPIB:SPIC	ADGVGGAAGT	5.28102	0.000448626
M11239_2.00:RELA	BCWGGGGANTT	5.23759	0.00454272
M11244_2.00:RELA	YGRGAAAAHCM	5.23325	0.0110745
M07827_2.00:FOS:FOSB:FOSL1:FOSL2	ATGACTCACYC	5.18982	0.149224
M09569_2.00:CRX:DMBX1:DPRX:GSC:GSC2:OTX1:OTX2:PITX1:PITX2:PITX3:TPRX1	NYTAATCCYB	0.141493	5.17679
M10752_2.00:PBX1:PBX2:PBX3:PBX4	RTGATTTATKGC	0.279859	5.17245
M03191_2.00:ALX1:ALX3:ALX4:ARX:BARHL1:BARHL2:BARX1:BARX2:BSX:DLX1:DLX2:DLX3:DLX4:DLX5:DLX6:DRGX:EMX1:EMX2:EN1:EN2:ESX1:EVX1:EVX2:GBX1:GBX2:GSX1:GSX2:HESX1:HOXA1:HOXA2:HOXA3:HOXB1:HOXB2:HOXB3:HOXD3:ISX:LBX1:LBX2:LHX1:LHX2:LHX3:LHX4:LHX5:LHX6:LHX8:LHX9:LMX1A:LMX1B:MEOX1:MIXL1:MNX1:MSX1:MSX2:NKX1-1:NKX1-2:NOBOX:NOTO:OTP:PDX1:PHOX2A:PHOX2B:PROP1:PRRX1:PRRX2:RAX:RAX2:SEBOX:SHOX:SHOX2:UNCX:VAX1:VAX2:VS…	NTAATTAAATTAN	5.14639	0
M03278_2.00:ALX1:ALX3:ALX4:ARX:BARX1:BARX2:BSX:DLX2:DLX3:DLX5:DRGX:EMX1:EMX2:EN1:EN2:ESX1:EVX1:EVX2:GBX1:GBX2:GSX1:GSX2:HESX1:HOXA2:HOXA3:HOXB2:HOXB3:HOXD3:ISX:LBX1:LBX2:LHX1:LHX2:LHX3:LHX4:LHX5:LHX6:LHX8:LHX9:LMX1A:LMX1B:MEOX1:MIXL1:MNX1:MSX1:MSX2:NKX1-1:NKX1-2:NOBOX:NOTO:OTP:PDX1:PHOX2A:PHOX2B:PROP1:PRRX1:PRRX2:RAX:RAX2:SEBOX:SHOX:SHOX2:UNCX:VAX1:VAX2:VSX1:VSX2:ZFHX2:ZFHX3	DTAATTDAATTAN	5.12902	0
M03113_2.00:ALX1:ALX3:ALX4:ARX:BARX1:BARX2:BSX:DLX1:DLX2:DLX3:DLX6:DRGX:EMX1:EMX2:EN1:EN2:ESX1:EVX1:EVX2:GBX1:GBX2:GSX1:GSX2:HESX1:HOXA2:HOXA3:HOXB2:HOXB3:HOXD3:ISX:LBX1:LBX2:LHX1:LHX2:LHX3:LHX4:LHX5:LHX6:LHX8:LHX9:LMX1A:LMX1B:MEOX1:MIXL1:MNX1:MSX1:MSX2:NKX1-1:NKX1-2:NOBOX:NOTO:OTP:PDX1:PHOX2A:PHOX2B:PROP1:PRRX1:PRRX2:RAX:RAX2:SEBOX:SHOX:SHOX2:UNCX:VAX1:VAX2:VSX1:VSX2:ZFHX2:ZFHX3	TAATTRRATTA	5.12467	0
M04144_2.00:MSGN1	NRMCATATGGYN	0.0283725	5.12467
M05157_2.00:ALX1:ALX3:ALX4:ARX:DRGX:EN1:EN2:ESX1:HESX1:ISX:LHX2:LHX3:LHX4:LHX6:LHX8:LHX9:LMX1A:LMX1B:MIXL1:NOBOX:OTP:PHOX2A:PHOX2B:PROP1:PRRX1:PRRX2:RAX:RAX2:SEBOX:SHOX:SHOX2:UNCX:VSX1:VSX2:ZFHX2	TTAACGAG	0.420484	5.04216
M11165_2.00:AR:NR3C1:NR3C2:PGR	GWDCWTNNTGTTCTN	5.00307	0.0945893
M08137_2.00:HOXA10:HOXA11:HOXA5:HOXA6:HOXA7:HOXA9:HOXB5:HOXB6:HOXB8:HOXB9:HOXC10:HOXC11:HOXC5:HOXC6:HOXC8:HOXC9:HOXD10:HOXD11:HOXD8:HOXD9	RTGATTTATGGCC	0	4.97267
M04145_2.00:MSGN1	NRMCATATGGYN	0.00071398	4.94661
M03174_2.00:ALX1:ALX3:ALX4:ARX:BARX1:BARX2:BSX:DLX2:DLX3:DLX5:DRGX:EMX1:EMX2:EN1:EN2:ESX1:EVX1:EVX2:GBX1:GBX2:GSX1:GSX2:HESX1:HOXA2:HOXA3:HOXB2:HOXB3:HOXD3:ISX:LBX1:LBX2:LHX1:LHX2:LHX3:LHX4:LHX5:LHX6:LHX8:LHX9:LMX1A:LMX1B:MEOX1:MIXL1:MNX1:MSX1:MSX2:NKX1-1:NKX1-2:NOBOX:NOTO:OTP:PDX1:PHOX2A:PHOX2B:PROP1:PRRX1:PRRX2:RAX:RAX2:SEBOX:SHOX:SHOX2:UNCX:VAX1:VAX2:VSX1:VSX2:ZFHX2:ZFHX3	NTAATTDRATTAD	4.91187	0
M10329_2.00:ZNF718	GTTAAGGARA	1.14871	4.8641
M08846_2.00:JUN:JUNB:JUND	RTGACTCAYCC	4.85976	0.159256
M05749_2.00:SOX1:SOX10:SOX11:SOX12:SOX13:SOX14:SOX15:SOX17:SOX18:SOX2:SOX21:SOX3:SOX30:SOX4:SOX5:SOX6:SOX7:SOX8:SOX9:SRY	AGAACAATRG	0.00888132	4.85541
M01001_2.00:JUN:JUNB:JUND	ATGACKCAH	4.77724	0.00245246
M07735_2.00:ZNF273	GTAGCTCCT	4.76855	0
M02678_2.00:SPI1:SPIB:SPIC	AGAGGAA	4.75552	0.0553291
M05350_2.00:POU6F1	NTAATGAGATGCDN	0.0696608	4.74684
M02144_2.00:CRX:DMBX1:DPRX:GSC:GSC2:OTX1:OTX2:PITX1:PITX2:PITX3:TPRX1	VTTAATCCYH	0.00110007	4.7425
M08188_2.00:ATF3:JDP2	GATGASTCAY	4.72947	0.504216
M06521_2.00:CRX:DMBX1:DPRX:GSC:GSC2:OTX1:OTX2:PITX1:PITX2:PITX3:TPRX1	TTAATCC	0.000140277	4.72512
M06319_2.00:CRX:DMBX1:DPRX:GSC:GSC2:OTX1:OTX2:PITX1:PITX2:PITX3:TPRX1	TTAATCC	0.000140277	4.72512
M05124_2.00:HOXA13:HOXB13:HOXC13:HOXD13	GTTTTATTGGB	0.34483	4.69038
M07835_2.00:JUN:JUNB:JUND	GATGACTCATH	4.69038	0
M05232_2.00:CRX:DMBX1:DPRX:GSC:GSC2:OTX1:OTX2:PITX1:PITX2:PITX3:TPRX1	YTAATCCC	0.0009941	4.67735
M09924_2.00:FOSL2	TGASTCAYCN	4.67735	0.142535
M10414_2.00:RBPJ	TTCCCACG	4.63392	0
M04267_2.00:NFE2:NFE2L1:NFE2L2:NFE2L3	VATGASTCATB	4.60786	0.269132
M09575_2.00:HOXA10:HOXA11:HOXA5:HOXA6:HOXA7:HOXA9:HOXB5:HOXB6:HOXB8:HOXB9:HOXC10:HOXC11:HOXC5:HOXC6:HOXC8:HOXC9:HOXD10:HOXD11:HOXD8:HOXD9	TGATTTATGGCC	0.344092	4.54272
M09166_2.00:HOXA3:HOXA4:HOXA5:HOXA6:HOXA7:HOXB3:HOXB4:HOXB5:HOXB6:HOXB7:HOXB8:HOXC4:HOXC5:HOXC6:HOXC8:HOXD3:HOXD4:HOXD8:PDX1	CATYAATCAA	0.525931	4.49929
M09206_2.00:HOXA3:HOXA4:HOXA5:HOXA6:HOXA7:HOXB3:HOXB4:HOXB5:HOXB6:HOXB7:HOXB8:HOXC4:HOXC5:HOXC6:HOXC8:HOXD3:HOXD4:HOXD8:PDX1	CATYAATCAA	0.525931	4.49929
M07781_2.00:ZNF8	AYGTACCACATT	0.522891	4.48192
M05135_2.00:CRX:DMBX1:DPRX:GSC:GSC2:OTX1:OTX2:PITX1:PITX2:PITX3:TPRX1	CTAATCCS	0.000528536	4.46889
M09174_2.00:ALX1:ALX3:ALX4:ARX:BARHL1:BARHL2:BARX1:BARX2:BSX:DRGX:EMX1:EMX2:EN1:EN2:ESX1:EVX1:EVX2:GBX1:GBX2:GSX1:GSX2:HESX1:HOXA1:HOXA2:HOXA3:HOXA4:HOXA5:HOXB1:HOXB2:HOXB3:HOXB4:HOXB5:HOXC4:HOXC5:HOXD1:HOXD3:HOXD4:LBX1:MEOX1:MEOX2:MIXL1:MNX1:MSX1:MSX2:NANOG:NANOGP8:NKX1-1:NKX1-2:PDX1:PHOX2A:PHOX2B:PROP1:PRRX1:PRRX2:RAX:RAX2:SHOX:SHOX2:TLX1:TLX3:UNCX:VAX1:VAX2:VENTX:VSX1:VSX2	TGATTTATGGCYT	0	4.4602
M10475_2.00:ELF5:SPI1:SPIB:SPIC	ACTTCCTCT	4.45586	0
M00664_2.00:FOXC1:FOXC2:FOXD1:FOXD2:FOXD3:FOXD4:FOXD4L1:FOXD4L3:FOXD4L4:FOXD4L5:FOXD4L6:FOXE1:FOXF1:FOXF2:FOXI1:FOXL1:FOXL2:FOXS1	ATAAACAA	0.00273953	4.4298
M08138_2.00:HOXA10:HOXA11:HOXA5:HOXA6:HOXA7:HOXA9:HOXB5:HOXB6:HOXB8:HOXB9:HOXC10:HOXC11:HOXC5:HOXC6:HOXC8:HOXC9:HOXD10:HOXD11:HOXD8:HOXD9	TGATTTATGGC	0.0892041	4.39072
M05337_2.00:HOXA10:HOXA11:HOXA6:HOXA9:HOXB6:HOXB8:HOXB9:HOXC10:HOXC11:HOXC12:HOXC6:HOXC8:HOXC9:HOXD10:HOXD11:HOXD12:HOXD8:HOXD9	GTTTTATTRCC	0.259621	4.38637
M06200_2.00:FOXD1:FOXD2:FOXD3:FOXD4:FOXD4L1:FOXD4L3:FOXD4L4:FOXD4L5:FOXD4L6:FOXE1:FOXF1:FOXF2:FOXL1	RTAAACA	0.123209	4.38203
M08064_2.00:FOSL2	KGRTGACTCAB	4.369	0.197387
M08819_2.00:FOS:FOSB:FOSL1:FOSL2	GRTGACTCAYCC	4.34729	0.251978
M09988_2.00:FOS:FOSB:FOSL1:FOSL2	NSTGACTCAN	4.34251	8.94647e-05
M09197_2.00:CDX1:CDX2:CDX4	TGATTTATKGCY	0.0783033	4.33817
M04931_2.00:CRX:DMBX1:DPRX:GSC:GSC2:OTX1:OTX2:PITX1:PITX2:PITX3:TPRX1	CTAATCCC	0.00142014	4.33122
M08118_2.00:FOXC1:FOXC2:FOXG1:FOXI1:FOXI3:FOXJ2:FOXJ3:FOXK1:FOXK2:FOXP1:FOXP3:FOXP4	AWGTAAACANV	0.172285	4.29778
M09577_2.00:CRX:DMBX1:DPRX:GSC:GSC2:OTX1:OTX2:PITX1:PITX2:PITX3:TPRX1	GCTAATCC	0.0442112	4.28996
M10301_2.00:IKZF1:IKZF2:IKZF3	NHTTGGGAATRCC	4.28909	0
M03021_2.00:FOXO1:FOXO3:FOXO4:FOXO6:FOXP4	TTTCCCCACAC	4.26651	0
M03085_2.00:HOXA10:HOXA11:HOXA5:HOXA6:HOXA7:HOXA9:HOXB5:HOXB6:HOXB8:HOXB9:HOXC10:HOXC11:HOXC5:HOXC6:HOXC8:HOXC9:HOXD10:HOXD11:HOXD8:HOXD9	NNTTTTACGACH	0.218754	4.22829
M03844_2.00:CRX:DMBX1:DPRX:GSC:GSC2:OTX1:OTX2:PITX1:PITX2:PITX3:TPRX1	RCGTTAATCCN	1.18606	4.22569
M06297_2.00:CRX:DMBX1:DPRX:GSC:GSC2:OTX1:OTX2:PITX1:PITX2:PITX3:TPRX1	VTTAATCC	0.149137	4.20527
M08232_2.00:ZNF200	ACTTCC	4.20136	0.0440809
M04950_2.00:CRX:DMBX1:DPRX:GSC:GSC2:OTX1:OTX2:PITX1:PITX2:PITX3:TPRX1	CTAATCCC	0.000287503	4.19442
M08073_2.00:JUN:JUNB:JUND	ARRRRATGASTCAT	4.19051	0.282465
M10492_2.00:ELF1:ELF2:ELF4:ELK1:ELK3:ELK4:ERF:ERG:ETS1:ETS2:ETV1:ETV2:ETV3:ETV3L:ETV4:ETV5:FEV:FLI1:GABPA	GGAAGY	4.1866	4.73381e-05
M05897_2.00:SOX1:SOX10:SOX11:SOX12:SOX13:SOX14:SOX15:SOX17:SOX18:SOX2:SOX21:SOX3:SOX30:SOX4:SOX5:SOX6:SOX7:SOX8:SOX9:SRY	AACAATRGVN	0.00670116	4.17704
M04211_2.00:ASCL1:ASCL2	RGCAGCTGCY	0.898555	4.16532
M01816_2.00:JUN:JUNB:JUND	ATGACGYAW	4.16402	0.0123991
M09971_2.00:BATF:BATF3	GWDATGAGTC	4.12145	1.4753
M09985_2.00:HLF:TEF	ATGTTWAYATAA	4.11494	0
M03217_2.00:ALX1:ALX3:ALX4:ARX:BARX1:BARX2:BSX:DLX1:DLX2:DLX3:DLX4:DLX5:DLX6:DRGX:EMX1:EMX2:EN1:EN2:ESX1:EVX1:EVX2:GBX1:GBX2:GSX1:GSX2:HESX1:HOXA1:HOXA2:HOXA3:HOXB1:HOXB2:HOXB3:HOXD3:ISX:LBX1:LBX2:LHX1:LHX2:LHX3:LHX4:LHX5:LHX6:LHX8:LHX9:LMX1A:LMX1B:MEOX1:MIXL1:MNX1:MSX1:MSX2:NKX1-1:NKX1-2:NOBOX:NOTO:OTP:PDX1:PHOX2A:PHOX2B:PROP1:PRRX1:PRRX2:RAX:RAX2:SEBOX:SHOX:SHOX2:UNCX:VAX1:VAX2:VSX1:VSX2:ZFHX2:…	TAATTRRATTA	4.09931	1.1005
M04284_2.00:JUN:JUNB:JUND	SATGACTCATS	4.08193	0
M00773_2.00:MZF1	RATCCCCM	4.07368	0
M08831_2.00:NFE2:NFE2L1:NFE2L2:NFE2L3	NATGACT	4.06109	0.537222
M08782_2.00:NFE2:NFE2L1:NFE2L2:NFE2L3	NATGACT	4.06109	0.537222
M10359_2.00:ZIC1:ZIC2:ZIC3:ZIC4:ZIC5	CCCGCTGGG	4.02461	0
M08913_2.00:ZNF146	TTTTCATGGCTGMATAGTATTCCA	0	3.98943
M05131_2.00:CDX1:CDX2:CDX4	GTTTTATKGCC	0.0893778	3.98595
M05407_2.00:HOXA3:HOXA4:HOXA5:HOXA6:HOXA7:HOXB3:HOXB4:HOXB5:HOXB6:HOXB7:HOXB8:HOXC4:HOXC5:HOXC6:HOXC8:HOXD3:HOXD4:HOXD8:PDX1	SYTAATTACC	3.98552	0
M07833_2.00:FOS:FOSB:FOSL1:FOSL2	GGGTGASTCAT	3.98422	0.264876
M03875_2.00:ALX1:ALX3:ALX4:ARX:BARX1:BARX2:BSX:DLX2:DLX3:DRGX:EMX1:EMX2:EN1:EN2:ESX1:EVX1:EVX2:GBX1:GBX2:GSX1:GSX2:HESX1:HOXA2:HOXA3:HOXB2:HOXB3:HOXD3:ISX:LBX1:LBX2:LHX1:LHX2:LHX3:LHX4:LHX5:LHX6:LHX8:LHX9:LMX1A:LMX1B:MEOX1:MIXL1:MNX1:MSX1:MSX2:NKX1-1:NKX1-2:NOBOX:NOTO:OTP:PDX1:PHOX2A:PHOX2B:PROP1:PRRX1:PRRX2:RAX:RAX2:SEBOX:SHOX:SHOX2:UNCX:VAX1:VAX2:VSX1:VSX2:ZFHX2:ZFHX3	TAATTRSATTA	3.98422	0
M05136_2.00:CRX:DMBX1:DPRX:GSC:GSC2:OTX1:OTX2:PITX1:PITX2:PITX3:TPRX1	CTAATCCS	0.000140277	3.97727
M10413_2.00:RBPJ	ASCGTGGGAAM	3.94339	0
M03808_2.00:CRX:DMBX1:DPRX:GSC:GSC2:OTX1:OTX2:PITX1:PITX2:PITX3:TPRX1	HTAATCCS	0.00258405	3.94209
M03100_2.00:HOXA13:HOXB13:HOXC13:HOXD13	KTTTTATTGG	1.12265	3.93341
M08329_2.00:ZNF146	GCTGYATARTATTCC	0	3.91126
M08781_2.00:FOSL2	RATGACTCATYM	3.89519	0.204249
M05057_2.00:BARX1:BARX2:BSX:DLX1:DLX2:DLX3:DLX4:DLX5:DLX6:EMX1:EMX2:EN1:EN2:EVX1:EVX2:GBX1:GBX2:GSX1:GSX2:HOXA1:HOXA2:HOXA3:HOXA4:HOXA5:HOXB1:HOXB2:HOXB3:HOXB4:HOXB5:HOXC4:HOXC5:HOXD1:HOXD3:HOXD4:ISX:MEOX1:MEOX2:MNX1:MSX1:MSX2:NANOG:NANOGP8:NKX1-1:NKX1-2:PDX1:PROP1:SHOX:SHOX2:UNCX:VAX1:VAX2:VENTX	BTAATTAC	3.88737	0
M01978_2.00:FOXC1:FOXC2:FOXD1:FOXD2:FOXD3:FOXD4:FOXD4L1:FOXD4L3:FOXD4L4:FOXD4L5:FOXD4L6:FOXE1:FOXG1:FOXI1:FOXI2:FOXI3:FOXJ3:FOXK2:FOXL1:FOXL2:FOXS1	GTAAACAA	0.0150092	3.88216
M05024_2.00:CRX:DMBX1:DPRX:GSC:GSC2:OTX1:OTX2:PITX1:PITX2:PITX3:TPRX1	HTAATCCSYH	0.00151742	3.88086
M04928_2.00:CRX:DMBX1:DPRX:GSC:GSC2:OTX1:OTX2:PITX1:PITX2:PITX3:TPRX1	CTAATCCC	0.000459918	3.85523
M02122_2.00:CRX:DMBX1:GSC:OTX1:OTX2:TPRX1	MTAATCCV	0.000459918	3.85523
M05230_2.00:CRX:DMBX1:DPRX:GSC:GSC2:OTX1:OTX2:PITX1:PITX2:PITX3:TPRX1	CTAATCCC	0.000459918	3.85523
M01805_2.00:FOS:FOSB:FOSL1:FOSL2	NNATGACKCAH	3.85045	0.0048641
M05384_2.00:CRX:DMBX1:DPRX:GSC:GSC2:OTX1:OTX2:PITX1:PITX2:PITX3:TPRX1	CTAATCCS	0.000317469	3.83873
M03237_2.00:CRX:DMBX1:DPRX:GSC:GSC2:OTX1:OTX2:PITX1:PITX2:PITX3:TPRX1	GHTAATCCBN	0.0906373	3.83482
M09459_2.00:ARNT:ARNT2	GCACGTAY	0.499439	3.8257
M08959_2.00:ZNF260	TTTWTATGGCTGCATAGTATTCCA	0	3.81615
M07817_2.00:JUN:JUNB:JUND	RTGASTCATCCYB	3.81571	0
M07826_2.00:FOS:FOSB:FOSL1:FOSL2	GATGASTCACWSN	3.81571	0
M03874_2.00:ALX1:ALX3:ALX4:ARX:BARX1:BARX2:BSX:DLX2:DLX3:DLX4:DLX5:DRGX:EMX1:EMX2:EN1:EN2:ESX1:EVX1:EVX2:GBX1:GBX2:GSX1:GSX2:HESX1:HOXA2:HOXA3:HOXB1:HOXB2:HOXB3:HOXD3:ISX:LBX1:LBX2:LHX1:LHX2:LHX3:LHX4:LHX5:LHX6:LHX8:LHX9:LMX1A:LMX1B:MEOX1:MIXL1:MNX1:MSX1:MSX2:NKX1-1:NKX1-2:NOBOX:NOTO:OTP:PDX1:PHOX2A:PHOX2B:PROP1:PRRX1:PRRX2:RAX:RAX2:SEBOX:SHOX:SHOX2:UNCX:VAX1:VAX2:VSX1:VSX2:ZFHX2:ZFHX3	NTAATBNVATTAN	3.80746	0
M05114_2.00:HOXA10:HOXA11:HOXA6:HOXA9:HOXB6:HOXB8:HOXB9:HOXC10:HOXC11:HOXC12:HOXC6:HOXC8:HOXC9:HOXD10:HOXD11:HOXD12:HOXD8:HOXD9	RTTTTATTAC	0.201556	3.79747
M08067_2.00:JUN:JUNB:JUND	DRTGACTCATS	3.78097	0.234432
M05175_2.00:ALX1:ALX3:ALX4:ARX:DRGX:EMX1:EMX2:EN1:EN2:ESX1:GBX1:GBX2:HESX1:ISX:LHX1:LHX2:LHX3:LHX4:LHX5:LHX6:LHX8:LHX9:LMX1A:LMX1B:MIXL1:MSX1:MSX2:NOBOX:NOTO:OTP:PHOX2A:PHOX2B:PROP1:PRRX1:PRRX2:RAX:RAX2:SEBOX:SHOX:SHOX2:UNCX:VAX1:VAX2:VSX1:VSX2:ZFHX2	HTAACGAG	1.67073	3.77402
M05766_2.00:SOX1:SOX10:SOX11:SOX12:SOX13:SOX14:SOX15:SOX17:SOX18:SOX2:SOX21:SOX3:SOX30:SOX4:SOX5:SOX6:SOX7:SOX8:SOX9:SRY	RAACAAAGRV	0.000178061	3.7662
M05332_2.00:HOXA10:HOXA11:HOXA5:HOXA6:HOXA7:HOXA9:HOXB5:HOXB6:HOXB8:HOXB9:HOXC10:HOXC11:HOXC5:HOXC6:HOXC8:HOXC9:HOXD10:HOXD11:HOXD8:HOXD9	DTTTTATTGC	0.191611	3.75665
M08285_2.00:ZNF184	TCCTCACCA	0.0498136	3.75491
M11232_2.00:NFATC1:NFATC2:NFATC3:NFATC4	TGGAAAAWN	3.73363	0.0194347
M04008_2.00:NFE2:NFE2L1:NFE2L2:NFE2L3	ATGACTCAY	3.72538	0.210416
M10738_2.00:SIX1:SIX2:SIX4:SIX5	GARTTGTAG	3.70497	0.0780861
M04333_2.00:FOS:FOSB:FOSL1:FOSL2	SATGAWTCATC	3.69063	0
M11421_2.00:LTF	GGCACTTGC	3.68412	8.33845e-05
M05152_2.00:NKX2-1:NKX2-2:NKX2-3:NKX2-4:NKX2-5:NKX2-6:NKX2-8	BTCAACGAS	0.254931	3.67978
M03082_2.00:CRX:DMBX1:DPRX:GSC:GSC2:OTX1:OTX2:PITX1:PITX2:PITX3:TPRX1	NYTAATCCC	0.0210503	3.66979
M05251_2.00:CRX:DMBX1:DPRX:GSC:GSC2:OTX1:OTX2:PITX1:PITX2:PITX3:TPRX1	HTAATCCN	0.000447758	3.63504
M05133_2.00:RHOXF2:RHOXF2B	CTAATCCC	0.00014766	3.63374
M03111_2.00:CRX:DMBX1:DPRX:GSC:GSC2:OTX1:OTX2:PITX1:PITX2:PITX3:TPRX1	NYTAATCCC	0.0100496	3.62158
M01842_2.00:JUN:JUNB:JUND	ATGACKCAH	3.61898	1.19301
M00336_2.00:PAX2:PAX6	GTGCACAC	0.00248851	3.61594
M08166_2.00:SOX1:SOX10:SOX11:SOX12:SOX13:SOX14:SOX15:SOX17:SOX18:SOX2:SOX21:SOX3:SOX30:SOX4:SOX5:SOX6:SOX7:SOX8:SOX9:SRY	DAACAATGGNN	0.000895081	3.61203
M05252_2.00:CRX:DMBX1:DPRX:GSC:GSC2:OTX1:OTX2:PITX1:PITX2:PITX3:TPRX1	CTAATCCC	0.00543302	3.59205
M11366_2.00:STAT6	TTCYCMGGAAD	3.57251	0
M09973_2.00:BATF:BATF3	AAATGACTG	0.0814736	3.57033
M05279_2.00:HOXA10:HOXA11:HOXC10:HOXC11:HOXC12:HOXD10:HOXD11:HOXD12:MEOX2	DTTTACGACS	0.245941	3.56816
M09672_2.00:HOXA10:HOXA11:HOXA6:HOXA9:HOXB6:HOXB8:HOXB9:HOXC10:HOXC11:HOXC12:HOXC5:HOXC6:HOXC8:HOXC9:HOXD10:HOXD11:HOXD12:HOXD8:HOXD9	TCATAAAACM	3.55904	2.12587
M09979_2.00:ATF3:JDP2	ATKRCGTCAGS	3.54992	0
M00760_2.00:JUN:JUNB:JUND	TGACKYMW	3.54819	0.0471644
M10272_2.00:ZNF354C	CCACS	3.54428	0.000537657
M00995_2.00:JUN:JUNB:JUND	ATGACKCAW	3.52777	0.000659693
M04168_2.00:ATOH1	AACAGCTGTC	0.385263	3.50389
M08390_2.00:ZSCAN5C	GYTTTRTTGACTCAC	3.50172	0
M05299_2.00:ALX1:ALX3:ALX4:ARX:BARX1:BARX2:BSX:DLX1:DLX2:DLX3:DLX4:DLX5:DLX6:DRGX:EMX1:EMX2:EN1:EN2:ESX1:EVX1:EVX2:GBX1:GBX2:GSX1:GSX2:HESX1:HOXA1:HOXA2:HOXA3:HOXB1:HOXB2:HOXB3:HOXD3:ISX:LBX1:LBX2:LHX1:LHX2:LHX3:LHX4:LHX5:LHX6:LHX8:LHX9:LMX1A:LMX1B:MEOX1:MIXL1:MNX1:MSX1:MSX2:NKX1-1:NKX1-2:NOBOX:NOTO:OTP:PDX1:PHOX2A:PHOX2B:PROP1:PRRX1:PRRX2:RAX:RAX2:SEBOX:SHOX:SHOX2:UNCX:VAX1:VAX2:VSX1:VSX2:ZFHX2:…	TAATTRSATTA	3.50085	1.09616
M04930_2.00:CRX:DMBX1:DPRX:GSC:GSC2:OTX1:OTX2:PITX1:PITX2:PITX3:TPRX1	YTAATCCC	0.00014462	3.49303
M05132_2.00:RHOXF2:RHOXF2B	YTAATCCC	0.00014462	3.49303
M01822_2.00:JUN:JUNB:JUND	ATGACTCAH	3.4926	0.0524193
M05023_2.00:CRX:DMBX1:DPRX:GSC:GSC2:OTX1:OTX2:PITX1:PITX2:PITX3:TPRX1	CTAATCCB	0.000270565	3.49173
M03236_2.00:CRX:DMBX1:DPRX:GSC:GSC2:OTX1:OTX2:PITX1:PITX2:PITX3:TPRX1	NYTAATCCBH	0.00510296	3.49042
M11316_2.00:LEF1:TCF7:TCF7L1:TCF7L2	ATCAAAGVVM	0.955448	3.48087
M04266_2.00:NFE2:NFE2L1:NFE2L2:NFE2L3	VATGASTCATB	3.47218	0.532879
M09681_2.00:CRX:DMBX1:DPRX:GSC:GSC2:OTX1:OTX2:PITX1:PITX2:PITX3:TPRX1	YTAATCCS	0.000872498	3.43266
M02751_2.00:RUNX1:RUNX2:RUNX3	AACCRCAA	3.42615	0.0142535
M05022_2.00:CRX:DMBX1:DPRX:GSC:GSC2:OTX1:OTX2:PITX1:PITX2:PITX3:TPRX1	NTAATCCS	0.000311823	3.41529
M04159_2.00:NPAS2	DACRCATGTY	0.725706	3.40617
M05767_2.00:SOX1:SOX10:SOX11:SOX12:SOX13:SOX14:SOX15:SOX17:SOX18:SOX2:SOX21:SOX3:SOX30:SOX4:SOX5:SOX6:SOX7:SOX8:SOX9:SRY	MGAACAATRG	0.0069878	3.40009
M09170_2.00:HOXA10:HOXA11:HOXA6:HOXA9:HOXB6:HOXB8:HOXB9:HOXC10:HOXC11:HOXC12:HOXC6:HOXC8:HOXC9:HOXD10:HOXD11:HOXD12:HOXD8:HOXD9	WCATAAATYATM	3.38576	0
M09130_2.00:HOXA10:HOXA11:HOXA5:HOXA6:HOXA7:HOXA9:HOXB5:HOXB6:HOXB8:HOXB9:HOXC10:HOXC11:HOXC5:HOXC6:HOXC8:HOXC9:HOXD10:HOXD11:HOXD8:HOXD9	WCATAAATYATM	3.38576	0
M06201_2.00:FOXP1:FOXP2:FOXP3:FOXP4	RRTAAACAA	0.00227397	3.38229
M01241_2.00:CRX:DMBX1:DPRX:GSC:GSC2:OTX1:OTX2:PITX1:PITX2:PITX3:TPRX1	WTAATCCN	0.0022605	3.37838
M03782_2.00:CDX1:CDX2:CDX4:HOXA13:HOXC13	GKTTTATGGCNB	0.394166	3.35796
M10640_2.00:CRX:DMBX1:DPRX:GSC:GSC2:OTX1:OTX2:PITX1:PITX2:PITX3:TPRX1	CACTAATCCYYT	0.263182	3.32366
M00140_2.00:ZNF410	CCATCCCA	0.0746552	3.31454
M08369_2.00:ZNF33A	TCAGTGCAC	3.29412	0.288676
M10731_2.00:DBX2:NKX3-1:NKX3-2	NCACTTAKTCN	3.29021	0.0887698
M09196_2.00:BARX1:BARX2:BSX:DLX1:DLX2:DLX3:DLX4:DLX5:DLX6:EMX1:EMX2:EN1:EN2:EVX1:EVX2:GBX1:GBX2:GSX1:GSX2:HOXA1:HOXA2:HOXA3:HOXA4:HOXA5:HOXB1:HOXB2:HOXB3:HOXB4:HOXB5:HOXC4:HOXC5:HOXD1:HOXD3:HOXD4:ISX:MEOX1:MEOX2:MNX1:MSX1:MSX2:NANOG:NANOGP8:NKX1-1:NKX1-2:PDX1:PROP1:SHOX:SHOX2:UNCX:VAX1:VAX2:VENTX	TTGATGGATG	0.0668379	3.28631
M09133_2.00:BARX1:BARX2:BSX:DLX1:DLX2:DLX3:DLX4:DLX5:DLX6:EMX1:EMX2:EN1:EN2:EVX1:EVX2:GBX1:GBX2:GSX1:GSX2:HOXA1:HOXA2:HOXA3:HOXA4:HOXA5:HOXB1:HOXB2:HOXB3:HOXB4:HOXB5:HOXC4:HOXC5:HOXD1:HOXD3:HOXD4:ISX:MEOX1:MEOX2:MNX1:MSX1:MSX2:NANOG:NANOGP8:NKX1-1:NKX1-2:PDX1:PROP1:SHOX:SHOX2:UNCX:VAX1:VAX2:VENTX	TTGATGGATG	0.0668379	3.28631
M06282_2.00:CRX:DMBX1:DPRX:GSC:GSC2:OTX1:OTX2:PITX1:PITX2:PITX3:TPRX1	TTAATCC	0.000630596	3.28413
M05348_2.00:NKX2-1:NKX2-2:NKX2-3:NKX2-4:NKX2-5:NKX2-6:NKX2-8	CTCAACGAS	0.0582823	3.26807
M01722_2.00:HEY1:HEY2:HEYL	GCACGTGTC	0.621041	3.24244
M02086_2.00:ALX1:ALX3:ALX4:ARX:DRGX:EN1:EN2:ESX1:ISX:LHX2:LHX3:LHX4:LHX6:LHX8:LHX9:LMX1A:LMX1B:MIXL1:OTP:PHOX2A:PHOX2B:PROP1:PRRX1:PRRX2:RAX:RAX2:SEBOX:SHOX:SHOX2:UNCX:VSX1:VSX2:ZFHX2	NTGATTRN	3.24071	1.73718e-06
M04024_2.00:NFE2:NFE2L1:NFE2L2:NFE2L3	ATGACTCAT	3.23419	0.517245
M09990_2.00:FOS:FOSB:FOSL1:FOSL2	RTGASTCAY	3.23419	0.517245
M10274_2.00:ZBTB7A	AGTGGGTSBCB	3.23072	0.000875972
M09960_2.00:NFE2:NFE2L1:NFE2L2:NFE2L3	ATGACTCAG	3.23028	0
M09473_2.00:CLOCK	CACGTGDC	1.29984	3.21812
M11361_2.00:STAT4	GATTTCYW	3.21161	0.00416358
M07767_2.00:ZNF736	AAAARCCCCAGA	3.18859	0
M03776_2.00:ALX1:ALX3:ALX4:ARX:BARX1:BARX2:BSX:DLX1:DLX2:DLX3:DLX4:DLX5:DLX6:DRGX:EMX1:EMX2:EN1:EN2:ESX1:EVX1:EVX2:GBX1:GBX2:GSX1:GSX2:HESX1:HOXA2:HOXA3:HOXB2:HOXB3:HOXD3:ISX:LBX1:LBX2:LHX1:LHX2:LHX3:LHX4:LHX5:LHX6:LHX8:LHX9:LMX1A:LMX1B:MEOX1:MIXL1:MNX1:MSX1:MSX2:NKX1-1:NKX1-2:NOBOX:NOTO:OTP:PDX1:PHOX2A:PHOX2B:PROP1:PRRX1:PRRX2:RAX:RAX2:SEBOX:SHOX:SHOX2:UNCX:VAX1:VAX2:VSX1:VSX2:ZFHX2:ZFHX3	TAATBNVATTA	3.18468	0
M00161_2.00:FOXJ1:FOXJ2	ARTAAACAAAYN	0.00512902	3.18208
M08725_2.00:ARNTL	RGTCACGTGGM	0.252412	3.17209
M04948_2.00:RHOXF1	YTGATCCC	5.21153e-06	3.17165
M03098_2.00:HOXA13:HOXB13:HOXC13:HOXD13	DTTTTATTGG	0.294321	3.1647
M10322_2.00:ZNF316	RTTGAAAAGC	3.16297	0
M00156_2.00:EHF:ELF1:ELF2:ELF3:ELF4:ELF5:ETV6:ETV7	ANVMGGAART	3.14473	1.30288e-06
M05341_2.00:HOXA10:HOXA11:HOXA6:HOXA9:HOXB6:HOXB8:HOXB9:HOXC10:HOXC11:HOXC12:HOXC6:HOXC8:HOXC9:HOXD10:HOXD11:HOXD12:HOXD8:HOXD9	GTTTTATTRCC	0.0713546	3.14125
M09938_2.00:BACH1:BACH2	CRTGAGTCATC	3.13691	0.269132
M09203_2.00:HOXA10:HOXA11:HOXA5:HOXA6:HOXA7:HOXA9:HOXB5:HOXB6:HOXB8:HOXB9:HOXC10:HOXC11:HOXC5:HOXC6:HOXC8:HOXC9:HOXD10:HOXD11:HOXD8:HOXD9	CCATAAATCAT	0.462958	3.13083
M09131_2.00:HOXA10:HOXA11:HOXA5:HOXA6:HOXA7:HOXA9:HOXB5:HOXB6:HOXB8:HOXB9:HOXC10:HOXC11:HOXC5:HOXC6:HOXC8:HOXC9:HOXD10:HOXD11:HOXD8:HOXD9	CCATAAATCAT	0.462958	3.13083
M04977_2.00:HOXA13:HOXB13:HOXC13:HOXD13	GTTTTATTGGB	0.224965	3.11215
M05189_2.00:BARX1:BARX2:BSX:EMX1:EMX2:EN1:EN2:EVX1:EVX2:GBX1:GBX2:GSX1:GSX2:HMX1:HMX2:HMX3:HOXA1:HOXA2:HOXA3:HOXA4:HOXA5:HOXB1:HOXB2:HOXB3:HOXB4:HOXB5:HOXC4:HOXC5:HOXD1:HOXD3:HOXD4:LBX2:MEOX1:MEOX2:MNX1:NANOG:NANOGP8:NKX1-1:NKX1-2:PDX1:TLX2:VENTX	GCTAATTRCN	3.10738	0
M05650_2.00:ESR1:ESR2:NR1D1:NR1D2:NR1H2:NR1H3:NR1H4:NR2C1:NR2C2:NR2F1:NR2F2:NR2F6:NR4A1:NR4A2:NR4A3:NR5A2:NR6A1:PPARA:PPARD:PPARG:RARA:RARB:RARG:RORA:RORB:RORC:RXRA:RXRB:RXRG	AAGGTCATGACCTT	0	3.10477
M05273_2.00:BARX1:BARX2:BSX:EMX1:EMX2:EN1:EN2:EVX1:EVX2:GBX1:GBX2:GSX1:GSX2:HMX1:HMX2:HMX3:HOXA1:HOXA2:HOXA3:HOXA4:HOXA5:HOXA6:HOXA7:HOXB1:HOXB2:HOXB3:HOXB4:HOXB5:HOXB6:HOXB7:HOXB8:HOXC4:HOXC5:HOXC6:HOXD1:HOXD3:HOXD4:HOXD8:ISX:MEOX1:MEOX2:MNX1:NKX1-1:NKX1-2:NOTO:OTP:PDX1:TLX2:VAX1:VAX2:VENTX	BTAATKRC	3.09869	0.000484238
M04960_2.00:BARX1:BARX2:BSX:DLX1:DLX2:DLX3:DLX4:DLX5:DLX6:EMX1:EMX2:EN1:EN2:EVX1:EVX2:GBX1:GBX2:GSX1:GSX2:HOXA1:HOXA2:HOXA3:HOXA4:HOXA5:HOXB1:HOXB2:HOXB3:HOXB4:HOXB5:HOXC4:HOXC5:HOXD1:HOXD3:HOXD4:ISX:MEOX1:MEOX2:MNX1:MSX1:MSX2:NANOG:NANOGP8:NKX1-1:NKX1-2:PDX1:PROP1:SHOX:SHOX2:UNCX:VAX1:VAX2:VENTX	BTAATTAS	3.09782	5.34182e-05
M04998_2.00:CRX:DMBX1:DPRX:GSC:GSC2:OTX1:OTX2:PITX1:PITX2:PITX3:TPRX1	CTAATCCC	0.00535919	3.09391
M05213_2.00:ALX1:ALX3:ALX4:ARX:DRGX:EN1:EN2:ESX1:ISX:LHX2:LHX3:LHX4:LHX6:LHX8:LHX9:LMX1A:LMX1B:MIXL1:OTP:PHOX2A:PHOX2B:PROP1:PRRX1:PRRX2:RAX:RAX2:SEBOX:SHOX:SHOX2:UNCX:VSX1:VSX2:ZFHX2	HTAACGAG	3.09348	2.76646
M04396_2.00:PRDM1	NCACTTTCMCTH	3.09131	0
M04968_2.00:BARX1:BARX2:BSX:EMX1:EMX2:EN1:EN2:EVX1:EVX2:GBX1:GBX2:GSX1:GSX2:HMX1:HMX2:HMX3:HOXA1:HOXA2:HOXA3:HOXA4:HOXA5:HOXA6:HOXA7:HOXA9:HOXB1:HOXB2:HOXB3:HOXB4:HOXB5:HOXB6:HOXB7:HOXB8:HOXB9:HOXC4:HOXC5:HOXC6:HOXC8:HOXC9:HOXD1:HOXD3:HOXD4:HOXD8:HOXD9:ISX:MEOX1:MEOX2:MNX1:NKX1-1:NKX1-2:NOTO:OTP:PDX1:VAX1:VAX2:VENTX	STAATTAC	3.08653	0.237907
M09183_2.00:CRX:DMBX1:DPRX:GSC:GSC2:OTX1:OTX2:PITX1:PITX2:PITX3:TPRX1	TTAATCCYYTTA	0.819514	3.08479
M04971_2.00:BARX1:BARX2:BSX:EMX1:EMX2:EN1:EN2:EVX1:EVX2:GBX1:GBX2:GSX1:GSX2:HMX1:HMX2:HMX3:HOXA1:HOXA2:HOXA3:HOXA4:HOXA5:HOXA6:HOXA7:HOXA9:HOXB1:HOXB2:HOXB3:HOXB4:HOXB5:HOXB6:HOXB7:HOXB8:HOXB9:HOXC4:HOXC5:HOXC6:HOXC8:HOXC9:HOXD1:HOXD3:HOXD4:HOXD8:HOXD9:ISX:MEOX1:MEOX2:MNX1:NKX1-1:NKX1-2:NOTO:OTP:PDX1:VAX1:VAX2:VENTX	STAATKAC	3.08436	0.0138714
M06277_2.00:ALX1:ALX3:ALX4:ARX:BARX1:BARX2:BSX:DLX1:DLX2:DLX3:DLX4:DLX5:DLX6:DRGX:EMX1:EMX2:EN1:EN2:ESX1:EVX1:EVX2:GBX1:GBX2:GSX1:GSX2:HMX1:HMX3:HOXA1:HOXA2:HOXA3:HOXA4:HOXA5:HOXA7:HOXB1:HOXB2:HOXB3:HOXB4:HOXB5:HOXB7:HOXC4:HOXC5:HOXD1:HOXD3:HOXD4:ISX:LHX2:LHX3:LHX4:LHX9:MEOX1:MEOX2:MIXL1:MNX1:MSX1:MSX2:NANOG:NANOGP8:NKX1-1:NKX1-2:NOTO:OTP:PDX1:PHOX2A:PHOX2B:PROP1:PRRX1:PRRX2:RAX:RAX2:SEBOX:SHOX:S…	AATTTTAATG	0.419919	3.06482
M05421_2.00:PAX3:PAX7	NTAATCAATTAN	0.0503347	3.05917
M03230_2.00:HOXA10:HOXA11:HOXA6:HOXA9:HOXB6:HOXB8:HOXB9:HOXC10:HOXC11:HOXC12:HOXC6:HOXC8:HOXC9:HOXD10:HOXD11:HOXD12:HOXD8:HOXD9	DTTTTAYGAC	0.161644	3.05048
M05231_2.00:CRX:DMBX1:DPRX:GSC:GSC2:OTX1:OTX2:PITX1:PITX2:PITX3:TPRX1	NTAATCCC	0.00813868	3.04831
M05134_2.00:CRX:DMBX1:DPRX:GSC:GSC2:OTX1:OTX2:PITX1:PITX2:PITX3:TPRX1	HTAATCCS	0.00159907	3.04614
M02718_2.00:SOX1:SOX10:SOX11:SOX12:SOX13:SOX14:SOX15:SOX17:SOX18:SOX2:SOX21:SOX3:SOX30:SOX4:SOX5:SOX6:SOX7:SOX8:SOX9:SRY	GACAATGDN	0.0542868	3.04571
M04949_2.00:CRX:DMBX1:DPRX:GSC:GSC2:OTX1:OTX2:PITX1:PITX2:PITX3:TPRX1	CTAATCCS	0.00141841	3.03051
M05383_2.00:CRX:DMBX1:DPRX:GSC:GSC2:OTX1:OTX2:PITX1:PITX2:PITX3:TPRX1	STAATCCS	0	3.01444
M04542_2.00:ZNF282	TTTCCCACAACACD	3.00011	1.30288
M05652_2.00:ESR1:ESR2:NR1D1:NR1D2:NR1H2:NR1H3:NR1H4:NR2C1:NR2C2:NR2F1:NR2F2:NR2F6:NR4A1:NR4A2:NR4A3:NR5A2:NR6A1:PPARA:PPARD:PPARG:RARA:RARB:RARG:RORA:RORB:RORC:RXRA:RXRB:RXRG	AAGGTCACGACCTY	0	2.99707
M02690_2.00:PAX2	HGTCACGB	2.99663	0.0186877
M08119_2.00:FOXH1	YNSAATCCACA	0.124816	2.98534
M00740_2.00:RBPJ	HDGTTCCCAC	2.98056	0.000145923
M05253_2.00:ALX1:ALX3:ALX4:ARX:BARX1:BARX2:BSX:DLX2:DLX3:DRGX:EMX1:EMX2:EN1:EN2:ESX1:EVX1:EVX2:GBX1:GBX2:GSX1:GSX2:HESX1:HOXA2:HOXA3:HOXB2:HOXB3:HOXD3:ISX:LBX1:LBX2:LHX1:LHX2:LHX3:LHX4:LHX5:LHX6:LHX8:LHX9:LMX1A:LMX1B:MEOX1:MIXL1:MNX1:MSX1:MSX2:NKX1-1:NKX1-2:NOBOX:NOTO:OTP:PDX1:PHOX2A:PHOX2B:PROP1:PRRX1:PRRX2:RAX:RAX2:SEBOX:SHOX:SHOX2:UNCX:VAX1:VAX2:VSX1:VSX2:ZFHX2:ZFHX3	NTAATTAR	2.9506	0
M09630_2.00:RUNX1:RUNX2:RUNX3	NWAACCACADNN	2.94712	0.0100322
M00434_2.00:ALX1:ALX3:ALX4:ARX:DRGX:EN1:EN2:ESX1:ISX:LHX2:LHX3:LHX4:LHX6:LHX8:LHX9:LMX1A:LMX1B:MIXL1:OTP:PHOX2A:PHOX2B:PROP1:PRRX1:PRRX2:RAX:RAX2:SEBOX:SHOX:SHOX2:UNCX:VSX1:VSX2:ZFHX2	YTRATTAV	2.93279	0
M03083_2.00:CRX:DMBX1:DPRX:GSC:GSC2:OTX1:OTX2:PITX1:PITX2:PITX3:TPRX1	NTTAATCCH	0.00494227	2.92584
M07815_2.00:JUN:JUNB:JUND	ATGACTCAYCC	2.91933	0
M10725_2.00:CDX1:CDX2:CDX4	ADANTTTTATKRCC	0.604104	2.90196
M04285_2.00:ATF3:JDP2	SATGASTCATC	2.89197	0
M04995_2.00:ALX1:ALX3:ALX4:ARX:DRGX:EN1:EN2:ESX1:ISX:LHX2:LHX3:LHX4:LHX6:LHX8:LHX9:LMX1A:LMX1B:MIXL1:OTP:PHOX2A:PHOX2B:PROP1:PRRX1:PRRX2:RAX:RAX2:SEBOX:SHOX:SHOX2:UNCX:VSX1:VSX2:ZFHX2	YTAACGAG	2.88632	2.52499
M09478_2.00:ARNTL	CACGTGNC	1.06967	2.88632
M01736_2.00:MITF:TFEC	NCACGTGAYN	2.88545	0.0226745
M09129_2.00:ALX1:ALX3:ALX4:ARX:BARHL1:BARHL2:BARX1:BARX2:BSX:DLX1:DLX2:DLX3:DLX4:DLX5:DLX6:DRGX:EMX2:EN1:EN2:GBX1:GBX2:GSX1:GSX2:HOXA1:HOXA2:HOXA3:HOXB1:HOXB2:HOXB3:HOXD1:HOXD3:ISX:LHX1:LHX5:MEOX1:MEOX2:MNX1:MSX1:MSX2:NANOG:NANOGP8:NKX1-1:NKX1-2:PDX1:PHOX2A:PHOX2B:PROP1:PRRX1:PRRX2:SHOX:SHOX2:UNCX:VAX1:VAX2:VSX1:VSX2	GMTAATTACW	2.88458	0
M09172_2.00:ALX1:ALX3:ALX4:ARX:BARHL1:BARHL2:BARX1:BARX2:BSX:DLX1:DLX2:DLX3:DLX4:DLX5:DLX6:DRGX:EMX2:EN1:EN2:GBX1:GBX2:GSX1:GSX2:HOXA1:HOXA2:HOXA3:HOXB1:HOXB2:HOXB3:HOXD1:HOXD3:ISX:LHX1:LHX5:MEOX1:MEOX2:MNX1:MSX1:MSX2:NANOG:NANOGP8:NKX1-1:NKX1-2:PDX1:PHOX2A:PHOX2B:PROP1:PRRX1:PRRX2:SHOX:SHOX2:UNCX:VAX1:VAX2:VSX1:VSX2	GMTAATTACW	2.88458	0
M04997_2.00:CRX:DMBX1:DPRX:GSC:GSC2:OTX1:OTX2:PITX1:PITX2:PITX3:TPRX1	YTAATCCC	0.00101408	2.88415
M11368_2.00:STAT3	NVVTTCCS	2.88068	5.21153e-06
M04981_2.00:HOXA13:HOXB13:HOXC13:HOXD13	DTTTTATTGGN	0.621475	2.87981
M04947_2.00:RHOXF1	YTGATCCC	8.68589e-07	2.8772
M03024_2.00:FOXO1:FOXO3:FOXO4:FOXO6	TTTCCCCACACG	2.87112	0
M03770_2.00:HOXA10:HOXA5:HOXA6:HOXA7:HOXA9:HOXB4:HOXB5:HOXB6:HOXB7:HOXB8:HOXB9:HOXC10:HOXC5:HOXC6:HOXC8:HOXC9:HOXD10:HOXD8:HOXD9	VNTAATTACC	2.86808	0
M03292_2.00:PAX3:PAX7	TAATCGATTA	0	2.85809
M04183_2.00:MSC:TCF21	HAACAGCTGTTN	0.177583	2.85375
M10154_2.00:CTCF	DNYWATASTGCCATCTAGTGG	2.84984	0
M05067_2.00:ALX1:ALX3:ALX4:ARX:DRGX:EMX1:EMX2:EN1:EN2:ESX1:GBX1:GBX2:GSX1:GSX2:HESX1:HOXA2:HOXA3:HOXB2:HOXB3:HOXD3:ISX:LHX1:LHX2:LHX3:LHX4:LHX5:LHX6:LHX8:LHX9:LMX1A:LMX1B:MIXL1:MNX1:MSX1:MSX2:NOBOX:NOTO:OTP:PDX1:PHOX2A:PHOX2B:PROP1:PRRX1:PRRX2:RAX:RAX2:SEBOX:SHOX:SHOX2:UNCX:VAX1:VAX2:VSX1:VSX2:ZFHX2	NTAATTAV	2.8468	0
M09510_2.00:ZNF143:ZNF76	ATTTCCCAGVAKSCY	2.84246	0
M09181_2.00:ALX1:ALX3:ALX4:ARX:BARHL1:BARHL2:BARX1:BARX2:BSX:DLX1:DLX2:DLX3:DLX4:DLX5:DLX6:DRGX:EMX1:EMX2:EN1:EN2:ESX1:EVX1:EVX2:GBX1:GBX2:GSX1:GSX2:HOXA1:HOXA2:HOXA3:HOXA4:HOXA5:HOXB1:HOXB2:HOXB3:HOXB4:HOXB5:HOXC4:HOXC5:HOXD1:HOXD3:HOXD4:ISX:MEOX1:MEOX2:MIXL1:MNX1:MSX1:MSX2:NANOG:NANOGP8:NKX1-1:NKX1-2:OTP:PDX1:PHOX2A:PHOX2B:PROP1:PRRX1:PRRX2:RAX:RAX2:SEBOX:SHOX:SHOX2:UNCX:VAX1:VAX2:VENTX:VSX1:VS…	KYTAATTGTTTT	2.83594	0
M05395_2.00:HOXA10:HOXA11:HOXA6:HOXA9:HOXB6:HOXB8:HOXB9:HOXC10:HOXC11:HOXC12:HOXC6:HOXC8:HOXC9:HOXD10:HOXD11:HOXD12:HOXD8:HOXD9	DTTTTATTACC	0.0455575	2.80902
M01809_2.00:FOS:FOSB:FOSL1:FOSL2	GATGACGY	2.80424	1.34718
M03084_2.00:CRX:DMBX1:DPRX:GSC:GSC2:OTX1:OTX2:PITX1:PITX2:PITX3:TPRX1	TTAATCCC	0.00563714	2.79859
M03229_2.00:HOXA10:HOXA11:HOXA6:HOXA9:HOXB6:HOXB8:HOXB9:HOXC10:HOXC11:HOXC12:HOXC6:HOXC8:HOXC9:HOXD10:HOXD11:HOXD12:HOXD8:HOXD9	WTTTTATTRC	0.275951	2.79729
M04962_2.00:ALX1:ALX3:ALX4:ARX:BARHL1:BARHL2:BARX1:BARX2:BSX:DLX1:DLX2:DLX3:DLX4:DLX5:DLX6:DRGX:EMX1:EMX2:EN1:EN2:ESX1:EVX1:EVX2:GBX1:GBX2:GSX1:GSX2:HESX1:HOXA1:HOXA2:HOXA3:HOXA4:HOXA5:HOXB1:HOXB2:HOXB3:HOXB4:HOXB5:HOXC4:HOXC5:HOXD1:HOXD3:HOXD4:ISX:LHX1:LHX3:LHX4:LHX5:MEOX1:MEOX2:MIXL1:MNX1:MSX1:MSX2:NANOG:NANOGP8:NKX1-1:NKX1-2:NOTO:OTP:PDX1:PHOX2A:PHOX2B:PROP1:PRRX1:PRRX2:RAX:RAX2:SEBOX:SHOX:SHO…	STAATTAC	2.78687	0.0424653
M00218_2.00:ZNF200	DGTMTCCNHN	2.78339	0.000821685
M04223_2.00:OLIG2:OLIG3	AACAGCTGTT	0.00991494	2.77905
M05018_2.00:CDX1:CDX2:CDX4	GTTTTATGGCC	0.0470341	2.77905
M05137_2.00:CRX:DMBX1:DPRX:GSC:GSC2:OTX1:OTX2:PITX1:PITX2:PITX3:TPRX1	CTAATCCC	0.0200036	2.76906
M10198_2.00:EGR1:EGR2:EGR3:EGR4	HGTGGGHGGG	2.75734	0.0388086
M05112_2.00:HOXA10:HOXA11:HOXA6:HOXA9:HOXB6:HOXB8:HOXB9:HOXC10:HOXC11:HOXC12:HOXC6:HOXC8:HOXC9:HOXD10:HOXD11:HOXD12:HOXD8:HOXD9	RTTTTATTGC	0.869023	2.75647
M09519_2.00:RBPJ:RBPJL	HTTTCCCASG	2.75473	0.00144837
M09178_2.00:MEIS1:MEIS2:MEIS3:PKNOX1:PKNOX2:TGIF1:TGIF2	ATGATTTATGRB	0.0954145	2.75212
M09148_2.00:MEIS1:MEIS2:MEIS3:PKNOX1:PKNOX2:TGIF1:TGIF2	ATGATTTATGRB	0.0954145	2.75212
M01480_2.00:ELF5:ETV7:SPI1:SPIB:SPIC	WDVVGGAAG	2.74735	2.9532e-05
M03117_2.00:CRX:DMBX1:DPRX:GSC:GSC2:OTX1:OTX2:PITX1:PITX2:PITX3:TPRX1	YTAATCCG	0.000393905	2.73692
M08170_2.00:SOX1:SOX10:SOX11:SOX12:SOX13:SOX14:SOX15:SOX17:SOX18:SOX2:SOX21:SOX3:SOX30:SOX4:SOX5:SOX6:SOX7:SOX8:SOX9:SRY	CCWTTGTT	0.0119778	2.72737
M05147_2.00:ALX1:ALX3:ALX4:ARX:BARHL1:BARHL2:BARX1:BARX2:BSX:DLX2:DRGX:EMX1:EMX2:EN1:EN2:ESX1:EVX1:EVX2:GBX1:GBX2:GSX1:GSX2:HESX1:HMX1:HMX2:HMX3:HOXA1:HOXA2:HOXA3:HOXA4:HOXA5:HOXB1:HOXB2:HOXB3:HOXB4:HOXB5:HOXC4:HOXC5:HOXD3:HOXD4:LHX2:LHX3:LHX4:LHX9:MEOX1:MEOX2:MIXL1:MNX1:MSX1:MSX2:NKX1-1:NKX1-2:NOTO:OTP:PDX1:PHOX2A:PHOX2B:PROP1:PRRX1:PRRX2:RAX:RAX2:SEBOX:SHOX:SHOX2:TLX1:TLX2:TLX3:UNCX:VAX1:VAX2:V…	CTAATTAS	2.7113	0
M00938_2.00:MAX	CCACGTGC	2.70913	1.50136
M07837_2.00:JUN:JUNB:JUND	RRRRRRATGASTCAT	2.69871	0
M04979_2.00:HOXA13:HOXB13:HOXC13:HOXD13	KTTTTATTGGN	0.98802	2.69176
M04336_2.00:FOS:FOSB:FOSL1:FOSL2	GRTGASTCATM	2.68959	0
M04153_2.00:HEY1	GACACGTGCV	0.453403	2.6809
M03074_2.00:TFCP2:UBP1	RAACCGGTTT	0	2.68047
M11261_2.00:RUNX1:RUNX2:RUNX3	TGTGGTT	2.67916	0.002591
M04959_2.00:BARX1:BARX2:BSX:DLX1:DLX2:DLX3:DLX4:DLX5:DLX6:EMX1:EMX2:EN1:EN2:EVX1:EVX2:GBX1:GBX2:GSX1:GSX2:HOXA1:HOXA2:HOXA3:HOXA4:HOXA5:HOXB1:HOXB2:HOXB3:HOXB4:HOXB5:HOXC4:HOXC5:HOXD1:HOXD3:HOXD4:ISX:MEOX1:MEOX2:MNX1:MSX1:MSX2:NANOG:NANOGP8:NKX1-1:NKX1-2:PDX1:PROP1:SHOX:SHOX2:UNCX:VAX1:VAX2:VENTX	STAATTAS	2.67743	0
M10004_2.00:JUN:JUNB:JUND	TGACTC	2.66961	0.00190872
M11263_2.00:RUNX1:RUNX2:RUNX3	TGTGGT	2.66787	0.00594983
M11308_2.00:SOX1:SOX10:SOX11:SOX12:SOX13:SOX14:SOX15:SOX17:SOX18:SOX2:SOX21:SOX3:SOX30:SOX4:SOX5:SOX6:SOX7:SOX8:SOX9:SRY	ACAAAGGG	0.0136108	2.66613
M11093_2.00:ESR1:ESR2:NR1D1:NR1D2:NR1H2:NR1H3:NR1H4:NR2C1:NR2C2:NR2F1:NR2F2:NR2F6:NR4A1:NR4A2:NR4A3:NR5A1:NR5A2:NR6A1:PPARA:PPARD:PPARG:RARA:RARB:RARG:RORA:RORB:RORC:RXRA:RXRB:RXRG:THRA:THRB	TAANTRGGTCA	0.427476	2.6644
M09643_2.00:STAT6	ABTTCYYRRGAA	2.66049	0
M05587_2.00:AR:NR3C1:NR3C2:PGR	RGWACATWATGTWCY	2.66005	0
M10641_2.00:CRX:DMBX1:DPRX:GSC:GSC2:OTX1:OTX2:PITX1:PITX2:PITX3:TPRX1	GACACTAATCY	0.954579	2.6531
M05058_2.00:BARX1:BARX2:BSX:DLX1:DLX2:DLX3:DLX4:DLX5:DLX6:EMX1:EMX2:EN1:EN2:EVX1:EVX2:GBX1:GBX2:GSX1:GSX2:HOXA1:HOXA2:HOXA3:HOXA4:HOXA5:HOXB1:HOXB2:HOXB3:HOXB4:HOXB5:HOXC4:HOXC5:HOXD1:HOXD3:HOXD4:ISX:MEOX1:MEOX2:MNX1:MSX1:MSX2:NANOG:NANOGP8:NKX1-1:NKX1-2:PDX1:PROP1:SHOX:SHOX2:UNCX:VAX1:VAX2:VENTX	GTAATTAN	2.64268	0
M00736_2.00:RBPJ	NNDTTCCCAC	2.63704	0.000461655
M04208_2.00:ASCL1:ASCL2	RGCAGCTGCY	0.558503	2.62878
M10891_2.00:IRF4:IRF8	AGTTTCA	2.62574	7.51329e-05
M05292_2.00:ALX1:ALX3:ALX4:ARX:BARHL1:BARHL2:BARX1:BARX2:BSX:DLX1:DLX2:DLX3:DLX4:DLX5:DLX6:DRGX:EMX1:EMX2:EN1:EN2:ESX1:EVX1:EVX2:GBX1:GBX2:GSX1:GSX2:HESX1:HOXA1:HOXA2:HOXA3:HOXA4:HOXA5:HOXB1:HOXB2:HOXB3:HOXB4:HOXB5:HOXC4:HOXC5:HOXD1:HOXD3:HOXD4:ISX:LHX1:LHX3:LHX4:LHX5:MEOX1:MEOX2:MIXL1:MNX1:MSX1:MSX2:NANOG:NANOGP8:NKX1-1:NKX1-2:NOTO:OTP:PDX1:PHOX2A:PHOX2B:PROP1:PRRX1:PRRX2:RAX:RAX2:SEBOX:SHOX:SHO…	STAATTAS	2.61966	0.0374362
M05392_2.00:BARHL1:BARHL2:BSX:DLX2:EMX1:EMX2:EN1:EN2:GBX1:GBX2:GSX1:GSX2:HMX1:HMX2:HMX3:HOXA3:HOXA4:HOXA5:HOXB3:HOXB4:HOXB5:HOXC4:HOXC5:HOXD3:HOXD4:LBX2:MEOX1:MEOX2:MNX1:MSX1:MSX2:NANOG:NANOGP8:NKX1-1:NKX1-2:PDX1:TLX1:TLX2:TLX3:VAX1:VAX2:VENTX	GTTAAKTGS	2.60446	0.000108574
M05069_2.00:HOXA3:HOXA4:HOXA5:HOXA6:HOXA7:HOXA9:HOXB3:HOXB4:HOXB5:HOXB6:HOXB7:HOXB8:HOXB9:HOXC4:HOXC5:HOXC6:HOXC8:HOXC9:HOXD3:HOXD4:HOXD8:HOXD9:PDX1	GTAATKRC	2.60316	0.0212457
M05099_2.00:BARX1:BARX2:BSX:DLX1:DLX2:DLX3:DLX4:DLX5:DLX6:EN1:EN2:EVX1:EVX2:GBX1:GBX2:GSX1:GSX2:HOXA1:HOXA2:HOXA3:HOXA4:HOXA5:HOXB1:HOXB2:HOXB3:HOXB4:HOXB5:HOXC4:HOXC5:HOXD1:HOXD3:HOXD4:MEOX1:MEOX2:MNX1:MSX1:MSX2:NANOG:NANOGP8:NKX1-1:NKX1-2:PDX1:VAX1:VAX2:VENTX	STAATTAS	2.59534	0
M03041_2.00:FOXO4	TTTCCCCACACG	2.59404	0
M11262_2.00:RUNX1:RUNX2:RUNX3	TGTGGT	2.5884	0.00846006
M05404_2.00:HOXA3:HOXA4:HOXA5:HOXA6:HOXA7:HOXB3:HOXB4:HOXB5:HOXB6:HOXB7:HOXB8:HOXC4:HOXC5:HOXC6:HOXC8:HOXD3:HOXD4:HOXD8:PDX1	BTAATTRC	2.57623	0.156433
M01976_2.00:FOXC2:FOXJ3:FOXK2:FOXP1:FOXP2:FOXP3:FOXP4	GTAAACAA	0.00555463	2.57102
M02685_2.00:PBX1:PBX2:PBX3:PBX4	WTTGATTGATGD	2.56711	0
M11159_2.00:AR:NR3C1:NR3C2:PGR	DGNNDDGGWACRCDGTGTTCTTKNKKN	2.56668	0
M11158_2.00:AR:NR3C1:NR3C2:PGR	NKKGVRGGTACABNGTGTTCTTKDNNN	2.56668	0
M05278_2.00:BARX1:BARX2:BSX:EMX1:EMX2:EN1:EN2:EVX1:EVX2:GBX1:GBX2:GSX1:GSX2:HMX1:HMX2:HMX3:HOXA1:HOXA2:HOXA3:HOXA4:HOXA5:HOXA6:HOXA7:HOXB1:HOXB2:HOXB3:HOXB4:HOXB5:HOXB6:HOXB7:HOXB8:HOXC4:HOXC5:HOXC6:HOXD1:HOXD3:HOXD4:HOXD8:ISX:MEOX1:MEOX2:MNX1:NKX1-1:NKX1-2:NOTO:OTP:PDX1:TLX2:VAX1:VAX2:VENTX	YTAATGAY	2.56538	0.254106
M05380_2.00:ALX1:ALX3:ALX4:ARX:BARHL1:BARHL2:BARX1:BARX2:BSX:DLX1:DLX2:DLX3:DLX4:DLX5:DLX6:DRGX:EMX1:EMX2:EN1:EN2:ESX1:EVX1:EVX2:GBX1:GBX2:GSX1:GSX2:HMX1:HMX2:HMX3:HOXA1:HOXA2:HOXA3:HOXA4:HOXA5:HOXB1:HOXB2:HOXB3:HOXB4:HOXB5:HOXC4:HOXC5:HOXD1:HOXD3:HOXD4:ISX:MEOX1:MEOX2:MIXL1:MNX1:MSX1:MSX2:NANOG:NANOGP8:NKX1-1:NKX1-2:PDX1:PHOX2A:PHOX2B:PROP1:PRRX1:PRRX2:RAX:RAX2:SEBOX:SHOX:SHOX2:UNCX:VAX1:VAX2:VE…	NTAATTGV	2.56277	0.00104231
M11317_2.00:LEF1:TCF7:TCF7L1:TCF7L2	NVATCAAAGM	0.333495	2.56234
M11354_2.00:STAT1	TTCYGGGAAA	2.54714	0
M09523_2.00:E2F1:E2F2:E2F3:E2F4:E2F5:E2F6	GGCGGGAARN	2.54149	0.0118953
M10643_2.00:HOXA10:HOXA11:HOXA5:HOXA6:HOXA7:HOXA9:HOXB5:HOXB6:HOXB8:HOXB9:HOXC10:HOXC11:HOXC5:HOXC6:HOXC8:HOXC9:HOXD10:HOXD11:HOXD8:HOXD9	DTGATTTATGGT	0.089595	2.54149
M09108_2.00:FOXO1:FOXO3:FOXO4:FOXO6	GTAAACAGGM	0.048945	2.54106
M05335_2.00:HOXA10:HOXA11:HOXA6:HOXA9:HOXB6:HOXB8:HOXB9:HOXC10:HOXC11:HOXC12:HOXC6:HOXC8:HOXC9:HOXD10:HOXD11:HOXD12:HOXD8:HOXD9	GTTTTATKGCC	0.662733	2.54106
M09959_2.00:NFE2:NFE2L1:NFE2L2:NFE2L3	TGCTGAGTCAY	2.54019	0
M01985_2.00:FOXC1:FOXC2:FOXD1:FOXD2:FOXD3:FOXD4:FOXD4L1:FOXD4L3:FOXD4L4:FOXD4L5:FOXD4L6:FOXE1:FOXG1:FOXI1:FOXI2:FOXI3:FOXJ3:FOXK2:FOXL1:FOXL2:FOXS1	GTAAACAA	0.234997	2.53671
M09674_2.00:CDX1:CDX2:CDX4:HOXA13:HOXC13	TTTTATGRYY	0.489016	2.53107
M00310_2.00:CRX:DMBX1:DPRX:GSC:GSC2:OTX1:OTX2:PITX1:PITX2:PITX3:TPRX1	TTAATCCY	0.00188267	2.52108
M10157_2.00:CTCF	CABHWGRTGGCAG	2.51934	0
M04342_2.00:JUN:JUNB:JUND	KATGASTCATM	2.51804	0
M05611_2.00:ESR1:ESR2:NR1D1:NR1D2:NR1H2:NR1H3:NR1H4:NR2C1:NR2C2:NR2F1:NR2F2:NR2F6:NR4A1:NR5A2:NR6A1:PPARA:PPARD:PPARG:RARA:RARB:RARG:RORA:RORB:RORC:RXRA:RXRB:RXRG	RAGGTCAYGACCTY	0	2.50805
M10473_2.00:ELF5:SPI1:SPIB:SPIC	AGAGGAAG	2.50458	0.0159907
M09858_2.00:TCF12:TCF3:TCF4	GCCAGCTG	2.49372	0
M10727_2.00:CRX:DMBX1:DPRX:GSC:GSC2:OTX1:OTX2:PITX1:PITX2:PITX3:TPRX1	YTAATCCC	0.00819079	2.49155
M10713_2.00:ALX1:ALX3:ALX4:ARX:DRGX:EN1:EN2:ESX1:ISX:LHX2:LHX3:LHX4:LHX6:LHX8:LHX9:LMX1A:LMX1B:MIXL1:OTP:PHOX2A:PHOX2B:PROP1:PRRX1:PRRX2:RAX:RAX2:SEBOX:SHOX:SHOX2:UNCX:VSX1:VSX2:ZFHX2	TGATTG	2.48547	0.0229351
M00752_2.00:MLX	CACGTGNHN	0.8282	2.48156
M05354_2.00:POU6F1	DTAATGAGAW	2.47895	0.218841
M07694_2.00:ZNF527	TTTCTGTYGCTKGCMMCCHNN	2.47895	0
M03182_2.00:ALX1:ALX3:ALX4:ARX:BARX1:BARX2:BSX:DLX1:DLX2:DLX3:DLX4:DLX5:DLX6:DRGX:EMX1:EMX2:EN1:EN2:ESX1:EVX1:EVX2:GBX1:GBX2:GSX1:GSX2:HESX1:HMX1:HMX3:HOXA1:HOXA2:HOXA3:HOXA4:HOXA5:HOXB1:HOXB2:HOXB3:HOXB4:HOXB5:HOXC4:HOXC5:HOXD1:HOXD3:HOXD4:ISX:LHX2:LHX3:LHX4:LHX6:LHX8:LHX9:LMX1A:LMX1B:MEOX1:MIXL1:MNX1:MSX1:MSX2:NKX1-1:NKX1-2:NOBOX:NOTO:OTP:PDX1:PHOX2A:PHOX2B:PROP1:PRRX1:PRRX2:RAX:RAX2:SEBOX:SHOX…	CTAATTRS	2.47808	0
M08176_2.00:THAP1	TRMGGGCAG	2.47635	0.00468169
M04976_2.00:HOXA10:HOXA4:HOXA5:HOXA6:HOXA7:HOXA9:HOXB4:HOXB5:HOXB6:HOXB7:HOXB8:HOXB9:HOXC10:HOXC4:HOXC5:HOXC6:HOXC8:HOXC9:HOXD10:HOXD4:HOXD8:HOXD9:MNX1:PDX1	WTAACGAY	2.47331	0.526799
M03198_2.00:CRX:DMBX1:DPRX:GSC:GSC2:OTX1:OTX2:PITX1:PITX2:PITX3:TPRX1	TTAATCCB	0.00378444	2.47331
M08163_2.00:RUNX1:RUNX2:RUNX3	AAACCACAGAV	2.47287	0.56632
M10732_2.00:PBX3	CTGTCAVTC	2.46332	0
M07828_2.00:FOS:FOSB:FOSL1:FOSL2	BKRTGACTCATCCYY	2.46202	0
M02195_2.00:CRX:DMBX1:DPRX:GSC:GSC2:OTX1:OTX2:PITX1:PITX2:PITX3:TPRX1	NHTAATCCSN	0.00974991	2.4529
M04902_2.00:ALX1:ALX3:ALX4:ARX:BARHL1:BARHL2:BARX1:BARX2:BSX:DLX1:DLX2:DLX3:DLX4:DLX5:DLX6:DRGX:EMX1:EMX2:EN1:EN2:ESX1:EVX1:EVX2:GBX1:GBX2:GSX1:GSX2:HMX1:HMX2:HMX3:HOXA1:HOXA2:HOXA3:HOXA4:HOXA5:HOXB1:HOXB2:HOXB3:HOXB4:HOXB5:HOXC12:HOXC4:HOXC5:HOXD1:HOXD3:HOXD4:ISX:LBX1:LBX2:LHX1:LHX5:MEOX1:MEOX2:MIXL1:MNX1:MSX1:MSX2:NANOG:NANOGP8:NKX1-1:NKX1-2:OTP:PDX1:PHOX2A:PHOX2B:PROP1:PRRX1:PRRX2:RAX:RAX2:SEB…	STAATTRC	2.45116	0.00267569
M05310_2.00:HOXA10:HOXA4:HOXA5:HOXA6:HOXA7:HOXA9:HOXB4:HOXB5:HOXB6:HOXB7:HOXB8:HOXB9:HOXC10:HOXC4:HOXC5:HOXC6:HOXC8:HOXC9:HOXD10:HOXD4:HOXD8:HOXD9:MNX1:PDX1	GTAATKGC	2.4403	0.121993
M03151_2.00:ALX1:ALX3:ALX4:ARX:BARHL1:BARHL2:BARX1:BARX2:BSX:DLX2:DRGX:EMX1:EMX2:EN1:EN2:ESX1:EVX1:EVX2:GBX1:GBX2:GSX1:GSX2:HESX1:HMX1:HMX2:HMX3:HOXA1:HOXA2:HOXA3:HOXA4:HOXA5:HOXB1:HOXB2:HOXB3:HOXB4:HOXB5:HOXC4:HOXC5:HOXD3:HOXD4:LHX2:LHX3:LHX4:LHX9:MEOX1:MEOX2:MIXL1:MNX1:MSX1:MSX2:NKX1-1:NKX1-2:NOTO:OTP:PDX1:PHOX2A:PHOX2B:PROP1:PRRX1:PRRX2:RAX:RAX2:SEBOX:SHOX:SHOX2:TLX1:TLX2:TLX3:UNCX:VAX1:VAX2:V…	GBTAATTAVN	2.42944	0
M04987_2.00:ALX1:ALX3:ALX4:ARX:BARHL1:BARHL2:BARX1:BARX2:BSX:DRGX:EMX1:EMX2:EN1:EN2:ESX1:EVX1:EVX2:GBX1:GBX2:GSX1:GSX2:HESX1:HOXA1:HOXA2:HOXA3:HOXA4:HOXA5:HOXB1:HOXB2:HOXB3:HOXB4:HOXB5:HOXC4:HOXC5:HOXD1:HOXD3:HOXD4:LBX1:MEOX1:MEOX2:MIXL1:MNX1:MSX1:MSX2:NANOG:NANOGP8:NKX1-1:NKX1-2:PDX1:PHOX2A:PHOX2B:PROP1:PRRX1:PRRX2:RAX:RAX2:SHOX:SHOX2:TLX1:TLX3:UNCX:VAX1:VAX2:VENTX:VSX1:VSX2	HTAATGAB	2.4251	0.2049
M05227_2.00:HESX1:NOBOX	WTAATTAG	2.41772	0
M00515_2.00:GSC:TPRX1	WTAATCCCHN	0.0288068	2.41381
M00371_2.00:NR2E3	NNTTAATATATWN	2.41294	0.0130636
M05750_2.00:SOX1:SOX10:SOX11:SOX12:SOX13:SOX14:SOX15:SOX17:SOX18:SOX2:SOX21:SOX3:SOX30:SOX4:SOX5:SOX6:SOX7:SOX8:SOX9:SRY	BYATTGTTCT	9.12018e-05	2.40903
M09101_2.00:FOXP1:FOXP2:FOXP3:FOXP4	WGTAAACAV	0.0862509	2.40425
M09639_2.00:SOX1:SOX10:SOX11:SOX12:SOX13:SOX14:SOX15:SOX17:SOX18:SOX2:SOX21:SOX3:SOX30:SOX4:SOX5:SOX6:SOX7:SOX8:SOX9:SRY	RACAAWGG	0.0294452	2.40382
M05339_2.00:HOXA10:HOXA11:HOXA6:HOXA9:HOXB6:HOXB8:HOXB9:HOXC10:HOXC11:HOXC12:HOXC6:HOXC8:HOXC9:HOXD10:HOXD11:HOXD12:HOXD8:HOXD9	RTTTTATTRCC	0.0232261	2.40252
M04541_2.00:ZNF282	NTTCCCACAACACG	2.39948	1.81144
M10509_2.00:ELF1:ELF2:ELF4:ELK1:ELK3:ELK4:ERF:ERG:ETS1:ETS2:ETV1:ETV2:ETV3:ETV3L:ETV4:ETV5:FEV:FLI1:GABPA	MGVSRGGAAG	2.39687	0.00894212
M06310_2.00:ALX1:ALX3:ALX4:ARX:BARX1:BARX2:DRGX:EMX1:EMX2:EN1:EN2:ESX1:GBX1:GBX2:GSX1:GSX2:HESX1:HOXA2:HOXA3:HOXA4:HOXA5:HOXB2:HOXB3:HOXB4:HOXB5:HOXC4:HOXC5:HOXD3:HOXD4:ISX:LHX2:LHX3:LHX4:LHX6:LHX8:LHX9:LMX1A:LMX1B:MEOX1:MIXL1:MNX1:MSX1:MSX2:NKX1-1:NKX1-2:NOBOX:NOTO:OTP:PDX1:PHOX2A:PHOX2B:PROP1:PRRX1:PRRX2:RAX:RAX2:SEBOX:SHOX:SHOX2:UNCX:VAX1:VAX2:VSX1:VSX2:ZFHX2	YTAATTA	2.38949	0.00198299
M06265_2.00:ALX1:ALX3:ALX4:ARX:DRGX:EMX1:EMX2:EN1:EN2:ESX1:EVX1:EVX2:GBX1:GBX2:GSX1:GSX2:HESX1:HMX1:HMX3:HOXA2:HOXA3:HOXA4:HOXA5:HOXB1:HOXB2:HOXB3:HOXB4:HOXB5:HOXC4:HOXC5:HOXD3:HOXD4:ISX:LBX1:LBX2:LHX2:LHX3:LHX4:LHX9:LMX1A:LMX1B:MEOX1:MEOX2:MIXL1:MNX1:MSX1:MSX2:NKX1-1:NKX1-2:OTP:PDX1:PHOX2A:PHOX2B:PROP1:PRRX1:PRRX2:RAX:RAX2:SEBOX:SHOX:SHOX2:UNCX:VAX1:VAX2:VENTX:VSX1:VSX2	YTAATTA	2.38949	0.00198299
M04983_2.00:HOXA13:HOXB13:HOXC13:HOXD13	RTTTTATTGGN	0.873366	2.38819
M05085_2.00:HOXA10:HOXA11:HOXC10:HOXC11:HOXC12:HOXD10:HOXD11:HOXD12:MEOX1	VGTAATAAAAH	0.540697	2.38167
M04459_2.00:ZSCAN5	VYGTCCCCCCCCAAAKCY	2.3808	0
M10889_2.00:IRF4:IRF8	GAAARTA	2.37429	0
M02108_2.00:ALX1:ALX3:ALX4:ARX:DRGX:EMX1:EMX2:EN1:EN2:ESX1:GBX1:GBX2:GSX1:GSX2:HESX1:HOXA3:HOXB3:HOXD3:ISX:LHX1:LHX2:LHX3:LHX4:LHX5:LHX6:LHX8:LHX9:LMX1A:LMX1B:MIXL1:NOBOX:NOTO:OTP:PDX1:PHOX2A:PHOX2B:PROP1:PRRX1:PRRX2:RAX:RAX2:SEBOX:SHOX:SHOX2:UNCX:VAX1:VAX2:VSX1:VSX2:ZFHX2	NYTAATTAV	2.37212	0
M05078_2.00:HOXA10:HOXA11:HOXA9:HOXB9:HOXC10:HOXC11:HOXC12:HOXC9:HOXD10:HOXD11:HOXD12:HOXD9	KTTTTATKRCY	0.0936339	2.37125
M10674_2.00:ALX1:ALX3:ALX4:ARX:BARHL1:BARHL2:BARX1:BARX2:BSX:DLX1:DLX2:DLX3:DLX4:DLX5:DLX6:DRGX:EMX1:EMX2:EN1:EN2:GBX1:GBX2:GSX1:GSX2:HMX1:HMX3:HOXA1:HOXA2:HOXA3:HOXB1:HOXB2:HOXB3:HOXD1:HOXD3:ISX:LHX1:LHX5:MEOX1:MEOX2:MNX1:MSX1:MSX2:NANOG:NANOGP8:NKX1-1:NKX1-2:PDX1:PHOX2A:PHOX2B:PROP1:PRRX1:PRRX2:SHOX:SHOX2:UNCX:VAX1:VAX2:VSX1:VSX2	AMGCCTGACKG	0.545474	2.36951
M01143_2.00:CREB3L1:CREB3L2:CREB3L4	KACGTGGC	2.35865	1.94911
M08478_2.00:HMGA1:HMGA2	GYGWCASWAAA	2.35518	0
M06233_2.00:ALX1:ALX3:ALX4:ARX:BARHL1:BARHL2:BARX1:BARX2:BSX:DRGX:EMX1:EMX2:EN1:EN2:ESX1:EVX1:EVX2:GBX1:GBX2:GSX1:GSX2:HESX1:HMX1:HMX2:HMX3:HOXA1:HOXA2:HOXA3:HOXA4:HOXA5:HOXB1:HOXB2:HOXB3:HOXB4:HOXB5:HOXC4:HOXC5:HOXD3:HOXD4:LHX2:LHX3:LHX4:LHX9:MEOX1:MEOX2:MIXL1:MNX1:MSX1:MSX2:NKX1-1:NKX1-2:NOTO:OTP:PDX1:PHOX2A:PHOX2B:PROP1:PRRX1:PRRX2:RAX:RAX2:SEBOX:SHOX:SHOX2:TLX1:TLX2:TLX3:UNCX:VAX1:VAX2:VENTX:…	WYTAATKA	2.34693	0.0001507
M09824_2.00:HES1:HES4	KCTBGTGB	2.34562	0.000450798
M10602_2.00:GCM1:GCM2	RCCCGCAT	2.34432	0.000151134
M08233_2.00:ZIC1:ZIC2:ZIC3:ZIC4	CYCCTGCTGDG	2.33216	0.0508125
M02666_2.00:ZNF354C	MTCCAC	2.33086	2.60577e-06
M06283_2.00:CRX:DMBX1:DPRX:GSC:GSC2:OTX1:OTX2:PITX1:PITX2:PITX3:TPRX1	YTAATCCS	0.00200514	2.33086
M07790_2.00:MXI1	VVAVCCACGTG	2.32565	0.0140407
M04917_2.00:ALX1:ALX3:ALX4:ARX:BARX1:BARX2:BSX:DLX2:DLX3:DLX5:DRGX:EMX1:EMX2:EN1:EN2:ESX1:EVX1:EVX2:GBX1:GBX2:GSX1:GSX2:HESX1:HOXA2:HOXA3:HOXB2:HOXB3:HOXD3:ISX:LBX1:LBX2:LHX1:LHX2:LHX3:LHX4:LHX5:LHX6:LHX8:LHX9:LMX1A:LMX1B:MEOX1:MIXL1:MNX1:MSX1:MSX2:NKX1-1:NKX1-2:NOBOX:NOTO:OTP:PDX1:PHOX2A:PHOX2B:PROP1:PRRX1:PRRX2:RAX:RAX2:SEBOX:SHOX:SHOX2:UNCX:VAX1:VAX2:VSX1:VSX2:ZFHX2:ZFHX3	BTAATTRG	2.32565	0.107358
M05172_2.00:ALX1:ALX3:ALX4:ARX:DRGX:EMX1:EMX2:EN1:EN2:ESX1:GBX1:GBX2:HESX1:ISX:LHX1:LHX2:LHX3:LHX4:LHX5:LHX6:LHX8:LHX9:LMX1A:LMX1B:MIXL1:MSX1:MSX2:NOBOX:NOTO:OTP:PHOX2A:PHOX2B:PROP1:PRRX1:PRRX2:RAX:RAX2:SEBOX:SHOX:SHOX2:UNCX:VAX1:VAX2:VSX1:VSX2:ZFHX2	HTAACGAG	2.32261	2.22446
M10275_2.00:ZBTB7A	DGBAGKGGGTCY	2.3187	0.00399985
M05109_2.00:HOXA10:HOXA11:HOXA5:HOXA6:HOXA7:HOXA9:HOXB5:HOXB6:HOXB8:HOXB9:HOXC10:HOXC11:HOXC5:HOXC6:HOXC8:HOXC9:HOXD10:HOXD11:HOXD8:HOXD9	DTTTTATTGC	0.307871	2.31175
M03050_2.00:FOXO1:FOXO3:FOXO4:FOXO6:FOXP4	GTAAACA	0.0523759	2.30914
M09693_2.00:SMAD4	TTTYRCCTGYT	2.30828	1.73718e-05
M04963_2.00:ALX1:ALX3:ALX4:ARX:BARHL1:BARHL2:BARX1:BARX2:BSX:DLX1:DLX2:DLX3:DLX4:DLX5:DLX6:DRGX:EMX1:EMX2:EN1:EN2:ESX1:EVX1:EVX2:GBX1:GBX2:GSX1:GSX2:HESX1:HOXA1:HOXA2:HOXA3:HOXA4:HOXA5:HOXB1:HOXB2:HOXB3:HOXB4:HOXB5:HOXC4:HOXC5:HOXD1:HOXD3:HOXD4:ISX:LHX1:LHX3:LHX4:LHX5:MEOX1:MEOX2:MIXL1:MNX1:MSX1:MSX2:NANOG:NANOGP8:NKX1-1:NKX1-2:NOTO:OTP:PDX1:PHOX2A:PHOX2B:PROP1:PRRX1:PRRX2:RAX:RAX2:SEBOX:SHOX:SHO…	STAATTAS	2.30524	0
M11294_2.00:LEF1:TCF7:TCF7L1:TCF7L2	KGWSWWCAAAGV	0.156563	2.30133
M05792_2.00:SOX1:SOX10:SOX11:SOX12:SOX13:SOX14:SOX15:SOX17:SOX18:SOX2:SOX21:SOX3:SOX30:SOX4:SOX5:SOX6:SOX7:SOX8:SOX9:SRY	SCATTGTB	0.0417227	2.29872
M04972_2.00:BARX1:BARX2:BSX:EMX1:EMX2:EN1:EN2:EVX1:EVX2:GBX1:GBX2:GSX1:GSX2:HMX1:HMX2:HMX3:HOXA1:HOXA2:HOXA3:HOXA4:HOXA5:HOXA6:HOXA7:HOXA9:HOXB1:HOXB2:HOXB3:HOXB4:HOXB5:HOXB6:HOXB7:HOXB8:HOXB9:HOXC4:HOXC5:HOXC6:HOXC8:HOXC9:HOXD1:HOXD3:HOXD4:HOXD8:HOXD9:ISX:MEOX1:MEOX2:MNX1:NKX1-1:NKX1-2:NOTO:OTP:PDX1:VAX1:VAX2:VENTX	STAATKAC	2.29394	0.00210459
M10539_2.00:FOXO1:FOXO3:FOXO4:FOXO6:FOXP4	AAARTAAACAADH	0.0647099	2.2883
M10522_2.00:FOXP3	ATAAACAA	0.0414274	2.27918
M03250_2.00:CRX:DMBX1:DPRX:GSC:GSC2:OTX1:OTX2:PITX1:PITX2:PITX3:TPRX1	HTAATCCB	0.00178452	2.27483
M00742_2.00:RBPJ	NDTTCCCAC	2.27353	3.12692e-05
M05100_2.00:BARX1:BARX2:BSX:DLX1:DLX2:DLX3:DLX4:DLX5:DLX6:EN1:EN2:EVX1:EVX2:GBX1:GBX2:GSX1:GSX2:HOXA1:HOXA2:HOXA3:HOXA4:HOXA5:HOXB1:HOXB2:HOXB3:HOXB4:HOXB5:HOXC4:HOXC5:HOXD1:HOXD3:HOXD4:MEOX1:MEOX2:MNX1:MSX1:MSX2:NANOG:NANOGP8:NKX1-1:NKX1-2:PDX1:VAX1:VAX2:VENTX	NTAAYGAY	2.27223	0.191524
M04969_2.00:BARX1:BARX2:BSX:EMX1:EMX2:EN1:EN2:EVX1:EVX2:GBX1:GBX2:GSX1:GSX2:HMX1:HMX2:HMX3:HOXA1:HOXA2:HOXA3:HOXA4:HOXA5:HOXA6:HOXA7:HOXA9:HOXB1:HOXB2:HOXB3:HOXB4:HOXB5:HOXB6:HOXB7:HOXB8:HOXB9:HOXC4:HOXC5:HOXC6:HOXC8:HOXC9:HOXD1:HOXD3:HOXD4:HOXD8:HOXD9:ISX:MEOX1:MEOX2:MNX1:NKX1-1:NKX1-2:NOTO:OTP:PDX1:VAX1:VAX2:VENTX	BTAATTAC	2.27049	0.0460352
M10258_2.00:SP7:SP8:SP9	CCGCCCCCKVG	2.26875	0.0196301
M03168_2.00:CRX:DLX1:DLX2:DLX4:DLX5:EMX1:LHX2:LHX9:PITX1:PITX2:VAX1:VSX1	YTAATTAY	2.26832	0.000488147
M04460_2.00:ZSCAN5	NYGTCCCYCCCCAAAKCY	2.26398	0
M05770_2.00:SOX1:SOX10:SOX11:SOX12:SOX13:SOX14:SOX15:SOX17:SOX18:SOX2:SOX21:SOX3:SOX30:SOX4:SOX5:SOX6:SOX7:SOX8:SOX9:SRY	CCATTGTTMN	0.00207332	2.26267
M09433_2.00:TBP:TBPL2	CTATAAAARS	0.604972	2.26137
M05397_2.00:HOXA10:HOXA11:HOXA6:HOXA9:HOXB6:HOXB8:HOXB9:HOXC10:HOXC11:HOXC12:HOXC6:HOXC8:HOXC9:HOXD10:HOXD11:HOXD12:HOXD8:HOXD9	DTTTTATTACC	0.0168897	2.26094
M03175_2.00:HOXA13:HOXB13:HOXC13:HOXD13	KTTTTATTGG	0.638847	2.25746
M06483_2.00:ALX1:ALX3:ALX4:ARX:BARHL1:BARHL2:BARX1:BARX2:BSX:DLX1:DLX2:DLX3:DLX4:DLX5:DLX6:DRGX:EMX1:EMX2:EN1:EN2:ESX1:EVX1:EVX2:GBX1:GBX2:GSX1:GSX2:HMX1:HMX2:HMX3:HOXA1:HOXA2:HOXA3:HOXA4:HOXA5:HOXB1:HOXB2:HOXB3:HOXB4:HOXB5:HOXC4:HOXC5:HOXD1:HOXD3:HOXD4:ISX:MEOX1:MEOX2:MIXL1:MNX1:MSX1:MSX2:NANOG:NANOGP8:NKX1-1:NKX1-2:PDX1:PHOX2A:PHOX2B:PROP1:PRRX1:PRRX2:RAX:RAX2:SEBOX:SHOX:SHOX2:UNCX:VAX1:VAX2:VE…	TTAATKR	2.25659	0.090203
M05608_2.00:ESR1:ESR2:NR1D1:NR1D2:NR1H2:NR1H3:NR1H4:NR2C1:NR2C2:NR2F1:NR2F2:NR2F6:NR4A1:NR5A2:NR6A1:PPARA:PPARD:PPARG:RARA:RARB:RARG:RORA:RORB:RORC:RXRA:RXRB:RXRG	RAGGTCAYGACCTY	0	2.25312
M11431_2.00:GTF2B	CACTATRAAAG	2.25269	0.382005
M04132_2.00:HEY1:HEY2:HEYL	BACACGTGCV	0.0797365	2.24009
M03783_2.00:CDX1:CDX2:CDX4:HOXA13:HOXC13	VDTTTATGRCNH	0.311259	2.23575
M05129_2.00:CDX1:CDX2:CDX4	GTTTTATKGCC	0.262661	2.23445
M05055_2.00:BARX1:BARX2:BSX:EMX1:EMX2:EN1:EN2:EVX1:EVX2:GBX1:GBX2:GSX1:GSX2:HMX1:HMX2:HMX3:HOXA1:HOXA2:HOXA3:HOXA4:HOXA5:HOXA6:HOXA7:HOXA9:HOXB1:HOXB2:HOXB3:HOXB4:HOXB5:HOXB6:HOXB7:HOXB8:HOXB9:HOXC4:HOXC5:HOXC6:HOXC8:HOXC9:HOXD1:HOXD3:HOXD4:HOXD8:HOXD9:ISX:MEOX1:MEOX2:MNX1:NKX1-1:NKX1-2:NOTO:OTP:PDX1:VAX1:VAX2:VENTX	STAATTAB	2.22446	0
M05374_2.00:BARHL1:BARHL2:BSX:EMX1:EMX2:GBX1:GBX2:HMX1:HMX2:HMX3:HOXA4:HOXA5:HOXB4:HOXB5:HOXC4:HOXC5:HOXD4:LBX2:MEOX1:MEOX2:MNX1:MSX1:MSX2:NANOG:NANOGP8:PDX1:TLX1:TLX2:TLX3:VAX1:VAX2:VENTX	GTTAAKTGB	2.22446	0.0249285
M05588_2.00:AR:NR3C1:NR3C2:PGR	RGWACATWATGTWCY	2.22272	0
M03067_2.00:GCM1:GCM2	BATGCGGGTA	2.21968	0.0829068
M00150_2.00:ZIC1:ZIC2:ZIC3:ZIC4	MCCCSCTGNG	2.21838	0
M03817_2.00:CRX:DMBX1:DPRX:GSC:GSC2:OTX1:OTX2:PITX1:PITX2:PITX3:TPRX1	TAATCCG	0.000736998	2.21794
M01491_2.00:EHF:ELF1:ELF2:ELF3:ELF4:ELF5:ETV6:ETV7	DNSCGGAART	2.21143	0.000741775
M03272_2.00:ALX1:ALX3:ALX4:ARX:BARX1:BARX2:BSX:DLX2:DLX3:DLX5:DRGX:EMX1:EMX2:EN1:EN2:ESX1:EVX1:EVX2:GBX1:GBX2:GSX1:GSX2:HESX1:HOXA2:HOXA3:HOXB2:HOXB3:HOXD3:ISX:LBX1:LBX2:LHX1:LHX2:LHX3:LHX4:LHX5:LHX6:LHX8:LHX9:LMX1A:LMX1B:MEOX1:MIXL1:MNX1:MSX1:MSX2:NKX1-1:NKX1-2:NOBOX:NOTO:OTP:PDX1:PHOX2A:PHOX2B:PROP1:PRRX1:PRRX2:RAX:RAX2:SEBOX:SHOX:SHOX2:UNCX:VAX1:VAX2:VSX1:VSX2:ZFHX2:ZFHX3	KYTAATTAGA	2.21099	0
M04896_2.00:ALX1:ALX3:ALX4:ARX:BARHL1:BARHL2:BARX1:BARX2:BSX:DLX1:DLX2:DLX3:DLX4:DLX5:DLX6:DRGX:EMX1:EMX2:EN1:EN2:ESX1:EVX1:EVX2:GBX1:GBX2:GSX1:GSX2:HESX1:HOXA2:HOXA3:HOXB2:HOXB3:HOXD3:ISX:LBX1:LBX2:LHX1:LHX2:LHX3:LHX4:LHX5:LHX6:LHX8:LHX9:LMX1A:LMX1B:MEOX1:MIXL1:MNX1:MSX1:MSX2:NKX1-1:NKX1-2:NOBOX:NOTO:OTP:PDX1:PHOX2A:PHOX2B:PROP1:PRRX1:PRRX2:RAX:RAX2:SEBOX:SHOX:SHOX2:UNCX:VAX1:VAX2:VSX1:VSX2:ZFHX…	NTAATTAG	2.21099	3.04006e-06
M05390_2.00:ALX1:ALX3:ALX4:ARX:DRGX:EMX1:EMX2:EN1:EN2:ESX1:GBX1:GBX2:GSX1:GSX2:HOXA2:HOXA3:HOXA4:HOXA5:HOXB2:HOXB3:HOXB4:HOXB5:HOXC4:HOXC5:HOXD3:HOXD4:ISL1:ISL2:ISX:LHX2:LHX3:LHX4:LHX9:MIXL1:MNX1:NKX1-1:NKX1-2:NOTO:OTP:PDX1:PHOX2A:PHOX2B:PROP1:PRRX1:PRRX2:RAX:RAX2:SEBOX:SHOX:SHOX2:UNCX:VAX1:VAX2:VSX1:VSX2	CTAATTRG	2.20882	0.0624081
M01498_2.00:MAX	CCACGTGN	2.20752	1.61036
M09418_2.00:STAT6	SAKTTCTBWGGAAR	2.20404	0
M03196_2.00:CDX1:CDX2:CDX4	TTTTATKRC	0.038991	2.1984
M00151_2.00:ZIC1:ZIC2:ZIC3:ZIC4:ZIC5	HCCYGCTGNG	2.19796	8.68589e-07
M03287_2.00:ALX1:ALX3:ALX4:ARX:BARX1:BARX2:BSX:DLX1:DLX2:DLX3:DLX4:DLX5:DLX6:DRGX:EMX1:EMX2:EN1:EN2:ESX1:EVX1:EVX2:GBX1:GBX2:GSX1:GSX2:HMX1:HMX3:HOXA1:HOXA2:HOXA3:HOXA4:HOXA5:HOXA7:HOXB1:HOXB2:HOXB3:HOXB4:HOXB5:HOXB7:HOXC4:HOXC5:HOXD1:HOXD3:HOXD4:ISX:LHX3:LHX4:MEOX1:MEOX2:MIXL1:MNX1:MSX1:MSX2:NANOG:NANOGP8:NKX1-1:NKX1-2:NOTO:OTP:PDX1:PHOX2A:PHOX2B:PROP1:PRRX1:PRRX2:RAX:RAX2:SEBOX:SHOX:SHOX2:UNCX:…	NBTAATTASN	2.19666	1.73718e-05
M11163_2.00:AR:NR3C1:NR3C2:PGR	AGAACAGVSSNNNNN	2.19536	0.000752198
M04915_2.00:ALX1:ALX3:ALX4:ARX:BARHL1:BARHL2:BARX1:BARX2:BSX:DLX1:DLX2:DLX3:DLX4:DLX5:DLX6:DRGX:EMX1:EMX2:EN1:EN2:ESX1:EVX1:EVX2:GBX1:GBX2:GSX1:GSX2:HOXA1:HOXA2:HOXA3:HOXA4:HOXA5:HOXB1:HOXB2:HOXB3:HOXB4:HOXB5:HOXC4:HOXC5:HOXD1:HOXD3:HOXD4:ISX:MEOX1:MEOX2:MIXL1:MNX1:MSX1:MSX2:NANOG:NANOGP8:NKX1-1:NKX1-2:OTP:PDX1:PHOX2A:PHOX2B:PROP1:PRRX1:PRRX2:RAX:RAX2:SEBOX:SHOX:SHOX2:UNCX:VAX1:VAX2:VENTX:VSX1:VS…	NTAATGGTTTTN	2.19492	0.0171633
M05791_2.00:SOX1:SOX10:SOX11:SOX12:SOX13:SOX14:SOX15:SOX17:SOX18:SOX2:SOX21:SOX3:SOX30:SOX4:SOX5:SOX6:SOX7:SOX8:SOX9:SRY	VACAATGC	0.0325113	2.19406
M02892_2.00:ZNF740	CCCCCCCCAC	2.19188	0.0604538
M04839_2.00:FOXC1:FOXC2:FOXD1:FOXD2:FOXD3:FOXD4:FOXD4L1:FOXD4L3:FOXD4L4:FOXD4L5:FOXD4L6:FOXE1:FOXG1:FOXI1:FOXI2:FOXI3:FOXJ3:FOXK2:FOXL1:FOXL2:FOXS1	VACRCAAACAC	0.347696	2.19145
M06508_2.00:ALX1:ALX3:ALX4:ARX:BARHL1:BARHL2:DRGX:ESX1:EVX1:EVX2:GBX1:GBX2:HESX1:LBX1:LBX2:MEOX1:MEOX2:MIXL1:MSX1:MSX2:PHOX2A:PHOX2B:PROP1:PRRX1:PRRX2:RAX:RAX2:SHOX:SHOX2:TLX1:TLX3:UNCX:VSX1:VSX2	TAATTA	2.18841	0.154783
M03265_2.00:ALX1:ALX3:ALX4:ARX:BARHL1:BARHL2:BARX1:BARX2:BSX:DLX1:DLX2:DLX3:DLX4:DLX5:DLX6:DRGX:EMX1:EMX2:EN1:EN2:ESX1:EVX1:EVX2:GBX1:GBX2:GSX1:GSX2:HESX1:HOXA1:HOXA2:HOXA3:HOXB1:HOXB2:HOXB3:HOXD3:ISX:LBX1:LBX2:LHX1:LHX2:LHX3:LHX4:LHX5:LHX6:LHX8:LHX9:LMX1A:LMX1B:MEOX1:MIXL1:MNX1:MSX1:MSX2:NKX1-1:NKX1-2:NOBOX:NOTO:OTP:PDX1:PHOX2A:PHOX2B:PROP1:PRRX1:PRRX2:RAX:RAX2:SEBOX:SHOX:SHOX2:UNCX:VAX1:VAX2:VS…	NTAATTAR	2.18667	3.6915e-05
M00254_2.00:FOXC1:FOXC2:FOXD1:FOXD2:FOXD3:FOXD4:FOXD4L1:FOXD4L3:FOXD4L4:FOXD4L5:FOXD4L6:FOXE1:FOXF1:FOXF2:FOXG1:FOXI1:FOXI3:FOXK2:FOXL1:FOXL2:FOXS1	AATAAACANN	0.00822554	2.18059
M05184_2.00:NKX6-1:NKX6-2:NKX6-3	TTAATTAC	2.18016	9.38076e-05
M05296_2.00:ALX1:ALX3:ALX4:ARX:BARHL1:BARHL2:BARX1:BARX2:BSX:DRGX:EMX1:EMX2:EN1:EN2:ESX1:EVX1:EVX2:GBX1:GBX2:GSX1:GSX2:HESX1:HOXA1:HOXA2:HOXA3:HOXA4:HOXA5:HOXB1:HOXB2:HOXB3:HOXB4:HOXB5:HOXC4:HOXC5:HOXD1:HOXD3:HOXD4:LBX1:MEOX1:MEOX2:MIXL1:MNX1:MSX1:MSX2:NANOG:NANOGP8:NKX1-1:NKX1-2:PDX1:PHOX2A:PHOX2B:PROP1:PRRX1:PRRX2:RAX:RAX2:SHOX:SHOX2:TLX1:TLX3:UNCX:VAX1:VAX2:VENTX:VSX1:VSX2	STAATTAS	2.17408	0
M04130_2.00:CLOCK	NACRCATGTY	0.537657	2.17408
M02024_2.00:GCM1:GCM2	ATGCGGGT	2.168	0.0764358
M08105_2.00:RBPJ	NNTTCCCASV	2.16366	0.00238515
M04881_2.00:GCM1:GCM2	ATGCGGGTR	2.15627	0.117954
M09491_2.00:MAF:MAFA:MAFB:MAFG:MAFK	TGCTGASTCAGC	2.15106	0
M00296_2.00:HOXA13:HOXC13:HOXD13	GTATAAAA	2.14498	0.00117868
M04918_2.00:ALX1:ALX3:ALX4:ARX:BARX1:BARX2:BSX:DLX2:DLX3:DLX5:DRGX:EMX1:EMX2:EN1:EN2:ESX1:EVX1:EVX2:GBX1:GBX2:GSX1:GSX2:HESX1:HOXA2:HOXA3:HOXB2:HOXB3:HOXD3:ISX:LBX1:LBX2:LHX1:LHX2:LHX3:LHX4:LHX5:LHX6:LHX8:LHX9:LMX1A:LMX1B:MEOX1:MIXL1:MNX1:MSX1:MSX2:NKX1-1:NKX1-2:NOBOX:NOTO:OTP:PDX1:PHOX2A:PHOX2B:PROP1:PRRX1:PRRX2:RAX:RAX2:SEBOX:SHOX:SHOX2:UNCX:VAX1:VAX2:VSX1:VSX2:ZFHX2:ZFHX3	BTAATTAG	2.14455	0
M11255_2.00:RUNX1:RUNX2:RUNX3	DNTGTGGTTD	2.14107	0.044906
M03145_2.00:ALX1:ALX3:ALX4:ARX:BARHL1:BARHL2:BARX1:BARX2:BSX:DLX1:DLX2:DLX3:DLX4:DLX5:DLX6:DRGX:EMX1:EMX2:EN1:EN2:ESX1:EVX1:EVX2:GBX1:GBX2:GSX1:GSX2:HOXA1:HOXA2:HOXA3:HOXA4:HOXA5:HOXB1:HOXB2:HOXB3:HOXB4:HOXB5:HOXC4:HOXC5:HOXD1:HOXD3:HOXD4:ISX:MEOX1:MEOX2:MIXL1:MNX1:MSX1:MSX2:NANOG:NANOGP8:NKX1-1:NKX1-2:OTP:PDX1:PHOX2A:PHOX2B:PROP1:PRRX1:PRRX2:RAX:RAX2:SEBOX:SHOX:SHOX2:UNCX:VAX1:VAX2:VENTX:VSX1:VS…	YTAATTGB	2.13977	0.0464261
M03840_2.00:ALX1:ALX3:ALX4:ARX:BARHL1:BARHL2:BARX1:BARX2:BSX:DRGX:EMX1:EMX2:EN1:EN2:ESX1:EVX1:EVX2:GBX1:GBX2:GSX1:GSX2:HESX1:HOXA2:HOXA3:HOXB2:HOXB3:HOXD3:ISX:LBX1:LBX2:LHX1:LHX2:LHX3:LHX4:LHX5:LHX6:LHX8:LHX9:LMX1A:LMX1B:MEOX1:MEOX2:MIXL1:MNX1:MSX1:MSX2:NKX1-1:NKX1-2:NOBOX:NOTO:OTP:PDX1:PHOX2A:PHOX2B:PROP1:PRRX1:PRRX2:RAX:RAX2:SEBOX:SHOX:SHOX2:UNCX:VAX1:VAX2:VSX1:VSX2:ZFHX2	STAATTGS	2.13456	0
M03086_2.00:HOXA10:HOXA11:HOXA5:HOXA6:HOXA7:HOXA9:HOXB5:HOXB6:HOXB8:HOXB9:HOXC10:HOXC11:HOXC5:HOXC6:HOXC8:HOXC9:HOXD10:HOXD11:HOXD8:HOXD9	DTTTTATTRCY	0.0335188	2.13456
M05119_2.00:HOXA10:HOXA11:HOXA6:HOXA9:HOXB6:HOXB8:HOXB9:HOXC10:HOXC11:HOXC12:HOXC6:HOXC8:HOXC9:HOXD10:HOXD11:HOXD12:HOXD8:HOXD9	GGTAATAAAAH	0.0845571	2.13369
M05753_2.00:SOX1:SOX10:SOX11:SOX12:SOX13:SOX14:SOX15:SOX17:SOX18:SOX2:SOX21:SOX3:SOX30:SOX4:SOX5:SOX6:SOX7:SOX8:SOX9:SRY	SAACAATG	0.0267352	2.13325
M05873_2.00:CRX:DMBX1:DPRX:GSC:GSC2:OTX1:OTX2:PITX1:PITX2:PITX3:TPRX1	TAATCCGHTWA	0.529405	2.13282
M02820_2.00:ATOH1	AACATATGBY	0.0349998	2.13195
M05044_2.00:NKX2-1:NKX2-2:NKX2-3:NKX2-4:NKX2-5:NKX2-6:NKX2-8	CTCAACGAC	0.0101712	2.12717
M05148_2.00:ALX1:ALX3:ALX4:ARX:BARHL1:BARHL2:BARX1:BARX2:BSX:DLX2:DRGX:EMX1:EMX2:EN1:EN2:ESX1:EVX1:EVX2:GBX1:GBX2:GSX1:GSX2:HESX1:HMX1:HMX2:HMX3:HOXA1:HOXA2:HOXA3:HOXA4:HOXA5:HOXB1:HOXB2:HOXB3:HOXB4:HOXB5:HOXC4:HOXC5:HOXD3:HOXD4:LHX2:LHX3:LHX4:LHX9:MEOX1:MEOX2:MIXL1:MNX1:MSX1:MSX2:NKX1-1:NKX1-2:NOTO:OTP:PDX1:PHOX2A:PHOX2B:PROP1:PRRX1:PRRX2:RAX:RAX2:SEBOX:SHOX:SHOX2:TLX1:TLX2:TLX3:UNCX:VAX1:VAX2:V…	CTAATTAS	2.12587	0
M01980_2.00:FOXI1:FOXI2:FOXI3:FOXJ1:FOXJ2:FOXJ3:FOXK2:FOXP3	RTAAACAA	0.119692	2.11979
M05297_2.00:ALX1:ALX3:ALX4:ARX:BARHL1:BARHL2:BARX1:BARX2:BSX:DRGX:EMX1:EMX2:EN1:EN2:ESX1:EVX1:EVX2:GBX1:GBX2:GSX1:GSX2:HESX1:HOXA1:HOXA2:HOXA3:HOXA4:HOXA5:HOXB1:HOXB2:HOXB3:HOXB4:HOXB5:HOXC4:HOXC5:HOXD1:HOXD3:HOXD4:LBX1:MEOX1:MEOX2:MIXL1:MNX1:MSX1:MSX2:NANOG:NANOGP8:NKX1-1:NKX1-2:PDX1:PHOX2A:PHOX2B:PROP1:PRRX1:PRRX2:RAX:RAX2:SHOX:SHOX2:TLX1:TLX3:UNCX:VAX1:VAX2:VENTX:VSX1:VSX2	HTAATGAB	2.11415	0.209591
M03501_2.00:SOX1:SOX10:SOX11:SOX12:SOX13:SOX14:SOX15:SOX17:SOX18:SOX2:SOX21:SOX3:SOX30:SOX4:SOX5:SOX6:SOX7:SOX8:SOX9:SRY	DAACAATRG	0.00280989	2.11111
M08153_2.00:NR2C1:NR2C2:NR2F1:NR2F2:NR2F6:NR4A1:NR4A2:NR4A3:PPARD:PPARG:RARA:RARB:RARG:RORA:RORB:RORC:RXRA:RXRB:RXRG	NAAAGGTCAN	0.0415272	2.10503
M05070_2.00:HOXA3:HOXA4:HOXA5:HOXA6:HOXA7:HOXA9:HOXB3:HOXB4:HOXB5:HOXB6:HOXB7:HOXB8:HOXB9:HOXC4:HOXC5:HOXC6:HOXC8:HOXC9:HOXD3:HOXD4:HOXD8:HOXD9:PDX1	BTAATTRC	2.09808	0.00514639
M05126_2.00:ALX1:ALX3:ALX4:ARX:BARHL1:BARHL2:BARX1:BARX2:BSX:DLX1:DLX2:DLX3:DLX4:DLX5:DLX6:DRGX:EMX1:EMX2:EN1:EN2:ESX1:EVX1:EVX2:GBX1:GBX2:GSX1:GSX2:HESX1:HMX1:HMX2:HMX3:HOXA1:HOXA2:HOXA3:HOXA4:HOXA5:HOXA6:HOXB1:HOXB2:HOXB3:HOXB4:HOXB5:HOXB6:HOXB8:HOXC4:HOXC5:HOXC6:HOXD1:HOXD3:HOXD4:HOXD8:ISX:LHX1:LHX3:LHX4:LHX5:MEOX1:MEOX2:MIXL1:MNX1:MSX1:MSX2:NANOG:NANOGP8:NKX1-1:NKX1-2:NOTO:OTP:PDX1:PHOX2A:PHO…	STAATTAC	2.09677	0
M05597_2.00:NR1D2:NR1H2:NR1H3:NR1H4:NR2C1:NR2C2:NR2F1:NR2F2:NR2F6:NR4A1:NR4A2:NR4A3:NR5A2:NR6A1:PPARA:PPARD:PPARG:RARA:RARB:RARG:RORA:RORB:RORC:RXRA:RXRB:RXRG	VRGGTCATGACCYB	0.153523	2.09634
M05254_2.00:ALX1:ALX3:ALX4:ARX:BARX1:BARX2:BSX:DLX2:DLX3:DRGX:EMX1:EMX2:EN1:EN2:ESX1:EVX1:EVX2:GBX1:GBX2:GSX1:GSX2:HESX1:HOXA2:HOXA3:HOXB2:HOXB3:HOXD3:ISX:LBX1:LBX2:LHX1:LHX2:LHX3:LHX4:LHX5:LHX6:LHX8:LHX9:LMX1A:LMX1B:MEOX1:MIXL1:MNX1:MSX1:MSX2:NKX1-1:NKX1-2:NOBOX:NOTO:OTP:PDX1:PHOX2A:PHOX2B:PROP1:PRRX1:PRRX2:RAX:RAX2:SEBOX:SHOX:SHOX2:UNCX:VAX1:VAX2:VSX1:VSX2:ZFHX2:ZFHX3	NTAATTRR	2.09591	0
M10672_2.00:BARHL1:BARHL2:EMX1:EMX2:HMX1:HMX2:HMX3:HOXA4:HOXB4:HOXC4:HOXD4:LBX2:NKX1-1:NKX1-2:TLX1:TLX2:TLX3:VAX1:VAX2:VENTX	CGGTAAKTGG	0.352039	2.08939
M09432_2.00:TBP:TBPL2	CTATAAAARG	0.299967	2.08896
M03228_2.00:HOXA10:HOXA11:HOXA6:HOXA9:HOXB6:HOXB8:HOXB9:HOXC10:HOXC11:HOXC12:HOXC6:HOXC8:HOXC9:HOXD10:HOXD11:HOXD12:HOXD8:HOXD9	TTTTTATGGS	0.0978465	2.08288
M00776_2.00:EGR1:EGR2:EGR3:EGR4	MCGCCCACGC	2.08244	0.00033875
M09768_2.00:ARID3A:ARID3B:ARID3C	THRATTAATN	0.306134	2.0794
M05784_2.00:SOX1:SOX10:SOX11:SOX12:SOX13:SOX14:SOX15:SOX17:SOX18:SOX2:SOX21:SOX3:SOX30:SOX4:SOX5:SOX6:SOX7:SOX8:SOX9:SRY	NCATTGTKNN	0.0680105	2.07897
M05111_2.00:HOXA10:HOXA11:HOXA5:HOXA6:HOXA7:HOXA9:HOXB5:HOXB6:HOXB8:HOXB9:HOXC10:HOXC11:HOXC5:HOXC6:HOXC8:HOXC9:HOXD10:HOXD11:HOXD8:HOXD9	GTTTTATTGC	0.665773	2.07332
M05168_2.00:ARX:BARHL1:BARHL2:BARX1:BARX2:BSX:DLX1:DLX2:DLX3:DLX4:DLX5:DLX6:EMX1:EMX2:ESX1:EVX1:EVX2:GBX1:GBX2:HMX1:HMX2:HMX3:HOXA2:HOXB2:LBX1:LBX2:MEOX1:MEOX2:MNX1:MSX1:MSX2:NANOG:NANOGP8:NKX1-1:NKX1-2:PDX1:RAX:RAX2:TLX1:TLX2:TLX3:UNCX:VAX1:VAX2	CTAATTGC	2.06811	0.0145619
M03863_2.00:BARHL1:BARHL2:EMX1:EMX2:EN1:EN2:ESX1:EVX1:EVX2:GBX1:GBX2:GSX1:GSX2:HESX1:HMX1:HMX2:HMX3:HOXA2:HOXA3:HOXA4:HOXA5:HOXB2:HOXB3:HOXB4:HOXB5:HOXC4:HOXC5:HOXD3:HOXD4:LBX1:MEOX1:MEOX2:MNX1:MSX1:MSX2:NKX1-1:NKX1-2:OTP:PDX1:RAX:RAX2:TLX1:TLX2:TLX3:VAX1:VAX2:VENTX	CTAATTGV	2.0642	8.9899e-05
M05196_2.00:ALX1:ALX3:ALX4:ARX:BARX1:BARX2:BSX:DLX2:DLX3:DLX5:DRGX:EMX1:EMX2:EN1:EN2:ESX1:EVX1:EVX2:GBX1:GBX2:GSX1:GSX2:HESX1:HOXA2:HOXA3:HOXB2:HOXB3:HOXD3:ISX:LBX1:LBX2:LHX1:LHX2:LHX3:LHX4:LHX5:LHX6:LHX8:LHX9:LMX1A:LMX1B:MEOX1:MIXL1:MNX1:MSX1:MSX2:NKX1-1:NKX1-2:NOBOX:NOTO:OTP:PDX1:PHOX2A:PHOX2B:PROP1:PRRX1:PRRX2:RAX:RAX2:SEBOX:SHOX:SHOX2:UNCX:VAX1:VAX2:VSX1:VSX2:ZFHX2:ZFHX3	BTAATTRG	2.0616	0.07079
M00737_2.00:RBPJ	NNKTTCCCAY	2.06116	4.29952e-05
M10723_2.00:CDX1:CDX2:CDX4	KYCATAAATRN	1.57823	2.05812
M11256_2.00:RUNX1:RUNX2:RUNX3	AACCACAV	2.05638	0.00150353
M06502_2.00:CRX:DMBX1:DPRX:GSC:GSC2:OTX1:OTX2:PITX1:PITX2:PITX3:TPRX1	TAATCC	0.00077261	2.05074
M06312_2.00:ALX1:ALX3:ALX4:ARX:BARHL1:BARHL2:BARX1:BARX2:BSX:DLX1:DLX2:DLX3:DLX4:DLX5:DLX6:DRGX:EMX1:EMX2:EN1:EN2:ESX1:EVX1:EVX2:GBX1:GBX2:GSX1:GSX2:HESX1:HMX1:HMX2:HMX3:HOXA1:HOXA2:HOXA3:HOXA4:HOXA5:HOXB1:HOXB2:HOXB3:HOXB4:HOXB5:HOXC4:HOXC5:HOXD1:HOXD3:HOXD4:ISX:LBX1:LBX2:LHX2:LHX3:LHX4:LHX9:MEOX1:MEOX2:MIXL1:MNX1:MSX1:MSX2:NANOG:NANOGP8:NKX1-1:NKX1-2:NOBOX:NOTO:OTP:PDX1:PHOX2A:PHOX2B:PROP1:PRRX…	YTAATTR	2.049	0.00132677
M05324_2.00:ALX1:ALX3:ALX4:ARX:BARHL1:BARHL2:DRGX:ESX1:GBX1:GBX2:HESX1:HMX1:HMX2:HMX3:ISX:LBX1:LBX2:MEOX1:MEOX2:MIXL1:MSX1:MSX2:PHOX2A:PHOX2B:PROP1:PRRX1:PRRX2:RAX:RAX2:SHOX:SHOX2:TLX2:UNCX:VENTX:VSX1:VSX2	TTAACGAG	1.41493	2.04726
M01984_2.00:FOXC1:FOXC2:FOXD1:FOXD2:FOXD3:FOXD4:FOXD4L1:FOXD4L3:FOXD4L4:FOXD4L5:FOXD4L6:FOXE1:FOXE3:FOXF1:FOXF2:FOXG1:FOXI1:FOXI3:FOXL1:FOXL2:FOXS1	NATRTAAACAHA	0.0692265	2.04683
M00674_2.00:CRX:DMBX1:DPRX:GSC:GSC2:OTX1:OTX2:PITX1:PITX2:PITX3:TPRX1	WTAATCCB	0.00120386	2.04683
M04343_2.00:MAF:MAFA:MAFB:MAFG:MAFK:NRL	YGTCAGCAN	2.04466	0.000758712
M06542_2.00:NKX6-1:NKX6-2:NKX6-3	TTAATTA	2.04379	0.000472512
M11309_2.00:SOX1:SOX10:SOX11:SOX12:SOX13:SOX14:SOX15:SOX17:SOX18:SOX2:SOX21:SOX3:SOX30:SOX4:SOX5:SOX6:SOX7:SOX8:SOX9:SRY	YWAACAATAN	0.0313865	2.04379
M02035_2.00:CRX:DMBX1:GSC:OTX1:OTX2:TPRX1	GHTAATCC	0.00298795	2.04205
M09795_2.00:TCF12:TCF3:TCF4	AHKAACAGGTGTTMVM	0	2.04032
M05053_2.00:BARX1:BARX2:BSX:EMX1:EMX2:EN1:EN2:EVX1:EVX2:GBX1:GBX2:GSX1:GSX2:HMX1:HMX2:HMX3:HOXA1:HOXA2:HOXA3:HOXA4:HOXA5:HOXA6:HOXA7:HOXA9:HOXB1:HOXB2:HOXB3:HOXB4:HOXB5:HOXB6:HOXB7:HOXB8:HOXB9:HOXC4:HOXC5:HOXC6:HOXC8:HOXC9:HOXD1:HOXD3:HOXD4:HOXD8:HOXD9:ISX:MEOX1:MEOX2:MNX1:NKX1-1:NKX1-2:NOTO:OTP:PDX1:VAX1:VAX2:VENTX	YTAATGAY	2.03945	0.265788
M05190_2.00:BARX1:BARX2:BSX:EMX1:EMX2:EN1:EN2:EVX1:EVX2:GBX1:GBX2:GSX1:GSX2:HMX1:HMX2:HMX3:HOXA1:HOXA2:HOXA3:HOXA4:HOXA5:HOXB1:HOXB2:HOXB3:HOXB4:HOXB5:HOXC4:HOXC5:HOXD1:HOXD3:HOXD4:LBX2:MEOX1:MEOX2:MNX1:NANOG:NANOGP8:NKX1-1:NKX1-2:PDX1:TLX2:VENTX	RCTAATTRSN	2.03901	0.000178495
M09484_2.00:BACH1:BACH2	TGACTCAGCA	2.03467	0
M01986_2.00:FOXC1:FOXC2:FOXD1:FOXD2:FOXD3:FOXD4:FOXD4L1:FOXD4L3:FOXD4L4:FOXD4L5:FOXD4L6:FOXE1:FOXG1:FOXI1:FOXI2:FOXI3:FOXJ3:FOXK2:FOXL1:FOXL2:FOXS1	TGTAAACAAN	0.127335	2.03337
M10246_2.00:SALL2	GGGTGGG	2.0325	0.806919
M05293_2.00:ALX1:ALX3:ALX4:ARX:BARHL1:BARHL2:BARX1:BARX2:BSX:DLX1:DLX2:DLX3:DLX4:DLX5:DLX6:DRGX:EMX1:EMX2:EN1:EN2:ESX1:EVX1:EVX2:GBX1:GBX2:GSX1:GSX2:HESX1:HOXA1:HOXA2:HOXA3:HOXA4:HOXA5:HOXB1:HOXB2:HOXB3:HOXB4:HOXB5:HOXC4:HOXC5:HOXD1:HOXD3:HOXD4:ISX:LHX1:LHX3:LHX4:LHX5:MEOX1:MEOX2:MIXL1:MNX1:MSX1:MSX2:NANOG:NANOGP8:NKX1-1:NKX1-2:NOTO:OTP:PDX1:PHOX2A:PHOX2B:PROP1:PRRX1:PRRX2:RAX:RAX2:SEBOX:SHOX:SHO…	CTAATTAS	2.03033	0.0533748
M08136_2.00:NKX2-1:NKX2-2:NKX2-3:NKX2-4:NKX2-5:NKX2-6:NKX2-8	CTTGAGTGSYT	0.145185	2.02902
M07812_2.00:FOSL2	DRTGASTCATCCTB	2.02598	0
M10648_2.00:CRX:DMBX1:DPRX:GSC:GSC2:OTX1:OTX2:PITX1:PITX2:PITX3:TPRX1	NYTAATCCC	0.0301661	2.02425
M02033_2.00:ALX1:ALX3:ALX4:ARX:DRGX:EN1:EN2:ESX1:GBX1:GBX2:HESX1:ISX:LHX3:LHX4:LHX6:LHX8:MIXL1:MSX1:MSX2:OTP:PHOX2A:PHOX2B:PROP1:PRRX1:PRRX2:RAX:RAX2:SEBOX:SHOX:SHOX2:UNCX:VSX1:VSX2:ZFHX2	TTGATTGN	2.02294	0.0204857
M05366_2.00:ALX1:ALX3:ALX4:ARX:BARX1:BARX2:BSX:DLX1:DLX2:DLX3:DLX4:DLX5:DLX6:DRGX:EMX1:EMX2:EN1:EN2:ESX1:EVX1:EVX2:GBX1:GBX2:GSX1:GSX2:HESX1:HOXA1:HOXA2:HOXA3:HOXB1:HOXB2:HOXB3:HOXD3:ISL1:ISL2:ISX:LBX1:LBX2:LHX1:LHX2:LHX3:LHX4:LHX5:LHX6:LHX8:LHX9:LMX1A:LMX1B:MEOX1:MIXL1:MNX1:MSX1:MSX2:NKX1-1:NKX1-2:NOBOX:NOTO:OTP:PDX1:PHOX2A:PHOX2B:PROP1:PRRX1:PRRX2:RAX:RAX2:SEBOX:SHOX:SHOX2:UNCX:VAX1:VAX2:VSX1:V…	BTAATTAR	2.01469	0.000118128
M09838_2.00:MYF5:MYOD1:MYOG	SRACAGGTGKTG	0.735695	2.01252
M04961_2.00:BARX1:BARX2:BSX:DLX1:DLX2:DLX3:DLX4:DLX5:DLX6:EMX1:EMX2:EN1:EN2:EVX1:EVX2:GBX1:GBX2:GSX1:GSX2:HOXA1:HOXA2:HOXA3:HOXA4:HOXA5:HOXB1:HOXB2:HOXB3:HOXB4:HOXB5:HOXC4:HOXC5:HOXD1:HOXD3:HOXD4:ISX:MEOX1:MEOX2:MNX1:MSX1:MSX2:NANOG:NANOGP8:NKX1-1:NKX1-2:PDX1:PROP1:SHOX:SHOX2:UNCX:VAX1:VAX2:VENTX	TTAATGAB	2.01252	0.871629
M09074_2.00:ELF1:ELF2:ELF4:ELK1:ELK3:ELK4:ERF:ERG:ETS1:ETS2:ETV1:ETV2:ETV3:ETV3L:ETV4:ETV5:FEV:FLI1:GABPA	GRVRGGAARMRGA	2.00427	0.0172762
M09058_2.00:ELF1:ELF2:ELF4:ELK1:ELK3:ELK4:ERF:ERG:ETS1:ETS2:ETV1:ETV2:ETV3:ETV3L:ETV4:ETV5:FEV:FLI1:GABPA	GRVRGGAARMRGA	2.00427	0.0172762
M05128_2.00:ALX1:ALX3:ALX4:ARX:BARHL1:BARHL2:BARX1:BARX2:BSX:DLX1:DLX2:DLX3:DLX4:DLX5:DLX6:DRGX:EMX1:EMX2:EN1:EN2:ESX1:EVX1:EVX2:GBX1:GBX2:GSX1:GSX2:HESX1:HMX1:HMX2:HMX3:HOXA1:HOXA2:HOXA3:HOXA4:HOXA5:HOXA6:HOXB1:HOXB2:HOXB3:HOXB4:HOXB5:HOXB6:HOXB8:HOXC4:HOXC5:HOXC6:HOXD1:HOXD3:HOXD4:HOXD8:ISX:LHX1:LHX3:LHX4:LHX5:MEOX1:MEOX2:MIXL1:MNX1:MSX1:MSX2:NANOG:NANOGP8:NKX1-1:NKX1-2:NOTO:OTP:PDX1:PHOX2A:PHO…	STAATTRS	2.00036	0.162687
M11357_2.00:STAT5A	HAWTTCCN	1.99993	1.9109e-05
M06484_2.00:ALX1:ALX3:ALX4:ARX:BARHL1:BARHL2:BARX1:BARX2:BSX:DRGX:EMX1:EMX2:EN1:EN2:ESX1:EVX1:EVX2:GBX1:GBX2:GSX1:GSX2:HESX1:HMX1:HMX2:HMX3:HOXA1:HOXA2:HOXA3:HOXA4:HOXA5:HOXB1:HOXB2:HOXB3:HOXB4:HOXB5:HOXC4:HOXC5:HOXD3:HOXD4:LHX2:LHX3:LHX4:LHX9:MEOX1:MEOX2:MIXL1:MNX1:MSX1:MSX2:NKX1-1:NKX1-2:NOTO:OTP:PDX1:PHOX2A:PHOX2B:PROP1:PRRX1:PRRX2:RAX:RAX2:SEBOX:SHOX:SHOX2:TLX1:TLX2:TLX3:UNCX:VAX1:VAX2:VENTX:…	YTAATKA	1.99949	7.38301e-06
M05089_2.00:ALX1:ALX3:ALX4:ARX:BARHL1:BARHL2:BARX1:BARX2:BSX:DRGX:EMX1:EMX2:EN1:EN2:ESX1:EVX1:EVX2:GBX1:GBX2:GSX1:GSX2:HESX1:HOXA2:HOXA3:HOXB2:HOXB3:HOXD3:ISX:LBX1:LBX2:LHX1:LHX2:LHX3:LHX4:LHX5:LHX6:LHX8:LHX9:LMX1A:LMX1B:MEOX1:MEOX2:MIXL1:MNX1:MSX1:MSX2:NKX1-1:NKX1-2:NOBOX:NOTO:OTP:PDX1:PHOX2A:PHOX2B:PROP1:PRRX1:PRRX2:RAX:RAX2:SEBOX:SHOX:SHOX2:UNCX:VAX1:VAX2:VSX1:VSX2:ZFHX2	STAATTRR	1.99862	0
M10464_2.00:EBF1	TCCCHDGGG	1.99819	0.130592
M05326_2.00:ALX1:ALX3:ALX4:ARX:BARHL1:BARHL2:DRGX:ESX1:GBX1:GBX2:HESX1:HMX1:HMX2:HMX3:ISX:LBX1:LBX2:MEOX1:MEOX2:MIXL1:MSX1:MSX2:PHOX2A:PHOX2B:PROP1:PRRX1:PRRX2:RAX:RAX2:SHOX:SHOX2:TLX2:UNCX:VENTX:VSX1:VSX2	GTTAATTAGN	1.99732	0.000983677
M06482_2.00:ALX1:ALX3:ALX4:ARX:BARHL1:BARHL2:BARX1:BARX2:BSX:DLX1:DLX2:DLX3:DLX4:DLX5:DLX6:DRGX:EMX1:EMX2:EN1:EN2:ESX1:EVX1:EVX2:GBX1:GBX2:GSX1:GSX2:HESX1:HMX1:HMX2:HMX3:HOXA1:HOXA2:HOXA3:HOXB1:HOXB2:HOXB3:HOXD1:HOXD3:ISX:LBX1:LBX2:LHX1:LHX2:LHX3:LHX4:LHX5:LHX9:MEOX1:MEOX2:MIXL1:MNX1:MSX1:MSX2:NANOG:NANOGP8:NKX1-1:NKX1-2:NOBOX:OTP:PDX1:PHOX2A:PHOX2B:PROP1:PRRX1:PRRX2:RAX:RAX2:SEBOX:SHOX:SHOX2:UNC…	TAATTGG	1.99471	0
M00741_2.00:RBPJ	NNKTTCCCAY	1.99341	8.16474e-05
M07567_2.00:ZNF671	YYVMTCCACTCH	0.0874235	1.99081
M10463_2.00:EBF1	TCYCAGGGGAATTB	1.9895	1.56954
M10203_2.00:RREB1	CCCCAAACCACCCC	1.98733	0
M05220_2.00:ALX1:ALX3:ALX4:ARX:BARX1:BARX2:BSX:DLX1:DLX2:DLX3:DLX4:DLX5:DLX6:DRGX:EMX1:EMX2:EN1:EN2:ESX1:EVX1:EVX2:GBX1:GBX2:GSX1:GSX2:HESX1:HMX1:HMX3:HOXA1:HOXA2:HOXA3:HOXA4:HOXA5:HOXB1:HOXB2:HOXB3:HOXB4:HOXB5:HOXC4:HOXC5:HOXD1:HOXD3:HOXD4:ISX:LHX2:LHX3:LHX4:LHX6:LHX8:LHX9:LMX1A:LMX1B:MEOX1:MIXL1:MNX1:MSX1:MSX2:NKX1-1:NKX1-2:NOBOX:NOTO:OTP:PDX1:PHOX2A:PHOX2B:PROP1:PRRX1:PRRX2:RAX:RAX2:SEBOX:SHOX…	STAATTGS	1.98646	0
M05768_2.00:SOX1:SOX10:SOX11:SOX12:SOX13:SOX14:SOX15:SOX17:SOX18:SOX2:SOX21:SOX3:SOX30:SOX4:SOX5:SOX6:SOX7:SOX8:SOX9:SRY	AGAACAATRG	0.00326459	1.98559
M10841_2.00:POU4F1	TATTAAYTRM	1.98342	0
M08110_2.00:E2F1:E2F2:E2F3:E2F4:E2F5:E2F6	HRHKSGCGSGAAATT	1.98342	0
M07641_2.00:ZNF266	ANTACTCACAGGYCC	1.98255	0
M02026_2.00:GCM2	ATGCGGGY	1.98125	0.0654047
M00226_2.00:KLF1:KLF12:KLF2:KLF3:KLF4:KLF5:KLF6:KLF7:KLF8	CCCGCCCA	1.97604	0.000594549
M05890_2.00:LEF1:TCF7:TCF7L1:TCF7L2	NWASATCAAAGRV	1.973	0
M00137_2.00:ZIC1:ZIC2:ZIC3:ZIC4:ZIC5	HCCYGCKGNG	1.96996	0
M03464_2.00:RUNX1:RUNX2:RUNX3	WAACCGCAAACCGCAA	1.96649	0
M03793_2.00:ALX1:ALX3:ALX4:ARX:BARX1:BARX2:BSX:DLX1:DLX2:DLX3:DLX4:DLX5:DLX6:DRGX:EMX1:EMX2:EN1:EN2:ESX1:EVX1:EVX2:GBX1:GBX2:GSX1:GSX2:HESX1:HMX1:HMX3:HOXA1:HOXA2:HOXA3:HOXA4:HOXA5:HOXB1:HOXB2:HOXB3:HOXB4:HOXB5:HOXC4:HOXC5:HOXD1:HOXD3:HOXD4:ISX:LHX2:LHX3:LHX4:LHX6:LHX8:LHX9:LMX1A:LMX1B:MEOX1:MIXL1:MNX1:MSX1:MSX2:NKX1-1:NKX1-2:NOBOX:NOTO:OTP:PDX1:PHOX2A:PHOX2B:PROP1:PRRX1:PRRX2:RAX:RAX2:SEBOX:SHOX…	CTAATTRV	1.96475	0
M06345_2.00:MEIS1:MEIS2:MEIS3:PKNOX1:PKNOX2:TGIF1:TGIF2:TGIF2LX:TGIF2LY	TGTCAAA	1.96431	8.68589e-07
M04083_2.00:MLX	KRTCACRTGKR	1.9591	0.0621475
M10500_2.00:EHF:ELF1:ELF2:ELF3:ELF4:ELF5:ETV6:ETV7:FEV	BTTCCTGC	1.9578	3.90865e-06
M06232_2.00:ALX1:ALX3:ALX4:ARX:BARHL1:BARHL2:BARX1:BARX2:BSX:DLX1:DLX2:DLX3:DLX4:DLX5:DLX6:DRGX:EMX1:EMX2:EN1:EN2:ESX1:EVX1:EVX2:GBX1:GBX2:GSX1:GSX2:HMX1:HMX2:HMX3:HOXA1:HOXA2:HOXA3:HOXA4:HOXA5:HOXB1:HOXB2:HOXB3:HOXB4:HOXB5:HOXC4:HOXC5:HOXD1:HOXD3:HOXD4:ISX:MEOX1:MEOX2:MIXL1:MNX1:MSX1:MSX2:NANOG:NANOGP8:NKX1-1:NKX1-2:PDX1:PHOX2A:PHOX2B:PROP1:PRRX1:PRRX2:RAX:RAX2:SEBOX:SHOX:SHOX2:UNCX:VAX1:VAX2:VE…	TTAATKA	1.95693	0.174717
M00739_2.00:RBPJ	NDTTCCCAY	1.95085	3.47436e-06
M09934_2.00:DBP	TTATGYAA	1.94694	3.04006e-06
M00066_2.00:RFX1:RFX2:RFX3:RFX4	NSGTTGCYAB	1.94173	0
M03781_2.00:CDX1:CDX2:CDX4:HOXA13:HOXC13	NTTTTATGACCY	0.406543	1.94173
M00679_2.00:CRX:DMBX1:DPRX:GSC:GSC2:OTX1:OTX2:PITX1:PITX2:PITX3:TPRX1	TTAATCCB	0.00170547	1.93999
M09153_2.00:CRX:DMBX1:DPRX:GSC:GSC2:OTX1:OTX2:PITX1:PITX2:PITX3:TPRX1	SYTAATCCCYT	0.270435	1.93695
M05154_2.00:ALX1:ALX3:ALX4:ARX:DRGX:EN1:EN2:ESX1:HESX1:ISX:LHX2:LHX3:LHX4:LHX6:LHX8:LHX9:LMX1A:LMX1B:MIXL1:NOBOX:OTP:PHOX2A:PHOX2B:PROP1:PRRX1:PRRX2:RAX:RAX2:SEBOX:SHOX:SHOX2:UNCX:VSX1:VSX2:ZFHX2	VNKTTAATTAN	1.93608	0
M05378_2.00:ALX1:ALX3:ALX4:ARX:BARHL1:BARHL2:BARX1:BARX2:BSX:DLX1:DLX2:DLX3:DLX4:DLX5:DLX6:DRGX:EMX1:EMX2:EN1:EN2:ESX1:EVX1:EVX2:GBX1:GBX2:GSX1:GSX2:HMX1:HMX2:HMX3:HOXA1:HOXA2:HOXA3:HOXA4:HOXA5:HOXB1:HOXB2:HOXB3:HOXB4:HOXB5:HOXC4:HOXC5:HOXD1:HOXD3:HOXD4:ISX:MEOX1:MEOX2:MIXL1:MNX1:MSX1:MSX2:NANOG:NANOGP8:NKX1-1:NKX1-2:PDX1:PHOX2A:PHOX2B:PROP1:PRRX1:PRRX2:RAX:RAX2:SEBOX:SHOX:SHOX2:UNCX:VAX1:VAX2:VE…	STAATTGS	1.93565	0.0154783
M10886_2.00:IRF4:IRF8	AAGTTTC	1.93522	0
M09021_2.00:RBPJ	TTTTCCCASGV	1.93087	0.0208592
M10168_2.00:GLI1:GLI2:GLI3	GTGGGTGGT	1.92653	0.00174586
M03187_2.00:HESX1:NOBOX	GHTAATTRRY	1.92566	0
M05841_2.00:JUN:JUNB:JUND	GATGACTCATM	1.92566	0
M03842_2.00:CRX:DMBX1:DPRX:GSC:GSC2:OTX1:OTX2:PITX1:PITX2:PITX3:TPRX1	VTAATCCM	0.000507256	1.92262
M09107_2.00:FOXO1:FOXO3:FOXO4:FOXO6	ARTAAACAA	0.00528102	1.92262
M09097_2.00:FOXO4	ARTAAACAA	0.00528102	1.92262
M00227_2.00:BCL6	NTAATTAATN	1.91784	0.00163555
M01721_2.00:MLX	NCACGTGMHH	1.13829	1.91698
M09583_2.00:ALX1:ALX3:ALX4:ARX:DRGX:EN1:EN2:ESX1:GBX1:GBX2:HESX1:ISX:MIXL1:MSX1:MSX2:NOBOX:OTP:PHOX2A:PHOX2B:PROP1:PRRX1:PRRX2:RAX:RAX2:SEBOX:SHOX:SHOX2:UNCX:VSX1:VSX2	CCCACGTGCT	1.91524	0
M03341_2.00:SRF	RCCATATATGGT	1.91307	0
M00473_2.00:HOXA13:HOXB13:HOXC13:HOXD13	WTTTAYDRG	0.375361	1.91263
M03780_2.00:CDX1:CDX2:CDX4:HOXA13:HOXC13	NTTTTATKGCYY	0.330411	1.91003
M03132_2.00:HOXA10:HOXA11:HOXA9:HOXB9:HOXC10:HOXC11:HOXC12:HOXC9:HOXD10:HOXD11:HOXD12:HOXD9	DTTTTATTRCY	0.0168246	1.90699
M08191_2.00:PRDM1	ACTTTCAC	1.90699	0.0230524
M04929_2.00:CRX:DMBX1:DPRX:GSC:GSC2:OTX1:OTX2:PITX1:PITX2:PITX3:TPRX1	BTAATCCN	0.000250154	1.90655
M05030_2.00:ALX1:ALX3:ALX4:ARX:BARHL1:BARHL2:BARX1:BARX2:BSX:DLX1:DLX2:DLX3:DLX4:DLX5:DLX6:DRGX:EMX1:EMX2:EN1:EN2:ESX1:EVX1:EVX2:GBX1:GBX2:GSX1:GSX2:HMX1:HMX2:HMX3:HOXA1:HOXA2:HOXA3:HOXA4:HOXA5:HOXB1:HOXB2:HOXB3:HOXB4:HOXB5:HOXC4:HOXC5:HOXD1:HOXD3:HOXD4:ISX:LHX2:LHX3:LHX4:LHX9:MEOX1:MIXL1:MNX1:MSX1:MSX2:NKX1-1:NKX1-2:NOBOX:NOTO:OTP:PDX1:PHOX2A:PHOX2B:PROP1:PRRX1:PRRX2:RAX:RAX2:SEBOX:SHOX:SHOX2:TL…	CTAATTAV	1.90438	0
M03788_2.00:ALX1:ALX3:ALX4:ARX:BARHL1:BARHL2:BARX1:BARX2:BSX:DLX1:DLX2:DLX3:DLX4:DLX5:DLX6:DRGX:EMX1:EMX2:EN1:EN2:ESX1:EVX1:EVX2:GBX1:GBX2:GSX1:GSX2:HMX1:HMX2:HMX3:HOXA1:HOXA2:HOXA3:HOXA4:HOXA5:HOXB1:HOXB2:HOXB3:HOXB4:HOXB5:HOXC4:HOXC5:HOXD1:HOXD3:HOXD4:ISX:MEOX1:MEOX2:MIXL1:MNX1:MSX1:MSX2:NANOG:NANOGP8:NKX1-1:NKX1-2:PDX1:PHOX2A:PHOX2B:PROP1:PRRX1:PRRX2:RAX:RAX2:SEBOX:SHOX:SHOX2:UNCX:VAX1:VAX2:VE…	NTAATTRN	1.90395	0.00354384
M09991_2.00:FOS:FOSB:FOSL1:FOSL2	ACTCACCA	1.8996	0.00421657
M00735_2.00:RBPJ	NNKTTCCCAY	1.89396	2.04118e-05
M02187_2.00:ALX1:ALX3:ALX4:ARX:BARHL1:BARX1:BARX2:BSX:DRGX:EMX1:EMX2:EN1:EN2:ESX1:EVX1:EVX2:GBX1:GBX2:HESX1:HMX2:HOXA2:HOXB2:HOXC4:ISX:LBX1:LBX2:LHX2:LHX3:LHX4:LHX9:LMX1A:LMX1B:MEOX1:MEOX2:MIXL1:MNX1:MSX1:MSX2:NKX1-1:NKX1-2:OTP:PDX1:PHOX2A:PHOX2B:PROP1:PRRX1:PRRX2:RAX:RAX2:SEBOX:SHOX:SHOX2:UNCX:VENTX:VSX1:VSX2	NNTAATTANN	1.88875	0
M09539_2.00:ELF1:ELF2:ELF4:ELK1:ELK3:ELK4:ERF:ERG:ETS1:ETS2:ETV1:ETV2:ETV3:ETV3L:ETV4:ETV5:FEV:FLI1:GABPA	DCCGGAARYN	1.88831	0.00152828
M05104_2.00:HOXA10:HOXA11:HOXA5:HOXA6:HOXA7:HOXA9:HOXB5:HOXB6:HOXB8:HOXB9:HOXC10:HOXC11:HOXC5:HOXC6:HOXC8:HOXC9:HOXD10:HOXD11:HOXD8:HOXD9	DTTTTATTGC	0.251239	1.88788
M10826_2.00:POU2F1	HKVAATATGCAAATTTSNN	1.88658	0
M07494_2.00:RFX1:RFX2:RFX3:RFX4	SGTTGCYA	1.88484	0
M08601_2.00:RFX1:RFX2:RFX3:RFX4	GGTTGCYA	1.88484	0
M06236_2.00:ALX1:ALX3:ALX4:ARX:BARX1:BARX2:BSX:DLX1:DLX2:DLX3:DLX4:DLX5:DLX6:DRGX:EMX1:EMX2:EN1:EN2:ESX1:EVX1:EVX2:GBX1:GBX2:GSX1:GSX2:HESX1:HMX1:HMX3:HOXA1:HOXA2:HOXA3:HOXA4:HOXA5:HOXB1:HOXB2:HOXB3:HOXB4:HOXB5:HOXC4:HOXC5:HOXD1:HOXD3:HOXD4:ISX:LHX2:LHX3:LHX4:LHX6:LHX8:LHX9:LMX1A:LMX1B:MEOX1:MIXL1:MNX1:MSX1:MSX2:NKX1-1:NKX1-2:NOBOX:NOTO:OTP:PDX1:PHOX2A:PHOX2B:PROP1:PRRX1:PRRX2:RAX:RAX2:SEBOX:SHOX…	GYTAATTR	1.8818	0.00118258
M03281_2.00:ARX:BARHL1:BARHL2:BARX1:BARX2:BSX:DLX1:DLX2:DLX3:DLX4:DLX5:DLX6:EMX2:EN1:EN2:GBX1:GBX2:GSX1:GSX2:HOXA1:HOXA2:HOXA3:HOXB1:HOXB2:HOXB3:HOXD1:HOXD3:ISX:LHX1:LHX5:MEOX1:MNX1:MSX1:MSX2:NANOG:NANOGP8:NKX1-1:NKX1-2:PDX1:PHOX2A:PHOX2B:PROP1:SHOX:SHOX2:UNCX:VAX1:VAX2:VSX2	NTAATTRN	1.8805	0
M06477_2.00:ALX1:ALX3:ALX4:ARX:BARX1:BARX2:BSX:DLX1:DLX2:DLX3:DLX4:DLX5:DLX6:DRGX:EMX1:EMX2:EN1:EN2:ESX1:EVX1:EVX2:GBX1:GBX2:GSX1:GSX2:HESX1:HOXA2:HOXA3:HOXB2:HOXB3:HOXD3:ISX:LBX1:LBX2:LHX1:LHX2:LHX3:LHX4:LHX5:LHX6:LHX8:LHX9:LMX1A:LMX1B:MEOX1:MIXL1:MNX1:MSX1:MSX2:NKX1-1:NKX1-2:NOBOX:NOTO:OTP:PDX1:PHOX2A:PHOX2B:PROP1:PRRX1:PRRX2:RAX:RAX2:SEBOX:SHOX:SHOX2:UNCX:VAX1:VAX2:VSX1:VSX2:ZFHX2:ZFHX3	TAATTAA	1.87528	0
M06531_2.00:ALX1:ALX3:ALX4:ARX:BARX1:BARX2:BSX:DLX2:DLX3:DRGX:EMX1:EMX2:EN1:EN2:ESX1:EVX1:EVX2:GBX1:GBX2:GSX1:GSX2:HESX1:HOXA2:HOXA3:HOXB2:HOXB3:HOXD3:ISX:LBX1:LBX2:LHX1:LHX2:LHX3:LHX4:LHX5:LHX6:LHX8:LHX9:LMX1A:LMX1B:MEOX1:MIXL1:MNX1:MSX1:MSX2:NKX1-1:NKX1-2:NOBOX:NOTO:OTP:PDX1:PHOX2A:PHOX2B:PROP1:PRRX1:PRRX2:RAX:RAX2:SEBOX:SHOX:SHOX2:UNCX:VAX1:VAX2:VSX1:VSX2:ZFHX2	TAATTAA	1.87528	0
M06212_2.00:ALX1:ALX3:ALX4:ARX:BARX1:BARX2:BSX:DLX1:DLX2:DLX3:DLX4:DLX5:DLX6:DRGX:EMX1:EMX2:EN1:EN2:ESX1:EVX1:EVX2:GBX1:GBX2:GSX1:GSX2:HESX1:HOXA2:HOXA3:HOXB2:HOXB3:HOXD3:ISX:LBX1:LBX2:LHX1:LHX2:LHX3:LHX4:LHX5:LHX6:LHX8:LHX9:LMX1A:LMX1B:MEOX1:MIXL1:MNX1:MSX1:MSX2:NKX1-1:NKX1-2:NOBOX:NOTO:OTP:PDX1:PHOX2A:PHOX2B:PROP1:PRRX1:PRRX2:RAX:RAX2:SEBOX:SHOX:SHOX2:UNCX:VAX1:VAX2:VSX1:VSX2:ZFHX2:ZFHX3	TAATTAA	1.87528	0
M06337_2.00:ALX1:ALX3:ALX4:ARX:BARX1:BARX2:BSX:DLX2:DLX3:DRGX:EMX1:EMX2:EN1:EN2:ESX1:EVX1:EVX2:GBX1:GBX2:GSX1:GSX2:HESX1:HOXA2:HOXA3:HOXB2:HOXB3:HOXD3:ISX:LBX1:LBX2:LHX1:LHX2:LHX3:LHX4:LHX5:LHX6:LHX8:LHX9:LMX1A:LMX1B:MEOX1:MIXL1:MNX1:MSX1:MSX2:NKX1-1:NKX1-2:NOBOX:NOTO:OTP:PDX1:PHOX2A:PHOX2B:PROP1:PRRX1:PRRX2:RAX:RAX2:SEBOX:SHOX:SHOX2:UNCX:VAX1:VAX2:VSX1:VSX2:ZFHX2	TAATTAA	1.87528	0
M05054_2.00:BARX1:BARX2:BSX:EMX1:EMX2:EN1:EN2:EVX1:EVX2:GBX1:GBX2:GSX1:GSX2:HMX1:HMX2:HMX3:HOXA1:HOXA2:HOXA3:HOXA4:HOXA5:HOXA6:HOXA7:HOXA9:HOXB1:HOXB2:HOXB3:HOXB4:HOXB5:HOXB6:HOXB7:HOXB8:HOXB9:HOXC4:HOXC5:HOXC6:HOXC8:HOXC9:HOXD1:HOXD3:HOXD4:HOXD8:HOXD9:ISX:MEOX1:MEOX2:MNX1:NKX1-1:NKX1-2:NOTO:OTP:PDX1:VAX1:VAX2:VENTX	STAATTAS	1.87268	0
M11096_2.00:AR:NR3C1:NR3C2:PGR	GKGNNDRGNACDDKNTGTTCTDGKKDN	1.87007	0
M03128_2.00:ALX1:ALX3:ALX4:ARX:BARHL1:BARHL2:BARX1:BARX2:BSX:DLX1:DLX2:DLX3:DLX4:DLX5:DLX6:DRGX:EMX1:EMX2:EN1:EN2:ESX1:EVX1:EVX2:GBX1:GBX2:GSX1:GSX2:HESX1:HMX1:HMX2:HMX3:HOXA1:HOXA2:HOXA3:HOXB1:HOXB2:HOXB3:HOXD1:HOXD3:ISX:LBX1:LBX2:LHX1:LHX2:LHX3:LHX4:LHX5:LHX9:MEOX1:MEOX2:MIXL1:MNX1:MSX1:MSX2:NANOG:NANOGP8:NKX1-1:NKX1-2:NOBOX:OTP:PDX1:PHOX2A:PHOX2B:PROP1:PRRX1:PRRX2:RAX:RAX2:SEBOX:SHOX:SHOX2:UNC…	BTAATTGG	1.86964	0
M01272_2.00:ZZZ3	TGAATCCATYN	0.164728	1.86833
M04547_2.00:ZBTB26	NTTTTCTRGATH	0.011461	1.86703
M03271_2.00:BARHL1:BARHL2:BARX1:BARX2:BSX:DLX2:DLX3:EMX1:EMX2:ESX1:EVX1:EVX2:GBX1:GBX2:HESX1:HMX1:HMX2:HMX3:HOXA1:HOXA2:HOXA3:HOXA4:HOXA5:HOXB1:HOXB2:HOXB3:HOXB4:HOXB5:HOXC4:HOXC5:HOXD1:HOXD12:HOXD3:HOXD4:LBX1:LBX2:MEOX1:MEOX2:MNX1:MSX1:MSX2:NANOG:NANOGP8:NKX1-1:NKX1-2:PDX1:RAX:RAX2:TLX1:TLX3:VENTX	NTAATTAN	1.86616	0.000369585
M05269_2.00:ALX1:ALX3:ALX4:ARX:BARHL1:BARHL2:BARX1:BARX2:BSX:DLX1:DLX2:DLX3:DLX4:DLX5:DLX6:DRGX:EMX1:EMX2:EN1:EN2:ESX1:EVX1:EVX2:GBX1:GBX2:GSX1:GSX2:HESX1:HMX1:HMX2:HMX3:HOXA1:HOXA2:HOXA3:HOXA4:HOXA5:HOXB1:HOXB2:HOXB3:HOXB4:HOXB5:HOXC4:HOXC5:HOXD1:HOXD3:HOXD4:ISX:LBX1:LBX2:LHX2:LHX3:LHX4:LHX9:MEOX1:MEOX2:MIXL1:MNX1:MSX1:MSX2:NANOG:NANOGP8:NKX1-1:NKX1-2:NOBOX:NOTO:OTP:PDX1:PHOX2A:PHOX2B:PROP1:PRRX…	NTAATTGS	1.86616	0
M07545_2.00:TEAD4	NYKANRAATGTC	1.86486	0.000882921
M06455_2.00:TEAD4	NYKANRAATGTC	1.86486	0.000882921
M04081_2.00:MLX	TCACRTGM	1.86399	1.53176
M08418_2.00:GATA1:GATA2:GATA3:GATA4:GATA5:GATA6	TATCGATAGYY	1.86095	0
M05117_2.00:HOXA10:HOXA11:HOXA6:HOXA9:HOXB6:HOXB8:HOXB9:HOXC10:HOXC11:HOXC12:HOXC6:HOXC8:HOXC9:HOXD10:HOXD11:HOXD12:HOXD8:HOXD9	GGTAATAAAAH	0.113003	1.86052
M05145_2.00:ALX1:ALX3:ALX4:ARX:BARHL1:BARHL2:BARX1:BARX2:BSX:DLX2:DRGX:EMX1:EMX2:EN1:EN2:ESX1:EVX1:EVX2:GBX1:GBX2:GSX1:GSX2:HESX1:HMX1:HMX2:HMX3:HOXA1:HOXA2:HOXA3:HOXA4:HOXA5:HOXB1:HOXB2:HOXB3:HOXB4:HOXB5:HOXC4:HOXC5:HOXD3:HOXD4:LHX2:LHX3:LHX4:LHX9:MEOX1:MEOX2:MIXL1:MNX1:MSX1:MSX2:NKX1-1:NKX1-2:NOTO:OTP:PDX1:PHOX2A:PHOX2B:PROP1:PRRX1:PRRX2:RAX:RAX2:SEBOX:SHOX:SHOX2:TLX1:TLX2:TLX3:UNCX:VAX1:VAX2:V…	CTAATTAS	1.85835	0
M00440_2.00:CRX:DMBX1:DPRX:GSC:GSC2:OTX1:OTX2:PITX1:PITX2:PITX3:TPRX1	YTAATCCY	0.00391212	1.85835
M00756_2.00:NHLH1:NHLH2	NGCAGCTGTN	1.48833	1.854
M08223_2.00:ESR1:ESR2:HNF4A:HNF4G:NR1D1:NR1D2:NR1H2:NR1H3:NR1H4:NR2C1:NR2C2:NR2F1:NR2F2:NR2F6:NR4A1:NR4A2:NR4A3:NR5A2:NR6A1:PPARA:PPARD:PPARG:RARA:RARB:RARG:RORA:RORB:RORC:RXRA:RXRB:RXRG:THRA:THRB	AAAGGTCA	0.0129854	1.85227
M09837_2.00:MAX	CCRGCCACGTGC	1.85183	0
M05832_2.00:MAX	CACGTG	1.84792	1.5348
M11257_2.00:RUNX1:RUNX2:RUNX3	ACCACAAA	1.84749	1.73718e-05
M01490_2.00:EHF:ELF1:ELF2:ELF3:ELF4:ELF5:ETV6:ETV7:SPI1:SPIC	ANVMGGAAGT	1.84705	4.34294e-07
M05399_2.00:HOXA10:HOXA11:HOXA6:HOXA9:HOXB6:HOXB8:HOXB9:HOXC10:HOXC11:HOXC12:HOXC6:HOXC8:HOXC9:HOXD10:HOXD11:HOXD12:HOXD8:HOXD9	GTTTTATKRCC	0.454272	1.84401
M09572_2.00:CDX1:CDX2:CDX4	DTTTTATKRC	0.138974	1.84228
M03866_2.00:ALX1:ALX3:ALX4:ARX:BARX1:BARX2:BSX:DLX2:DLX3:DRGX:EMX1:EMX2:EN1:EN2:ESX1:EVX1:EVX2:GBX1:GBX2:GSX1:GSX2:HESX1:HOXA2:HOXA3:HOXB2:HOXB3:HOXD3:ISX:LBX1:LBX2:LHX1:LHX2:LHX3:LHX4:LHX5:LHX6:LHX8:LHX9:LMX1A:LMX1B:MEOX1:MIXL1:MNX1:MSX1:MSX2:NKX1-1:NKX1-2:NOBOX:NOTO:OTP:PDX1:PHOX2A:PHOX2B:PROP1:PRRX1:PRRX2:RAX:RAX2:SEBOX:SHOX:SHOX2:UNCX:VAX1:VAX2:VSX1:VSX2:ZFHX2	YTAATTRG	1.83533	0
M05064_2.00:ALX1:ALX3:ALX4:ARX:DRGX:EMX1:EMX2:EN1:EN2:ESX1:GBX1:GBX2:GSX1:GSX2:HESX1:HOXA2:HOXA3:HOXB2:HOXB3:HOXD3:ISX:LHX1:LHX2:LHX3:LHX4:LHX5:LHX6:LHX8:LHX9:LMX1A:LMX1B:MIXL1:MNX1:MSX1:MSX2:NOBOX:NOTO:OTP:PDX1:PHOX2A:PHOX2B:PROP1:PRRX1:PRRX2:RAX:RAX2:SEBOX:SHOX:SHOX2:UNCX:VAX1:VAX2:VSX1:VSX2:ZFHX2	BTAATTAV	1.83272	0
M01493_2.00:ELF1:ELF2:ELF4:ELK1:ELK3:ELK4:ERF:ERG:ETS1:ETS2:ETV1:ETV2:ETV3:ETV3L:ETV4:ETV5:FEV:FLI1:GABPA	NRCCGGAART	1.83229	0.0024859
M04207_2.00:ASCL1:ASCL2	VGCAGCTGCB	0.416749	1.82838
M00122_2.00:MAX	NNCACGTGB	1.82664	0.819948
M06289_2.00:BARHL1:BARHL2:EMX1:EMX2:HMX1:HMX2:HMX3:HOXA4:HOXB4:HOXC4:HOXD4:LBX2:NKX1-1:NKX1-2:TLX1:TLX2:TLX3:VAX1:VAX2:VENTX	GTTAATTR	0.292845	1.8236
M09570_2.00:ALX1:ALX3:ALX4:ARX:DRGX:EMX1:EMX2:EN1:EN2:ESX1:GBX1:GBX2:GSX1:GSX2:HESX1:HOXA2:HOXA3:HOXB2:HOXB3:HOXD3:ISX:LHX1:LHX2:LHX3:LHX4:LHX5:LHX6:LHX8:LHX9:LMX1A:LMX1B:MIXL1:MNX1:MSX1:MSX2:NOBOX:NOTO:OTP:PDX1:PHOX2A:PHOX2B:PROP1:PRRX1:PRRX2:RAX:RAX2:SEBOX:SHOX:SHOX2:UNCX:VAX1:VAX2:VSX1:VSX2:ZFHX2	ADBTAATTAR	1.82187	0
M05893_2.00:SOX1:SOX10:SOX11:SOX12:SOX13:SOX14:SOX15:SOX17:SOX18:SOX2:SOX21:SOX3:SOX30:SOX4:SOX5:SOX6:SOX7:SOX8:SOX9:SRY	CYATTGTTTT	0.00128464	1.82187
M05761_2.00:SOX1:SOX10:SOX11:SOX12:SOX13:SOX14:SOX15:SOX17:SOX18:SOX2:SOX21:SOX3:SOX30:SOX4:SOX5:SOX6:SOX7:SOX8:SOX9:SRY	AACAATGGNNCCATTGTT	0	1.821
M05183_2.00:CRX:DLX1:DLX2:DLX4:DLX5:EMX1:LHX2:LHX9:PITX1:PITX2:VAX1:VSX1	STAATTRV	1.81752	0.00813868
M04287_2.00:ATF3:JDP2	GATGASTCATC	1.81665	0
M01716_2.00:MNT	NCACGTGNN	1.55912	1.81405
M03146_2.00:CRX:DMBX1:DPRX:GSC:GSC2:OTX1:OTX2:PITX1:PITX2:PITX3:TPRX1	VCTAATCCSY	0.0511599	1.81188
M08262_2.00:ZNF669	GTCATCR	1.04882	1.81101
M05090_2.00:ALX1:ALX3:ALX4:ARX:BARHL1:BARHL2:BARX1:BARX2:BSX:DRGX:EMX1:EMX2:EN1:EN2:ESX1:EVX1:EVX2:GBX1:GBX2:GSX1:GSX2:HESX1:HOXA2:HOXA3:HOXB2:HOXB3:HOXD3:ISX:LBX1:LBX2:LHX1:LHX2:LHX3:LHX4:LHX5:LHX6:LHX8:LHX9:LMX1A:LMX1B:MEOX1:MEOX2:MIXL1:MNX1:MSX1:MSX2:NKX1-1:NKX1-2:NOBOX:NOTO:OTP:PDX1:PHOX2A:PHOX2B:PROP1:PRRX1:PRRX2:RAX:RAX2:SEBOX:SHOX:SHOX2:UNCX:VAX1:VAX2:VSX1:VSX2:ZFHX2	NTAATTRR	1.81014	0
M05087_2.00:ALX1:ALX3:ALX4:ARX:BARHL1:BARHL2:BARX1:BARX2:BSX:DRGX:EMX1:EMX2:EN1:EN2:ESX1:EVX1:EVX2:GBX1:GBX2:GSX1:GSX2:HESX1:HOXA2:HOXA3:HOXB2:HOXB3:HOXD3:ISX:LBX1:LBX2:LHX1:LHX2:LHX3:LHX4:LHX5:LHX6:LHX8:LHX9:LMX1A:LMX1B:MEOX1:MEOX2:MIXL1:MNX1:MSX1:MSX2:NKX1-1:NKX1-2:NOBOX:NOTO:OTP:PDX1:PHOX2A:PHOX2B:PROP1:PRRX1:PRRX2:RAX:RAX2:SEBOX:SHOX:SHOX2:UNCX:VAX1:VAX2:VSX1:VSX2:ZFHX2	STAATTRG	1.79885	0.0611052
M03815_2.00:ALX1:ALX3:ALX4:ARX:BARHL1:BARHL2:DRGX:ESX1:EVX1:EVX2:GBX1:GBX2:HESX1:LBX1:LBX2:MEOX1:MEOX2:MIXL1:MSX1:MSX2:PHOX2A:PHOX2B:PROP1:PRRX1:PRRX2:RAX:RAX2:SHOX:SHOX2:TLX1:TLX3:UNCX:VSX1:VSX2	NTAATTAG	0.687488	1.79798
M02719_2.00:SOX1:SOX10:SOX11:SOX12:SOX13:SOX14:SOX15:SOX17:SOX18:SOX2:SOX21:SOX3:SOX30:SOX4:SOX5:SOX6:SOX7:SOX8:SOX9:SRY	WAACAAT	0.0162079	1.79494
M05048_2.00:HOXA10:HOXA4:HOXA5:HOXA6:HOXA7:HOXA9:HOXB4:HOXB5:HOXB6:HOXB7:HOXB8:HOXB9:HOXC10:HOXC4:HOXC5:HOXC6:HOXC8:HOXC9:HOXD10:HOXD4:HOXD8:HOXD9:MNX1:PDX1	KTAATKRC	1.79277	0.0448192
M01735_2.00:CLOCK	NVCACGTGBN	1.0675	1.79233
M05871_2.00:ALX1:ALX3:ALX4:ARX:BARX1:BARX2:BSX:DLX1:DLX2:DLX3:DLX4:DLX5:DLX6:DRGX:EMX1:EMX2:EN1:EN2:ESX1:EVX1:EVX2:GBX1:GBX2:GSX1:GSX2:HESX1:HMX1:HMX3:HOXA1:HOXA2:HOXA3:HOXA4:HOXA5:HOXB1:HOXB2:HOXB3:HOXB4:HOXB5:HOXC4:HOXC5:HOXD1:HOXD3:HOXD4:ISX:LHX2:LHX3:LHX4:LHX6:LHX8:LHX9:LMX1A:LMX1B:MEOX1:MIXL1:MNX1:MSX1:MSX2:NKX1-1:NKX1-2:NOBOX:NOTO:OTP:PDX1:PHOX2A:PHOX2B:PROP1:PRRX1:PRRX2:RAX:RAX2:SEBOX:SHOX…	RYTAATTA	1.7919	0
M09640_2.00:SOX1:SOX10:SOX11:SOX12:SOX13:SOX14:SOX15:SOX17:SOX18:SOX2:SOX21:SOX3:SOX30:SOX4:SOX5:SOX6:SOX7:SOX8:SOX9:SRY	CCATTGTTNY	4.34294e-07	1.79146
M03811_2.00:ARX:BARHL1:BARHL2:BARX1:BARX2:BSX:DLX1:DLX2:DLX3:DLX4:DLX5:DLX6:DRGX:EMX1:EMX2:ESX1:EVX1:EVX2:GBX1:GBX2:HMX1:HMX2:HMX3:HOXA2:HOXB2:LBX1:LBX2:MEOX1:MEOX2:MNX1:MSX1:MSX2:NANOG:NANOGP8:NKX1-1:NKX1-2:PDX1:RAX:RAX2:TLX1:TLX2:TLX3:UNCX:VAX1:VAX2:VSX1:VSX2	GCTAATTGS	1.79103	0.0632333
M00139_2.00:ZNF281	CCWCCCCCMH	1.79016	0.0774347
M08108_2.00:TFDP1:TFDP2:TFDP3	SSGCGGGAAVN	1.78799	0
M10529_2.00:FOXC1:FOXC2:FOXD1:FOXD2:FOXD3:FOXD4:FOXD4L1:FOXD4L3:FOXD4L4:FOXD4L5:FOXD4L6:FOXE1:FOXE3:FOXF1:FOXF2:FOXI1:FOXL1:FOXL2:FOXS1	ATGTTTAT	0.126163	1.78712
M10461_2.00:EBF1:EBF2:EBF3:EBF4	KTCCCTTGGGA	1.78625	0.358293
M02836_2.00:ATF3:JDP2	ATGASTCAT	1.78408	0
M02838_2.00:ATF3:JDP2	ATGACTCAT	1.78408	0
M02861_2.00:ATF3:JDP2	ATGACTCAT	1.78408	0
M11166_2.00:AR:NR3C1:NR3C2:PGR	WGAGCAMRN	1.78278	0.0138887
M05102_2.00:ALX1:ALX3:ALX4:ARX:BARX1:BARX2:BSX:DLX1:DLX2:DLX3:DLX4:DLX5:DLX6:DRGX:EMX1:EMX2:EN1:EN2:ESX1:EVX1:EVX2:GBX1:GBX2:GSX1:GSX2:HMX1:HMX3:HOXA1:HOXA2:HOXA3:HOXA4:HOXA5:HOXA7:HOXB1:HOXB2:HOXB3:HOXB4:HOXB5:HOXB7:HOXC4:HOXC5:HOXD1:HOXD3:HOXD4:ISX:LHX3:LHX4:MEOX1:MEOX2:MIXL1:MNX1:MSX1:MSX2:NANOG:NANOGP8:NKX1-1:NKX1-2:NOTO:OTP:PDX1:PHOX2A:PHOX2B:PROP1:PRRX1:PRRX2:RAX:RAX2:SEBOX:SHOX:SHOX2:UNCX:…	YTAATGAC	1.30245	1.77887
M04912_2.00:HOXA10:HOXA5:HOXA6:HOXA7:HOXA9:HOXB5:HOXB6:HOXB7:HOXB8:HOXB9:HOXC10:HOXC5:HOXC6:HOXC8:HOXC9:HOXD10:HOXD8:HOXD9	GTAATTAC	1.77844	0
M08365_2.00:ZSCAN30	GCCWGCRGCCHBCMS	0.801708	1.778
M03895_2.00:PAX3:PAX7	NAATCRATTN	0.080301	1.7754
M09644_2.00:STAT6	TTCCKNAGAA	1.77453	0
M02258_2.00:IRF9	ADCGAAACY	1.77366	0.0886829
M11301_2.00:SOX1:SOX10:SOX11:SOX12:SOX13:SOX14:SOX15:SOX17:SOX18:SOX2:SOX21:SOX3:SOX30:SOX4:SOX5:SOX6:SOX7:SOX8:SOX9:SRY	ACAAAGARYTC	0.0312431	1.77366
M07829_2.00:JUN:JUNB:JUND	NKRTGACTCATBCYY	1.77322	0
M06248_2.00:HOXA3:HOXA4:HOXA5:HOXA6:HOXA7:HOXB3:HOXB4:HOXB5:HOXB6:HOXB7:HOXB8:HOXC4:HOXC5:HOXC6:HOXC8:HOXD3:HOXD4:HOXD8:PDX1	TAATTGNC	1.77279	0.0288632
M03190_2.00:ALX1:ALX3:ALX4:ARX:BARX1:BARX2:BSX:DLX1:DLX2:DLX3:DLX4:DLX5:DLX6:DRGX:EMX1:EMX2:EN1:EN2:ESX1:EVX1:EVX2:GBX1:GBX2:GSX1:GSX2:HESX1:HMX1:HMX3:HOXA1:HOXA2:HOXA3:HOXA4:HOXA5:HOXB1:HOXB2:HOXB3:HOXB4:HOXB5:HOXC4:HOXC5:HOXD1:HOXD3:HOXD4:ISX:LHX2:LHX3:LHX4:LHX6:LHX8:LHX9:LMX1A:LMX1B:MEOX1:MIXL1:MNX1:MSX1:MSX2:NKX1-1:NKX1-2:NOBOX:NOTO:OTP:PDX1:PHOX2A:PHOX2B:PROP1:PRRX1:PRRX2:RAX:RAX2:SEBOX:SHOX…	SSTAATTGGB	1.77149	0.00301618
M04197_2.00:BHLHA15	AACAGCTGTT	0.0629727	1.76932
M00329_2.00:BARX1:BARX2:BSX:EMX1:EMX2:EN1:EN2:EVX1:EVX2:GBX1:GBX2:GSX1:GSX2:HMX1:HMX2:HMX3:HOXA1:HOXA2:HOXA3:HOXA4:HOXA5:HOXA7:HOXB1:HOXB2:HOXB3:HOXB4:HOXB5:HOXB7:HOXC4:HOXC5:HOXD1:HOXD3:HOXD4:MEOX1:MEOX2:MNX1:NKX1-1:NKX1-2:PDX1:TLX2:VAX1:VAX2:VENTX	TTAATKANN	1.76801	2.17147e-06
M05894_2.00:SOX1:SOX10:SOX11:SOX12:SOX13:SOX14:SOX15:SOX17:SOX18:SOX2:SOX21:SOX3:SOX30:SOX4:SOX5:SOX6:SOX7:SOX8:SOX9:SRY	WAACAATRGN	0.0330324	1.76671
M11287_2.00:SMAD1:SMAD3:SMAD5:SMAD9	BGGCAGACA	1.76541	0.000100322
M05274_2.00:BARX1:BARX2:BSX:EMX1:EMX2:EN1:EN2:EVX1:EVX2:GBX1:GBX2:GSX1:GSX2:HMX1:HMX2:HMX3:HOXA1:HOXA2:HOXA3:HOXA4:HOXA5:HOXA6:HOXA7:HOXB1:HOXB2:HOXB3:HOXB4:HOXB5:HOXB6:HOXB7:HOXB8:HOXC4:HOXC5:HOXC6:HOXD1:HOXD3:HOXD4:HOXD8:ISX:MEOX1:MEOX2:MNX1:NKX1-1:NKX1-2:NOTO:OTP:PDX1:TLX2:VAX1:VAX2:VENTX	STAATKRV	1.7628	0.000168941
M06087_2.00:SCRT1:SCRT2	ACCACCTGTTGMA	0	1.76237
M04679_2.00:CUX1:CUX2	YRATCGATAN	1.75759	0.0700083
M06378_2.00:NKX2-1:NKX2-2:NKX2-3:NKX2-4:NKX2-5:NKX2-6:NKX2-8	GCTCAAGTGC	1.75672	0
M06530_2.00:SIX1:SIX2:SIX4:SIX5	TGAYAC	1.75455	0
M05007_2.00:ARX:BARHL1:BARHL2:BARX1:BARX2:BSX:DLX1:DLX2:DLX3:DLX4:DLX5:DLX6:EN1:EN2:GBX1:GBX2:GSX1:GSX2:HOXA1:HOXA2:HOXA3:HOXB1:HOXB2:HOXB3:HOXD1:HOXD3:ISX:LHX1:LHX5:MEOX1:MNX1:MSX1:MSX2:NANOG:NANOGP8:NKX1-1:NKX1-2:PDX1:PROP1:SHOX:SHOX2:UNCX:VAX1:VAX2:VSX2	RTAATTAC	1.75281	0
M09155_2.00:PBX3	TGABTGACAGS	1.75064	0
M05051_2.00:BARX1:BARX2:BSX:EMX1:EMX2:EN1:EN2:EVX1:EVX2:GBX1:GBX2:GSX1:GSX2:HMX1:HMX2:HMX3:HOXA1:HOXA2:HOXA3:HOXA4:HOXA5:HOXA6:HOXA7:HOXA9:HOXB1:HOXB2:HOXB3:HOXB4:HOXB5:HOXB6:HOXB7:HOXB8:HOXB9:HOXC4:HOXC5:HOXC6:HOXC8:HOXC9:HOXD1:HOXD3:HOXD4:HOXD8:HOXD9:ISX:MEOX1:MEOX2:MNX1:NKX1-1:NKX1-2:NOTO:OTP:PDX1:VAX1:VAX2:VENTX	BTAATTRC	1.7489	0.00360464
M00738_2.00:RBPJ	KTTCCCAY	1.74847	3.90865e-06
M08038_2.00:RELA	YYCTTCCTCCCYCCBCYTCYCCWBYCCTSY	0	1.74717
M05898_2.00:SOX1:SOX10:SOX11:SOX12:SOX13:SOX14:SOX15:SOX17:SOX18:SOX2:SOX21:SOX3:SOX30:SOX4:SOX5:SOX6:SOX7:SOX8:SOX9:SRY	AACAATRG	0.00070486	1.7463
M04136_2.00:ASCL1:ASCL2	RGCAGCTGCH	0.472078	1.74456
M04921_2.00:CRX:DMBX1:DPRX:GSC:GSC2:OTX1:OTX2:PITX1:PITX2:PITX3:TPRX1	CTAATCCB	0.00312041	1.74413
M02737_2.00:FOXC2:FOXD1:FOXD2:FOXD3:FOXG1:FOXI1:FOXI2:FOXI3:FOXJ2:FOXJ3:FOXK1:FOXK2:FOXP1:FOXP3	ATAAACAA	0.0329803	1.74239
M06523_2.00:ALX1:ALX3:ALX4:ARX:BARX1:BARX2:BSX:DLX1:DLX2:DLX3:DLX4:DLX5:DLX6:DRGX:EMX1:EMX2:EN1:EN2:ESX1:EVX1:EVX2:GBX1:GBX2:GSX1:GSX2:HESX1:HOXA1:HOXA2:HOXA3:HOXB1:HOXB2:HOXB3:HOXD3:ISX:LBX1:LBX2:LHX1:LHX2:LHX3:LHX4:LHX5:LHX6:LHX8:LHX9:LMX1A:LMX1B:MEOX1:MIXL1:MNX1:MSX1:MSX2:NKX1-1:NKX1-2:NOBOX:NOTO:OTP:PDX1:PHOX2A:PHOX2B:PROP1:PRRX1:PRRX2:RAX:RAX2:SEBOX:SHOX:SHOX2:UNCX:VAX1:VAX2:VSX1:VSX2:ZFHX2:…	TTAATTG	1.74065	0
M00352_2.00:PAX3:PAX7	GHTAATTG	1.73892	0
M05144_2.00:ALX1:ALX3:ALX4:ARX:BARHL1:BARHL2:BARX1:BARX2:BSX:DRGX:EMX1:EMX2:EN1:EN2:ESX1:EVX1:EVX2:GBX1:GBX2:GSX1:GSX2:HESX1:HOXA2:HOXA3:HOXB2:HOXB3:HOXD3:ISX:LBX1:LBX2:LHX1:LHX2:LHX3:LHX4:LHX5:LHX6:LHX8:LHX9:LMX1A:LMX1B:MEOX1:MEOX2:MIXL1:MNX1:MSX1:MSX2:NKX1-1:NKX1-2:NOBOX:NOTO:OTP:PDX1:PHOX2A:PHOX2B:PROP1:PRRX1:PRRX2:RAX:RAX2:SEBOX:SHOX:SHOX2:UNCX:VAX1:VAX2:VSX1:VSX2:ZFHX2	CTAATTAN	1.73805	0
M00219_2.00:ZNF200	DGTMTCCNNN	1.73718	3.25721e-05
M01477_2.00:ELF1:ELF2:ELF4:ELK1:ELK3:ELK4:ERF:ERG:ETS1:ETS2:ETV1:ETV2:ETV3:ETV3L:ETV4:ETV5:FEV:FLI1:GABPA	NRBCGGAARY	1.73501	1.4766e-05
M09846_2.00:MYCN	YMCCACGTGYMN	1.73414	0.0235692
M07814_2.00:JUN:JUNB:JUND	DMTGASTCATWTYGARANT	1.73327	0
M02797_2.00:NHLH1:NHLH2	MGCAGCTGCG	1.73153	0.151308
M11187_2.00:ESR1:ESR2:NR1D1:NR1D2:NR1H2:NR1H3:NR1H4:NR2C1:NR2C2:NR2F1:NR2F2:NR2F6:NR4A1:NR4A2:NR4A3:NR5A1:NR5A2:NR6A1:PPARA:PPARD:PPARG:RARA:RARB:RARG:RORA:RORB:RORC:RXRA:RXRB:RXRG:THRA:THRB	TGACCYA	0.357033	1.72589
M03112_2.00:ARX:BARHL1:BARHL2:BARX1:BARX2:BSX:DLX1:DLX2:DLX3:DLX4:DLX5:DLX6:EN1:EN2:GBX1:GBX2:GSX1:GSX2:HOXA1:HOXA2:HOXA3:HOXB1:HOXB2:HOXB3:HOXD1:HOXD3:ISX:LHX1:LHX5:MEOX1:MNX1:MSX1:MSX2:NANOG:NANOGP8:NKX1-1:NKX1-2:PDX1:PROP1:SHOX:SHOX2:UNCX:VAX1:VAX2:VSX2	NTAATTRB	1.72502	0.257623
M01504_2.00:DLX3	NTAATTRN	1.72328	0.00023669
M05237_2.00:ALX1:ALX3:ALX4:ARX:BARX1:BARX2:BSX:DLX1:DLX2:DLX3:DLX4:DLX5:DLX6:DRGX:EMX1:EMX2:EN1:EN2:ESX1:EVX1:EVX2:GBX1:GBX2:GSX1:GSX2:HESX1:HMX1:HMX3:HOXA1:HOXA2:HOXA3:HOXA4:HOXA5:HOXB1:HOXB2:HOXB3:HOXB4:HOXB5:HOXC4:HOXC5:HOXD1:HOXD3:HOXD4:ISX:LHX2:LHX3:LHX4:LHX6:LHX8:LHX9:LMX1A:LMX1B:MEOX1:MIXL1:MNX1:MSX1:MSX2:NKX1-1:NKX1-2:NOBOX:NOTO:OTP:PDX1:PHOX2A:PHOX2B:PROP1:PRRX1:PRRX2:RAX:RAX2:SEBOX:SHOX…	CTAATTAS	1.72285	0
M05239_2.00:ALX1:ALX3:ALX4:ARX:BARX1:BARX2:BSX:DLX1:DLX2:DLX3:DLX4:DLX5:DLX6:DRGX:EMX1:EMX2:EN1:EN2:ESX1:EVX1:EVX2:GBX1:GBX2:GSX1:GSX2:HESX1:HMX1:HMX3:HOXA1:HOXA2:HOXA3:HOXA4:HOXA5:HOXB1:HOXB2:HOXB3:HOXB4:HOXB5:HOXC4:HOXC5:HOXD1:HOXD3:HOXD4:ISX:LHX2:LHX3:LHX4:LHX6:LHX8:LHX9:LMX1A:LMX1B:MEOX1:MIXL1:MNX1:MSX1:MSX2:NKX1-1:NKX1-2:NOBOX:NOTO:OTP:PDX1:PHOX2A:PHOX2B:PROP1:PRRX1:PRRX2:RAX:RAX2:SEBOX:SHOX…	CTAATTRS	1.72285	0
M03180_2.00:ALX1:ALX3:ALX4:ARX:BARX1:BARX2:BSX:DLX1:DLX2:DLX3:DLX4:DLX5:DLX6:DRGX:EMX1:EMX2:EN1:EN2:ESX1:EVX1:EVX2:GBX1:GBX2:GSX1:GSX2:HESX1:HMX1:HMX3:HOXA1:HOXA2:HOXA3:HOXA4:HOXA5:HOXB1:HOXB2:HOXB3:HOXB4:HOXB5:HOXC4:HOXC5:HOXD1:HOXD3:HOXD4:ISX:LHX2:LHX3:LHX4:LHX6:LHX8:LHX9:LMX1A:LMX1B:MEOX1:MIXL1:MNX1:MSX1:MSX2:NKX1-1:NKX1-2:NOBOX:NOTO:OTP:PDX1:PHOX2A:PHOX2B:PROP1:PRRX1:PRRX2:RAX:RAX2:SEBOX:SHOX…	SYTAATTRGB	1.72198	0
M05043_2.00:NKX2-1:NKX2-2:NKX2-3:NKX2-4:NKX2-5:NKX2-6:NKX2-8	GTBAAGTGGN	1.71981	0.00028316
M08287_2.00:PATZ1	CCCCKCCC	1.71981	0.0907675
M10715_2.00:ALX1:ALX3:ALX4:ARX:BARHL1:BARHL2:BARX1:BARX2:BSX:DLX1:DLX2:DLX3:DLX4:DLX5:DLX6:DRGX:EMX1:EMX2:EN1:EN2:ESX1:EVX1:EVX2:GBX1:GBX2:GSX1:GSX2:HESX1:HMX1:HMX2:HMX3:HOXA1:HOXA2:HOXA3:HOXB1:HOXB2:HOXB3:HOXD1:HOXD3:ISX:LBX1:LBX2:LHX1:LHX2:LHX3:LHX4:LHX5:LHX9:MEOX1:MEOX2:MIXL1:MNX1:MSX1:MSX2:NANOG:NANOGP8:NKX1-1:NKX1-2:NOBOX:OTP:PDX1:PHOX2A:PHOX2B:PROP1:PRRX1:PRRX2:RAX:RAX2:SEBOX:SHOX:SHOX2:UNC…	CNGTAAWTG	1.71937	0
M03156_2.00:ALX1:ALX3:ALX4:ARX:BARHL1:BARHL2:BARX1:BARX2:BSX:DLX1:DLX2:DLX3:DLX4:DLX5:DLX6:DRGX:EMX1:EMX2:EN1:EN2:ESX1:EVX1:EVX2:GBX1:GBX2:GSX1:GSX2:HMX1:HMX2:HMX3:HOXA1:HOXA2:HOXA3:HOXA4:HOXA5:HOXA6:HOXA7:HOXB1:HOXB2:HOXB3:HOXB4:HOXB5:HOXB6:HOXB7:HOXB8:HOXC4:HOXC5:HOXC6:HOXD1:HOXD3:HOXD4:HOXD8:ISX:LHX3:LHX4:MEOX1:MEOX2:MIXL1:MNX1:MSX1:MSX2:NANOG:NANOGP8:NKX1-1:NKX1-2:NOBOX:NOTO:OTP:PDX1:PHOX2A:P…	YTAATTAB	1.7185	0.106967
M06349_2.00:BARHL1:BARHL2:EMX1:EMX2:EN1:EN2:ESX1:EVX1:EVX2:GBX1:GBX2:GSX1:GSX2:HESX1:HMX1:HMX2:HMX3:HOXA2:HOXA3:HOXA4:HOXA5:HOXB2:HOXB3:HOXB4:HOXB5:HOXC4:HOXC5:HOXD3:HOXD4:LBX1:MEOX1:MEOX2:MNX1:MSX1:MSX2:NKX1-1:NKX1-2:OTP:PDX1:RAX:RAX2:TLX1:TLX2:TLX3:VAX1:VAX2:VENTX	TTAATTR	1.71373	0.000730918
M09092_2.00:FOXH1	SAATCCACA	0.982374	1.70808
M09866_2.00:ARNT:ARNT2	CACGTA	1.7033	0.392385
M05059_2.00:BARX1:BARX2:BSX:DLX1:DLX2:DLX3:DLX4:DLX5:DLX6:EMX1:EMX2:EN1:EN2:EVX1:EVX2:GBX1:GBX2:GSX1:GSX2:HOXA1:HOXA2:HOXA3:HOXA4:HOXA5:HOXB1:HOXB2:HOXB3:HOXB4:HOXB5:HOXC4:HOXC5:HOXD1:HOXD3:HOXD4:ISX:MEOX1:MEOX2:MNX1:MSX1:MSX2:NANOG:NANOGP8:NKX1-1:NKX1-2:PDX1:PROP1:SHOX:SHOX2:UNCX:VAX1:VAX2:VENTX	DTAAYGAB	0.244551	1.70243
M04371_2.00:MAF:MAFA:MAFB:MAFG:MAFK	YACGTCAGCA	1.702	0
M05956_2.00:TWIST1:TWIST2	CAACAYATGCGA	1.70157	0
M07538_2.00:TWIST1:TWIST2	CAACAYATGCGA	1.70157	0
M05083_2.00:HOXA10:HOXA11:HOXC10:HOXC11:HOXC12:HOXD10:HOXD11:HOXD12:MEOX1	GGTAATAAAAH	0.00753935	1.70026
M03851_2.00:ALX1:ALX3:ALX4:ARX:BARX1:BARX2:BSX:DLX1:DLX2:DLX3:DLX4:DLX5:DLX6:DRGX:EMX1:EMX2:EN1:EN2:ESX1:EVX1:EVX2:GBX1:GBX2:GSX1:GSX2:HESX1:HOXA1:HOXA2:HOXA3:HOXB1:HOXB2:HOXB3:HOXD3:ISX:LBX1:LBX2:LHX2:LHX3:LHX4:LHX6:LHX8:LHX9:LMX1A:LMX1B:MEOX1:MIXL1:MNX1:MSX1:MSX2:NKX1-1:NKX1-2:NOBOX:NOTO:OTP:PDX1:PHOX2A:PHOX2B:PROP1:PRRX1:PRRX2:RAX:RAX2:SEBOX:SHOX:SHOX2:UNCX:VAX1:VAX2:VSX1:VSX2:ZFHX2:ZFHX3	BTAATTGV	1.69722	0
M10457_2.00:E2F1:E2F2:E2F3:E2F4:E2F5:E2F6	NTTTCCCGCCCY	1.69549	0
M05218_2.00:ALX1:ALX3:ALX4:ARX:BARX1:BARX2:BSX:DLX1:DLX2:DLX3:DLX4:DLX5:DLX6:DRGX:EMX1:EMX2:EN1:EN2:ESX1:EVX1:EVX2:GBX1:GBX2:GSX1:GSX2:HESX1:HMX1:HMX3:HOXA1:HOXA2:HOXA3:HOXA4:HOXA5:HOXB1:HOXB2:HOXB3:HOXB4:HOXB5:HOXC4:HOXC5:HOXD1:HOXD3:HOXD4:ISX:LHX2:LHX3:LHX4:LHX6:LHX8:LHX9:LMX1A:LMX1B:MEOX1:MIXL1:MNX1:MSX1:MSX2:NKX1-1:NKX1-2:NOBOX:NOTO:OTP:PDX1:PHOX2A:PHOX2B:PROP1:PRRX1:PRRX2:RAX:RAX2:SEBOX:SHOX…	STAATTGS	1.69375	0
M10639_2.00:ALX1:ALX3:ALX4:ARX:BARHL1:BARHL2:BARX1:BARX2:BSX:DLX1:DLX2:DLX3:DLX4:DLX5:DLX6:DRGX:EMX2:EN1:EN2:GBX1:GBX2:GSX1:GSX2:HOXA1:HOXA2:HOXA3:HOXB1:HOXB2:HOXB3:HOXD1:HOXD3:ISX:LHX1:LHX5:MEOX1:MEOX2:MNX1:MSX1:MSX2:NANOG:NANOGP8:NKX1-1:NKX1-2:PDX1:PHOX2A:PHOX2B:PROP1:PRRX1:PRRX2:SHOX:SHOX2:UNCX:VAX1:VAX2:VSX1:VSX2	YTAATTKVM	1.68984	1.73718e-06
M04938_2.00:ALX1:ALX3:ALX4:ARX:DLX1:DLX2:DLX3:DLX4:DLX5:DLX6:DRGX:ESX1:HOXA2:HOXB2:ISX:LHX1:LHX2:LHX3:LHX4:LHX5:LHX9:MEOX1:MIXL1:MNX1:MSX1:MSX2:PHOX2A:PHOX2B:PROP1:PRRX1:PRRX2:RAX:RAX2:SEBOX:SHOX:SHOX2:UNCX:VSX1:VSX2	TTAATTAS	1.6868	0
M06509_2.00:CRX:DMBX1:DPRX:GSC:GSC2:OTX1:OTX2:PITX1:PITX2:PITX3:TPRX1	TAATCC	0.001626	1.68637
M02196_2.00:EVX1:EVX2:HOXA11:HOXC11:HOXC12:HOXD11:HOXD12	TTAATTAC	0.0457746	1.6855
M09204_2.00:BARX1:BARX2:BSX:EMX1:EMX2:EN1:EN2:EVX1:EVX2:GBX1:GBX2:GSX1:GSX2:HMX1:HMX2:HMX3:HOXA1:HOXA2:HOXA3:HOXA4:HOXA5:HOXA6:HOXA7:HOXB1:HOXB2:HOXB3:HOXB4:HOXB5:HOXB6:HOXB7:HOXB8:HOXC4:HOXC5:HOXC6:HOXD1:HOXD3:HOXD4:HOXD8:ISX:MEOX1:MEOX2:MNX1:NKX1-1:NKX1-2:NOTO:OTP:PDX1:TLX2:VAX1:VAX2:VENTX	YTAATGRC	1.68463	0.000527234
M09162_2.00:BARX1:BARX2:BSX:EMX1:EMX2:EN1:EN2:EVX1:EVX2:GBX1:GBX2:GSX1:GSX2:HMX1:HMX2:HMX3:HOXA1:HOXA2:HOXA3:HOXA4:HOXA5:HOXA6:HOXA7:HOXB1:HOXB2:HOXB3:HOXB4:HOXB5:HOXB6:HOXB7:HOXB8:HOXC4:HOXC5:HOXC6:HOXD1:HOXD3:HOXD4:HOXD8:ISX:MEOX1:MEOX2:MNX1:NKX1-1:NKX1-2:NOTO:OTP:PDX1:TLX2:VAX1:VAX2:VENTX	YTAATGRC	1.68463	0.000527234
M04941_2.00:CRX:DLX1:DLX2:DLX4:DLX5:EMX1:LHX2:LHX9:PITX1:PITX2:VAX1:VSX1	CTAATTAB	1.68376	0
M09193_2.00:CDX1:CDX2:CDX4	TTTTATKGCYTT	0.20477	1.68289
M05161_2.00:ALX1:ALX3:ALX4:ARX:BARHL1:BARHL2:BARX1:BARX2:BSX:DLX1:DLX2:DLX3:DLX4:DLX5:DLX6:DRGX:EMX1:EMX2:EN1:EN2:ESX1:EVX1:EVX2:GBX1:GBX2:GSX1:GSX2:HMX1:HMX2:HMX3:HOXA1:HOXA2:HOXA3:HOXA4:HOXA5:HOXA6:HOXA7:HOXB1:HOXB2:HOXB3:HOXB4:HOXB5:HOXB6:HOXB7:HOXB8:HOXC4:HOXC5:HOXC6:HOXD1:HOXD3:HOXD4:HOXD8:ISX:LHX3:LHX4:MEOX1:MEOX2:MIXL1:MNX1:MSX1:MSX2:NANOG:NANOGP8:NKX1-1:NKX1-2:NOBOX:NOTO:OTP:PDX1:PHOX2A:P…	CTAATTAC	1.68159	0.00109963
M10134_2.00:MZF1	KGGBGAGGGGGAA	0.50769	1.68029
M03791_2.00:ALX1:ALX3:ALX4:ARX:BARHL1:BARHL2:BARX1:BARX2:BSX:DRGX:EMX1:EMX2:EN1:EN2:ESX1:EVX1:EVX2:GBX1:GBX2:GSX1:GSX2:HESX1:HMX1:HMX2:HMX3:HOXA1:HOXA2:HOXA3:HOXA4:HOXA5:HOXB1:HOXB2:HOXB3:HOXB4:HOXB5:HOXC4:HOXC5:HOXD3:HOXD4:LHX2:LHX3:LHX4:LHX9:MEOX1:MEOX2:MIXL1:MNX1:MSX1:MSX2:NKX1-1:NKX1-2:NOTO:OTP:PDX1:PHOX2A:PHOX2B:PROP1:PRRX1:PRRX2:RAX:RAX2:SEBOX:SHOX:SHOX2:TLX1:TLX2:TLX3:UNCX:VAX1:VAX2:VENTX:…	CTAATTAS	1.67985	0.113742
M05386_2.00:BARX1:BARX2:BSX:EMX1:EMX2:EN1:EN2:EVX1:EVX2:GBX1:GBX2:GSX1:GSX2:HMX1:HMX2:HMX3:HOXA1:HOXA2:HOXA3:HOXA4:HOXA5:HOXA6:HOXA7:HOXB1:HOXB2:HOXB3:HOXB4:HOXB5:HOXB6:HOXB7:HOXB8:HOXC4:HOXC5:HOXC6:HOXD1:HOXD3:HOXD4:HOXD8:ISX:MEOX1:MEOX2:MNX1:NKX1-1:NKX1-2:NOTO:OTP:PDX1:TLX2:VAX1:VAX2:VENTX	BTAATGAB	1.67334	0.245029
M05381_2.00:BARX1:BARX2:BSX:EMX1:EMX2:EN1:EN2:EVX1:EVX2:GBX1:GBX2:GSX1:GSX2:HMX1:HMX2:HMX3:HOXA1:HOXA2:HOXA3:HOXA4:HOXA5:HOXA6:HOXA7:HOXB1:HOXB2:HOXB3:HOXB4:HOXB5:HOXB6:HOXB7:HOXB8:HOXC4:HOXC5:HOXC6:HOXD1:HOXD3:HOXD4:HOXD8:ISX:MEOX1:MEOX2:MNX1:NKX1-1:NKX1-2:NOTO:OTP:PDX1:TLX2:VAX1:VAX2:VENTX	BTAATGAY	1.67247	0.000577612
M05298_2.00:ALX1:ALX3:ALX4:ARX:BARX1:BARX2:BSX:DLX1:DLX2:DLX3:DLX4:DLX5:DLX6:DRGX:EMX1:EMX2:EN1:EN2:ESX1:EVX1:EVX2:GBX1:GBX2:GSX1:GSX2:HESX1:HOXA1:HOXA2:HOXA3:HOXB1:HOXB2:HOXB3:HOXD3:ISX:LBX1:LBX2:LHX1:LHX2:LHX3:LHX4:LHX5:LHX6:LHX8:LHX9:LMX1A:LMX1B:MEOX1:MIXL1:MNX1:MSX1:MSX2:NKX1-1:NKX1-2:NOBOX:NOTO:OTP:PDX1:PHOX2A:PHOX2B:PROP1:PRRX1:PRRX2:RAX:RAX2:SEBOX:SHOX:SHOX2:UNCX:VAX1:VAX2:VSX1:VSX2:ZFHX2:…	TAATTDSATTA	1.66899	0.390691
M05406_2.00:HOXA3:HOXA4:HOXA5:HOXA6:HOXA7:HOXB3:HOXB4:HOXB5:HOXB6:HOXB7:HOXB8:HOXC4:HOXC5:HOXC6:HOXC8:HOXD3:HOXD4:HOXD8:PDX1	TTAACGAC	0.576743	1.66813
M04903_2.00:ALX1:ALX3:ALX4:ARX:BARHL1:BARHL2:BARX1:BARX2:BSX:DLX1:DLX2:DLX3:DLX4:DLX5:DLX6:DRGX:EMX1:EMX2:EN1:EN2:ESX1:EVX1:EVX2:GBX1:GBX2:GSX1:GSX2:HMX1:HMX2:HMX3:HOXA1:HOXA2:HOXA3:HOXA4:HOXA5:HOXB1:HOXB2:HOXB3:HOXB4:HOXB5:HOXC12:HOXC4:HOXC5:HOXD1:HOXD3:HOXD4:ISX:LBX1:LBX2:LHX1:LHX5:MEOX1:MEOX2:MIXL1:MNX1:MSX1:MSX2:NANOG:NANOGP8:NKX1-1:NKX1-2:OTP:PDX1:PHOX2A:PHOX2B:PROP1:PRRX1:PRRX2:RAX:RAX2:SEB…	HTAATGAY	1.1878	1.66813
M03916_2.00:SRF	RCCATATATGGY	1.66726	0
M06548_2.00:BARHL1:BARHL2:HOXA6:HOXB6:HOXB8:HOXC6:HOXC8:HOXD8:NKX1-1:NKX1-2	TTAATTG	0.103015	1.66639
M09420_2.00:STAT5A:STAT5B	TTCCARGAAA	1.66509	0
M03115_2.00:CDX1:CDX2:CDX4	TTTTATKRC	0.151482	1.66422
M09158_2.00:ALX1:ALX3:ALX4:ARX:BARHL1:BARHL2:BARX1:BARX2:BSX:DRGX:EMX1:EMX2:EN1:EN2:ESX1:EVX1:EVX2:GBX1:GBX2:GSX1:GSX2:HESX1:HOXA1:HOXA2:HOXA3:HOXA4:HOXA5:HOXB1:HOXB2:HOXB3:HOXB4:HOXB5:HOXC4:HOXC5:HOXD1:HOXD3:HOXD4:LBX1:MEOX1:MEOX2:MIXL1:MNX1:MSX1:MSX2:NANOG:NANOGP8:NKX1-1:NKX1-2:PDX1:PHOX2A:PHOX2B:PROP1:PRRX1:PRRX2:RAX:RAX2:SHOX:SHOX2:TLX1:TLX3:UNCX:VAX1:VAX2:VENTX:VSX1:VSX2	KTTTTATKGCYYT	0.388998	1.66291
M01920_2.00:TET1	NNNYGMGKDN	1.66248	0.000414317
M03235_2.00:ALX1:ALX3:ALX4:ARX:BARHL1:BARHL2:BARX1:BARX2:BSX:DLX1:DLX2:DLX3:DLX4:DLX5:DLX6:DRGX:EMX1:EMX2:EN1:EN2:ESX1:EVX1:EVX2:GBX1:GBX2:GSX1:GSX2:HMX1:HMX2:HMX3:HOXA1:HOXA2:HOXA3:HOXA4:HOXA5:HOXB1:HOXB2:HOXB3:HOXB4:HOXB5:HOXC4:HOXC5:HOXD1:HOXD3:HOXD4:ISX:MEOX1:MEOX2:MIXL1:MNX1:MSX1:MSX2:NANOG:NANOGP8:NKX1-1:NKX1-2:PDX1:PHOX2A:PHOX2B:PROP1:PRRX1:PRRX2:RAX:RAX2:SEBOX:SHOX:SHOX2:UNCX:VAX1:VAX2:VE…	BTAATTGG	1.66074	0.0121081
M03118_2.00:ALX1:ALX3:ALX4:ARX:BARHL1:BARHL2:BARX1:BARX2:BSX:DLX1:DLX2:DLX3:DLX4:DLX5:DLX6:DRGX:EMX1:EMX2:EN1:EN2:GBX1:GBX2:GSX1:GSX2:HMX1:HMX3:HOXA1:HOXA2:HOXA3:HOXB1:HOXB2:HOXB3:HOXD1:HOXD3:ISX:LHX1:LHX5:MEOX1:MEOX2:MNX1:MSX1:MSX2:NANOG:NANOGP8:NKX1-1:NKX1-2:PDX1:PHOX2A:PHOX2B:PROP1:PRRX1:PRRX2:SHOX:SHOX2:UNCX:VAX1:VAX2:VSX1:VSX2	NTAATTGB	1.66031	0.0957619
M10163_2.00:KLF1:KLF12:KLF2:KLF3:KLF4:KLF5:KLF6:KLF7:KLF8	SCCMCACCCW	1.65814	0.000768267
M03284_2.00:HOXA10:HOXA11:HOXA5:HOXA6:HOXA7:HOXA9:HOXB5:HOXB6:HOXB8:HOXB9:HOXC10:HOXC11:HOXC5:HOXC6:HOXC8:HOXC9:HOXD10:HOXD11:HOXD8:HOXD9	TTTTACGAC	0.555028	1.65814
M03814_2.00:ALX1:ALX3:ALX4:ARX:BARHL1:BARHL2:BARX1:BARX2:BSX:DRGX:EMX1:EMX2:EN1:EN2:ESX1:EVX1:EVX2:GBX1:GBX2:GSX1:GSX2:HESX1:HMX1:HMX2:HMX3:HOXA1:HOXA2:HOXA3:HOXA4:HOXA5:HOXB1:HOXB2:HOXB3:HOXB4:HOXB5:HOXC4:HOXC5:HOXD3:HOXD4:ISX:LHX2:LHX3:LHX4:LHX9:MEOX1:MEOX2:MIXL1:MNX1:MSX1:MSX2:NKX1-1:NKX1-2:NOTO:OTP:PDX1:PHOX2A:PHOX2B:PROP1:PRRX1:PRRX2:RAX:RAX2:SEBOX:SHOX:SHOX2:TLX1:TLX2:TLX3:UNCX:VAX1:VAX2:VE…	GTAATGRS	1.65727	0.484238
M02452_2.00:RFX1:RFX2:RFX3:RFX4:RFX6	GTTGCTAT	1.65727	0
M01476_2.00:EHF:ELF1:ELF2:ELF3:ELF4:ELF5:ETV6:ETV7	DNVMGGAART	1.6564	0
M09020_2.00:RBPJ	KTTCCCACGCY	1.65553	0.0192132
M03253_2.00:HOXA10:HOXA11:HOXA6:HOXA9:HOXB6:HOXB8:HOXB9:HOXC10:HOXC11:HOXC12:HOXC6:HOXC8:HOXC9:HOXD10:HOXD11:HOXD12:HOXD8:HOXD9	TTTTTATTRC	0.176454	1.65466
M05783_2.00:SOX1:SOX10:SOX11:SOX12:SOX13:SOX14:SOX15:SOX17:SOX18:SOX2:SOX21:SOX3:SOX30:SOX4:SOX5:SOX6:SOX7:SOX8:SOX9:SRY	NCATTGTNNG	0.0511599	1.65466
M05344_2.00:BARX1:BARX2:BSX:EMX1:EMX2:EN1:EN2:EVX1:EVX2:GBX1:GBX2:GSX1:GSX2:HMX1:HMX2:HMX3:HOXA1:HOXA2:HOXA3:HOXA4:HOXA5:HOXA6:HOXA7:HOXB1:HOXB2:HOXB3:HOXB4:HOXB5:HOXB6:HOXB7:HOXB8:HOXC4:HOXC5:HOXC6:HOXD1:HOXD3:HOXD4:HOXD8:ISX:MEOX1:MEOX2:MNX1:NKX1-1:NKX1-2:NOTO:OTP:PDX1:TLX2:VAX1:VAX2:VENTX	YTAATGAY	1.65336	1.25555
M05009_2.00:ALX1:ALX3:ALX4:ARX:BARX1:BARX2:BSX:DLX1:DLX2:DLX3:DLX6:DRGX:EMX1:EMX2:EN1:EN2:ESX1:EVX1:EVX2:GBX1:GBX2:GSX1:GSX2:HESX1:HOXA2:HOXA3:HOXB2:HOXB3:HOXD3:ISX:LBX1:LBX2:LHX1:LHX2:LHX3:LHX4:LHX5:LHX6:LHX8:LHX9:LMX1A:LMX1B:MEOX1:MIXL1:MNX1:MSX1:MSX2:NKX1-1:NKX1-2:NOBOX:NOTO:OTP:PDX1:PHOX2A:PHOX2B:PROP1:PRRX1:PRRX2:RAX:RAX2:SEBOX:SHOX:SHOX2:UNCX:VAX1:VAX2:VSX1:VSX2:ZFHX2:ZFHX3	STAATTGS	1.65249	0.158561
M05153_2.00:ALX1:ALX3:ALX4:ARX:DRGX:EN1:EN2:ESX1:HESX1:ISX:LHX2:LHX3:LHX4:LHX6:LHX8:LHX9:LMX1A:LMX1B:MIXL1:NOBOX:OTP:PHOX2A:PHOX2B:PROP1:PRRX1:PRRX2:RAX:RAX2:SEBOX:SHOX:SHOX2:UNCX:VSX1:VSX2:ZFHX2	VHTTTAATTAH	1.65162	0
M09372_2.00:RUNX1:RUNX2:RUNX3	VAAACCACARRV	1.64988	0.205899
M05199_2.00:ALX1:ALX3:ALX4:ARX:BARX1:BARX2:BSX:DLX2:DLX3:DLX5:DRGX:EMX1:EMX2:EN1:EN2:ESX1:EVX1:EVX2:GBX1:GBX2:GSX1:GSX2:HESX1:HOXA2:HOXA3:HOXB2:HOXB3:HOXD3:ISX:LBX1:LBX2:LHX1:LHX2:LHX3:LHX4:LHX5:LHX6:LHX8:LHX9:LMX1A:LMX1B:MEOX1:MIXL1:MNX1:MSX1:MSX2:NKX1-1:NKX1-2:NOBOX:NOTO:OTP:PDX1:PHOX2A:PHOX2B:PROP1:PRRX1:PRRX2:RAX:RAX2:SEBOX:SHOX:SHOX2:UNCX:VAX1:VAX2:VSX1:VSX2:ZFHX2:ZFHX3	BTAATTAG	1.64815	0
M03149_2.00:ALX1:ALX3:ALX4:ARX:BARHL1:BARHL2:BARX1:BARX2:BSX:DRGX:EMX1:EMX2:EN1:EN2:ESX1:EVX1:EVX2:GBX1:GBX2:GSX1:GSX2:HESX1:HOXA2:HOXA3:HOXB2:HOXB3:HOXD3:ISX:LBX1:LBX2:LHX1:LHX2:LHX3:LHX4:LHX5:LHX6:LHX8:LHX9:LMX1A:LMX1B:MEOX1:MEOX2:MIXL1:MNX1:MSX1:MSX2:NKX1-1:NKX1-2:NOBOX:NOTO:OTP:PDX1:PHOX2A:PHOX2B:PROP1:PRRX1:PRRX2:RAX:RAX2:SEBOX:SHOX:SHOX2:UNCX:VAX1:VAX2:VSX1:VSX2:ZFHX2	DYTAATTRRY	1.64684	0.00141276
M03438_2.00:TP63:TP73	DACATGTCYNGACATGYM	0	1.64641
M05762_2.00:SOX1:SOX10:SOX11:SOX12:SOX13:SOX14:SOX15:SOX17:SOX18:SOX2:SOX21:SOX3:SOX30:SOX4:SOX5:SOX6:SOX7:SOX8:SOX9:SRY	AACAATGRNNYCATTGTT	0	1.64641
M02877_2.00:YY1	NCCGCCATTAH	1.64511	0.284029
M03099_2.00:HOXA13:HOXB13:HOXC13:HOXD13	SCTCGTAAAAH	1.6438	0
M05405_2.00:HOXA3:HOXA4:HOXA5:HOXA6:HOXA7:HOXB3:HOXB4:HOXB5:HOXB6:HOXB7:HOXB8:HOXC4:HOXC5:HOXC6:HOXC8:HOXD3:HOXD4:HOXD8:PDX1	KTAATTAC	1.64337	0
M09324_2.00:ESR1:ESR2:NR1D1:NR1D2:NR1H2:NR1H3:NR1H4:NR2C1:NR2C2:NR2F1:NR2F2:NR2F6:NR4A1:NR4A2:NR4A3:NR5A1:NR5A2:NR6A1:PPARA:PPARD:PPARG:RARA:RARB:RARG:RORA:RORB:RORC:RXRA:RXRB:RXRG:THRA:THRB	GAAASTRGGTCA	1.64163	0.170895
M09282_2.00:ESR1:ESR2:NR1D1:NR1D2:NR1H2:NR1H3:NR1H4:NR2C1:NR2C2:NR2F1:NR2F2:NR2F6:NR4A1:NR4A2:NR4A3:NR5A1:NR5A2:NR6A1:PPARA:PPARD:PPARG:RARA:RARB:RARG:RORA:RORB:RORC:RXRA:RXRB:RXRG:THRB	GAAASTRGGTCA	1.64163	0.170895
M05391_2.00:ALX1:ALX3:ALX4:ARX:DRGX:EMX1:EMX2:EN1:EN2:ESX1:GBX1:GBX2:GSX1:GSX2:HOXA2:HOXA3:HOXA4:HOXA5:HOXB2:HOXB3:HOXB4:HOXB5:HOXC4:HOXC5:HOXD3:HOXD4:ISL1:ISL2:ISX:LHX2:LHX3:LHX4:LHX9:MIXL1:MNX1:NKX1-1:NKX1-2:NOTO:OTP:PDX1:PHOX2A:PHOX2B:PROP1:PRRX1:PRRX2:RAX:RAX2:SEBOX:SHOX:SHOX2:UNCX:VAX1:VAX2:VSX1:VSX2	CTAATTRV	1.64163	0.00783902
M06358_2.00:HHEX	TTTAATTA	1.64163	0.00138366
M06541_2.00:HHEX	TTTAATTA	1.64163	0.00138366
M04922_2.00:ALX1:ALX3:ALX4:ARX:BARHL1:BARHL2:BARX1:BARX2:BSX:DLX1:DLX2:DLX3:DLX4:DLX5:DLX6:DRGX:EMX2:EN1:EN2:GBX1:GBX2:GSX1:GSX2:HOXA1:HOXA2:HOXA3:HOXB1:HOXB2:HOXB3:HOXD1:HOXD3:ISX:LHX1:LHX5:MEOX1:MEOX2:MNX1:MSX1:MSX2:NANOG:NANOGP8:NKX1-1:NKX1-2:PDX1:PHOX2A:PHOX2B:PROP1:PRRX1:PRRX2:SHOX:SHOX2:UNCX:VAX1:VAX2:VSX1:VSX2	STAATTGS	1.64076	0
M00450_2.00:BARX1:BARX2:BSX:DLX1:DLX2:DLX3:DLX4:DLX5:DLX6:EMX1:EMX2:EN1:EN2:EVX1:EVX2:GBX1:GBX2:GSX1:GSX2:HOXA1:HOXA2:HOXA3:HOXA4:HOXA5:HOXB1:HOXB2:HOXB3:HOXB4:HOXB5:HOXC4:HOXC5:HOXD1:HOXD3:HOXD4:ISX:MEOX1:MEOX2:MNX1:MSX1:MSX2:NANOG:NANOGP8:NKX1-1:NKX1-2:PDX1:PROP1:SHOX:SHOX2:UNCX:VAX1:VAX2:VENTX	NTAATTAVB	1.64076	0.000398682
M04344_2.00:MAF:MAFA:MAFB:MAFG:MAFK:NRL	HGTCAGCAN	1.64076	0.410452
M05754_2.00:SOX1:SOX10:SOX11:SOX12:SOX13:SOX14:SOX15:SOX17:SOX18:SOX2:SOX21:SOX3:SOX30:SOX4:SOX5:SOX6:SOX7:SOX8:SOX9:SRY	CATTGTYC	0.00183576	1.63555
M09084_2.00:FOXI1:FOXI2:FOXI3:FOXJ1:FOXJ2:FOXJ3:FOXK2:FOXP3	WAAAYAAACA	0.0219492	1.63164
M09100_2.00:FOXI1:FOXI2:FOXI3:FOXJ1:FOXJ2:FOXJ3:FOXK2:FOXP3	WAAAYAAACA	0.0219492	1.63164
M05892_2.00:SOX1:SOX10:SOX11:SOX12:SOX13:SOX14:SOX15:SOX17:SOX18:SOX2:SOX21:SOX3:SOX30:SOX4:SOX5:SOX6:SOX7:SOX8:SOX9:SRY	WAACAATRGV	0.0364156	1.63164
M05037_2.00:ALX1:ALX3:ALX4:ARX:BARX1:BARX2:BSX:DLX1:DLX2:DLX3:DLX4:DLX5:DLX6:DRGX:EMX1:EMX2:EN1:EN2:ESX1:EVX1:EVX2:GBX1:GBX2:GSX1:GSX2:HESX1:HOXA2:HOXA3:HOXB2:HOXB3:HOXD3:ISX:LBX1:LBX2:LHX1:LHX2:LHX3:LHX4:LHX5:LHX6:LHX8:LHX9:LMX1A:LMX1B:MEOX1:MIXL1:MNX1:MSX1:MSX2:NKX1-1:NKX1-2:NOBOX:NOTO:OTP:PDX1:PHOX2A:PHOX2B:PROP1:PRRX1:PRRX2:RAX:RAX2:SEBOX:SHOX:SHOX2:UNCX:VAX1:VAX2:VSX1:VSX2:ZFHX2:ZFHX3	STAATTAG	1.63078	0
M09582_2.00:BARX1:BARX2:BSX:EMX1:EMX2:EN1:EN2:EVX1:EVX2:GBX1:GBX2:GSX1:GSX2:HMX1:HMX2:HMX3:HOXA1:HOXA2:HOXA3:HOXA4:HOXA5:HOXA7:HOXB1:HOXB2:HOXB3:HOXB4:HOXB5:HOXB7:HOXC4:HOXC5:HOXD1:HOXD3:HOXD4:MEOX1:MEOX2:MNX1:NANOG:NANOGP8:NKX1-1:NKX1-2:NOTO:OTP:PDX1:TLX2:VAX1:VAX2:VENTX	ATGATTRATG	0.107618	1.6286
M05066_2.00:ALX1:ALX3:ALX4:ARX:DRGX:EMX1:EMX2:EN1:EN2:ESX1:GBX1:GBX2:GSX1:GSX2:HESX1:HOXA2:HOXA3:HOXB2:HOXB3:HOXD3:ISX:LHX1:LHX2:LHX3:LHX4:LHX5:LHX6:LHX8:LHX9:LMX1A:LMX1B:MIXL1:MNX1:MSX1:MSX2:NOBOX:NOTO:OTP:PDX1:PHOX2A:PHOX2B:PROP1:PRRX1:PRRX2:RAX:RAX2:SEBOX:SHOX:SHOX2:UNCX:VAX1:VAX2:VSX1:VSX2:ZFHX2	BTAATTAV	1.62556	0
M05021_2.00:BARHL1:BARHL2:EMX1:EMX2:HMX1:HMX2:HMX3:HOXA4:HOXB4:HOXC4:HOXD4:LBX2:NKX1-1:NKX1-2:TLX1:TLX2:TLX3:VAX1:VAX2:VENTX	YTAATTRV	1.62252	8.68589e-06
M11248_2.00:RFX1:RFX2:RFX3:RFX4:RFX6	GTTGCYAGGGAAAC	1.62035	0
M07803_2.00:MYC	CACGTGSH	1.61948	0.727443
M04740_2.00:EHF:ELF1:ELF2:ELF3:ELF4:ELF5:ELK1:ELK3:ELK4:ERF:ERG:ETS1:ETS2:ETV1:ETV2:ETV3:ETV3L:ETV4:ETV5:ETV6:ETV7:FEV:FLI1:GABPA:SPDEF	WACCCGGAAGTR	1.61905	0
M03799_2.00:BARX1:BARX2:BSX:EMX1:EMX2:EN1:EN2:EVX1:EVX2:GBX1:GBX2:GSX1:GSX2:HMX1:HMX2:HMX3:HOXA1:HOXA2:HOXA3:HOXA4:HOXA5:HOXA6:HOXA7:HOXA9:HOXB1:HOXB2:HOXB3:HOXB4:HOXB5:HOXB6:HOXB7:HOXB8:HOXB9:HOXC4:HOXC5:HOXC6:HOXC8:HOXC9:HOXD1:HOXD3:HOXD4:HOXD8:HOXD9:ISX:MEOX1:MEOX2:MNX1:NKX1-1:NKX1-2:NOTO:OTP:PDX1:VAX1:VAX2:VENTX	BTAATKRC	1.61818	0.00675328
M09439_2.00:THAP1	GCCCGVAGCCAAGATGGCGGCS	1.61731	0
M01247_2.00:DUXA	HTGATTGRY	1.61731	0.375925
M10169_2.00:GLIS3	GTGGGGGGTM	1.61731	0.284723
M00671_2.00:BSX:DLX1:DLX2:DLX3:DLX4:DLX5:DLX6:LBX2:LHX1:LHX5:MSX1:MSX2	TTAATTAVBY	1.61601	0
M09633_2.00:RUNX1:RUNX2:RUNX3	SAAACCACAG	1.61427	0.32976
M09926_2.00:NFE2:NFE2L1:NFE2L2:NFE2L3	GTCATBHWDBNNB	1.61123	0.0248286
M08713_2.00:HIF1A	GKACGTGC	1.60993	0.0048033
M08750_2.00:HIF1A	GKACGTGC	1.60993	0.0048033
M05382_2.00:BARX1:BARX2:BSX:EMX1:EMX2:EN1:EN2:EVX1:EVX2:GBX1:GBX2:GSX1:GSX2:HMX1:HMX2:HMX3:HOXA1:HOXA2:HOXA3:HOXA4:HOXA5:HOXA6:HOXA7:HOXB1:HOXB2:HOXB3:HOXB4:HOXB5:HOXB6:HOXB7:HOXB8:HOXC4:HOXC5:HOXC6:HOXD1:HOXD3:HOXD4:HOXD8:ISX:MEOX1:MEOX2:MNX1:NKX1-1:NKX1-2:NOTO:OTP:PDX1:TLX2:VAX1:VAX2:VENTX	HTAAYGAY	1.60906	0.737866
M05160_2.00:SIX3:SIX6	NDYGATACGY	0.353733	1.60776
M08013_2.00:STAT1	YCCMTTTCCYGGAAAHCHCNB	1.60602	0
M04958_2.00:ALX1:ALX3:ALX4:ARX:BARHL1:BARHL2:BARX1:BARX2:BSX:DLX1:DLX2:DLX3:DLX4:DLX5:DLX6:EN1:EN2:GBX1:GBX2:GSX1:GSX2:HOXA1:HOXA2:HOXA3:HOXB1:HOXB2:HOXB3:HOXD1:HOXD3:ISX:LHX1:LHX5:MEOX1:MNX1:MSX1:MSX2:NANOG:NANOGP8:NKX1-1:NKX1-2:PDX1:PROP1:SHOX:SHOX2:UNCX:VAX1:VAX2:VSX2	NTAATTGS	1.60342	0
M04956_2.00:ALX1:ALX3:ALX4:ARX:BARHL1:BARHL2:BARX1:BARX2:BSX:DLX1:DLX2:DLX3:DLX4:DLX5:DLX6:EN1:EN2:GBX1:GBX2:GSX1:GSX2:HOXA1:HOXA2:HOXA3:HOXB1:HOXB2:HOXB3:HOXD1:HOXD3:ISX:LHX1:LHX5:MEOX1:MNX1:MSX1:MSX2:NANOG:NANOGP8:NKX1-1:NKX1-2:PDX1:PROP1:SHOX:SHOX2:UNCX:VAX1:VAX2:VSX2	NTAATTGC	1.60342	0
M04955_2.00:ALX1:ALX3:ALX4:ARX:BARHL1:BARHL2:BARX1:BARX2:BSX:DLX1:DLX2:DLX3:DLX4:DLX5:DLX6:EN1:EN2:GBX1:GBX2:GSX1:GSX2:HOXA1:HOXA2:HOXA3:HOXB1:HOXB2:HOXB3:HOXD1:HOXD3:ISX:LHX1:LHX5:MEOX1:MNX1:MSX1:MSX2:NANOG:NANOGP8:NKX1-1:NKX1-2:PDX1:PROP1:SHOX:SHOX2:UNCX:VAX1:VAX2:VSX2	RTAATTRC	1.60342	0
M05027_2.00:ALX1:ALX3:ALX4:ARX:BARHL1:BARHL2:BARX1:BARX2:BSX:DLX1:DLX2:DLX3:DLX4:DLX5:DLX6:DRGX:EMX1:EMX2:EN1:EN2:GBX1:GBX2:GSX1:GSX2:HMX1:HMX3:HOXA1:HOXA2:HOXA3:HOXB1:HOXB2:HOXB3:HOXD1:HOXD3:ISX:LHX1:LHX5:MEOX1:MEOX2:MNX1:MSX1:MSX2:NANOG:NANOGP8:NKX1-1:NKX1-2:PDX1:PHOX2A:PHOX2B:PROP1:PRRX1:PRRX2:SHOX:SHOX2:UNCX:VAX1:VAX2:VSX1:VSX2	NTAATTRS	1.60342	0
M04953_2.00:ALX1:ALX3:ALX4:ARX:BARHL1:BARHL2:BARX1:BARX2:BSX:DLX1:DLX2:DLX3:DLX4:DLX5:DLX6:EN1:EN2:GBX1:GBX2:GSX1:GSX2:HOXA1:HOXA2:HOXA3:HOXB1:HOXB2:HOXB3:HOXD1:HOXD3:ISX:LHX1:LHX5:MEOX1:MNX1:MSX1:MSX2:NANOG:NANOGP8:NKX1-1:NKX1-2:PDX1:PROP1:SHOX:SHOX2:UNCX:VAX1:VAX2:VSX2	NTAATTGS	1.60342	0
M03256_2.00:ALX1:ALX3:ALX4:ARX:BARHL1:BARHL2:BARX1:BARX2:BSX:DLX1:DLX2:DLX3:DLX4:DLX5:DLX6:DRGX:EMX1:EMX2:EN1:EN2:ESX1:EVX1:EVX2:GBX1:GBX2:GSX1:GSX2:HESX1:HMX1:HMX2:HMX3:HOXA1:HOXA2:HOXA3:HOXB1:HOXB2:HOXB3:HOXD1:HOXD3:ISX:LBX1:LBX2:LHX1:LHX2:LHX3:LHX4:LHX5:LHX9:MEOX1:MEOX2:MIXL1:MNX1:MSX1:MSX2:NANOG:NANOGP8:NKX1-1:NKX1-2:NOBOX:OTP:PDX1:PHOX2A:PHOX2B:PROP1:PRRX1:PRRX2:RAX:RAX2:SEBOX:SHOX:SHOX2:UNC…	BTAATTGS	1.60342	0
M03778_2.00:ALX1:ALX3:ALX4:ARX:BARHL1:BARHL2:BARX1:BARX2:BSX:DLX1:DLX2:DLX3:DLX4:DLX5:DLX6:DRGX:EMX1:EMX2:EN1:EN2:GBX1:GBX2:GSX1:GSX2:HMX1:HMX3:HOXA1:HOXA2:HOXA3:HOXB1:HOXB2:HOXB3:HOXD1:HOXD3:ISX:LHX1:LHX5:MEOX1:MEOX2:MNX1:MSX1:MSX2:NANOG:NANOGP8:NKX1-1:NKX1-2:PDX1:PHOX2A:PHOX2B:PROP1:SHOX:SHOX2:UNCX:VAX1:VAX2:VSX1:VSX2	NTAATTRB	1.60342	0
M05002_2.00:ARX:BARHL1:BARHL2:BARX1:BARX2:BSX:DLX1:DLX2:DLX3:DLX4:DLX5:DLX6:EN1:EN2:GBX1:GBX2:GSX1:GSX2:HOXA1:HOXA2:HOXA3:HOXB1:HOXB2:HOXB3:HOXD1:HOXD3:ISX:LHX1:LHX5:MEOX1:MNX1:MSX1:MSX2:NANOG:NANOGP8:NKX1-1:NKX1-2:PDX1:PROP1:SHOX:SHOX2:UNCX:VAX1:VAX2:VSX2	VTAATTGS	1.60342	0
[truncated: 6,857 more rows]

## Sheet: % of Target Sequences
Motif Name	Consensus	AD_NFkB1_ChIP_enriched_peaks_in_3_or_more	CTL_NFkB1_ChIP_enriched_peaks_in_3_or_more
[truncated: 7,704 more rows]
