# Supplementary material for: Epigenetic and transcriptional dysregulation in CD4+ T cells in patients with atopic dermatitis
Source: PLoS Genet. 2022 May 16;18(5):e1009973. doi: 10.1371/journal.pgen.1009973 (PMC9135339; doi:10.1371/journal.pgen.1009973)
Supplement: S10 Table — (XLSX) [file pgen.1009973.s016.xlsx]

## Sheet: READ ME
Epigenetic and Transcriptional Dysregulation in T cells of patients with Atopic Dermatitis
This document contains the Gene expression data from RNA-seq
Comments, additions, or subtractions should be addressed to the corresponding author:
Leah Kottyan (Leah.Kottyan@cchmc.org)
PAIRWISE FOLD CHANGE
Feature	Gene Name
CTL1_FPKM	FPKM in Control 1
CTL2_FPKM	FPKM in Control 2
CTL3_FPKM	FPKM in Control 3
CTL4_FPKM	FPKM in Control 4
CTL5_FPKM	FPKM in Control 5
CTL6_FPKM	FPKM in Control 6
AD1_FPKM	FPKM in AD 1
AD2_FPKM	FPKM in AD 2
AD3_FPKM	FPKM in AD 3
AD4_FPKM	FPKM in AD 4
AD5_FPKM	FPKM in AD 5
AD6_FPKM	FPKM in AD 6
Log2FC(AD1/CTL1)	Log 2 fold change pair 1
Log2FC(AD2/CTL2)	Log 2 fold change pair 2
Log2FC(AD3/CTL3)	Log 2 fold change pair 3
Log2FC(AD4/CTL4)	Log 2 fold change pair 4
Log2FC(AD5/CTL5)	Log 2 fold change pair 5
Log2FC(AD6/CTL6)	Log 2 fold change pair 6
count_up_genes	# of pairs with gene up 1.5-fold
count_down_genes	# of pairs with gene down 1.5 fold
Up_vs_down	Cumulative pairs with 1.5 fold differences

## Sheet: Pairwise_foldchange
Feature	CTL1_FPKM	CTL2_FPKM	CTL3_FPKM	CTL4_FPKM	CTL5_FPKM	CTL6_FPKM	AD1_FPKM	AD2_FPKM	AD3_FPKM	AD4_FPKM	AD5_FPKM	AD6_FPKM	Log2FC(AD1/CTL1)	Log2FC(AD2/CTL2)	Log2FC(AD3/CTL3)	Log2FC(AD4/CTL4)	Log2FC(AD5/CTL5)	Log2FC(AD6/CTL6)	count_up_genes	count_down_genes	Cummulative Up_vs_down
ID2	81.94	178.943	125.409	90.729	110.92	51.249	126.135	152.905	96.248	210.849	179.558	200.867	0.622329	-0.226865	-0.381812	1.21657	0.69493	1.97064	4	0	4
C12orf57	89.749	72.604	67.606	40.974	79.243	42.696	134.665	120.057	86.941	118.006	79.533	94.669	0.585407	0.725599	0.362885	1.52608	0.00527009	1.14879	4	0	4
LTA	84.747	93.8	113.561	50.679	121.179	58.337	157.686	156.596	88.216	128.352	136.169	96.313	0.89582	0.739388	-0.364355	1.34065	0.168259	0.723319	4	0	4
TNFRSF4	156.305	139.02	101.067	66.888	154.936	79.402	130.78	139.088	134.732	134.981	242.946	218.016	-0.257222	0.000705505	0.414781	1.01294	0.648963	1.45719	3	0	3
CD5	133.497	73.991	70.045	63.647	82.117	47.434	125.194	119.71	135.683	80.982	99.359	120.353	-0.0926419	0.694122	0.953886	0.347509	0.27497	1.34328	3	0	3
WSB2	81.958	51.77	51.482	40.895	66.729	35.244	82.886	86.079	72.957	80.371	63.792	75.708	0.0162437	0.733545	0.502978	0.974751	-0.0649384	1.10307	3	0	3
MAP2K3	96.599	59.671	59.633	39.546	85.469	44.528	113.293	96.569	84.545	95.487	68.981	82.722	0.229979	0.69453	0.503609	1.27177	-0.309202	0.893558	3	0	3
DDT	46.256	45.128	31.788	32.515	36.564	30.565	36.64	59.75	52.538	53.77	32.75	49.03	-0.336221	0.404916	0.724879	0.725696	-0.158929	0.681784	3	0	3
LGALS1	32.344	65.016	36.982	56.864	108.085	48.043	66.764	77.274	43.674	90.005	131.081	74.346	1.04557	0.249188	0.239951	0.66249	0.278292	0.629929	3	0	3
CCND3	331.422	213.607	188.703	156.82	361.173	227.641	281.982	332.129	311.86	263.777	263.236	298.69	-0.233066	0.636785	0.724781	0.750209	-0.456333	0.391889	3	0	3
MIR4680	55.636	60.915	43.39	89.751	89.77	57.1	85.641	132.532	75.778	75.952	82.577	68.384	0.622283	1.12147	0.804416	-0.24084	-0.120493	0.260168	3	0	3
BAX	71.558	57.821	70.116	82.714	67.414	74.923	187.037	125.199	75.052	124.516	59.744	74.986	1.38614	1.11456	0.0981468	0.590128	-0.174254	0.0012126	3	0	3
UFC1	64.429	58.97	63.093	75.391	60.394	65.346	146.289	103.72	61.671	128.672	59.356	63.956	1.18304	0.814641	-0.0328877	0.771234	-0.0250114	-0.0310192	3	0	3
MIR1279	59.284	47.635	41.984	45.693	68.545	55.363	47.656	84.487	63.288	70.142	50.207	48.229	-0.314985	0.826707	0.592092	0.618305	-0.449163	-0.199021	3	0	3
ZC3HAV1	36.057	39.1	39.578	48.135	38.23	42.359	87.407	68.935	38.27	86.213	44.625	34.033	1.27747	0.818068	-0.0484848	0.840819	0.223147	-0.315734	3	0	3
DYNLL1	160.675	136.402	150.628	147.655	132.324	134.62	70.14	87.231	140.143	76.728	130.877	140.806	-1.19584	-0.644952	-0.10409	-0.944405	-0.0158632	0.064816	0	3	-3
ARID5A	56.312	90.902	58.1	59.067	63.552	80.31	32.94	50.163	61.097	31.433	91.838	78.287	-0.773602	-0.857688	0.0725634	-0.910072	0.531154	-0.0368069	0	3	-3
MT2A	165.483	219.759	161.857	205.29	216.548	135.999	77.389	83.104	128.244	44.701	170.618	113.537	-1.09648	-1.40293	-0.335828	-2.19928	-0.343917	-0.260434	0	3	-3
SNHG5	165.304	210.39	242.651	166.579	52.878	198.487	233.951	47.98	53.21	54.46	53.82	163.656	0.501085	-2.13256	-2.18911	-1.61294	0.0254748	-0.278378	0	3	-3
SNORD45B	77.26	52.003	62.984	57.875	69.985	65.441	38.878	45.679	53.725	38.555	46.007	48.881	-0.990768	-0.187064	-0.229392	-0.586022	-0.605192	-0.420921	0	3	-3
SNORA4	78.335	59.871	108.935	72.684	50.705	71.3	41.386	47.299	56.284	41.383	59.897	52.435	-0.920514	-0.340048	-0.952671	-0.8126	0.240356	-0.443372	0	3	-3
CTSC	48.563	60.693	60.297	80.534	46.283	63.625	50.525	40.075	39.228	43.024	53.926	43.707	0.0571399	-0.598828	-0.620202	-0.904456	0.220499	-0.541729	0	3	-3
SNORD2	86.407	81.448	138.13	114.14	56.076	90.619	54.681	66.513	92.608	51.992	75.959	59.785	-0.660109	-0.292243	-0.576818	-1.13444	0.437837	-0.60003	0	3	-3
SOCS3	33.414	80.371	56.705	46.903	82.612	89.235	47.05	47.549	32.77	63.081	95.217	58.531	0.493742	-0.75726	-0.7911	0.427525	0.204868	-0.608409	0	3	-3
IFNG	255.91	1505.62	1105.17	421.52	1467.77	1467.88	132.012	459.31	313.879	2148.08	1500.37	947.435	-0.954967	-1.71282	-1.81599	2.34937	0.0316856	-0.631633	1	4	-3
STAT3	67.667	97.662	106.017	92.801	82.66	113.309	69.709	55.465	81.682	50.686	87.116	67.521	0.0428925	-0.81622	-0.376206	-0.872553	0.0757483	-0.746854	0	3	-3
IL2RB	128.595	210.805	165.403	212.116	160.711	277.689	108.018	110.644	118.76	115.784	226.896	156.787	-0.251563	-0.929984	-0.477936	-0.873418	0.497562	-0.824664	0	3	-3
SAMSN1	38.868	40.516	85.142	143.433	32.351	81.196	47.739	35.06	34.887	58.202	45.459	44.278	0.296585	-0.208666	-1.28718	-1.30124	0.490756	-0.874819	0	3	-3
STAT1	93.183	133.459	143.229	407.476	133.286	193.932	110.873	87.471	99.206	100.636	162.711	97.621	0.250769	-0.60952	-0.529824	-2.01757	0.287787	-0.990287	0	3	-3
PIM1	60.712	111.163	97.77	168.046	147.544	223.533	51.017	73.385	47.428	120.692	107.149	85.866	-0.251004	-0.59912	-1.04365	-0.477526	-0.461527	-1.38033	0	3	-3
CD74	97.277	197.863	289.99	550.228	154.352	199.245	137.611	115.166	177.866	146.851	162.451	126.228	0.500425	-0.780787	-0.705212	-1.90568	0.0737804	-0.658512	0	4	-4
